# Supplementary material for: A Proteomic Examination of Plasma Extracellular Vesicles Across Colorectal Cancer Stages Uncovers Biological Insights That Potentially Improve Prognosis
Source: Cancers (Basel). 2024 Dec 21;16(24):4259. doi: 10.3390/cancers16244259 (PMC11674649; doi:10.3390/cancers16244259)
Supplement: Supplementary file 1 [file cancers-16-04259-s001.zip › Supplementary Table S1.xlsx]

## Sheet: Detailed Clinical Features 
IDs	Sex	age	overall stage	TNM	5-yr Recurrence	5-yr OS	Tumour Sites	Recurrence site	Lymph node involvement (for stage C)	Post op chemo. If YES what type	Site of distant metastasis at time of surgery (for stage D)
HC1 (Healthy Control)	M	69			No	Alive
HC2	F	58			No	Alive
HC3	M	73			No	Alive
HC4	F	66			No	Alive
HC5	F	65			No	Alive
HC6	F	50			No	Alive
HC7	M	55			No	Alive
HC8	F	53			No	Alive
HC9	F	54			No	Alive
HC10	M	65			No	Alive
HC11	M	68			No	Alive
HC12	M	69			No	Alive
HC13	F	57			No	Alive
HC14	M	79			No	Alive
HC15	M	57			No	Alive
HC16	M	75			No	Alive
HC17	M	56			No	Alive
HC18	F	62			No	Alive
HC19	F	61			No	Alive
HC20	F	65			No	Alive
A1	M	56	I	T2, N0, MX.	No	Alive	Sigmoid colon			no
A2	F	70	I	pT1,N0,MX	No	Alive				no
A3	F	63	I	T2 N0 MX	No	Alive	Ileocaecal valve			no
A4	M	58	I	T2 N0 MX	Yes	Alive	Rectum	Lung		no
A5	F	64	I	T1, N0, MX, R0	No	Alive	Splenic flexure			no
A6	M	74	I	T2, N0, MX, R0	No	Alive	Rectosigmoid			No
A7	F	71	I	pT2, L1, V0, N0, Mx	No	Alive	Caecum			No
A8	M	66	I	pT1, V1, L1, N0, MX	No	Alive	Distal sigmoid colon			no
A9	M	78	I	pT1, N0, Mx	No	Alive	Caecum			yes (Haem Clinic R-CHOP 6 cycles)
A10	M	68	I	pT2, N0, MX	No	Alive	Proximal transverse colon			no
A11	M	62	I	T1 N0 Mx	No	Alive	Sigmoid colon			no
A12	F	55	I	pT1, N0	No	Alive	Ascending colon			no
A13	M	54	I	pT1,N0,Mx	Yes	Alive	Ascending colon	Liver		no
A14	M	66	I	pT1 N0	No	Alive	Transverse colon			no
A15	M	57	I	pT2 N0 MX	No	Alive	Low rectum			no
A16	F	79	I		No	Alive				no
A17	F	72	I	pT1 N0 MX V0 R0	No	Alive	Ascending colon			no
A18	F	51	I	pT1 pN0 MX R0 V0 G2)	No	Alive	Sigmoid colon			no
A19	F	62	I	T2 N0 MX V0 R0	No	Alive	Rectum and sigmoid colon			no
A20	F	56	I		No	Alive	Caecum			no
B1	F	74	II	Pt3n0	No	Alive	caecum			no
B2	M	51	II	T3,N0	No	Alive	caecum			no
B3	M	76	II	T3, N0, Mx	No	Alive	ascending colon			no
B4	M	75	II	T3, N0, MX	No	Alive	distal sigmoid/upper rectum			no
B5	F	66	II	T3, N0, MX	No	Alive	Colon			no
B6	M	74	II	T3,No,Mx	No	Dead	transverse colon			no
B7	F	52	II	T3, N0, MX	No	Alive	rectosigmoid junction			no
B8	M	66	II	T3N0MX	No	Alive	caecum			yes, 5FU/folinic acid
B9	F	73	II	pT3,N0,MX	No	Alive	transverse colon			no
B10	M	68	II	pT3, N0	No	Alive	sigmoid colon			no
B11	F	70	II	T4, N0, Mx	Yes	Alive	rectum	rectum		no
B12	F	78	II	pT3b, N0, Mx	Yes	Dead	ascending colon	Liver		no
B13	M	72	II	pT3b, V0, L1, N0, Mx	No	Alive	rectosigmoid, at level of anterior peritoneal reflection			no
B14	F	70	II		No	Alive	Hepatic flexure			no
B15	F	68	II	pT3 N0	No	Alive	transverse colon			no
B16	F	76	II	pT3 N0	No	Alive	rectum, above peritoneal reflexion			no
B17	M	64	II	pT3 NO	No	Alive	transverse colon			no
B18	F	78	II	pT3 N0	Yes	Dead	caecum	Lung		no
B19	M	64	II	pT3, N0	Yes	Dead	ascending colon	Liver		no
B20	M	71	II	pT3 N0	No	Alive	sigmoid			no
C1	F	73	III	T3, N1, MX.	Yes	Dead	Rectal tumour	Lung	2 lymph node contain metastatic tumour from 7	no
C2	M	66	III	T3N1	No	Alive			1 lymph node contain metastatic tumour from 6	yes, 5FU
C3	F	56	III	T3, N2, MX	No	Alive	Colon, caecum		4 lymph node contain metastatic tumour from 17	yes FOLFOX
C4	F	76	III		No	Alive	sigmoid colon		1 lymph node contain metastatic tumour from 14	no
C5	M	52	III	T4, N2, MX	Yes	Dead	upper rectum or rectosigmoid junction	Liver	11 lymph node contain metastatic tumour from 24	yes
C6	M	65	III	pT1, N1, MX	No	Alive	colon		2 lymph node contain metastatic tumour from 18	yes (5FU)
C7	M	63	III	TNM T4, N2, MX	Yes	Dead	Distal sigmoid colon	Liver and Bowel	7 lymph node contain metastatic tumour from 7	yes (5FU, Oxaliplatin)
C8	M	68	III	pT4, N1, M0	No	Alive	descending colon		2 lymph node contain metastatic tumour from 22	yes (Capecitabine)
C9	F	54	III	pT3b, N1, L0, V0, Mx	No	Alive	sigmoid		1 lymph node contain metastatic tumour from 14	yes (Capecitabine)
C10	F	72	III	pT3a, N1, Mx	No	Alive	sigmoid colon		1 lymph node contain metastatic tumour from 20	yes (Capecitabine)
C11	M	51	III	pT2, V1, L1, N1, MX	Yes	Dead	rectosigmoid	liver and chest	1 lymph node contain metastatic tumour from 10	no Onc appts
C12	M	56	III	pT3A, N2, MX	No	Alive	caecum		7 lymph node contain metastatic tumour from 16	yes FOLFOX x 12 cycles
C13	F	69	III	pT3,N2,MX	Yes	Dead	rectosigmoid	lung and liver	5 lymph node contain metastatic tumour from 5	CT Scan post 6 cycles chemo, Onc review FOLFIRI and Bevacizumab
C14	F	58	III	T3B, N2, Mx	Yes	Dead	caecum	lung and liver	11 lymph node contain metastatic tumour from 14	Yes (Review date completed 6/12 cycles of FOLFOX)
C15	F	79	III	pT3d, V1, L0, N2, Mx	Yes	Dead	sigmoid colon	colon	4 lymph node contain metastatic tumour from 11	Yes (Onc review Capcitabine plus Bevacizumab)
C16	F	58	III	T3 N1 MX	No	Alive	sigmoid colon		2 lymph node contain metastatic tumour from 24	yes FOLFOX x 12 cycles
C17	F	58	III	pT4a, N1	No	Alive	sigmoid colon		1 lymph node contain metastatic tumour from 23	FOLFOX (11 cycles completed (Onc letter start chemo). FOLFOX x 11 cycles
C18	M	67	III	pT3, N2a	No	Alive	ascending colon		5 lymph node contain metastatic tumour from 15	5FU and Oxaliplatin 12 cycles planned. FOLFOX x 12 cycles
C19	M	55	III	pT3 N1b	No	Alive	sigmoid colon		3 lymph node contain metastatic tumour from 14	yes FOLFOX x 12 cycles 11/01/2012 - 21/06/2012.
C20	F	57	III	pT3, N2b	No	Alive	rectosigmoid		9 lymph node contain metastatic tumour from 16	FOLFOX (Onc letter 6 month course) FOLFOX x 12 cycles
D1	M	79	IV	T3 N1 M1	-	Alive	Rectum			yes (capecitabine)	M1 (liver met) at time of sugery
D2	F	69	IV	pT4 N2 M1	-	Dead	sigmoid			yes (FOLFIRI,Avastini)	PET scan mets liver, lung and mulitple lymph nodes
D3	M	61	IV	pT3, N2a, M1	-	Dead	Sigmoid colon	progression hepatic metastasis		yes (FOLFIRI )	M1 (Liver Met) CT scan
D4	F	71	IV	-	-	Dead	caecum	progression hepatic and bone metastasis		no	CT scan liver and pelvic bone mets
D5	M	74	IV	pT4a, N2b, M1a	-	Dead	descending sigmoid colon	progression hepatic metastasis		no	CT scan liver and lung mets
D6	F	55	IV	pT4a, N2b, M1a	-	Dead	sigmoid colon	CT scan show no progression of disease		yes (clinical trial patient Avastin plus AMG386)	PET scan left ovary M1a: Left ovarian met (as per Path report). PET - Findings consistent with post op inflammatory changes with a probable focus of nodal disease in the right common iliac node only.
D7	M	53	IV	T4 N2 M1	-	Dead	Sigmoid colon	progression peritoneum metastasis		no	Peritoneum, determined by clinical detection
D8	F	59	IV		-	Dead	Rectosigmoid	progression hepatic metastasis		no	Liver determined by CT
D9	M	63	IV	T4 N2 M1	-	Dead	Sigmoid colon			no	Liver, determined by CT
D10	M	73	IV	T3,N2,M1	-	Alive	Gall Bladder: Cholesterol polyp and chronic cholecystitis			no	Lung, determined by CT
D11	M	62	IV	T4, N2, M1	-	Dead	Ascending colon			no	Liver, determined by CT
D12	M	62	IV		-	Dead	Caecum			no	Liver, determined by CT
D13	F	61	IV	T4,N1,M1,V0,R2	-	Dead	caecum	progression omentum metastasis		no	Omentum, determined by CEA
D14	F	75	IV	T3 N2 M1 V1 RX	-	Dead				no	Liver and lung mets, determined by CEA
D15	M	56	IV	T3 N0 M1	-	Dead				no	Liver, determined by CEA
D16	F	67	IV	T4, N2, M0	-	Alive	Caecum			no	Liver mets, confirmed by CT
D17	F	62	IV		-	Alive		progression to ovarian metastasis		Post op chemotherapy starts and ends (5FU, Leucovorin, Oxaliplatin)	Ovarian mets, nothing on Accord about recurrence
D18	F	78	IV	T3 N1 M1 V2	-	Dead	Sigmoid colon			Adjuvant therapy not offered as late stage	Liver mets, confirmed by CEA
D19	F	63	IV	Pt3n1m1	-	Alive	DISTAL AND PROXIMAL COLON			inaccessible on scanned records - estimated	Liver
D20	F	63	IV	T4a, N2b	-	Alive	Splenic flexure / upper descending colon			5FU, Oxaliplatin, leucovorin	Pericolic fat and peritoneal/serosal involvement
