# Supplementary material for: A Proteomic Examination of Plasma Extracellular Vesicles Across Colorectal Cancer Stages Uncovers Biological Insights That Potentially Improve Prognosis
Source: Cancers (Basel). 2024 Dec 21;16(24):4259. doi: 10.3390/cancers16244259 (PMC11674649; doi:10.3390/cancers16244259)
Supplement: Supplementary file 1 [file cancers-16-04259-s001.zip › Supplementary Table S3.xlsx]

## Sheet: Exocarta
Data accessed on May 2022 from from http://www.exocarta.org/
CONTENT ID	CONTENT TYPE	ENTREZ GENE ID	GENE SYMBOL	SPECIES	EXPERIMENT ID	METHODS	Entrez ID	UniProt accession
34497	protein	1731	SEPT1	Homo sapiens	217	Mass spectrometry	1731	Q8WYJ6
154	protein	4735	SEPT2	Homo sapiens	12	Mass spectrometry	4735	Q15019
41601	protein	5413	SEPT5	Homo sapiens	217	Mass spectrometry	5413	Q99719
35663	protein	23157	SEPT6	Homo sapiens	191	Mass spectrometry	23157	Q14141
5797	protein	989	SEPT7	Homo sapiens	79	Mass spectrometry	989	Q16181
35696	protein	23176	SEPT8	Homo sapiens	191	Mass spectrometry	23176	Q92599
6789	protein	10801	SEPT9	Homo sapiens	79	Mass spectrometry	10801	Q9UHD8
34115	protein	151011	SEPT10	Homo sapiens	217	Mass spectrometry	151011	Q9P0V9
42171	protein	55752	SEPT11	Homo sapiens	189	Mass spectrometry	55752	Q9NVA2
2616	protein	1	A1BG	Homo sapiens	63	Mass spectrometry	1	P04217
850	protein	2	A2M	Homo sapiens	20	Mass spectrometry	2	P01023
3607	protein	144568	A2ML1	Homo sapiens	63	Mass spectrometry	144568	A8K2U0
45828	protein	8086	AAAS	Homo sapiens	196	Mass spectrometry	8086	Q9NRG9
44310	protein	65985	AACS	Homo sapiens	217	Mass spectrometry	65985	Q86V21
36374	protein	25980	AAR2	Homo sapiens	193	Mass spectrometry	25980	Q9Y312
5601	protein	16	AARS	Homo sapiens	79	Mass spectrometry	16	P49588
45805	protein	80755	AARSD1	Homo sapiens	193	Mass spectrometry	80755	Q9BTE6
3494	protein	60496	AASDHPPT	Homo sapiens	63	Mass spectrometry	60496	Q9NRN7
2380	protein	10347	ABCA7	Homo sapiens	44	Mass spectrometry	10347	Q8IZY2
444	protein	5243	ABCB1	Homo sapiens	13	Mass spectrometry	5243	P08183
3170	protein	8647	ABCB11	Homo sapiens	63	Mass spectrometry	8647	O95342
41028	protein	5244	ABCB4	Homo sapiens	193	Mass spectrometry	5244	P21439
3245	protein	10058	ABCB6	Homo sapiens	63	Mass spectrometry	10058	Q9NP58
6142	protein	4363	ABCC1	Homo sapiens	79	Mass spectrometry	4363	P33527
3560	protein	85320	ABCC11	Homo sapiens	63	Mass spectrometry	85320	Q96J66
62282	protein	1244	ABCC2	Homo sapiens	283	Mass spectrometry	1244	Q92887
32205	protein	10257	ABCC4	Homo sapiens	211	Mass spectrometry	10257	O15439
31942	protein	10057	ABCC5	Homo sapiens	211	Mass spectrometry	10057	O15440
3246	protein	10060	ABCC9	Homo sapiens	63	Mass spectrometry	10060	O60706
61459	protein	225	ABCD2	Homo sapiens	274	Mass spectrometry	225	Q9UBJ2
43370	protein	6059	ABCE1	Homo sapiens	191	Mass spectrometry	6059	P61221
36084	protein	23	ABCF1	Homo sapiens	191	Mass spectrometry	23	Q8NE71
31952	protein	10061	ABCF2	Homo sapiens	207	Mass spectrometry	10061	Q9UG63
41997	protein	55324	ABCF3	Homo sapiens	191	Mass spectrometry	55324	Q9NUQ8
2467	protein	9429	ABCG2	Homo sapiens	46	Mass spectrometry	9429	Q9UNQ0
46129	protein	83451	ABHD11	Homo sapiens	191	Mass spectrometry	83451	Q8NFV4
330	protein	84836	ABHD14B	Homo sapiens	13	Mass spectrometry	84836	Q96IU4
51552	protein	7920	ABHD16A	Homo sapiens	231	Mass spectrometry	7920	O95870
14320	protein	81926	ABHD17A	Homo sapiens	126	Mass spectrometry [LTQ-FT Ultra]	81926	Q96GS6
40305	protein	51104	ABHD17B	Homo sapiens	211	Mass spectrometry	51104	Q5VST6
3240	protein	10006	ABI1	Homo sapiens	63	Mass spectrometry	10006	Q8IZP0
32088	protein	10152	ABI2	Homo sapiens	207	Mass spectrometry	10152	Q9NYB9
40431	protein	51225	ABI3	Homo sapiens	217	Mass spectrometry	51225	Q9P2A4
14225	protein	25890	ABI3BP	Homo sapiens	126	Mass spectrometry [LTQ-FT Ultra]	25890	Q7Z7G0
37408	protein	29777	ABT1	Homo sapiens	193	Mass spectrometry	29777	Q9ULW3
37724	protein	30	ACAA1	Homo sapiens	207	Mass spectrometry	30	P09110
1371	protein	10449	ACAA2	Homo sapiens	21	Mass spectrometry	10449	P42765
37890	protein	31	ACACA	Homo sapiens	191	Mass spectrometry	31	Q13085
37989	protein	32	ACACB	Homo sapiens	191	Mass spectrometry	32	O00763
56051	protein	27034	ACAD8	Homo sapiens	235	Mass spectrometry	27034	Q9UKU7
38308	protein	34	ACADM	Homo sapiens	191	Mass spectrometry	34	P11310
47626	protein	9744	ACAP1	Homo sapiens	217	Mass spectrometry	9744	Q15027
2618	protein	38	ACAT1	Homo sapiens	63	Mass spectrometry	38	P24752
5203	protein	39	ACAT2	Homo sapiens	76	Mass spectrometry	39	Q9BWD1
44090	protein	64746	ACBD3	Homo sapiens	207	Mass spectrometry	64746	Q9H3P7
309	protein	1636	ACE	Homo sapiens	13	Mass spectrometry	1636	P12821
3491	protein	59272	ACE2	Homo sapiens	63	Mass spectrometry	59272	Q9BYF1
120	protein	47	ACLY	Homo sapiens	12	Mass spectrometry	47	P53396
2620	protein	48	ACO1	Homo sapiens	63	Mass spectrometry	48	P21399
40208	protein	50	ACO2	Homo sapiens	217	Mass spectrometry	50	Q99798
43976	protein	641371	ACOT1	Homo sapiens	211	Mass spectrometry	641371	Q86TX2
3368	protein	26027	ACOT11	Homo sapiens	63	Mass spectrometry	26027	Q8WXI4
1493	protein	11332	ACOT7	Homo sapiens	21	Mass spectrometry	11332	O00154
851	protein	52	ACP1	Homo sapiens	20	Mass spectrometry	52	P24666
450	protein	53	ACP2	Homo sapiens	13	Mass spectrometry	53	P11117
455	protein	55	ACPP	Homo sapiens	13	Mass spectrometry	55	P15309
13776	protein	2180	ACSL1	Homo sapiens	126	Mass spectrometry [LTQ-FT Ultra]	2180	P33121
2433	protein	2181	ACSL3	Homo sapiens	46	Mass spectrometry	2181	O95573
2799	protein	2182	ACSL4	Homo sapiens	63	Mass spectrometry	2182	O60488
40756	protein	51703	ACSL5	Homo sapiens	207	Mass spectrometry	51703	Q9ULC5
35808	protein	23305	ACSL6	Homo sapiens	193	Mass spectrometry	23305	Q9UKU0
3581	protein	116285	ACSM1	Homo sapiens	63	Mass spectrometry	116285	Q08AH1
42274	protein	55902	ACSS2	Homo sapiens	211	Mass spectrometry	55902	Q9NR19
852	protein	58	ACTA1	Homo sapiens	20	Mass spectrometry	58	P68133
472	protein	59	ACTA2	Homo sapiens	13	Mass spectrometry	59	P62736
22	protein	60	ACTB	Homo sapiens	4	Mass spectrometry	60	P60709
1907	protein	11461	Actb	Homo sapiens	34	Mass spectrometry	345651	Q562R1
1911	protein	81822	Actb	Homo sapiens	34	Mass spectrometry	70	P68032
1914	protein	280979	ACTB	Homo sapiens	34	Mass spectrometry	71	P63261
1917	protein	443052	ACTB	Homo sapiens	34	Mass spectrometry	72	P63267
1192	protein	345651	ACTBL2	Homo sapiens	20	Mass spectrometry	86	O96019
495	protein	70	ACTC1	Homo sapiens	13	Mass spectrometry	87	P12814
132	protein	71	ACTG1	Homo sapiens	12	Mass spectrometry	88	P35609
503	protein	72	ACTG2	Homo sapiens	13	Mass spectrometry	89	Q08043
5208	protein	86	ACTL6A	Homo sapiens	76	Mass spectrometry	81	O43707
859	protein	87	ACTN1	Homo sapiens	20	Mass spectrometry	55860	Q9NZ32
860	protein	88	ACTN2	Homo sapiens	20	Mass spectrometry	10121	P61163
13648	protein	89	ACTN3	Homo sapiens	126	Mass spectrometry [LTQ-FT Ultra]	10120	P42025
858	protein	81	ACTN4	Homo sapiens	20	Mass spectrometry	10097	P61160
42243	protein	55860	ACTR10	Homo sapiens	211	Mass spectrometry	10096	P61158
3256	protein	10121	ACTR1A	Homo sapiens	63	Mass spectrometry	57180	Q9P1U1
5490	protein	10120	ACTR1B	Homo sapiens	76	Mass spectrometry	653857	Q9C0K3
3252	protein	10097	ACTR2	Homo sapiens	63	Mass spectrometry	79913	Q9H9F9
1120	protein	10096	ACTR3	Homo sapiens	20	Mass spectrometry	93973	Q9H981
14928	protein	57180	ACTR3B	Homo sapiens	139	Mass spectrometry [QTOF]	90	Q04771
14930	protein	653857	ACTR3C	Homo sapiens	139	Mass spectrometry [QTOF]	91	P36896
45681	protein	79913	ACTR5	Homo sapiens	217	Mass spectrometry	95	Q03154
47329	protein	93973	ACTR8	Homo sapiens	193	Mass spectrometry	91703	Q96HD9
51640	protein	90	ACVR1	Homo sapiens	231	Mass spectrometry	100	P00813
47103	protein	91	ACVR1B	Homo sapiens	211	Mass spectrometry	102	O14672
782	protein	95	ACY1	Homo sapiens	13	Mass spectrometry	8751	Q13444
3566	protein	91703	ACY3	Homo sapiens	63	Mass spectrometry	6868	P78536
32025	protein	100	ADA	Homo sapiens	211	Mass spectrometry	11085	Q9UKF2
861	protein	102	ADAM10	Homo sapiens	20	Mass spectrometry	8754	Q13443
46773	protein	8751	ADAM15	Homo sapiens	191	Mass spectrometry	9510	Q9UHI8
44636	protein	6868	ADAM17	Homo sapiens	207	Mass spectrometry	81792	P58397
60655	protein	11085	ADAM30	Homo sapiens	275	Mass spectrometry	11093	Q76LX8
14128	protein	8754	ADAM9	Homo sapiens	126	Mass spectrometry [LTQ-FT Ultra]	9509	O95450
15351	protein	9510	ADAMTS1	Homo sapiens	143	Mass spectrometry [QTOF]	9508	O15072
14314	protein	81792	ADAMTS12	Homo sapiens	126	Mass spectrometry [LTQ-FT Ultra]	103	P55265
60656	protein	11093	ADAMTS13	Homo sapiens	275	Mass spectrometry	107	Q08828
49192	protein	9509	ADAMTS2	Homo sapiens	224	Mass spectrometry	112	O43306
4935	protein	9508	ADAMTS3	Homo sapiens	66	Mass spectrometry	115	O60503
32338	protein	103	ADAR	Homo sapiens	211	Mass spectrometry	118	P35611
2626	protein	107	ADCY1	Homo sapiens	63	Mass spectrometry	119	P35612
33125	protein	112	ADCY6	Homo sapiens	211	Mass spectrometry	976	P48960
33275	protein	115	ADCY9	Homo sapiens	211	Mass spectrometry	9289	Q9Y653
33367	protein	118	ADD1	Homo sapiens	191	Mass spectrometry	10149	Q8IZP9
50804	protein	119	ADD2	Homo sapiens	231	Mass spectrometry	139378	Q8IZF6
5794	protein	976	ADGRE5	Homo sapiens	79	Mass spectrometry	57211	Q86SQ4
47205	protein	9289	ADGRG1	Homo sapiens	211	Mass spectrometry	23266	O95490
4945	protein	10149	ADGRG2	Homo sapiens	66	Mass spectrometry	23284	Q9HAR2
14357	protein	139378	ADGRG4	Homo sapiens	126	Mass spectrometry [LTQ-FT Ultra]	84059	Q8WXG9
61085	protein	57211	ADGRG6	Homo sapiens	275	Mass spectrometry	124	P07327
35791	protein	23266	ADGRL2	Homo sapiens	211	Mass spectrometry	125	P00325
35798	protein	23284	ADGRL3	Homo sapiens	211	Mass spectrometry	126	P00326
3549	protein	84059	ADGRV1	Homo sapiens	63	Mass spectrometry	128	P11766
50808	protein	124	ADH1A	Homo sapiens	231	Mass spectrometry	130	P28332
50809	protein	125	ADH1B	Homo sapiens	231	Mass spectrometry	10974	Q15847
50812	protein	126	ADH1C	Homo sapiens	231	Mass spectrometry	132	P55263
2627	protein	128	ADH5	Homo sapiens	63	Mass spectrometry	54936	Q9NX46
2628	protein	130	ADH6	Homo sapiens	63	Mass spectrometry	156	P25098
3305	protein	10974	ADIRF	Homo sapiens	63	Mass spectrometry	11047	Q16186
5210	protein	132	ADK	Homo sapiens	76	Mass spectrometry	158	P30566
41810	protein	54936	ADPRHL2	Homo sapiens	191	Mass spectrometry	159	P30520
34209	protein	156	ADRBK1	Homo sapiens	207	Mass spectrometry	165	Q8IUX7
32974	protein	11047	ADRM1	Homo sapiens	211	Mass spectrometry	173	P43652
1489	protein	158	ADSL	Homo sapiens	21	Mass spectrometry	174	P02771
34228	protein	159	ADSS	Homo sapiens	191	Mass spectrometry	340351	Q8NEM8
4634	protein	165	AEBP1	Homo sapiens	66	Mass spectrometry	55750	Q53H12
13651	protein	173	AFM	Homo sapiens	126	Mass spectrometry [LTQ-FT Ultra]	178	P35573
56534	protein	174	AFP	Homo sapiens	254	Mass spectrometry	27161	Q9UKV8
38208	protein	340351	AGBL3	Homo sapiens	193	Mass spectrometry	8540	O00116
42169	protein	55750	AGK	Homo sapiens	211	Mass spectrometry	10551	O95994
34561	protein	178	AGL	Homo sapiens	191	Mass spectrometry	155465	Q8TD06
61995	protein	27161	AGO2	Homo sapiens	282	Mass spectrometry	375790	O00468
56409	protein	8540	AGPS	Homo sapiens	248	Western blotting	183	P01019
1129	protein	10551	AGR2	Homo sapiens	20	Mass spectrometry	57085	Q6RW13
1187	protein	155465	AGR3	Homo sapiens	20	Mass spectrometry	25909	Q8WYP5
1195	protein	375790	AGRN	Homo sapiens	20	Mass spectrometry	191	P23526
2322	protein	183	AGT	Homo sapiens	44	Mass spectrometry	10768	O43865
42630	protein	57085	AGTRAP	Homo sapiens	211	Mass spectrometry	23382	Q96HN2
3362	protein	25909	AHCTF1	Homo sapiens	63	Mass spectrometry	79026	Q09666
862	protein	191	AHCY	Homo sapiens	20	Mass spectrometry	113146	Q8IVF2
6784	protein	10768	AHCYL1	Homo sapiens	79	Mass spectrometry	57491	A9YTQ3
35877	protein	23382	AHCYL2	Homo sapiens	191	Mass spectrometry	10598	O95433
1168	protein	79026	AHNAK	Homo sapiens	20	Mass spectrometry	197	P02765
14342	protein	113146	AHNAK2	Homo sapiens	126	Mass spectrometry [LTQ-FT Ultra]	64853	Q96BJ3
14283	protein	57491	AHRR	Homo sapiens	126	Mass spectrometry [LTQ-FT Ultra]	83543	Q9BQI0
3285	protein	10598	AHSA1	Homo sapiens	63	Mass spectrometry	84883	Q9BRQ8
2631	protein	197	AHSG	Homo sapiens	63	Mass spectrometry	9255	Q12904
44124	protein	64853	AIDA	Homo sapiens	211	Mass spectrometry	7965	Q13155
3544	protein	83543	AIF1L	Homo sapiens	63	Mass spectrometry	203	P00568
46503	protein	84883	AIFM2	Homo sapiens	191	Mass spectrometry	204	P54819
47174	protein	9255	AIMP1	Homo sapiens	191	Mass spectrometry	205	P27144
45623	protein	7965	AIMP2	Homo sapiens	211	Mass spectrometry	9590	Q02952
2632	protein	203	AK1	Homo sapiens	63	Mass spectrometry	10142	Q99996
5623	protein	204	AK2	Homo sapiens	79	Mass spectrometry	10327	P14550
35085	protein	205	AK4	Homo sapiens	191	Mass spectrometry	231	P15121
47522	protein	9590	AKAP12	Homo sapiens	217	Mass spectrometry	57016	O60218
2552	protein	10142	AKAP9	Homo sapiens	51	Mass spectrometry	1645	Q04828
2519	protein	10327	AKR1A1	Homo sapiens	48	Mass spectrometry	8644	P42330
128	protein	231	AKR1B1	Homo sapiens	12	Mass spectrometry	83592	Q96JD6
1162	protein	57016	AKR1B10	Homo sapiens	20	Mass spectrometry	8574	O43488
34349	protein	1645	AKR1C1	Homo sapiens	211	Mass spectrometry	22977	O95154
46666	protein	8644	AKR1C3	Homo sapiens	217	Mass spectrometry	207	P31749
46165	protein	83592	AKR1E2	Homo sapiens	191	Mass spectrometry	208	P31751
3168	protein	8574	AKR7A2	Homo sapiens	63	Mass spectrometry	210	P13716
3332	protein	22977	AKR7A3	Homo sapiens	63	Mass spectrometry	213	P02768
50960	protein	246181	AKR7L	Homo sapiens	231	Mass spectrometry	214	Q13740
13637	protein	207	AKT1	Homo sapiens	125	Western blotting	126133	Q8IZ83
35122	protein	208	AKT2	Homo sapiens	211	Mass spectrometry	5832	P54886
2633	protein	210	ALAD	Homo sapiens	63	Mass spectrometry	216	P00352
343	protein	213	ALB	Homo sapiens	13	Mass spectrometry	220	P47895
2635	protein	214	ALCAM	Homo sapiens	63	Mass spectrometry	10840	O75891
1515	protein	126133	ALDH16A1	Homo sapiens	21	Mass spectrometry	217	P05091
42992	protein	5832	ALDH18A1	Homo sapiens	191	Mass spectrometry	218	P30838
864	protein	216	ALDH1A1	Homo sapiens	20	Mass spectrometry	224	P51648
35299	protein	220	ALDH1A3	Homo sapiens	191	Mass spectrometry	221	P43353
3294	protein	10840	ALDH1L1	Homo sapiens	63	Mass spectrometry	7915	P51649
2637	protein	217	ALDH2	Homo sapiens	63	Mass spectrometry	4329	Q02252
35235	protein	218	ALDH3A1	Homo sapiens	207	Mass spectrometry	501	P49419
13657	protein	224	ALDH3A2	Homo sapiens	126	Mass spectrometry [LTQ-FT Ultra]	64577	Q9H2A2
1868	protein	221	ALDH3B1	Homo sapiens	34	Mass spectrometry	223	P49189
47950	protein	7915	ALDH5A1	Homo sapiens	219	Mass spectrometry	226	P04075
13926	protein	4329	ALDH6A1	Homo sapiens	126	Mass spectrometry [LTQ-FT Ultra]	229	P05062
13688	protein	501	ALDH7A1	Homo sapiens	126	Mass spectrometry [LTQ-FT Ultra]	230	P09972
3505	protein	64577	ALDH8A1	Homo sapiens	63	Mass spectrometry	238	Q9UM73
2639	protein	223	ALDH9A1	Homo sapiens	63	Mass spectrometry	54890	Q6P6C2
114	protein	226	ALDOA	Homo sapiens	11	Mass spectrometry [MALDI TOF]|Mass spectrometry [QTOF]	239	P18054
351	protein	229	ALDOB	Homo sapiens	13	Mass spectrometry	249	P05186
2641	protein	230	ALDOC	Homo sapiens	63	Mass spectrometry	250	P05187
2643	protein	238	ALK	Homo sapiens	63	Mass spectrometry	251	P10696
41798	protein	54890	ALKBH5	Homo sapiens	217	Mass spectrometry	10189	Q86V81
2644	protein	239	ALOX12	Homo sapiens	63	Mass spectrometry	259	P02760
13662	protein	245	ALOX12P2	Homo sapiens	126	Mass spectrometry [LTQ-FT Ultra]	81693	Q9BXJ7
2645	protein	249	ALPL	Homo sapiens	63	Mass spectrometry	196394	Q8IY45
2316	protein	250	ALPP	Homo sapiens	43	Western blotting	271	Q01433
36164	protein	251	ALPPL2	Homo sapiens	191	Mass spectrometry	276	P04745
3259	protein	10189	ALYREF	Homo sapiens	63	Mass spectrometry	277	P04745
359	protein	259	AMBP	Homo sapiens	13	Mass spectrometry	278	P04745
3540	protein	81693	AMN	Homo sapiens	63	Mass spectrometry	279	P04746
56342	protein	196394	AMN1	Homo sapiens	238	Mass spectrometry	280	P19961
50989	protein	271	AMPD2	Homo sapiens	231	Mass spectrometry	64682	Q9H1A4
4638	protein	276	AMY1A	Homo sapiens	66	Mass spectrometry	29882	Q9UJX6
4639	protein	277	AMY1B	Homo sapiens	66	Mass spectrometry	51433	Q9UJX4
4640	protein	278	AMY1C	Homo sapiens	66	Mass spectrometry	51434	Q9UJX3
4641	protein	279	AMY2A	Homo sapiens	66	Mass spectrometry	283	P03950
36912	protein	280	AMY2B	Homo sapiens	193	Mass spectrometry	284	Q15389
56136	protein	64682	ANAPC1	Homo sapiens	235	Mass spectrometry	9068	O95841
49159	protein	29882	ANAPC2	Homo sapiens	224	Mass spectrometry	23452	Q9UKU9
40539	protein	51433	ANAPC5	Homo sapiens	211	Mass spectrometry	27329	Q9Y5C1
40541	protein	51434	ANAPC7	Homo sapiens	217	Mass spectrometry	51129	Q9BY76
14490	protein	283	ANG	Homo sapiens	126	Antibody array	10218	O43827
4642	protein	284	ANGPT1	Homo sapiens	66	Mass spectrometry	286	P16157
4927	protein	9068	ANGPTL1	Homo sapiens	66	Mass spectrometry	51479	Q9P2R3
3346	protein	23452	ANGPTL2	Homo sapiens	63	Mass spectrometry	56172	Q9HCJ1
60801	protein	27329	ANGPTL3	Homo sapiens	275	Mass spectrometry	88455	Q8IZ07
2523	protein	51129	ANGPTL4	Homo sapiens	48	Mass spectrometry	200539	Q86SG2
32170	protein	10218	ANGPTL7	Homo sapiens	193	Mass spectrometry	170961	Q8TF21
37213	protein	286	ANK1	Homo sapiens	211	Mass spectrometry	22852	Q9UPS8
3412	protein	51479	ANKFY1	Homo sapiens	63	Mass spectrometry	23243	O15084
58957	protein	56172	ANKH	Homo sapiens	258	Mass spectrometry	375248	A6QL64
61827	protein	88455	ANKRD13A	Homo sapiens	274	Mass spectrometry	91526	Q8N8A2
55964	protein	441459	ANKRD18B	Homo sapiens	234	Mass spectrometry	23294	Q92625
49388	protein	200539	ANKRD23	Homo sapiens	224	Mass spectrometry	56899	Q7Z6G8
34455	protein	170961	ANKRD24	Homo sapiens	193	Mass spectrometry	54443	Q9NQW6
35485	protein	22852	ANKRD26	Homo sapiens	193	Mass spectrometry	55107	Q5XXA6
35774	protein	23243	ANKRD28	Homo sapiens	207	Mass spectrometry	196527	Q4KMQ2
38564	protein	375248	ANKRD36	Homo sapiens	193	Mass spectrometry	8125	P39687
47073	protein	91526	ANKRD44	Homo sapiens	217	Mass spectrometry	10541	Q92688
49120	protein	23294	ANKS1A	Homo sapiens	224	Mass spectrometry	81611	Q9BTT0
49396	protein	56899	ANKS1B	Homo sapiens	224	Mass spectrometry	290	P15144
58945	protein	54443	ANLN	Homo sapiens	258	Mass spectrometry	84168	Q9H6X2
5004	protein	55107	ANO1	Homo sapiens	66	Mass spectrometry	118429	P58335
3624	protein	196527	ANO6	Homo sapiens	63	Mass spectrometry	301	P04083
45875	protein	8125	ANP32A	Homo sapiens	207	Mass spectrometry	311	P50995
6764	protein	10541	ANP32B	Homo sapiens	79	Mass spectrometry	312	P27216
45913	protein	81611	ANP32E	Homo sapiens	191	Mass spectrometry	302	P07355
375	protein	290	ANPEP	Homo sapiens	13	Mass spectrometry	306	P12429
46356	protein	84168	ANTXR1	Homo sapiens	211	Mass spectrometry	307	P09525
60665	protein	118429	ANTXR2	Homo sapiens	275	Mass spectrometry	308	P08758
869	protein	301	ANXA1	Homo sapiens	20	Mass spectrometry	309	P08133
388	protein	311	ANXA11	Homo sapiens	13	Mass spectrometry	310	P20073
2656	protein	312	ANXA13	Homo sapiens	63	Mass spectrometry	653145	P13928
119	protein	302	ANXA2	Homo sapiens	12	Mass spectrometry|Western blotting	26	P19801
13666	protein	303	ANXA2P1	Homo sapiens	126	Mass spectrometry [LTQ-FT Ultra]	316	Q06278
871	protein	304	ANXA2P2	Homo sapiens	20	Mass spectrometry	162	Q10567
383	protein	306	ANXA3	Homo sapiens	13	Mass spectrometry	164	O43747
384	protein	307	ANXA4	Homo sapiens	13	Mass spectrometry	8907	Q9BXS5
140	protein	308	ANXA5	Homo sapiens	12	Mass spectrometry	10053	Q9Y6Q5
141	protein	309	ANXA6	Homo sapiens	12	Mass spectrometry	1174	P61966
387	protein	310	ANXA7	Homo sapiens	13	Mass spectrometry	160	O95782
5573	protein	653145	ANXA8	Homo sapiens	76	Mass spectrometry	161	O94973
13488	protein	26	AOC1	Homo sapiens	102	Mass spectrometry	163	P63010
2657	protein	316	AOX1	Homo sapiens	63	Mass spectrometry	1173	Q96CW1
34291	protein	162	AP1B1	Homo sapiens	200	Mass spectrometry	1175	P53680
34352	protein	164	AP1G1	Homo sapiens	207	Mass spectrometry	8546	O00203
3190	protein	8907	AP1M1	Homo sapiens	63	Mass spectrometry	8943	O14617
31930	protein	10053	AP1M2	Homo sapiens	191	Mass spectrometry	26985	Q9Y2T2
13719	protein	1174	AP1S1	Homo sapiens	126	Mass spectrometry [LTQ-FT Ultra]	10239	P59780
1533	protein	160	AP2A1	Homo sapiens	21	Mass spectrometry	9179	O00189
1594	protein	161	AP2A2	Homo sapiens	21	Mass spectrometry	91056	Q2VPB7
34313	protein	163	AP2B1	Homo sapiens	191	Mass spectrometry	55745	Q9H0R1
2738	protein	1173	AP2M1	Homo sapiens	63	Mass spectrometry	9907	O43299
33344	protein	1175	AP2S1	Homo sapiens	217	Mass spectrometry	317	O14727
46590	protein	8546	AP3B1	Homo sapiens	207	Mass spectrometry	54518	Q7Z5R6
46949	protein	8943	AP3D1	Homo sapiens	211	Mass spectrometry	325	P02743
36538	protein	26985	AP3M1	Homo sapiens	211	Mass spectrometry	327	P13798
56008	protein	10239	AP3S2	Homo sapiens	235	Mass spectrometry	328	P27695
3204	protein	9179	AP4M1	Homo sapiens	63	Mass spectrometry	51107	Q96BI3
48905	protein	91056	AP5B1	Homo sapiens	224	Mass spectrometry	8539	Q9BZZ5
49422	protein	55745	AP5M1	Homo sapiens	224	Mass spectrometry	334	Q06481
47752	protein	9907	AP5Z1	Homo sapiens	217	Mass spectrometry	57136	Q9HDC9
2658	protein	317	APAF1	Homo sapiens	63	Mass spectrometry	335	P02647
41687	protein	54518	APBB1IP	Homo sapiens	217	Mass spectrometry	336	P02652
397	protein	325	APCS	Homo sapiens	13	Mass spectrometry	116519	Q6Q788
5658	protein	327	APEH	Homo sapiens	79	Mass spectrometry	338	P04114
37975	protein	328	APEX1	Homo sapiens	211	Mass spectrometry	200315	P31941
40309	protein	51107	APH1A	Homo sapiens	211	Mass spectrometry	100913187	P31941
46568	protein	8539	API5	Homo sapiens	191	Mass spectrometry	9582	Q9UH17
4650	protein	334	APLP2	Homo sapiens	66	Mass spectrometry	27350	Q9NRW3
42659	protein	57136	APMAP	Homo sapiens	191	Mass spectrometry	344	P02655
875	protein	335	APOA1	Homo sapiens	20	Mass spectrometry	345	P02656
2324	protein	336	APOA2	Homo sapiens	44	Mass spectrometry	347	P05090
2662	protein	337	APOA4	Homo sapiens	63	Mass spectrometry	348	P02649
50797	protein	116519	APOA5	Homo sapiens	231	Mass spectrometry	350	P02749
2325	protein	338	APOB	Homo sapiens	44	Mass spectrometry	8542	O14791
34911	protein	200315	APOBEC3A	Homo sapiens	189	Mass spectrometry	23780	Q9BQE5
31988	protein	100913187	APOBEC3A_B	Homo sapiens	189	Mass spectrometry	55937	O95445
61848	protein	9582	APOBEC3B	Homo sapiens	274	Mass spectrometry	351	P05067
36698	protein	27350	APOBEC3C	Homo sapiens	217	Mass spectrometry	26060	Q9UKG1
60882	protein	344	APOC2	Homo sapiens	275	Mass spectrometry	55198	Q8NEU8
38255	protein	345	APOC3	Homo sapiens	207	Mass spectrometry	353	P07741
402	protein	347	APOD	Homo sapiens	13	Mass spectrometry	358	P29972
2327	protein	348	APOE	Homo sapiens	44	Mass spectrometry	359	P41181
38309	protein	350	APOH	Homo sapiens	217	Mass spectrometry	362	P55064
2374	protein	8542	APOL1	Homo sapiens	44	Mass spectrometry	9716	O60306
36066	protein	23780	APOL2	Homo sapiens	217	Mass spectrometry	367	P10275
61063	protein	55937	APOM	Homo sapiens	275	Mass spectrometry	369	P10398
4653	protein	351	APP	Homo sapiens	66	Mass spectrometry	116985	Q96P48
3369	protein	26060	APPL1	Homo sapiens	63	Mass spectrometry	64411	Q8WWN8
3452	protein	55198	APPL2	Homo sapiens	63	Mass spectrometry	372	P48444
403	protein	353	APRT	Homo sapiens	13	Mass spectrometry	374	P15514
404	protein	358	AQP1	Homo sapiens	13	Mass spectrometry	375	P84077
405	protein	359	AQP2	Homo sapiens	13	Mass spectrometry	377	P61204
4654	protein	362	AQP5	Homo sapiens	66	Mass spectrometry|Western blotting	378	P18085
47618	protein	9716	AQR	Homo sapiens	217	Mass spectrometry	381	P84085
56083	protein	367	AR	Homo sapiens	235	Mass spectrometry	382	P62330
38501	protein	369	ARAF	Homo sapiens	217	Mass spectrometry	26286	Q9NP61
33304	protein	116985	ARAP1	Homo sapiens	211	Mass spectrometry	10564	Q9Y6D5
44050	protein	64411	ARAP3	Homo sapiens	191	Mass spectrometry	27236	P53367
38525	protein	372	ARCN1	Homo sapiens	217	Mass spectrometry	383	P05089
38560	protein	374	AREG	Homo sapiens	189	Mass spectrometry	392	Q07960
408	protein	375	ARF1	Homo sapiens	13	Mass spectrometry	55843	Q53QZ3
409	protein	377	ARF3	Homo sapiens	13	Mass spectrometry	93663	Q8N392
410	protein	378	ARF4	Homo sapiens	13	Mass spectrometry	57636	Q9P227
412	protein	381	ARF5	Homo sapiens	13	Mass spectrometry	23092	Q9UNA1
413	protein	382	ARF6	Homo sapiens	13	Mass spectrometry	115703	O14559
49232	protein	26286	ARFGAP3	Homo sapiens	224	Mass spectrometry	2909	Q9NRY4
32534	protein	10564	ARFGEF2	Homo sapiens	207	Mass spectrometry	393	P98171
281	protein	27236	ARFIP1	Homo sapiens	13	Mass spectrometry	395	O43182
51148	protein	383	ARG1	Homo sapiens	231	Mass spectrometry	23779	P85298
2673	protein	392	ARHGAP1	Homo sapiens	63	Mass spectrometry	64333	Q9BRR9
42232	protein	55843	ARHGAP15	Homo sapiens	217	Mass spectrometry	396	P52565
14340	protein	93663	ARHGAP18	Homo sapiens	126	Mass spectrometry [LTQ-FT Ultra]	397	P52566
5019	protein	57636	ARHGAP23	Homo sapiens	66	Mass spectrometry	9138	Q92888
35632	protein	23092	ARHGAP26	Homo sapiens	217	Mass spectrometry	23365	Q9NZN5
33265	protein	115703	ARHGAP33	Homo sapiens	191	Mass spectrometry	27237	Q5VV41
37273	protein	2909	ARHGAP35	Homo sapiens	207	Mass spectrometry	9828	Q96PE2
51164	protein	393	ARHGAP4	Homo sapiens	231	Mass spectrometry	23370	Q6ZSZ5
51167	protein	395	ARHGAP6	Homo sapiens	231	Mass spectrometry	9181	Q92974
36064	protein	23779	ARHGAP8	Homo sapiens	211	Mass spectrometry	84904	Q8N4T4
44039	protein	64333	ARHGAP9	Homo sapiens	217	Mass spectrometry	9459	Q15052
880	protein	396	ARHGDIA	Homo sapiens	20	Mass spectrometry	8874	Q14155
2675	protein	397	ARHGDIB	Homo sapiens	63	Mass spectrometry	8289	O14497
14140	protein	9138	ARHGEF1	Homo sapiens	126	Mass spectrometry [LTQ-FT Ultra]	84159	Q14865
3342	protein	23365	ARHGEF12	Homo sapiens	63	Mass spectrometry	400	P40616
36631	protein	27237	ARHGEF16	Homo sapiens	211	Mass spectrometry	54622	Q9NXU5
60537	protein	9828	ARHGEF17	Homo sapiens	266	Mass spectrometry	402	P36404
56046	protein	23370	ARHGEF18	Homo sapiens	235	Mass spectrometry	403	P36405
47086	protein	9181	ARHGEF2	Homo sapiens	217	Mass spectrometry	84100	Q9H0F7
46506	protein	84904	ARHGEF39	Homo sapiens	211	Mass spectrometry	23204	Q15041
47376	protein	9459	ARHGEF6	Homo sapiens	193	Mass spectrometry	10550	O75915
46878	protein	8874	ARHGEF7	Homo sapiens	211	Mass spectrometry	127829	Q96BM9
46050	protein	8289	ARID1A	Homo sapiens	207	Mass spectrometry	55207	Q9NVJ2
46355	protein	84159	ARID5B	Homo sapiens	191	Mass spectrometry	219681	Q5W041
39061	protein	400	ARL1	Homo sapiens	191	Mass spectrometry	79798	Q96C12
3435	protein	54622	ARL15	Homo sapiens	63	Mass spectrometry	93436	Q6NXE6
48648	protein	402	ARL2	Homo sapiens	224	Mass spectrometry	25852	Q8IUR7
420	protein	403	ARL3	Homo sapiens	13	Mass spectrometry	80210	Q7Z3E5
3551	protein	84100	ARL6	Homo sapiens	63	Mass spectrometry	387715	P0C7Q2
35756	protein	23204	ARL6IP1	Homo sapiens	211	Mass spectrometry	79624	Q9H993
14184	protein	10550	ARL6IP5	Homo sapiens	126	Mass spectrometry [LTQ-FT Ultra]	10552	Q92747
3592	protein	127829	ARL8A	Homo sapiens	63	Mass spectrometry	10095	O15143
3453	protein	55207	ARL8B	Homo sapiens	63	Mass spectrometry	10109	O15144
3629	protein	219681	ARMC3	Homo sapiens	63	Mass spectrometry	10094	O15145
45659	protein	79798	ARMC5	Homo sapiens	193	Mass spectrometry	10093	P59998
47277	protein	93436	ARMC6	Homo sapiens	207	Mass spectrometry	100526693	A0A0A6YYG9
36304	protein	25852	ARMC8	Homo sapiens	217	Mass spectrometry	10092	O15511
3528	protein	80210	ARMC9	Homo sapiens	63	Mass spectrometry	81873	Q9BPX5
14408	protein	387715	ARMS2	Homo sapiens	126	Mass spectrometry [LTQ-FT Ultra]	10776	P56211
45605	protein	79624	ARMT1	Homo sapiens	211	Mass spectrometry	407	P36575
3280	protein	10552	ARPC1A	Homo sapiens	63	Mass spectrometry	92714	Q8N5I2
6723	protein	10095	ARPC1B	Homo sapiens	79	Mass spectrometry	57561	Q96B67
3255	protein	10109	ARPC2	Homo sapiens	63	Mass spectrometry	411	P15848
1119	protein	10094	ARPC3	Homo sapiens	20	Mass spectrometry	415	P51690
771	protein	10093	ARPC4	Homo sapiens	13	Mass spectrometry	416	P54793
31905	protein	100526693	ARPC4-TTLL3	Homo sapiens	189	Mass spectrometry	421	O00192
3248	protein	10092	ARPC5	Homo sapiens	63	Mass spectrometry	427	Q13510
1171	protein	81873	ARPC5L	Homo sapiens	20	Mass spectrometry	50807	Q9ULH1
32728	protein	10776	ARPP19	Homo sapiens	217	Mass spectrometry	8853	O43150
60955	protein	407	ARR3	Homo sapiens	275	Mass spectrometry	142685	Q8WXK1
336	protein	92714	ARRDC1	Homo sapiens	13	Mass spectrometry	10973	Q8N3C0
42850	protein	57561	ARRDC3	Homo sapiens	193	Mass spectrometry	55870	Q9NR48
39185	protein	411	ARSB	Homo sapiens	211	Mass spectrometry	435	P04424
2677	protein	415	ARSE	Homo sapiens	63	Mass spectrometry	8623	O95671
2678	protein	416	ARSF	Homo sapiens	63	Mass spectrometry	439	O43681
881	protein	421	ARVCF	Homo sapiens	20	Mass spectrometry	440	P08243
425	protein	427	ASAH1	Homo sapiens	13	Mass spectrometry	444	Q12797
40077	protein	50807	ASAP1	Homo sapiens	207	Mass spectrometry	54829	Q9BXN1
51624	protein	8853	ASAP2	Homo sapiens	231	Mass spectrometry	445	P00966
49193	protein	142685	ASB15	Homo sapiens	224	Mass spectrometry	29028	Q6PL18
32900	protein	10973	ASCC3	Homo sapiens	217	Mass spectrometry	54454	Q9ULI0
14274	protein	55870	ASH1L	Homo sapiens	126	Mass spectrometry [LTQ-FT Ultra]	55210	Q9NVI7
2680	protein	435	ASL	Homo sapiens	63	Mass spectrometry	83858	Q5T9A4
46657	protein	8623	ASMTL	Homo sapiens	211	Mass spectrometry	219293	Q5T2N8
2681	protein	439	ASNA1	Homo sapiens	63	Mass spectrometry	64422	Q9NT62
1542	protein	440	ASNS	Homo sapiens	21	Mass spectrometry	10533	O95352
60967	protein	444	ASPH	Homo sapiens	275	Mass spectrometry	79065	Q7Z3C6
41762	protein	54829	ASPN	Homo sapiens	217	Mass spectrometry	471	P31939
429	protein	445	ASS1	Homo sapiens	13	Mass spectrometry	64225	Q8NHH9
3382	protein	29028	ATAD2	Homo sapiens	63	Mass spectrometry	25923	Q6DD88
49581	protein	54454	ATAD2B	Homo sapiens	224	Mass spectrometry	57194	O60312
41910	protein	55210	ATAD3A	Homo sapiens	191	Mass spectrometry	57205	Q9P241
46314	protein	83858	ATAD3B	Homo sapiens	191	Mass spectrometry	23250	P98196
35240	protein	219293	ATAD3C	Homo sapiens	191	Mass spectrometry	286410	Q8NB49
44051	protein	64422	ATG3	Homo sapiens	217	Mass spectrometry	479	P54707
32498	protein	10533	ATG7	Homo sapiens	217	Mass spectrometry	79572	Q9H7F0
51551	protein	79065	ATG9A	Homo sapiens	231	Mass spectrometry	476	P05023
2683	protein	471	ATIC	Homo sapiens	63	Mass spectrometry	477	P50993
44001	protein	64225	ATL2	Homo sapiens	207	Mass spectrometry	478	P13637
36324	protein	25923	ATL3	Homo sapiens	211	Mass spectrometry	480	Q13733
42722	protein	57194	ATP10A	Homo sapiens	191	Mass spectrometry	481	P05026
42730	protein	57205	ATP10D	Homo sapiens	217	Mass spectrometry	483	P54709
35781	protein	23250	ATP11A	Homo sapiens	211	Mass spectrometry	488	P16615
37184	protein	286410	ATP11C	Homo sapiens	211	Mass spectrometry	489	Q93084
39650	protein	479	ATP12A	Homo sapiens	191	Mass spectrometry	490	P20020
45595	protein	79572	ATP13A3	Homo sapiens	211	Mass spectrometry	491	Q01814
115	protein	476	ATP1A1	Homo sapiens	11	Mass spectrometry [MALDI TOF]	492	Q16720
883	protein	477	ATP1A2	Homo sapiens	20	Mass spectrometry	493	P23634
884	protein	478	ATP1A3	Homo sapiens	20	Mass spectrometry	27032	P98194
39661	protein	480	ATP1A4	Homo sapiens	207	Mass spectrometry	495	P20648
885	protein	481	ATP1B1	Homo sapiens	20	Mass spectrometry	498	P25705
5232	protein	483	ATP1B3	Homo sapiens	76	Mass spectrometry	506	P06576
39734	protein	488	ATP2A2	Homo sapiens	191	Mass spectrometry	509	P36542
39747	protein	489	ATP2A3	Homo sapiens	191	Mass spectrometry	513	P30049
5233	protein	490	ATP2B1	Homo sapiens	76	Mass spectrometry	10476	O75947
39777	protein	491	ATP2B2	Homo sapiens	207	Mass spectrometry	521	P56385
49297	protein	492	ATP2B3	Homo sapiens	224	Mass spectrometry	10632	O75964
5234	protein	493	ATP2B4	Homo sapiens	76	Mass spectrometry	539	P48047
36563	protein	27032	ATP2C1	Homo sapiens	207	Mass spectrometry	537	Q15904
1568	protein	495	ATP4A	Homo sapiens	21	Mass spectrometry	10159	O75787
886	protein	498	ATP5A1	Homo sapiens	20	Mass spectrometry	535	Q93050
887	protein	506	ATP5B	Homo sapiens	20	Mass spectrometry	23545	Q9Y487
40207	protein	509	ATP5C1	Homo sapiens	191	Mass spectrometry	50617	Q9HBG4
40525	protein	513	ATP5D	Homo sapiens	191	Mass spectrometry	527	P27449
32412	protein	10476	ATP5H	Homo sapiens	191	Mass spectrometry	9114	P61421
888	protein	521	ATP5I	Homo sapiens	20	Mass spectrometry	245972	Q8N8Y2
1131	protein	10632	ATP5L	Homo sapiens	20	Mass spectrometry	523	P38606
889	protein	539	ATP5O	Homo sapiens	20	Mass spectrometry	525	P15313
2695	protein	537	ATP6AP1	Homo sapiens	63	Mass spectrometry	526	P21281
1430	protein	10159	ATP6AP2	Homo sapiens	21	Mass spectrometry	528	P21283
2694	protein	535	ATP6V0A1	Homo sapiens	63	Mass spectrometry	245973	Q8NEY4
35980	protein	23545	ATP6V0A2	Homo sapiens	211	Mass spectrometry	51382	Q9Y5K8
3397	protein	50617	ATP6V0A4	Homo sapiens	63	Mass spectrometry	529	P36543
2691	protein	527	ATP6V0C	Homo sapiens	63	Mass spectrometry	9296	Q16864
3202	protein	9114	ATP6V0D1	Homo sapiens	63	Mass spectrometry	9550	O75348
3632	protein	245972	ATP6V0D2	Homo sapiens	63	Mass spectrometry	51606	Q9UI12
2688	protein	523	ATP6V1A	Homo sapiens	63	Mass spectrometry	538	Q04656
2689	protein	525	ATP6V1B1	Homo sapiens	63	Mass spectrometry	540	P35670
2690	protein	526	ATP6V1B2	Homo sapiens	63	Mass spectrometry	10396	Q9Y2Q0
2692	protein	528	ATP6V1C1	Homo sapiens	63	Mass spectrometry	51761	Q9NTI2
353	protein	245973	ATP6V1C2	Homo sapiens	13	Mass spectrometry	5205	O43520
3408	protein	51382	ATP6V1D	Homo sapiens	63	Mass spectrometry	148229	O60423
2693	protein	529	ATP6V1E1	Homo sapiens	63	Mass spectrometry	10079	O75110
3205	protein	9296	ATP6V1F	Homo sapiens	63	Mass spectrometry	374868	O43861
3225	protein	9550	ATP6V1G1	Homo sapiens	63	Mass spectrometry	8455	O75882
3419	protein	51606	ATP6V1H	Homo sapiens	63	Mass spectrometry	6310	P54253
41484	protein	538	ATP7A	Homo sapiens	193	Mass spectrometry	25814	Q9UBB4
41579	protein	540	ATP7B	Homo sapiens	211	Mass spectrometry	11273	Q8WWM7
50728	protein	10396	ATP8A1	Homo sapiens	231	Mass spectrometry	558	P30530
49196	protein	51761	ATP8A2	Homo sapiens	224	Mass spectrometry	563	P25311
40893	protein	5205	ATP8B1	Homo sapiens	211	Mass spectrometry	566	P20160
14364	protein	148229	ATP8B3	Homo sapiens	126	Mass spectrometry [LTQ-FT Ultra]	567	P61769
31971	protein	10079	ATP9A	Homo sapiens	211	Mass spectrometry	26229	O94766
51139	protein	374868	ATP9B	Homo sapiens	231	Mass spectrometry	10678	Q9NY97
3164	protein	8455	ATRN	Homo sapiens	63	Mass spectrometry	2683	P15291
14038	protein	6310	ATXN1	Homo sapiens	126	Mass spectrometry [LTQ-FT Ultra]	8703	O60512
36280	protein	25814	ATXN10	Homo sapiens	217	Mass spectrometry	8702	O60513
49117	protein	11273	ATXN2L	Homo sapiens	224	Mass spectrometry	9334	O43286
13690	protein	558	AXL	Homo sapiens	126	Mass spectrometry [LTQ-FT Ultra]	11285	Q9UBV7
4663	protein	563	AZGP1	Homo sapiens	66	Mass spectrometry	29086	Q9NWV8
13557	protein	646282	AZGP1P1	Homo sapiens	114	Mass spectrometry	25825	Q9Y5Z0
2696	protein	566	AZU1	Homo sapiens	63	Mass spectrometry	60468	Q9BYV9
890	protein	567	B2M	Homo sapiens	20	Mass spectrometry	573	Q99933
4972	protein	26229	B3GAT3	Homo sapiens	66	Mass spectrometry	9532	O95816
56010	protein	10678	B3GNT2	Homo sapiens	235	Mass spectrometry	9529	Q9UL15
2495	protein	2683	B4GALT1	Homo sapiens	48	Mass spectrometry	7917	P46379
4918	protein	8703	B4GALT3	Homo sapiens	66	Mass spectrometry	10458	Q9UQB8
46733	protein	8702	B4GALT4	Homo sapiens	191	Mass spectrometry	55971	Q9UHR4
47267	protein	9334	B4GALT5	Homo sapiens	191	Mass spectrometry	80115	Q6UXY1
33121	protein	11285	B4GALT7	Homo sapiens	211	Mass spectrometry	8815	O75531
37266	protein	29086	BABAM1	Homo sapiens	211	Mass spectrometry	10409	P80723
36295	protein	25825	BACE2	Homo sapiens	200	Mass spectrometry	581	Q07812
55979	protein	60468	BACH2	Homo sapiens	234	Mass spectrometry	9031	Q9UIG0
42769	protein	573	BAG1	Homo sapiens	193	Mass spectrometry	8424	O75936
47462	protein	9532	BAG2	Homo sapiens	211	Mass spectrometry	585	Q96RK4
47454	protein	9529	BAG5	Homo sapiens	207	Mass spectrometry	4059	P50895
45563	protein	7917	BAG6	Homo sapiens	207	Mass spectrometry	10134	P51572
785	protein	10458	BAIAP2	Homo sapiens	13	Mass spectrometry	10286	O75934
16	protein	55971	BAIAP2L1	Homo sapiens	4	Mass spectrometry	586	P54687
45700	protein	80115	BAIAP2L2	Homo sapiens	211	Mass spectrometry	56647	Q9P287
46846	protein	8815	BANF1	Homo sapiens	207	Mass spectrometry	590	P06276
1903	protein	10409	BASP1	Homo sapiens	34	Mass spectrometry	53335	Q9H165
5709	protein	581	BAX	Homo sapiens	79	Mass spectrometry	83596	Q9HB09
3198	protein	9031	BAZ1B	Homo sapiens	63	Mass spectrometry	613	P11274
613	protein	8424	BBOX1	Homo sapiens	13	Mass spectrometry	56898	Q9BUT1
49256	protein	585	BBS4	Homo sapiens	224	Mass spectrometry	627	P23560
2914	protein	4059	BCAM	Homo sapiens	63	Mass spectrometry	222389	Q8N7W2
32071	protein	10134	BCAP31	Homo sapiens	207	Mass spectrometry	633	P21810
32247	protein	10286	BCAS2	Homo sapiens	217	Mass spectrometry	80823	Q6PI77
49155	protein	586	BCAT1	Homo sapiens	224	Mass spectrometry	635	Q93088
42413	protein	56647	BCCIP	Homo sapiens	191	Mass spectrometry	23743	Q9H2M3
15357	protein	590	BCHE	Homo sapiens	143	Mass spectrometry [QTOF]	80114	Q9H694
49515	protein	53335	BCL11A	Homo sapiens	224	Mass spectrometry	274	O00499
3545	protein	83596	BCL2L12	Homo sapiens	63	Mass spectrometry	51411	Q9UBW5
2698	protein	613	BCR	Homo sapiens	63	Mass spectrometry	640	P51451
3471	protein	56898	BDH2	Homo sapiens	63	Mass spectrometry	641	P54132
14491	protein	627	BDNF	Homo sapiens	126	Antibody array	642	Q13867
3631	protein	222389	BEND7	Homo sapiens	63	Mass spectrometry	63915	Q8TDH9
2699	protein	633	BGN	Homo sapiens	63	Mass spectrometry	644	P53004
3535	protein	80823	BHLHB9	Homo sapiens	63	Mass spectrometry	645	P30043
480	protein	635	BHMT	Homo sapiens	13	Mass spectrometry	9210	O95972
3355	protein	23743	BHMT2	Homo sapiens	63	Mass spectrometry	651	P12645
49186	protein	80114	BICC1	Homo sapiens	224	Mass spectrometry	652	P12644
36719	protein	274	BIN1	Homo sapiens	207	Mass spectrometry	655	P18075
49161	protein	51411	BIN2	Homo sapiens	224	Mass spectrometry	659	Q13873
43963	protein	640	BLK	Homo sapiens	211	Mass spectrometry	552900	Q9H3K6
43990	protein	641	BLM	Homo sapiens	217	Mass spectrometry	654483	Q9H3K6
2700	protein	642	BLMH	Homo sapiens	63	Mass spectrometry	23246	Q14137
5021	protein	63915	BLOC1S5	Homo sapiens	66	Mass spectrometry	671	P17213
2701	protein	644	BLVRA	Homo sapiens	63	Mass spectrometry	51297	Q9NP55
2702	protein	645	BLVRB	Homo sapiens	63	Mass spectrometry	140683	Q96DR5
47122	protein	9210	BMP15	Homo sapiens	191	Mass spectrometry	92747	Q8TDL5
4666	protein	651	BMP3	Homo sapiens	66	Mass spectrometry	10380	O95861
44225	protein	652	BMP4	Homo sapiens	207	Mass spectrometry	221927	Q6PJG6
61164	protein	655	BMP7	Homo sapiens	275	Mass spectrometry	675	P51587
44320	protein	659	BMPR2	Homo sapiens	211	Mass spectrometry	23476	O60885
41957	protein	552900	BOLA2	Homo sapiens	217	Mass spectrometry	9577	Q9NXR7
44259	protein	654483	BOLA2B	Homo sapiens	217	Mass spectrometry	140707	Q8WY22
35778	protein	23246	BOP1	Homo sapiens	207	Mass spectrometry	55299	Q8TDN6
2703	protein	671	BPI	Homo sapiens	63	Mass spectrometry	55845	Q8WUW1
14251	protein	51297	BPIFA1	Homo sapiens	126	Mass spectrometry [LTQ-FT Ultra]	25855	Q9HCU9
5055	protein	140683	BPIFA2	Homo sapiens	66	Mass spectrometry	148362	Q5VW32
3570	protein	92747	BPIFB1	Homo sapiens	63	Mass spectrometry	682	P35613
32292	protein	10380	BPNT1	Homo sapiens	191	Mass spectrometry	683	Q10588
35346	protein	221927	BRAT1	Homo sapiens	217	Mass spectrometry	684	Q10589
49387	protein	675	BRCA2	Homo sapiens	224	Mass spectrometry	9044	O14981
35940	protein	23476	BRD4	Homo sapiens	207	Mass spectrometry	689	P20290
47507	protein	9577	BRE	Homo sapiens	217	Mass spectrometry	694	P62324
1185	protein	140707	BRI3BP	Homo sapiens	20	Mass spectrometry	7832	P78543
41968	protein	55299	BRIX1	Homo sapiens	211	Mass spectrometry	695	Q06187
6949	protein	55845	BRK1	Homo sapiens	80	Mass spectrometry	696	Q13410
14223	protein	25855	BRMS1	Homo sapiens	126	Mass spectrometry [LTQ-FT Ultra]	11120	Q7KYR7
347	protein	148362	BROX	Homo sapiens	13	Mass spectrometry	11119	O00481
1466	protein	682	BSG	Homo sapiens	21	Mass spectrometry	11118	P78410
61183	protein	683	BST1	Homo sapiens	275	Mass spectrometry	10384	O00478
489	protein	684	BST2	Homo sapiens	13	Mass spectrometry	9184	O43684
46996	protein	9044	BTAF1	Homo sapiens	217	Mass spectrometry	9689	Q7L1Q6
44659	protein	689	BTF3	Homo sapiens	191	Mass spectrometry	28969	Q9Y6E2
2540	protein	694	BTG1	Homo sapiens	51	Mass spectrometry	64115	Q9H7M9
3149	protein	7832	BTG2	Homo sapiens	63	Mass spectrometry	118611	Q96M02
44701	protein	695	BTK	Homo sapiens	217	Mass spectrometry	91894	Q96A22
2423	protein	696	BTN1A1	Homo sapiens	46	Mass spectrometry	28970	Q9H0W9
33023	protein	11120	BTN2A1	Homo sapiens	211	Mass spectrometry	60314	Q86UA3
50776	protein	11119	BTN3A1	Homo sapiens	231	Mass spectrometry	113246	Q99622
50775	protein	11118	BTN3A2	Homo sapiens	231	Mass spectrometry	11161	Q9UKR5
50726	protein	10384	BTN3A3	Homo sapiens	231	Mass spectrometry	51637	Q9Y224
1504	protein	9184	BUB3	Homo sapiens	21	Mass spectrometry	388115	Q6ZUT6
47606	protein	9689	BZW1	Homo sapiens	211	Mass spectrometry	84326	Q96S19
37243	protein	28969	BZW2	Homo sapiens	211	Mass spectrometry	283897	Q6UWD8
51424	protein	64115	C10orf54	Homo sapiens	231	Mass spectrometry	57020	Q7Z3J2
33364	protein	118611	C10orf90	Homo sapiens	193	Mass spectrometry	388272	Q6PH81
3567	protein	91894	C11orf52	Homo sapiens	63	Mass spectrometry	146556	Q6UX73
3380	protein	28970	C11orf54	Homo sapiens	63	Mass spectrometry	64149	Q9HAS0
43344	protein	60314	C12orf10	Homo sapiens	191	Mass spectrometry	55028	Q9BSJ5
33169	protein	113246	C12orf57	Homo sapiens	207	Mass spectrometry	147685	Q8NEA5
33046	protein	11161	C14orf1	Homo sapiens	191	Mass spectrometry	29071	Q96EU7
40725	protein	51637	C14orf166	Homo sapiens	211	Mass spectrometry	79098	Q9BW04
49164	protein	388115	C15orf52	Homo sapiens	224	Mass spectrometry	84886	Q9H425
46412	protein	84326	C16orf13	Homo sapiens	217	Mass spectrometry	712	P02745
37161	protein	283897	C16orf54	Homo sapiens	217	Mass spectrometry	713	P02746
42599	protein	57020	C16orf62	Homo sapiens	217	Mass spectrometry	708	Q07021
38838	protein	388272	C16orf87	Homo sapiens	193	Mass spectrometry	714	P02747
3608	protein	146556	C16orf89	Homo sapiens	63	Mass spectrometry	114897	Q9BXJ1
43978	protein	64149	C17orf75	Homo sapiens	217	Mass spectrometry	114899	Q9BXJ4
3447	protein	55028	C17orf80	Homo sapiens	63	Mass spectrometry	715	P00736
3611	protein	147685	C19orf18	Homo sapiens	63	Mass spectrometry	51279	Q9NZP8
4982	protein	29071	C1GALT1C1	Homo sapiens	66	Mass spectrometry	716	P09871
3513	protein	79098	C1orf116	Homo sapiens	63	Mass spectrometry	56683	P57076
51600	protein	84886	C1orf198	Homo sapiens	231	Mass spectrometry	9847	Q86YS7
51481	protein	712	C1QA	Homo sapiens	231	Mass spectrometry	84226	Q68DN1
2329	protein	713	C1QB	Homo sapiens	44	Mass spectrometry	339804	A8MZ97
61194	protein	708	C1QBP	Homo sapiens	275	Mass spectrometry	84281	Q9BSF0
2541	protein	714	C1QC	Homo sapiens	51	Mass spectrometry	718	P01024
5045	protein	114897	C1QTNF1	Homo sapiens	66	Mass spectrometry	720	P0C0L4
5046	protein	114899	C1QTNF3	Homo sapiens	66	Mass spectrometry	721	P0C0L4
2330	protein	715	C1R	Homo sapiens	44	Mass spectrometry	722	P04003
56111	protein	51279	C1RL	Homo sapiens	235	Mass spectrometry	725	P20851
13695	protein	716	C1S	Homo sapiens	126	Mass spectrometry [LTQ-FT Ultra]	727	P01031
42431	protein	56683	C21orf59	Homo sapiens	211	Mass spectrometry	56951	Q8NC54
47709	protein	9847	C2CD5	Homo sapiens	207	Mass spectrometry	134553	Q7Z6I8
3553	protein	84226	C2orf16	Homo sapiens	63	Mass spectrometry	389336	Q6UWT4
38198	protein	339804	C2orf74	Homo sapiens	193	Mass spectrometry	285636	A6NDU8
51591	protein	84281	C2orf88	Homo sapiens	231	Mass spectrometry	729	P13671
497	protein	718	C3	Homo sapiens	13	Mass spectrometry	10665	Q5SRN2
2332	protein	720	C4A	Homo sapiens	44	Mass spectrometry	206412	Q5TEZ5
2333	protein	721	C4B	Homo sapiens	44	Mass spectrometry	730	P10643
2334	protein	722	C4BPA	Homo sapiens	44	Mass spectrometry	84310	Q9BRJ6
2335	protein	725	C4BPB	Homo sapiens	44	Mass spectrometry	731	P07357
2708	protein	727	C5	Homo sapiens	63	Mass spectrometry	733	P07360
42561	protein	56951	C5orf15	Homo sapiens	207	Mass spectrometry	65265	Q9H7E9
14354	protein	134553	C5orf24	Homo sapiens	126	Mass spectrometry [LTQ-FT Ultra]	735	P02748
5075	protein	389336	C5orf46	Homo sapiens	66	Mass spectrometry	84267	Q5T6V5
37175	protein	285636	C5orf51	Homo sapiens	217	Mass spectrometry	203197	Q5VZI3
51507	protein	729	C6	Homo sapiens	231	Mass spectrometry	759	P00915
32630	protein	10665	C6orf10	Homo sapiens	191	Mass spectrometry	771	O43570
35087	protein	206412	C6orf163	Homo sapiens	211	Mass spectrometry	23632	Q9ULX7
61220	protein	730	C7	Homo sapiens	275	Mass spectrometry	760	P00918
46399	protein	84310	C7orf50	Homo sapiens	207	Mass spectrometry	762	P22748
51514	protein	731	C8A	Homo sapiens	231	Mass spectrometry	765	P23280
51520	protein	733	C8G	Homo sapiens	231	Mass spectrometry	768	Q16790
44224	protein	65265	C8orf33	Homo sapiens	191	Mass spectrometry	51719	Q9Y376
2709	protein	735	C9	Homo sapiens	63	Mass spectrometry	81617	Q9H9S4
46380	protein	84267	C9orf64	Homo sapiens	207	Mass spectrometry	9478	Q9NZU7
14377	protein	203197	C9orf91	Homo sapiens	126	Mass spectrometry [LTQ-FT Ultra]	777	Q15878
51542	protein	759	CA1	Homo sapiens	231	Mass spectrometry	779	Q13698
45396	protein	771	CA12	Homo sapiens	211	Mass spectrometry	781	P54289
56574	protein	23632	CA14	Homo sapiens	254	Mass spectrometry	9254	Q9NY47
511	protein	760	CA2	Homo sapiens	13	Mass spectrometry	93589	Q7Z3S7
512	protein	762	CA4	Homo sapiens	13	Mass spectrometry	27101	Q9HB71
4668	protein	765	CA6	Homo sapiens	66	Mass spectrometry	790	P27708
62178	protein	768	CA9	Homo sapiens	282	Mass spectrometry	23705	Q9BY67
299	protein	51719	CAB39	Homo sapiens	13	Mass spectrometry	199731	Q8NFZ8
3537	protein	81617	CAB39L	Homo sapiens	63	Mass spectrometry	793	P05937
49367	protein	9478	CABP1	Homo sapiens	224	Mass spectrometry	801	P62158
48997	protein	777	CACNA1E	Homo sapiens	224	Mass spectrometry	805	P62158
56151	protein	779	CACNA1S	Homo sapiens	235	Mass spectrometry	808	P62158
2713	protein	781	CACNA2D1	Homo sapiens	63	Mass spectrometry	810	P27482
48941	protein	9254	CACNA2D2	Homo sapiens	224	Mass spectrometry	51806	Q9NZT1
14339	protein	93589	CACNA2D4	Homo sapiens	126	Mass spectrometry [LTQ-FT Ultra]	811	P27797
6880	protein	27101	CACYBP	Homo sapiens	79	Mass spectrometry	813	O43852
1554	protein	790	CAD	Homo sapiens	21	Mass spectrometry	817	Q13557
59834	protein	23705	CADM1	Homo sapiens	260	Mass spectrometry	818	Q13555
58733	protein	199731	CADM4	Homo sapiens	258	Mass spectrometry	814	Q16566
571	protein	793	CALB1	Homo sapiens	13	Mass spectrometry	10645	Q96RR4
891	protein	801	CALM1	Homo sapiens	20	Mass spectrometry	79012	Q8NCB2
892	protein	805	CALM2	Homo sapiens	20	Mass spectrometry	820	P49913
893	protein	808	CALM3	Homo sapiens	20	Mass spectrometry	23261	Q9Y6Y1
2715	protein	810	CALML3	Homo sapiens	63	Mass spectrometry	55832	Q86VP6
40835	protein	51806	CALML5	Homo sapiens	217	Mass spectrometry	23066	O75155
619	protein	811	CALR	Homo sapiens	13	Mass spectrometry	124583	Q8WVQ1
14642	protein	813	CALU	Homo sapiens	136	Mass spectrometry [QTOF]	821	P27824
45945	protein	817	CAMK2D	Homo sapiens	207	Mass spectrometry	10487	Q01518
45981	protein	818	CAMK2G	Homo sapiens	217	Mass spectrometry	822	P40121
2716	protein	814	CAMK4	Homo sapiens	63	Mass spectrometry	823	P07384
60637	protein	10645	CAMKK2	Homo sapiens	275	Mass spectrometry	824	P17655
49467	protein	79012	CAMKV	Homo sapiens	224	Mass spectrometry	726	O15484
2717	protein	820	CAMP	Homo sapiens	63	Mass spectrometry	23473	Q9Y6W3
56042	protein	23261	CAMTA1	Homo sapiens	235	Mass spectrometry	826	P04632
1462	protein	55832	CAND1	Homo sapiens	21	Mass spectrometry	84290	Q96L46
48591	protein	23066	CAND2	Homo sapiens	224	Mass spectrometry	4076	Q14444
33511	protein	124583	CANT1	Homo sapiens	207	Mass spectrometry	828	K7EL21
894	protein	821	CANX	Homo sapiens	20	Mass spectrometry	84698	Q9BXY5
3275	protein	10487	CAP1	Homo sapiens	63	Mass spectrometry	829	P52907
2718	protein	822	CAPG	Homo sapiens	63	Mass spectrometry	830	P47755
2719	protein	823	CAPN1	Homo sapiens	63	Mass spectrometry	832	P47756
2720	protein	824	CAPN2	Homo sapiens	63	Mass spectrometry	64170	Q9H257
2707	protein	726	CAPN5	Homo sapiens	63	Mass spectrometry	23589	Q9Y2V2
214	protein	23473	CAPN7	Homo sapiens	13	Mass spectrometry	55739	Q8IW45
4676	protein	826	CAPNS1	Homo sapiens	66	Mass spectrometry	833	P49589
51593	protein	84290	CAPNS2	Homo sapiens	231	Mass spectrometry	113201	Q6P4E1
39163	protein	4076	CAPRIN1	Homo sapiens	191	Mass spectrometry	8573	O14936
1874	protein	828	CAPS	Homo sapiens	34	Mass spectrometry	23581	P31944
46461	protein	84698	CAPS2	Homo sapiens	193	Mass spectrometry	836	P42574
895	protein	829	CAPZA1	Homo sapiens	20	Mass spectrometry	839	P55212
2722	protein	830	CAPZA2	Homo sapiens	63	Mass spectrometry	842	P55211
134	protein	832	CAPZB	Homo sapiens	12	Mass spectrometry	847	P04040
61148	protein	64170	CARD9	Homo sapiens	275	Mass spectrometry	857	Q03135
36004	protein	23589	CARHSP1	Homo sapiens	211	Mass spectrometry	858	P51636
42150	protein	55739	CARKD	Homo sapiens	217	Mass spectrometry	867	P22681
46111	protein	833	CARS	Homo sapiens	207	Mass spectrometry	873	P16152
33160	protein	113201	CASC4	Homo sapiens	211	Mass spectrometry	874	O75828
46625	protein	8573	CASK	Homo sapiens	211	Mass spectrometry	875	P35520
14219	protein	23581	CASP14	Homo sapiens	126	Mass spectrometry [LTQ-FT Ultra]	10951	P83916
46286	protein	836	CASP3	Homo sapiens	217	Mass spectrometry	11335	Q13185
46341	protein	839	CASP6	Homo sapiens	217	Mass spectrometry	23468	P45973
5741	protein	842	CASP9	Homo sapiens	80	Mass spectrometry	57332	Q9HC52
13702	protein	847	CAT	Homo sapiens	126	Mass spectrometry [LTQ-FT Ultra]	54862	Q6P1N0
5101	protein	857	CAV1	Homo sapiens	72	Western blotting	200014	Q5T0F9
56264	protein	858	CAV2	Homo sapiens	236	Mass spectrometry|Western blotting	55749	Q8IX12
49174	protein	867	CBL	Homo sapiens	224	Mass spectrometry	57805	Q8N163
1307	protein	873	CBR1	Homo sapiens	21	Mass spectrometry	56267	Q6YP21
1442	protein	874	CBR3	Homo sapiens	21	Mass spectrometry	126402	Q8IYK2
46784	protein	875	CBS	Homo sapiens	211	Mass spectrometry	84317	Q96NT0
32836	protein	10951	CBX1	Homo sapiens	217	Mass spectrometry	223075	Q6ZRS4
33182	protein	11335	CBX3	Homo sapiens	191	Mass spectrometry	55610	Q96JG6
35928	protein	23468	CBX5	Homo sapiens	211	Mass spectrometry	339965	Q5M9N0
42754	protein	57332	CBX8	Homo sapiens	193	Mass spectrometry	203238	Q6TFL3
3440	protein	54862	CC2D1A	Homo sapiens	63	Mass spectrometry	729665	P0C221
34905	protein	200014	CC2D1B	Homo sapiens	211	Mass spectrometry	28952	O60826
42166	protein	55749	CCAR1	Homo sapiens	207	Mass spectrometry	55246	Q86WR0
42928	protein	57805	CCAR2	Homo sapiens	207	Mass spectrometry	80125	Q8N5R6
42354	protein	56267	CCBL2	Homo sapiens	211	Mass spectrometry	57003	Q96A33
3590	protein	126402	CCDC105	Homo sapiens	63	Mass spectrometry	152137	Q8IVM0
46410	protein	84317	CCDC115	Homo sapiens	211	Mass spectrometry	146439	A1A5D9
14381	protein	223075	CCDC129	Homo sapiens	126	Mass spectrometry [LTQ-FT Ultra]	283234	A6NC98
3458	protein	55610	CCDC132	Homo sapiens	63	Mass spectrometry	54520	Q567U6
38202	protein	339965	CCDC158	Homo sapiens	193	Mass spectrometry	6347	P13500
34990	protein	203238	CCDC171	Homo sapiens	193	Mass spectrometry	6364	P78556
45046	protein	729665	CCDC175	Homo sapiens	193	Mass spectrometry	6367	O00626
37242	protein	28952	CCDC22	Homo sapiens	217	Mass spectrometry	56477	Q9NRJ3
41941	protein	55246	CCDC25	Homo sapiens	211	Mass spectrometry	6354	P80098
45706	protein	80125	CCDC33	Homo sapiens	193	Mass spectrometry	83605	Q9BSQ5
42590	protein	57003	CCDC47	Homo sapiens	207	Mass spectrometry	23582	O95273
34137	protein	152137	CCDC50	Homo sapiens	207	Mass spectrometry	219771	Q8ND76
14363	protein	146439	CCDC64B	Homo sapiens	126	Mass spectrometry [LTQ-FT Ultra]	151195	Q8N7R7
37149	protein	283234	CCDC88B	Homo sapiens	193	Mass spectrometry	9236	Q9ULG6
41688	protein	54520	CCDC93	Homo sapiens	217	Mass spectrometry	1233	P51679
14536	protein	6347	CCL2	Homo sapiens	126	Antibody array	1234	P51681
14538	protein	6364	CCL20	Homo sapiens	126	Antibody array	9973	O14618
56132	protein	6367	CCL22	Homo sapiens	235	Mass spectrometry	10576	P78371
5009	protein	56477	CCL28	Homo sapiens	66	Mass spectrometry	7203	P49368
14537	protein	6354	CCL7	Homo sapiens	126	Antibody array	10575	P50991
51582	protein	83605	CCM2	Homo sapiens	231	Mass spectrometry	22948	P48643
61471	protein	23582	CCNDBP1	Homo sapiens	274	Mass spectrometry	908	P40227
35271	protein	219771	CCNY	Homo sapiens	211	Mass spectrometry	10693	Q92526
49363	protein	151195	CCNYL1	Homo sapiens	224	Mass spectrometry	10574	Q99832
2378	protein	9236	CCPG1	Homo sapiens	44	Mass spectrometry	10694	P50990
14492	protein	1233	CCR4	Homo sapiens	126	Antibody array	9398	Q93033
14493	protein	1234	CCR5	Homo sapiens	126	Antibody array	135228	Q6YHK3
47809	protein	9973	CCS	Homo sapiens	211	Mass spectrometry	929	P08571
1130	protein	10576	CCT2	Homo sapiens	20	Mass spectrometry	977	P48509
1282	protein	7203	CCT3	Homo sapiens	21	Mass spectrometry	9332	Q86VB7
1338	protein	10575	CCT4	Homo sapiens	21	Mass spectrometry	283316	Q9NR16
1365	protein	22948	CCT5	Homo sapiens	21	Mass spectrometry	930	P15391
1276	protein	908	CCT6A	Homo sapiens	21	Mass spectrometry	909	P06126
15179	protein	10693	CCT6B	Homo sapiens	141	Mass spectrometry [QTOF]	910	P29016
1239	protein	10574	CCT7	Homo sapiens	21	Mass spectrometry	911	P29017
1132	protein	10694	CCT8	Homo sapiens	20	Mass spectrometry	914	P06729
6687	protein	9398	CD101	Homo sapiens	79	Mass spectrometry	4345	P41217
14355	protein	135228	CD109	Homo sapiens	126	Mass spectrometry [LTQ-FT Ultra]	30835	Q9NNX6
2727	protein	929	CD14	Homo sapiens	63	Mass spectrometry	933	P20273
13711	protein	977	CD151	Homo sapiens	126	Mass spectrometry [LTQ-FT Ultra]	10666	Q15762
47258	protein	9332	CD163	Homo sapiens	217	Mass spectrometry	100133941	P25063
2391	protein	283316	CD163L1	Homo sapiens	44	Mass spectrometry	919	P20963
5746	protein	930	CD19	Homo sapiens	79	Mass spectrometry	57124	Q9HCU0
47036	protein	909	CD1A	Homo sapiens	217	Mass spectrometry	29126	Q9NZQ7
47037	protein	910	CD1B	Homo sapiens	217	Mass spectrometry	80381	Q5ZPR3
47041	protein	911	CD1C	Homo sapiens	217	Mass spectrometry	23607	Q9Y5K6
840	protein	914	CD2	Homo sapiens	18	FACS	10421	O95400
39361	protein	4345	CD200	Homo sapiens	211	Mass spectrometry	11314	Q9UGN4
37662	protein	30835	CD209	Homo sapiens	217	Mass spectrometry	51293	Q9NPF0
5752	protein	933	CD22	Homo sapiens	79	Mass spectrometry	945	P20138
50749	protein	10666	CD226	Homo sapiens	231	Mass spectrometry	948	P16671
2593	protein	100133941	CD24	Homo sapiens	57	Western blotting|FACS	951	P11049
836	protein	919	CD247	Homo sapiens	17	Western blotting|Immunoelectron Microscopy	952	P28907
14280	protein	57124	CD248	Homo sapiens	126	Mass spectrometry [LTQ-FT Ultra]	915	P04234
2318	protein	29126	CD274	Homo sapiens	43	Western blotting	916	P07766
14309	protein	80381	CD276	Homo sapiens	126	Mass spectrometry [LTQ-FT Ultra]	917	P09693
3351	protein	23607	CD2AP	Homo sapiens	63	Mass spectrometry	920	P01730
32363	protein	10421	CD2BP2	Homo sapiens	217	Mass spectrometry	958	P25942
6819	protein	11314	CD300A	Homo sapiens	79	Mass spectrometry	959	P29965
61012	protein	51293	CD320	Homo sapiens	275	Mass spectrometry	960	P16070
49257	protein	945	CD33	Homo sapiens	224	Mass spectrometry	4179	P15529
2424	protein	948	CD36	Homo sapiens	46	Mass spectrometry	961	Q08722
823	protein	951	CD37	Homo sapiens	16	Western blotting	962	P09326
47459	protein	952	CD38	Homo sapiens	196	Mass spectrometry	921	P06127
47076	protein	915	CD3D	Homo sapiens	217	Mass spectrometry	963	P19397
47082	protein	916	CD3E	Homo sapiens	217	Mass spectrometry	1604	P08174
47084	protein	917	CD3G	Homo sapiens	217	Mass spectrometry	965	P19256
47121	protein	920	CD4	Homo sapiens	217	Mass spectrometry	966	P13987
2405	protein	958	CD40	Homo sapiens	47	FACS	922	O43866
51686	protein	959	CD40LG	Homo sapiens	231	Mass spectrometry	923	P30203
897	protein	960	CD44	Homo sapiens	20	Mass spectrometry	967	P08962
1517	protein	4179	CD46	Homo sapiens	21	Mass spectrometry	968	P34810
13707	protein	961	CD47	Homo sapiens	126	Mass spectrometry [LTQ-FT Ultra]	970	P32970
5772	protein	962	CD48	Homo sapiens	79	Mass spectrometry	972	P04233
47147	protein	921	CD5	Homo sapiens	217	Mass spectrometry	974	P40259
834	protein	963	CD53	Homo sapiens	16	Immunoelectron Microscopy	941	P33681
1347	protein	1604	CD55	Homo sapiens	21	Mass spectrometry	975	P60033
5777	protein	965	CD58	Homo sapiens	79	Mass spectrometry	3732	P27701
772	protein	966	CD59	Homo sapiens	13	Mass spectrometry	8832	Q9UIB8
2336	protein	922	CD5L	Homo sapiens	44	Mass spectrometry	942	P42081
47161	protein	923	CD6	Homo sapiens	217	Mass spectrometry	925	P01732
13	protein	967	CD63	Homo sapiens	4	Western blotting	926	P10966
47609	protein	968	CD68	Homo sapiens	191	Mass spectrometry	928	P21926
5248	protein	970	CD70	Homo sapiens	76	Mass spectrometry	4267	P14209
5786	protein	972	CD74	Homo sapiens	79	Mass spectrometry	83692	Q8TCZ2
5789	protein	974	CD79B	Homo sapiens	80	Mass spectrometry	8881	Q13042
2408	protein	941	CD80	Homo sapiens	47	FACS	8697	Q9UJX2
94	protein	975	CD81	Homo sapiens	11	Western blotting	994	P30305
826	protein	3732	CD82	Homo sapiens	16	Western blotting|Immunoelectron Microscopy	996	P30260
51623	protein	8832	CD84	Homo sapiens	231	Mass spectrometry	11140	Q16543
830	protein	942	CD86	Homo sapiens	16	Western blotting	998	P60953
47182	protein	925	CD8A	Homo sapiens	217	Mass spectrometry	8476	Q5VT25
47191	protein	926	CD8B	Homo sapiens	217	Mass spectrometry	9578	Q9Y5S2
753	protein	928	CD9	Homo sapiens	13	Mass spectrometry	55561	Q6DT37
39306	protein	4267	CD99	Homo sapiens	207	Mass spectrometry	56990	Q9NRR3
61282	protein	83692	CD99L2	Homo sapiens	275	Mass spectrometry	988	Q99459
46892	protein	8881	CDC16	Homo sapiens	207	Mass spectrometry	83461	Q99618
46729	protein	8697	CDC23	Homo sapiens	217	Mass spectrometry	55143	Q53HL2
47788	protein	994	CDC25B	Homo sapiens	193	Mass spectrometry	64866	Q9H5V8
47806	protein	996	CDC27	Homo sapiens	207	Mass spectrometry	999	P12830
6811	protein	11140	CDC37	Homo sapiens	79	Mass spectrometry	1009	P55287
784	protein	998	CDC42	Homo sapiens	13	Mass spectrometry	1012	P55290
3165	protein	8476	CDC42BPA	Homo sapiens	63	Mass spectrometry	1015	Q12864
3226	protein	9578	CDC42BPB	Homo sapiens	63	Mass spectrometry	1000	P19022
42063	protein	55561	CDC42BPG	Homo sapiens	207	Mass spectrometry	64072	Q9H251
3679	protein	643751	CDC42P6	Homo sapiens	63	Mass spectrometry	1001	P22223
61072	protein	56990	CDC42SE2	Homo sapiens	275	Mass spectrometry	1004	P55285
47743	protein	988	CDC5L	Homo sapiens	217	Mass spectrometry	1007	Q9ULB4
61280	protein	83461	CDCA3	Homo sapiens	275	Mass spectrometry	54825	Q9BYE9
59467	protein	55143	CDCA8	Homo sapiens	259	Mass spectrometry	53841	Q9HBB8
44133	protein	64866	CDCP1	Homo sapiens	191	Mass spectrometry	10423	O14735
899	protein	999	CDH1	Homo sapiens	20	Mass spectrometry	983	P06493
56007	protein	1009	CDH11	Homo sapiens	235	Mass spectrometry	984	P21127
13714	protein	1012	CDH13	Homo sapiens	126	Mass spectrometry [LTQ-FT Ultra]	51755	Q9NYV4
1485	protein	1015	CDH17	Homo sapiens	21	Mass spectrometry	8621	Q14004
31798	protein	1000	CDH2	Homo sapiens	211	Mass spectrometry	5218	O94921
43953	protein	64072	CDH23	Homo sapiens	196	Mass spectrometry	5127	Q00536
31853	protein	1001	CDH3	Homo sapiens	207	Mass spectrometry	5128	Q00537
31887	protein	1004	CDH6	Homo sapiens	211	Mass spectrometry	5129	Q07002
56278	protein	1007	CDH9	Homo sapiens	237	Mass spectrometry	1017	P24941
3438	protein	54825	CDHR2	Homo sapiens	63	Mass spectrometry	1018	Q00526
3428	protein	53841	CDHR5	Homo sapiens	63	Mass spectrometry	1019	P11802
14178	protein	10423	CDIPT	Homo sapiens	126	Mass spectrometry [LTQ-FT Ultra]	1020	Q00535
2732	protein	983	CDK1	Homo sapiens	63	Mass spectrometry	8941	Q13319
47712	protein	984	CDK11B	Homo sapiens	217	Mass spectrometry	55755	Q96SN8
40796	protein	51755	CDK12	Homo sapiens	191	Mass spectrometry	1021	Q00534
49534	protein	8621	CDK13	Homo sapiens	224	Mass spectrometry	1025	P50750
40941	protein	5218	CDK14	Homo sapiens	191	Mass spectrometry	8760	O95674
48783	protein	5127	CDK16	Homo sapiens	224	Mass spectrometry	1041	Q15517
49541	protein	5128	CDK17	Homo sapiens	224	Mass spectrometry	55573	Q9UKY7
40470	protein	5129	CDK18	Homo sapiens	191	Mass spectrometry	634	P13688
32120	protein	1017	CDK2	Homo sapiens	191	Mass spectrometry	1048	P06731
32128	protein	1018	CDK3	Homo sapiens	211	Mass spectrometry	1088	P31997
32141	protein	1019	CDK4	Homo sapiens	211	Mass spectrometry	27440	Q9BXW7
32151	protein	1020	CDK5	Homo sapiens	211	Mass spectrometry	1056	X6R868
14132	protein	8941	CDK5R2	Homo sapiens	126	Mass spectrometry [LTQ-FT Ultra]	10658	Q92879
3462	protein	55755	CDK5RAP2	Homo sapiens	63	Mass spectrometry	10659	O95319
48742	protein	1021	CDK6	Homo sapiens	224	Mass spectrometry	57214	Q8WUJ3
32210	protein	1025	CDK9	Homo sapiens	211	Mass spectrometry	1062	Q02224
51616	protein	8760	CDS2	Homo sapiens	231	Mass spectrometry	201161	Q7Z7K6
50731	protein	1041	CDSN	Homo sapiens	231	Mass spectrometry	22994	Q9UPN4
42067	protein	55573	CDV3	Homo sapiens	211	Mass spectrometry	11190	Q9BV73
4665	protein	634	CEACAM1	Homo sapiens	66	Mass spectrometry	9857	Q5VT06
1524	protein	1048	CEACAM5	Homo sapiens	21	Mass spectrometry	55165	Q53EZ4
13718	protein	1088	CEACAM8	Homo sapiens	126	Mass spectrometry [LTQ-FT Ultra]	79598	Q8IW35
36713	protein	27440	CECR5	Homo sapiens	191	Mass spectrometry	10715	P27544
2425	protein	1056	CEL	Homo sapiens	46	Mass spectrometry	8824	O00748
32626	protein	10658	CELF1	Homo sapiens	211	Mass spectrometry	23491	Q6UWW8
32629	protein	10659	CELF2	Homo sapiens	217	Mass spectrometry	1071	P11597
1470	protein	57214	CEMIP	Homo sapiens	21	Mass spectrometry	29105	Q9Y6A4
49165	protein	1062	CENPE	Homo sapiens	224	Mass spectrometry	80217	Q8NDM7
34926	protein	201161	CENPV	Homo sapiens	217	Mass spectrometry	55779	Q96MT7
49411	protein	22994	CEP131	Homo sapiens	224	Mass spectrometry	159686	Q5T655
3314	protein	11190	CEP250	Homo sapiens	63	Mass spectrometry	118491	Q5T0N1
61353	protein	9857	CEP350	Homo sapiens	275	Mass spectrometry	629	P00751
41879	protein	55165	CEP55	Homo sapiens	207	Mass spectrometry	1675	P00746
61249	protein	79598	CEP97	Homo sapiens	275	Mass spectrometry	3075	P08603
14557	protein	10715	CERS1	Homo sapiens	126	Antibody array	10878	Q02985
62225	protein	8824	CES2	Homo sapiens	282	Mass spectrometry	3426	P05156
4968	protein	23491	CES3	Homo sapiens	66	Mass spectrometry	1072	P23528
2735	protein	1071	CETP	Homo sapiens	63	Mass spectrometry	1073	Q9Y281
3384	protein	29105	CFAP20	Homo sapiens	63	Mass spectrometry	1080	P13569
61254	protein	80217	CFAP43	Homo sapiens	275	Mass spectrometry	54927	Q9NX63
14272	protein	55779	CFAP44	Homo sapiens	126	Mass spectrometry [LTQ-FT Ultra]	9557	Q86WJ1
34222	protein	159686	CFAP58	Homo sapiens	193	Mass spectrometry	1108	Q14839
3583	protein	118491	CFAP70	Homo sapiens	63	Mass spectrometry	84181	Q8TD26
13691	protein	629	CFB	Homo sapiens	126	Mass spectrometry [LTQ-FT Ultra]	80205	Q3L8U1
2771	protein	1675	CFD	Homo sapiens	63	Mass spectrometry	66005	Q9BWS9
2544	protein	3075	CFH	Homo sapiens	51	Mass spectrometry	5119	Q9HD42
3297	protein	10878	CFHR3	Homo sapiens	63	Mass spectrometry	57132	Q7LBR1
2883	protein	3426	CFI	Homo sapiens	63	Mass spectrometry	27243	O43633
807	protein	1072	CFL1	Homo sapiens	13	Mass spectrometry	25978	Q9UQN3
901	protein	1073	CFL2	Homo sapiens	20	Mass spectrometry	51652	Q9Y3E7
13717	protein	1080	CFTR	Homo sapiens	126	Mass spectrometry [LTQ-FT Ultra]	29082	Q9BY43
3444	protein	54927	CHCHD3	Homo sapiens	63	Mass spectrometry	128866	Q9H444
47495	protein	9557	CHD1L	Homo sapiens	217	Mass spectrometry	92421	Q96CF2
32997	protein	1108	CHD4	Homo sapiens	207	Mass spectrometry	51510	Q9NZZ3
49153	protein	84181	CHD6	Homo sapiens	224	Mass spectrometry	79643	Q96FZ7
61253	protein	80205	CHD9	Homo sapiens	275	Mass spectrometry	26973	Q9UHD1
5026	protein	66005	CHID1	Homo sapiens	66	Mass spectrometry	11261	Q99653
1001	protein	5119	CHMP1A	Homo sapiens	20	Mass spectrometry	25884	Q6WN34
310	protein	57132	CHMP1B	Homo sapiens	13	Mass spectrometry	1136	P32297
282	protein	27243	CHMP2A	Homo sapiens	13	Mass spectrometry	8534	O43916
263	protein	25978	CHMP2B	Homo sapiens	13	Mass spectrometry	55501	Q9NRB3
3420	protein	51652	CHMP3	Homo sapiens	63	Mass spectrometry	113189	Q8NCH0
37264	protein	29082	CHMP4A	Homo sapiens	211	Mass spectrometry	63922	Q8WVB6
341	protein	128866	CHMP4B	Homo sapiens	13	Mass spectrometry	1147	O15111
47162	protein	92421	CHMP4C	Homo sapiens	193	Mass spectrometry	9391	O76071
295	protein	51510	CHMP5	Homo sapiens	13	Mass spectrometry	10519	Q99828
3518	protein	79643	CHMP6	Homo sapiens	63	Mass spectrometry	1153	Q14011
36534	protein	26973	CHORDC1	Homo sapiens	211	Mass spectrometry	493856	Q8N5K1
3318	protein	11261	CHP1	Homo sapiens	63	Mass spectrometry	11113	O14578
2522	protein	25884	CHRDL2	Homo sapiens	48	Mass spectrometry	4435	Q99966
56279	protein	1136	CHRNA3	Homo sapiens	237	Mass spectrometry	10970	Q07065
1922	protein	8534	CHST1	Homo sapiens	34	FACS	9793	Q14008
14269	protein	55501	CHST12	Homo sapiens	126	Mass spectrometry [LTQ-FT Ultra]	1152	P12277
5044	protein	113189	CHST14	Homo sapiens	66	Mass spectrometry	548596	P12532
43930	protein	63922	CHTF18	Homo sapiens	217	Mass spectrometry	1159	P12532
33227	protein	1147	CHUK	Homo sapiens	217	Mass spectrometry	23332	Q7Z460
47327	protein	9391	CIAO1	Homo sapiens	191	Mass spectrometry	23122	O75122
1904	protein	10519	CIB1	Homo sapiens	34	Mass spectrometry	1178	Q05315
61408	protein	1153	CIRBP	Homo sapiens	274	Mass spectrometry	22802	Q14CN2
51217	protein	493856	CISD2	Homo sapiens	231	Mass spectrometry	1182	P51790
33020	protein	11113	CIT	Homo sapiens	207	Mass spectrometry	1183	P51793
13929	protein	4435	CITED1	Homo sapiens	126	Mass spectrometry [LTQ-FT Ultra]	1184	P51795
3303	protein	10970	CKAP4	Homo sapiens	63	Mass spectrometry	1186	P51798
47678	protein	9793	CKAP5	Homo sapiens	207	Mass spectrometry	9076	O95832
29	protein	1152	CKB	Homo sapiens	4	Mass spectrometry	9069	P56749
41773	protein	548596	CKMT1A	Homo sapiens	191	Mass spectrometry	51208	P56856
33272	protein	1159	CKMT1B	Homo sapiens	191	Mass spectrometry	9075	P57739
2554	protein	23332	CLASP1	Homo sapiens	51	Mass spectrometry	1365	O15551
14208	protein	23122	CLASP2	Homo sapiens	126	Mass spectrometry [LTQ-FT Ultra]	1364	O14493
33346	protein	1178	CLC	Homo sapiens	217	Mass spectrometry	7122	O00501
4964	protein	22802	CLCA4	Homo sapiens	66	Mass spectrometry	9074	P56747
33351	protein	1182	CLCN3	Homo sapiens	211	Mass spectrometry	1366	O95471
33355	protein	1183	CLCN4	Homo sapiens	211	Mass spectrometry	56650	Q9NY35
33362	protein	1184	CLCN5	Homo sapiens	211	Mass spectrometry	6320	Q9Y240
56993	protein	1186	CLCN7	Homo sapiens	255	Mass spectrometry	51266	Q9P126
14137	protein	9076	CLDN1	Homo sapiens	126	Mass spectrometry [LTQ-FT Ultra]	7123	P05452
61319	protein	9069	CLDN12	Homo sapiens	275	Mass spectrometry	1192	O00299
40424	protein	51208	CLDN18	Homo sapiens	193	Mass spectrometry	1193	O15247
62232	protein	9075	CLDN2	Homo sapiens	282	Mass spectrometry	9022	O95833
906	protein	1365	CLDN3	Homo sapiens	20	Mass spectrometry	25932	Q9Y696
1562	protein	1364	CLDN4	Homo sapiens	21	Mass spectrometry	53405	Q9NZA1
5092	protein	7122	CLDN5	Homo sapiens	67	Western blotting	54102	Q96NY7
47012	protein	9074	CLDN6	Homo sapiens	211	Mass spectrometry	9685	Q14677
1395	protein	1366	CLDN7	Homo sapiens	21	Mass spectrometry	7461	Q9UDT6
42416	protein	56650	CLDND1	Homo sapiens	207	Mass spectrometry	1201	Q13286
14040	protein	6320	CLEC11A	Homo sapiens	126	Mass spectrometry [LTQ-FT Ultra]	1207	P54105
51241	protein	51266	CLEC1B	Homo sapiens	231	Mass spectrometry	10845	O76031
61201	protein	7123	CLEC3B	Homo sapiens	275	Mass spectrometry	119467	Q8NCR9
261	protein	1192	CLIC1	Homo sapiens	13	Mass spectrometry	22883	O94985
33408	protein	1193	CLIC2	Homo sapiens	217	Mass spectrometry	1211	P09496
3197	protein	9022	CLIC3	Homo sapiens	63	Mass spectrometry	1212	P09497
260	protein	25932	CLIC4	Homo sapiens	13	Mass spectrometry	1213	Q00610
3427	protein	53405	CLIC5	Homo sapiens	63	Mass spectrometry	8218	P53675
3429	protein	54102	CLIC6	Homo sapiens	63	Mass spectrometry	1191	P10909
47601	protein	9685	CLINT1	Homo sapiens	191	Mass spectrometry	23277	O75153
2566	protein	7461	CLIP2	Homo sapiens	52	Mass spectrometry	134829	Q5SYC1
33433	protein	1201	CLN3	Homo sapiens	211	Mass spectrometry	134147	Q96DG6
33437	protein	1207	CLNS1A	Homo sapiens	211	Mass spectrometry	80790	Q8IY22
14190	protein	10845	CLPX	Homo sapiens	126	Mass spectrometry [LTQ-FT Ultra]	51727	P30085
3585	protein	119467	CLRN3	Homo sapiens	63	Mass spectrometry	129607	Q5EBM0
1143	protein	22883	CLSTN1	Homo sapiens	20	Mass spectrometry	23070	Q8N1G2
13722	protein	1211	CLTA	Homo sapiens	126	Mass spectrometry [LTQ-FT Ultra]	202333	Q8N3K9
33448	protein	1212	CLTB	Homo sapiens	207	Mass spectrometry	55748	Q96KP4
106	protein	1213	CLTC	Homo sapiens	11	Mass spectrometry [MALDI TOF]|Mass spectrometry [QTOF]	1258	Q14028
1574	protein	8218	CLTCL1	Homo sapiens	21	Mass spectrometry	22866	Q8WXI2
259	protein	1191	CLU	Homo sapiens	13	Mass spectrometry	154043	Q6P9H4
35793	protein	23277	CLUH	Homo sapiens	217	Mass spectrometry	1264	P51911
33741	protein	134829	CLVS2	Homo sapiens	193	Mass spectrometry	1265	Q99439
3601	protein	134147	CMBL	Homo sapiens	63	Mass spectrometry	1266	Q15417
14312	protein	80790	CMIP	Homo sapiens	126	Mass spectrometry [LTQ-FT Ultra]	54805	Q9H8M5
3423	protein	51727	CMPK1	Homo sapiens	63	Mass spectrometry	26505	Q8NE01
33672	protein	129607	CMPK2	Homo sapiens	217	Mass spectrometry	26504	Q6P4Q7
35619	protein	23070	CMTR1	Homo sapiens	217	Mass spectrometry	23019	A5YKK6
49148	protein	202333	CMYA5	Homo sapiens	224	Mass spectrometry	55571	Q9UKZ1
2471	protein	55748	CNDP2	Homo sapiens	46	Mass spectrometry	29883	Q9UIV1
13724	protein	1258	CNGB1	Homo sapiens	126	Mass spectrometry [LTQ-FT Ultra]	1267	P09543
3327	protein	22866	CNKSR2	Homo sapiens	63	Mass spectrometry	10330	Q9Y2B0
34169	protein	154043	CNKSR3	Homo sapiens	207	Mass spectrometry	1271	P26992
49225	protein	1264	CNN1	Homo sapiens	224	Mass spectrometry	54875	Q9NXG0
33591	protein	1265	CNN2	Homo sapiens	211	Mass spectrometry	1272	Q12860
33593	protein	1266	CNN3	Homo sapiens	211	Mass spectrometry	53942	O94779
41753	protein	54805	CNNM2	Homo sapiens	207	Mass spectrometry	85445	Q9C0A0
36469	protein	26505	CNNM3	Homo sapiens	207	Mass spectrometry	80347	Q13057
36467	protein	26504	CNNM4	Homo sapiens	211	Mass spectrometry	22837	Q53SF7
35583	protein	23019	CNOT1	Homo sapiens	211	Mass spectrometry	1690	O43405
42066	protein	55571	CNOT11	Homo sapiens	217	Mass spectrometry	9382	Q8WTW3
37426	protein	29883	CNOT7	Homo sapiens	217	Mass spectrometry	22796	Q14746
276	protein	1267	CNP	Homo sapiens	13	Mass spectrometry	83548	Q96JB2
32284	protein	10330	CNPY2	Homo sapiens	207	Mass spectrometry	25839	Q9H9E3
49249	protein	1271	CNTFR	Homo sapiens	224	Mass spectrometry	10466	Q9UP83
1620	protein	54875	CNTLN	Homo sapiens	25	Mass spectrometry	57511	Q9Y2V7
48952	protein	1272	CNTN1	Homo sapiens	224	Mass spectrometry	91949	P83436
41509	protein	53942	CNTN5	Homo sapiens	193	Mass spectrometry	1301	P12107
61816	protein	85445	CNTNAP4	Homo sapiens	274	Mass spectrometry	1303	Q99715
3530	protein	80347	COASY	Homo sapiens	63	Mass spectrometry	7373	Q05707
3326	protein	22837	COBLL1	Homo sapiens	63	Mass spectrometry	1306	P39059
34423	protein	1690	COCH	Homo sapiens	207	Mass spectrometry	1307	Q07092
47326	protein	9382	COG1	Homo sapiens	217	Mass spectrometry	80781	P39060
35452	protein	22796	COG2	Homo sapiens	217	Mass spectrometry	1277	P02452
46154	protein	83548	COG3	Homo sapiens	217	Mass spectrometry	1278	P08123
36299	protein	25839	COG4	Homo sapiens	207	Mass spectrometry	81578	Q96P44
32408	protein	10466	COG5	Homo sapiens	217	Mass spectrometry	255631	Q17RW2
42818	protein	57511	COG6	Homo sapiens	217	Mass spectrometry	1280	P02458
47101	protein	91949	COG7	Homo sapiens	217	Mass spectrometry	1281	P02461
33678	protein	1301	COL11A1	Homo sapiens	193	Mass spectrometry	1282	P02462
1580	protein	1303	COL12A1	Homo sapiens	21	Mass spectrometry	1284	P08572
14089	protein	7373	COL14A1	Homo sapiens	126	Mass spectrometry [LTQ-FT Ultra]	1285	Q01955
2746	protein	1306	COL15A1	Homo sapiens	63	Mass spectrometry	1289	P20908
33691	protein	1307	COL16A1	Homo sapiens	193	Mass spectrometry	1290	P05997
3534	protein	80781	COL18A1	Homo sapiens	63	Mass spectrometry	1291	P12109
13725	protein	1277	COL1A1	Homo sapiens	126	Mass spectrometry [LTQ-FT Ultra]	1292	P12110
13726	protein	1278	COL1A2	Homo sapiens	126	Mass spectrometry [LTQ-FT Ultra]	1293	P12111
45907	protein	81578	COL21A1	Homo sapiens	193	Mass spectrometry	1294	Q02388
49146	protein	255631	COL24A1	Homo sapiens	224	Mass spectrometry	10584	Q9Y6Z7
13727	protein	1280	COL2A1	Homo sapiens	126	Mass spectrometry [LTQ-FT Ultra]	81035	Q5KU26
13728	protein	1281	COL3A1	Homo sapiens	126	Mass spectrometry [LTQ-FT Ultra]	79709	Q8NBJ5
13729	protein	1282	COL4A1	Homo sapiens	126	Mass spectrometry [LTQ-FT Ultra]	23412	Q9UBI1
13730	protein	1284	COL4A2	Homo sapiens	126	Mass spectrometry [LTQ-FT Ultra]	1311	P49747
13731	protein	1285	COL4A3	Homo sapiens	126	Mass spectrometry [LTQ-FT Ultra]	1312	P21964
13732	protein	1289	COL5A1	Homo sapiens	126	Mass spectrometry [LTQ-FT Ultra]	1314	P53621
13733	protein	1290	COL5A2	Homo sapiens	126	Mass spectrometry [LTQ-FT Ultra]	1315	P53618
286	protein	1291	COL6A1	Homo sapiens	13	Mass spectrometry	9276	P35606
4691	protein	1292	COL6A2	Homo sapiens	66	Mass spectrometry	11316	O14579
2745	protein	1293	COL6A3	Homo sapiens	63	Mass spectrometry	22820	Q9Y678
13737	protein	1294	COL7A1	Homo sapiens	126	Mass spectrometry [LTQ-FT Ultra]	26958	Q9UBF2
2381	protein	10584	COLEC10	Homo sapiens	44	Mass spectrometry	9318	P61201
45863	protein	81035	COLEC12	Homo sapiens	193	Mass spectrometry	8533	Q9UNS2
5548	protein	79709	COLGALT1	Homo sapiens	76	Mass spectrometry	51138	Q9BT78
35896	protein	23412	COMMD3	Homo sapiens	217	Mass spectrometry	10987	Q92905
13739	protein	1311	COMP	Homo sapiens	126	Mass spectrometry [LTQ-FT Ultra]	10980	Q7L5N1
2747	protein	1312	COMT	Homo sapiens	63	Mass spectrometry	10920	Q99627
4692	protein	1314	COPA	Homo sapiens	66	Mass spectrometry	22818	P61923
1477	protein	1315	COPB1	Homo sapiens	21	Mass spectrometry	51004	Q9Y2Z9
1578	protein	9276	COPB2	Homo sapiens	21	Mass spectrometry	11151	P31146
33149	protein	11316	COPE	Homo sapiens	191	Mass spectrometry	57175	Q9BR76
35467	protein	22820	COPG1	Homo sapiens	211	Mass spectrometry	23603	Q9ULV4
36533	protein	26958	COPG2	Homo sapiens	217	Mass spectrometry	79585	P57737
47237	protein	9318	COPS2	Homo sapiens	211	Mass spectrometry	100529144	A0A0A6YYL4
14124	protein	8533	COPS3	Homo sapiens	126	Mass spectrometry [LTQ-FT Ultra]	23406	Q14019
14248	protein	51138	COPS4	Homo sapiens	126	Mass spectrometry [LTQ-FT Ultra]	1327	P13073
32915	protein	10987	COPS5	Homo sapiens	211	Mass spectrometry	1329	P10606
32904	protein	10980	COPS6	Homo sapiens	207	Mass spectrometry	1356	P00450
3300	protein	10920	COPS8	Homo sapiens	63	Mass spectrometry	1357	P15085
35462	protein	22818	COPZ1	Homo sapiens	191	Mass spectrometry	1360	P15086
40211	protein	51004	COQ6	Homo sapiens	191	Mass spectrometry	1362	O75976
6813	protein	11151	CORO1A	Homo sapiens	79	Mass spectrometry	1368	P14384
5013	protein	57175	CORO1B	Homo sapiens	66	Mass spectrometry	1370	P22792
1146	protein	23603	CORO1C	Homo sapiens	20	Mass spectrometry	8904	Q99829
45600	protein	79585	CORO7	Homo sapiens	217	Mass spectrometry	221184	Q96FN4
31926	protein	100529144	CORO7-PAM16	Homo sapiens	217	Mass spectrometry	8895	O75131
3344	protein	23406	COTL1	Homo sapiens	63	Mass spectrometry	57699	Q9HCH3
904	protein	1327	COX4I1	Homo sapiens	20	Mass spectrometry	9362	O95741
905	protein	1329	COX5B	Homo sapiens	20	Mass spectrometry	144402	Q86YQ8
2748	protein	1356	CP	Homo sapiens	63	Mass spectrometry	1371	P36551
60679	protein	1357	CPA1	Homo sapiens	275	Mass spectrometry	1373	P31327
60680	protein	1360	CPB1	Homo sapiens	275	Mass spectrometry	29894	Q10570
4693	protein	1362	CPD	Homo sapiens	66	Mass spectrometry	51692	Q9UKF6
33794	protein	1368	CPM	Homo sapiens	193	Mass spectrometry	54973	Q5TA45
2749	protein	1370	CPN2	Homo sapiens	63	Mass spectrometry	11052	Q16630
6662	protein	8904	CPNE1	Homo sapiens	79	Mass spectrometry	79869	Q8N684
35308	protein	221184	CPNE2	Homo sapiens	207	Mass spectrometry	54504	Q9H3G5
714	protein	8895	CPNE3	Homo sapiens	13	Mass spectrometry	1378	P17927
315	protein	57699	CPNE5	Homo sapiens	13	Mass spectrometry	1380	P20023
61842	protein	9362	CPNE6	Homo sapiens	274	Mass spectrometry	1382	P29373
346	protein	144402	CPNE8	Homo sapiens	13	Mass spectrometry	286204	Q5IJ48
33801	protein	1371	CPOX	Homo sapiens	191	Mass spectrometry	92359	Q9BUF7
13741	protein	1373	CPS1	Homo sapiens	126	Mass spectrometry [LTQ-FT Ultra]	9586	Q02930
37427	protein	29894	CPSF1	Homo sapiens	211	Mass spectrometry	8804	O75629
40750	protein	51692	CPSF3	Homo sapiens	217	Mass spectrometry	1397	P52943
41822	protein	54973	CPSF3L	Homo sapiens	217	Mass spectrometry	9419	Q9P021
32986	protein	11052	CPSF6	Homo sapiens	191	Mass spectrometry	83690	Q9H336
45670	protein	79869	CPSF7	Homo sapiens	191	Mass spectrometry	1398	P46108
3432	protein	54504	CPVL	Homo sapiens	63	Mass spectrometry	1399	P46109
288	protein	1378	CR1	Homo sapiens	13	Mass spectrometry	51379	Q8IUI8
5812	protein	1380	CR2	Homo sapiens	80	Mass spectrometry	1400	Q14194
2751	protein	1382	CRABP2	Homo sapiens	63	Mass spectrometry	51340	Q9BZJ0
3649	protein	286204	CRB2	Homo sapiens	63	Mass spectrometry	49860	Q9UBG3
3568	protein	92359	CRB3	Homo sapiens	63	Mass spectrometry	9696	Q5TZA2
3227	protein	9586	CREB5	Homo sapiens	63	Mass spectrometry	10491	O75718
14129	protein	8804	CREG1	Homo sapiens	126	Mass spectrometry [LTQ-FT Ultra]	200186	Q53ET0
33826	protein	1397	CRIP2	Homo sapiens	191	Mass spectrometry	1409	P02489
14146	protein	9419	CRIPT	Homo sapiens	126	Mass spectrometry [LTQ-FT Ultra]	1410	P02511
5036	protein	83690	CRISPLD1	Homo sapiens	66	Mass spectrometry	51084	Q9Y2S2
2752	protein	1398	CRK	Homo sapiens	63	Mass spectrometry	1428	Q14894
33835	protein	1399	CRKL	Homo sapiens	207	Mass spectrometry	1429	Q08257
40507	protein	51379	CRLF3	Homo sapiens	217	Mass spectrometry	9946	O95825
48552	protein	1400	CRMP1	Homo sapiens	224	Mass spectrometry	1431	O75390
40488	protein	51340	CRNKL1	Homo sapiens	217	Mass spectrometry	7812	O75534
3394	protein	49860	CRNN	Homo sapiens	63	Mass spectrometry	1434	P55060
3229	protein	9696	CROCC	Homo sapiens	63	Mass spectrometry	1435	P09603
49258	protein	728763	CROCC2	Homo sapiens	224	Mass spectrometry	1437	P04141
14181	protein	10491	CRTAP	Homo sapiens	126	Mass spectrometry [LTQ-FT Ultra]	1440	P09919
3626	protein	200186	CRTC2	Homo sapiens	63	Mass spectrometry	1445	P41240
33875	protein	1409	CRYAA	Homo sapiens	217	Mass spectrometry	114784	Q7Z408
2753	protein	1410	CRYAB	Homo sapiens	63	Mass spectrometry	1446	P47710
3403	protein	51084	CRYL1	Homo sapiens	63	Mass spectrometry	1447	P05814
2754	protein	1428	CRYM	Homo sapiens	63	Mass spectrometry	1448	P07498
1345	protein	1429	CRYZ	Homo sapiens	21	Mass spectrometry	1452	P48729
47777	protein	9946	CRYZL1	Homo sapiens	207	Mass spectrometry	1453	P48730
5257	protein	1431	CS	Homo sapiens	76	Mass spectrometry	53944	Q9HCP0
45423	protein	7812	CSDE1	Homo sapiens	191	Mass spectrometry	1456	Q9Y6M4
2756	protein	1434	CSE1L	Homo sapiens	63	Mass spectrometry	1457	P68400
13742	protein	1435	CSF1	Homo sapiens	126	Mass spectrometry [LTQ-FT Ultra]	1459	P19784
14494	protein	1437	CSF2	Homo sapiens	126	Antibody array	1460	P67870
14495	protein	1440	CSF3	Homo sapiens	126	Antibody array	1464	Q6UVK1
2757	protein	1445	CSK	Homo sapiens	63	Mass spectrometry	10675	O95196
33223	protein	114784	CSMD2	Homo sapiens	217	Mass spectrometry	1465	P21291
2427	protein	1446	CSN1S1	Homo sapiens	46	Mass spectrometry	1466	Q16527
2428	protein	1447	CSN2	Homo sapiens	46	Mass spectrometry	1471	P01034
2487	protein	1448	CSN3	Homo sapiens	48	Mass spectrometry	1472	P01036
33945	protein	1452	CSNK1A1	Homo sapiens	211	Mass spectrometry	1473	P28325
33947	protein	1453	CSNK1D	Homo sapiens	211	Mass spectrometry	1475	P01040
41513	protein	53944	CSNK1G1	Homo sapiens	211	Mass spectrometry	1476	P04080
33960	protein	1456	CSNK1G3	Homo sapiens	211	Mass spectrometry	1477	Q05048
33962	protein	1457	CSNK2A1	Homo sapiens	217	Mass spectrometry	1479	Q12996
33964	protein	1459	CSNK2A2	Homo sapiens	191	Mass spectrometry	1487	Q13363
5822	protein	1460	CSNK2B	Homo sapiens	79	Mass spectrometry	1488	P56545
907	protein	1464	CSPG4	Homo sapiens	20	Mass spectrometry|Western blotting	23399	O95476
32645	protein	10675	CSPG5	Homo sapiens	211	Mass spectrometry	58190	Q9GZU7
908	protein	1465	CSRP1	Homo sapiens	20	Mass spectrometry	10217	O15194
33986	protein	1466	CSRP2	Homo sapiens	217	Mass spectrometry	1491	P32929
909	protein	1471	CST3	Homo sapiens	20	Mass spectrometry	1495	P35221
4695	protein	1472	CST4	Homo sapiens	66	Mass spectrometry	1496	P26232
4696	protein	1473	CST5	Homo sapiens	66	Mass spectrometry	1499	P35222
50835	protein	1475	CSTA	Homo sapiens	231	Mass spectrometry	1500	O60716
2760	protein	1476	CSTB	Homo sapiens	63	Mass spectrometry	1501	Q9UQB3
34025	protein	1477	CSTF1	Homo sapiens	207	Mass spectrometry	1497	O60931
34028	protein	1479	CSTF3	Homo sapiens	211	Mass spectrometry	1503	P17812
34048	protein	1487	CTBP1	Homo sapiens	211	Mass spectrometry	56474	Q9NRF8
13747	protein	1488	CTBP2	Homo sapiens	126	Mass spectrometry [LTQ-FT Ultra]	9646	Q6PD62
14213	protein	23399	CTDNEP1	Homo sapiens	126	Mass spectrometry [LTQ-FT Ultra]	5476	P10619
42983	protein	58190	CTDSP1	Homo sapiens	211	Mass spectrometry	1508	P07858
3262	protein	10217	CTDSPL	Homo sapiens	63	Mass spectrometry	1075	P53634
2761	protein	1491	CTH	Homo sapiens	63	Mass spectrometry	1509	P07339
910	protein	1495	CTNNA1	Homo sapiens	20	Mass spectrometry	1511	P08311
13749	protein	1496	CTNNA2	Homo sapiens	126	Mass spectrometry [LTQ-FT Ultra]	1512	P09668
911	protein	1499	CTNNB1	Homo sapiens	20	Mass spectrometry|Western blotting	1514	P07711
145	protein	1500	CTNND1	Homo sapiens	12	Mass spectrometry	1515	O60911
59768	protein	1501	CTNND2	Homo sapiens	260	Mass spectrometry	1522	Q9UBR2
2762	protein	1497	CTNS	Homo sapiens	63	Mass spectrometry	2017	Q14247
34092	protein	1503	CTPS1	Homo sapiens	211	Mass spectrometry	8029	O60494
42379	protein	56474	CTPS2	Homo sapiens	217	Mass spectrometry	8454	Q13616
47563	protein	9646	CTR9	Homo sapiens	217	Mass spectrometry	8453	Q13617
453	protein	5476	CTSA	Homo sapiens	13	Mass spectrometry	8452	Q13618
4700	protein	1508	CTSB	Homo sapiens	66	Mass spectrometry	8451	Q13619
2736	protein	1075	CTSC	Homo sapiens	63	Mass spectrometry	8450	Q13620
2763	protein	1509	CTSD	Homo sapiens	63	Mass spectrometry	8065	Q93034
2764	protein	1511	CTSG	Homo sapiens	63	Mass spectrometry	51596	O60888
34119	protein	1512	CTSH	Homo sapiens	211	Mass spectrometry	23316	O14529
34122	protein	1514	CTSL	Homo sapiens	189	Mass spectrometry	54883	Q9NXE8
34124	protein	1515	CTSV	Homo sapiens	189	Mass spectrometry	55280	Q69YN2
34142	protein	1522	CTSZ	Homo sapiens	191	Mass spectrometry	1525	P78310
919	protein	2017	CTTN	Homo sapiens	20	Mass spectrometry	58191	Q9H2A7
546	protein	8029	CUBN	Homo sapiens	13	Mass spectrometry	2920	P19875
46437	protein	8454	CUL1	Homo sapiens	207	Mass spectrometry	3576	P10145
46435	protein	8453	CUL2	Homo sapiens	211	Mass spectrometry	7852	P61073
3163	protein	8452	CUL3	Homo sapiens	63	Mass spectrometry	1528	P00167
46428	protein	8451	CUL4A	Homo sapiens	207	Mass spectrometry	80777	O43169
3162	protein	8450	CUL4B	Homo sapiens	63	Mass spectrometry	51706	Q9UHQ9
45784	protein	8065	CUL5	Homo sapiens	207	Mass spectrometry	1727	P00387
3418	protein	51596	CUTA	Homo sapiens	63	Mass spectrometry	1536	P04839
3337	protein	23316	CUX2	Homo sapiens	63	Mass spectrometry	79901	Q53TN4
49228	protein	54883	CWC25	Homo sapiens	224	Mass spectrometry	1537	P08574
41954	protein	55280	CWF19L1	Homo sapiens	211	Mass spectrometry	23191	Q7L576
34143	protein	1525	CXADR	Homo sapiens	207	Mass spectrometry	26999	Q96F07
14571	protein	58191	CXCL16	Homo sapiens	126	Antibody array	1586	P05093
14501	protein	2920	CXCL2	Homo sapiens	126	Antibody array	1565	P10635
14514	protein	3576	CXCL8	Homo sapiens	126	Antibody array	3491	O00622
842	protein	7852	CXCR4	Homo sapiens	18	FACS	375791	A8MQ03
34151	protein	1528	CYB5A	Homo sapiens	207	Mass spectrometry	84418	Q9H1C7
45808	protein	80777	CYB5B	Homo sapiens	211	Mass spectrometry	9266	Q99418
4997	protein	51706	CYB5R1	Homo sapiens	66	Mass spectrometry	9265	O43739
34485	protein	1727	CYB5R3	Homo sapiens	211	Mass spectrometry	23002	Q9Y4D1
34163	protein	1536	CYBB	Homo sapiens	217	Mass spectrometry	1601	P98082
3526	protein	79901	CYBRD1	Homo sapiens	63	Mass spectrometry	51339	Q9NYF0
34164	protein	1537	CYC1	Homo sapiens	191	Mass spectrometry	1603	P61803
1144	protein	23191	CYFIP1	Homo sapiens	20	Mass spectrometry	1605	Q14118
3375	protein	26999	CYFIP2	Homo sapiens	63	Mass spectrometry	27071	Q9UN19
61859	protein	1586	CYP17A1	Homo sapiens	275	Western blotting|Mass spectrometry	1615	P14868
34206	protein	1565	CYP2D6	Homo sapiens	193	Mass spectrometry	80174	Q8NFT6
38300	protein	3491	CYR61	Homo sapiens	189	Mass spectrometry	1621	P09172
3663	protein	375791	CYSRT1	Homo sapiens	63	Mass spectrometry	1622	P07108
328	protein	84418	CYSTM1	Homo sapiens	13	Mass spectrometry	1627	Q16643
47189	protein	9266	CYTH2	Homo sapiens	211	Mass spectrometry	28988	Q9UJU6
47187	protein	9265	CYTH3	Homo sapiens	211	Mass spectrometry	10238	P61962
35565	protein	23002	DAAM1	Homo sapiens	207	Mass spectrometry	131566	Q96PD2
50841	protein	1601	DAB2	Homo sapiens	231	Mass spectrometry	117159	P81605
49169	protein	51339	DACT1	Homo sapiens	224	Mass spectrometry	54798	Q6V1P9
34235	protein	1603	DAD1	Homo sapiens	191	Mass spectrometry	1633	P27707
4702	protein	1605	DAG1	Homo sapiens	66	Mass spectrometry	9201	O15075
50987	protein	27071	DAPP1	Homo sapiens	231	Mass spectrometry	166614	Q8N568
5263	protein	1615	DARS	Homo sapiens	76	Mass spectrometry	1634	P07585
14308	protein	80174	DBF4B	Homo sapiens	126	Mass spectrometry [LTQ-FT Ultra]	1638	P40126
48466	protein	1621	DBH	Homo sapiens	224	Mass spectrometry	1639	Q14203
5830	protein	1622	DBI	Homo sapiens	80	Mass spectrometry	10540	Q13561
34288	protein	1627	DBN1	Homo sapiens	211	Mass spectrometry	11258	O75935
3381	protein	28988	DBNL	Homo sapiens	63	Mass spectrometry	79077	Q9H773
32188	protein	10238	DCAF7	Homo sapiens	191	Mass spectrometry	123879	Q8IWE4
33709	protein	131566	DCBLD2	Homo sapiens	211	Mass spectrometry	51181	Q7Z4W1
1179	protein	117159	DCD	Homo sapiens	20	Mass spectrometry	23576	O94760
14263	protein	54798	DCHS2	Homo sapiens	126	Mass spectrometry [LTQ-FT Ultra]	23564	O95865
34295	protein	1633	DCK	Homo sapiens	217	Mass spectrometry	1642	Q16531
47105	protein	9201	DCLK1	Homo sapiens	193	Mass spectrometry	1644	P20711
14373	protein	166614	DCLK2	Homo sapiens	126	Mass spectrometry [LTQ-FT Ultra]	23109	O94850
14575	protein	1634	DCN	Homo sapiens	126	Antibody array|Mass spectrometry [LTQ-FT Ultra]	1650	P39656
34308	protein	1638	DCT	Homo sapiens	200	Mass spectrometry	780	Q08345
13753	protein	1639	DCTN1	Homo sapiens	126	Mass spectrometry [LTQ-FT Ultra]	4921	Q16832
3279	protein	10540	DCTN2	Homo sapiens	63	Mass spectrometry	65992	Q96HY6
33089	protein	11258	DCTN3	Homo sapiens	217	Mass spectrometry	1652	P30046
45536	protein	79077	DCTPP1	Homo sapiens	207	Mass spectrometry	1653	Q92499
33504	protein	123879	DCUN1D3	Homo sapiens	207	Mass spectrometry	10521	Q92841
293	protein	51181	DCXR	Homo sapiens	13	Mass spectrometry	8886	Q9NVP1
215	protein	23576	DDAH1	Homo sapiens	13	Mass spectrometry	55308	Q9NUU7
3348	protein	23564	DDAH2	Homo sapiens	63	Mass spectrometry	11269	Q9UMR2
2766	protein	1642	DDB1	Homo sapiens	63	Mass spectrometry	9188	Q9NR30
2767	protein	1644	DDC	Homo sapiens	63	Mass spectrometry	9416	Q9BUQ8
49236	protein	23109	DDN	Homo sapiens	224	Mass spectrometry	55661	Q96GQ7
34358	protein	1650	DDOST	Homo sapiens	211	Mass spectrometry	10212	O00148
4669	protein	780	DDR1	Homo sapiens	66	Mass spectrometry	7919	Q13838
59989	protein	4921	DDR2	Homo sapiens	260	Mass spectrometry	1654	O00571
44314	protein	65992	DDRGK1	Homo sapiens	207	Mass spectrometry	8653	O15523
312	protein	1652	DDT	Homo sapiens	13	Mass spectrometry	54514	Q9NQI0
34364	protein	1653	DDX1	Homo sapiens	211	Mass spectrometry	9879	Q7L014
32478	protein	10521	DDX17	Homo sapiens	211	Mass spectrometry	51202	Q9H0S4
46901	protein	8886	DDX18	Homo sapiens	191	Mass spectrometry	54555	Q9Y6V7
3455	protein	55308	DDX19A	Homo sapiens	63	Mass spectrometry	1655	P17844
3320	protein	11269	DDX19B	Homo sapiens	63	Mass spectrometry	79009	Q9BQ39
2377	protein	9188	DDX21	Homo sapiens	44	Mass spectrometry	23586	O95786
4933	protein	9416	DDX23	Homo sapiens	66	Mass spectrometry	1656	P26196
56747	protein	55661	DDX27	Homo sapiens	254	Mass spectrometry	55601	Q8IY21
32166	protein	10212	DDX39A	Homo sapiens	217	Mass spectrometry	1666	Q16698
5445	protein	7919	DDX39B	Homo sapiens	76	Mass spectrometry	50619	Q9H4E7
2769	protein	1654	DDX3X	Homo sapiens	63	Mass spectrometry	1667	P59665
48523	protein	8653	DDX3Y	Homo sapiens	224	Mass spectrometry	728358	P59665
41684	protein	54514	DDX4	Homo sapiens	211	Mass spectrometry	1668	P59666
47728	protein	9879	DDX46	Homo sapiens	207	Mass spectrometry	7913	P35659
40419	protein	51202	DDX47	Homo sapiens	211	Mass spectrometry	22898	A2RUS2
41693	protein	54555	DDX49	Homo sapiens	217	Mass spectrometry	201627	Q8IWF6
2770	protein	1655	DDX5	Homo sapiens	63	Mass spectrometry	8562	O43583
45514	protein	79009	DDX50	Homo sapiens	217	Mass spectrometry	55789	Q8WUY9
36003	protein	23586	DDX58	Homo sapiens	217	Mass spectrometry	51071	Q9Y315
34374	protein	1656	DDX6	Homo sapiens	191	Mass spectrometry	79139	Q9BUN8
42073	protein	55601	DDX60	Homo sapiens	191	Mass spectrometry	1674	P17661
13754	protein	1666	DECR1	Homo sapiens	126	Mass spectrometry [LTQ-FT Ultra]	1687	O60443
39994	protein	50619	DEF6	Homo sapiens	217	Mass spectrometry	1606	P23743
313	protein	1667	DEFA1	Homo sapiens	13	Mass spectrometry	1718	Q15392
5086	protein	728358	DEFA1B	Homo sapiens	66	Mass spectrometry	1717	Q9UBM7
314	protein	1668	DEFA3	Homo sapiens	13	Mass spectrometry	1719	P00374
45555	protein	7913	DEK	Homo sapiens	191	Mass spectrometry	115817	Q96LJ7
6893	protein	29823	Del(X)1Brd	Homo sapiens	79	Mass spectrometry	51635	Q9Y394
50918	protein	22898	DENND3	Homo sapiens	231	Mass spectrometry	1665	O43143
49156	protein	201627	DENND6A	Homo sapiens	224	Mass spectrometry	8449	O60231
46599	protein	8562	DENR	Homo sapiens	211	Mass spectrometry	22907	Q7L2E3
42208	protein	55789	DEPDC1B	Homo sapiens	211	Mass spectrometry	9704	Q14147
1304	protein	51071	DERA	Homo sapiens	21	Mass spectrometry	170506	Q9H2U1
45554	protein	79139	DERL1	Homo sapiens	191	Mass spectrometry	1660	Q08211
60472	protein	1674	DES	Homo sapiens	267	Mass spectrometry	1729	O60610
34420	protein	1687	DFNA5	Homo sapiens	211	Mass spectrometry	81624	Q9NSV4
34245	protein	1606	DGKA	Homo sapiens	217	Mass spectrometry	27292	Q9UNQ2
34466	protein	1718	DHCR24	Homo sapiens	191	Mass spectrometry	23181	Q14689
5834	protein	1717	DHCR7	Homo sapiens	79	Mass spectrometry	57609	Q9P265
34470	protein	1719	DHFR	Homo sapiens	207	Mass spectrometry	22982	Q9Y2E4
33267	protein	115817	DHRS1	Homo sapiens	217	Mass spectrometry	54769	Q96HU8
40722	protein	51635	DHRS7	Homo sapiens	207	Mass spectrometry	22894	Q9Y2L1
34389	protein	1665	DHX15	Homo sapiens	211	Mass spectrometry	129563	Q8IYB7
46422	protein	8449	DHX16	Homo sapiens	217	Mass spectrometry	27185	Q9NRI5
35514	protein	22907	DHX30	Homo sapiens	207	Mass spectrometry	1736	O60832
3230	protein	9704	DHX34	Homo sapiens	63	Mass spectrometry	22943	O94907
34447	protein	170506	DHX36	Homo sapiens	207	Mass spectrometry	27122	Q9UBP4
5264	protein	1660	DHX9	Homo sapiens	76	Mass spectrometry	1737	P10515
34490	protein	1729	DIAPH1	Homo sapiens	211	Mass spectrometry	10395	Q96QB1
45928	protein	81624	DIAPH3	Homo sapiens	207	Mass spectrometry	1738	P09622
36648	protein	27292	DIMT1	Homo sapiens	207	Mass spectrometry	1739	Q12959
1577	protein	23181	DIP2A	Homo sapiens	21	Mass spectrometry	1740	Q15700
1164	protein	57609	DIP2B	Homo sapiens	20	Mass spectrometry	1741	Q92796
1510	protein	22982	DIP2C	Homo sapiens	21	Mass spectrometry	1743	P36957
14262	protein	54769	DIRAS2	Homo sapiens	126	Mass spectrometry [LTQ-FT Ultra]	55929	Q9NPF5
35509	protein	22894	DIS3	Homo sapiens	217	Mass spectrometry	1755	Q9UGM3
49198	protein	129563	DIS3L2	Homo sapiens	224	Mass spectrometry	1756	P11532
49227	protein	27185	DISC1	Homo sapiens	224	Mass spectrometry	54919	Q86Y56
57021	protein	1736	DKC1	Homo sapiens	255	Mass spectrometry	201625	Q6ZR08
14559	protein	22943	DKK1	Homo sapiens	126	Antibody array	146754	Q9P225
14231	protein	27122	DKK3	Homo sapiens	126	Mass spectrometry [LTQ-FT Ultra]	1767	Q8TE73
49084	protein	1737	DLAT	Homo sapiens	224	Mass spectrometry	56171	Q8WXX0
32327	protein	10395	DLC1	Homo sapiens	196	Mass spectrometry	1769	Q96JB1
4599	protein	1738	DLD	Homo sapiens	65	Mass spectrometry	3301	P31689
5836	protein	1739	DLG1	Homo sapiens	79	Mass spectrometry	10294	O60884
49599	protein	1740	DLG2	Homo sapiens	224	Mass spectrometry	3337	P25685
34510	protein	1741	DLG3	Homo sapiens	207	Mass spectrometry	51726	Q9UBS4
34515	protein	1743	DLST	Homo sapiens	191	Mass spectrometry	414061	Q8WWF6
42292	protein	55929	DMAP1	Homo sapiens	217	Mass spectrometry	10049	O75190
1593	protein	1755	DMBT1	Homo sapiens	21	Mass spectrometry	4189	Q9UBS3
34526	protein	1756	DMD	Homo sapiens	207	Mass spectrometry	54431	Q8IXB1
41802	protein	54919	DNAAF5	Homo sapiens	191	Mass spectrometry	23317	O75165
56031	protein	201625	DNAH12	Homo sapiens	235	Mass spectrometry	131118	Q96DA6
49226	protein	8632	DNAH17	Homo sapiens	224	Mass spectrometry	27000	Q99543
49181	protein	146754	DNAH2	Homo sapiens	224	Mass spectrometry	5611	Q13217
60706	protein	1767	DNAH5	Homo sapiens	275	Mass spectrometry	80331	Q9H3Z4
2388	protein	56171	DNAH7	Homo sapiens	44	Mass spectrometry	7266	Q99615
317	protein	1769	DNAH8	Homo sapiens	13	Mass spectrometry	22826	O75937
2873	protein	3301	DNAJA1	Homo sapiens	63	Mass spectrometry	23234	Q8WXX5
3265	protein	10294	DNAJA2	Homo sapiens	63	Mass spectrometry	1774	P49184
2879	protein	3337	DNAJB1	Homo sapiens	63	Mass spectrometry	1759	Q05193
40774	protein	51726	DNAJB11	Homo sapiens	211	Mass spectrometry	10059	O00429
56101	protein	414061	DNAJB3	Homo sapiens	235	Mass spectrometry	1785	P50570
31886	protein	10049	DNAJB6	Homo sapiens	217	Mass spectrometry	26052	Q9UQ16
4800	protein	4189	DNAJB9	Homo sapiens	66	Mass spectrometry	1786	P26358
41655	protein	54431	DNAJC10	Homo sapiens	196	Mass spectrometry	1788	Q9Y6K1
3338	protein	23317	DNAJC13	Homo sapiens	63	Mass spectrometry	23549	Q9ULA0
33694	protein	131118	DNAJC19	Homo sapiens	193	Mass spectrometry	10591	O43598
36551	protein	27000	DNAJC2	Homo sapiens	207	Mass spectrometry	1791	P04053
4843	protein	5611	DNAJC3	Homo sapiens	66	Mass spectrometry	1793	Q14185
45758	protein	80331	DNAJC5	Homo sapiens	211	Mass spectrometry	55619	Q96BY6
3124	protein	7266	DNAJC7	Homo sapiens	63	Mass spectrometry	139818	Q5JSL3
35477	protein	22826	DNAJC8	Homo sapiens	211	Mass spectrometry	1794	Q92608
35772	protein	23234	DNAJC9	Homo sapiens	211	Mass spectrometry	80005	Q9H7D0
13757	protein	1774	DNASE1L1	Homo sapiens	126	Mass spectrometry [LTQ-FT Ultra]	85440	Q96N67
48722	protein	1759	DNM1	Homo sapiens	224	Mass spectrometry	81704	Q8NF50
31946	protein	10059	DNM1L	Homo sapiens	207	Mass spectrometry	23348	Q9BZ29
2774	protein	1785	DNM2	Homo sapiens	63	Mass spectrometry	1796	Q99704
60786	protein	26052	DNM3	Homo sapiens	275	Mass spectrometry	9046	O60496
34553	protein	1786	DNMT1	Homo sapiens	207	Mass spectrometry	79930	Q7L591
49382	protein	1788	DNMT3A	Homo sapiens	224	Mass spectrometry	285489	Q18PE1
14218	protein	23549	DNPEP	Homo sapiens	126	Mass spectrometry [LTQ-FT Ultra]	9980	Q9Y3R5
3283	protein	10591	DNPH1	Homo sapiens	63	Mass spectrometry	1800	P16444
34567	protein	1791	DNTT	Homo sapiens	217	Mass spectrometry	64180	Q9H4B8
34568	protein	1793	DOCK1	Homo sapiens	211	Mass spectrometry	10072	Q9NY33
6941	protein	55619	DOCK10	Homo sapiens	79	Mass spectrometry	1803	P27487
33829	protein	139818	DOCK11	Homo sapiens	217	Mass spectrometry	29952	Q9UHL4
5842	protein	1794	DOCK2	Homo sapiens	79	Mass spectrometry	84661	Q9C005
45695	protein	80005	DOCK5	Homo sapiens	217	Mass spectrometry	1807	Q14117
46582	protein	85440	DOCK7	Homo sapiens	207	Mass spectrometry	1808	Q16555
45940	protein	81704	DOCK8	Homo sapiens	217	Mass spectrometry	1809	Q14195
35846	protein	23348	DOCK9	Homo sapiens	193	Mass spectrometry	4733	Q9Y295
50854	protein	1796	DOK1	Homo sapiens	231	Mass spectrometry	1819	P55039
46998	protein	9046	DOK2	Homo sapiens	217	Mass spectrometry	1823	Q08554
51558	protein	79930	DOK3	Homo sapiens	231	Mass spectrometry	1824	Q02487
48512	protein	285489	DOK7	Homo sapiens	224	Mass spectrometry	1825	Q14574
3239	protein	9980	DOPEY2	Homo sapiens	63	Mass spectrometry	10311	O14972
33	protein	1800	DPEP1	Homo sapiens	4	Mass spectrometry	1828	Q02413
56135	protein	64180	DPEP3	Homo sapiens	235	Mass spectrometry	1829	Q14126
6714	protein	10072	DPP3	Homo sapiens	79	Mass spectrometry	1830	P32926
14	protein	1803	DPP4	Homo sapiens	4	Western blotting	79980	Q9H410
37440	protein	29952	DPP7	Homo sapiens	207	Mass spectrometry	1832	P15924
46457	protein	84661	DPY30	Homo sapiens	191	Mass spectrometry	667	Q03001
2777	protein	1807	DPYS	Homo sapiens	63	Mass spectrometry	11034	P60981
5267	protein	1808	DPYSL2	Homo sapiens	76	Mass spectrometry	151636	Q8TDB6
34599	protein	1809	DPYSL3	Homo sapiens	207	Mass spectrometry	1841	P23919
39601	protein	4733	DRG1	Homo sapiens	211	Mass spectrometry	50506	Q9NRD8
34614	protein	1819	DRG2	Homo sapiens	217	Mass spectrometry	56931	Q96G46
49600	protein	1823	DSC1	Homo sapiens	224	Mass spectrometry	78986	Q9BV47
2778	protein	1824	DSC2	Homo sapiens	63	Mass spectrometry	1845	P51452
50858	protein	1825	DSC3	Homo sapiens	231	Mass spectrometry	1854	P33316
32264	protein	10311	DSCR3	Homo sapiens	217	Mass spectrometry	1778	Q14204
34616	protein	1828	DSG1	Homo sapiens	207	Mass spectrometry	1781	Q13409
4709	protein	1829	DSG2	Homo sapiens	66	Mass spectrometry	51143	Q9Y6G9
2779	protein	1830	DSG3	Homo sapiens	63	Mass spectrometry	1783	O43237
45689	protein	79980	DSN1	Homo sapiens	193	Mass spectrometry	79659	Q8NCM8
1615	protein	1832	DSP	Homo sapiens	25	Mass spectrometry	8655	P63167
49111	protein	667	DST	Homo sapiens	224	Mass spectrometry	83658	Q9NP97
801	protein	11034	DSTN	Homo sapiens	13	Mass spectrometry	6993	P63172
34127	protein	151636	DTX3L	Homo sapiens	207	Mass spectrometry	8291	O75923
34640	protein	1841	DTYMK	Homo sapiens	191	Mass spectrometry	391475	A2CJ06
4986	protein	50506	DUOX2	Homo sapiens	66	Mass spectrometry	10969	Q99848
42538	protein	56931	DUS3L	Homo sapiens	217	Mass spectrometry	1889	P42892
3509	protein	78986	DUSP26	Homo sapiens	63	Mass spectrometry	1891	Q13011
34650	protein	1845	DUSP3	Homo sapiens	211	Mass spectrometry	55862	Q9NTX5
5852	protein	1854	DUT	Homo sapiens	79	Mass spectrometry	1892	P30084
913	protein	1778	DYNC1H1	Homo sapiens	20	Mass spectrometry	1893	Q16610
34540	protein	1781	DYNC1I2	Homo sapiens	211	Mass spectrometry	80153	Q96F86
40356	protein	51143	DYNC1LI1	Homo sapiens	211	Mass spectrometry	23644	Q6P2E9
34543	protein	1783	DYNC1LI2	Homo sapiens	211	Mass spectrometry	8721	O60869
3519	protein	79659	DYNC2H1	Homo sapiens	63	Mass spectrometry	10085	O43854
46669	protein	8655	DYNLL1	Homo sapiens	191	Mass spectrometry	1910	P24530
46232	protein	83658	DYNLRB1	Homo sapiens	217	Mass spectrometry	8411	Q15075
44707	protein	6993	DYNLT1	Homo sapiens	217	Mass spectrometry	1915	P68104
3157	protein	8291	DYSF	Homo sapiens	63	Mass spectrometry	1917	Q05639
49250	protein	391475	DYTN	Homo sapiens	224	Mass spectrometry	1933	P24534
32870	protein	10969	EBNA1BP2	Homo sapiens	207	Mass spectrometry	1936	P29692
2781	protein	1889	ECE1	Homo sapiens	63	Mass spectrometry	9521	O43324
5854	protein	1891	ECH1	Homo sapiens	79	Mass spectrometry	1937	P26641
42245	protein	55862	ECHDC1	Homo sapiens	207	Mass spectrometry	1938	P13639
34700	protein	1892	ECHS1	Homo sapiens	191	Mass spectrometry	60678	P57772
4712	protein	1893	ECM1	Homo sapiens	66	Mass spectrometry	374786	A4FU69
45718	protein	80153	EDC3	Homo sapiens	207	Mass spectrometry	2202	Q12805
36025	protein	23644	EDC4	Homo sapiens	217	Mass spectrometry	30008	O95967
61820	protein	8721	EDF1	Homo sapiens	274	Mass spectrometry	79180	Q96C19
1267	protein	10085	EDIL3	Homo sapiens	21	Mass spectrometry	1947	P98172
57025	protein	1910	EDNRB	Homo sapiens	255	Mass spectrometry	23167	Q14156
3159	protein	8411	EEA1	Homo sapiens	63	Mass spectrometry	79631	Q7Z2Z2
116	protein	1915	EEF1A1	Homo sapiens	11	Mass spectrometry [MALDI TOF]|Mass spectrometry [QTOF]	9343	Q15029
1188	protein	158078	EEF1A1P5	Homo sapiens	20	Mass spectrometry	1950	P01133
916	protein	1917	EEF1A2	Homo sapiens	20	Mass spectrometry	51162	Q9UHF1
34784	protein	1933	EEF1B2	Homo sapiens	211	Mass spectrometry	1956	P00533
5269	protein	1936	EEF1D	Homo sapiens	76	Mass spectrometry	254102	Q8N3D4
6691	protein	9521	EEF1E1	Homo sapiens	79	Mass spectrometry	10938	Q9H4M9
1474	protein	1937	EEF1G	Homo sapiens	21	Mass spectrometry	30846	Q9NZN4
142	protein	1938	EEF2	Homo sapiens	12	Mass spectrometry	30845	Q9NZN3
43380	protein	60678	EEFSEC	Homo sapiens	211	Mass spectrometry	30844	Q9H223
38557	protein	374786	EFCAB5	Homo sapiens	217	Mass spectrometry	1962	Q08426
2803	protein	2202	EFEMP1	Homo sapiens	63	Mass spectrometry	10919	Q96KQ7
4984	protein	30008	EFEMP2	Homo sapiens	66	Mass spectrometry	9086	O14602
45568	protein	79180	EFHD2	Homo sapiens	191	Mass spectrometry	83939	Q9BY44
918	protein	1947	EFNB1	Homo sapiens	20	Mass spectrometry	5610	P19525
35667	protein	23167	EFR3A	Homo sapiens	207	Mass spectrometry	1967	Q14232
45607	protein	79631	EFTUD1	Homo sapiens	217	Mass spectrometry	8892	P49770
47281	protein	9343	EFTUD2	Homo sapiens	211	Mass spectrometry	8891	Q9NR50
327	protein	1950	EGF	Homo sapiens	13	Mass spectrometry	8890	Q9UI10
40392	protein	51162	EGFL7	Homo sapiens	211	Mass spectrometry	8893	Q13144
1572	protein	1956	EGFR	Homo sapiens	21	Mass spectrometry	1939	P41214
36211	protein	254102	EHBP1L1	Homo sapiens	211	Mass spectrometry	1965	P05198
797	protein	10938	EHD1	Homo sapiens	13	Mass spectrometry	8894	P20042
3392	protein	30846	EHD2	Homo sapiens	63	Mass spectrometry	1968	P41091
290	protein	30845	EHD3	Homo sapiens	13	Mass spectrometry	8661	Q14152
289	protein	30844	EHD4	Homo sapiens	13	Mass spectrometry	8662	P55884
34827	protein	1962	EHHADH	Homo sapiens	189	Mass spectrometry	8663	Q99613
49199	protein	10919	EHMT2	Homo sapiens	224	Mass spectrometry	728689	B5ME19
47021	protein	9086	EIF1AY	Homo sapiens	191	Mass spectrometry	8664	O15371
46322	protein	83939	EIF2A	Homo sapiens	191	Mass spectrometry	3646	P60228
42344	protein	5610	EIF2AK2	Homo sapiens	217	Mass spectrometry	8665	O00303
34851	protein	1967	EIF2B1	Homo sapiens	217	Mass spectrometry	8666	O75821
46911	protein	8892	EIF2B2	Homo sapiens	191	Mass spectrometry	8667	O15372
46910	protein	8891	EIF2B3	Homo sapiens	217	Mass spectrometry	8668	Q13347
46909	protein	8890	EIF2B4	Homo sapiens	217	Mass spectrometry	8669	O75822
46913	protein	8893	EIF2B5	Homo sapiens	217	Mass spectrometry	27335	Q9UBQ5
34814	protein	1939	EIF2D	Homo sapiens	217	Mass spectrometry	51386	Q9Y262
5869	protein	1965	EIF2S1	Homo sapiens	79	Mass spectrometry	10480	Q7L2H7
46914	protein	8894	EIF2S2	Homo sapiens	207	Mass spectrometry	1973	P60842
5871	protein	1968	EIF2S3	Homo sapiens	79	Mass spectrometry	1974	Q14240
5470	protein	8661	EIF3A	Homo sapiens	76	Mass spectrometry	9775	P38919
5471	protein	8662	EIF3B	Homo sapiens	76	Mass spectrometry	1975	P23588
5472	protein	8663	EIF3C	Homo sapiens	76	Mass spectrometry	1977	P06730
47937	protein	728689	EIF3CL	Homo sapiens	219	Mass spectrometry	1981	Q04637
46687	protein	8664	EIF3D	Homo sapiens	211	Mass spectrometry	7458	Q15056
6066	protein	3646	EIF3E	Homo sapiens	80	Mass spectrometry	1983	P55010
46690	protein	8665	EIF3F	Homo sapiens	217	Mass spectrometry	1984	P63241
46691	protein	8666	EIF3G	Homo sapiens	211	Mass spectrometry	56648	Q9GZV4
3172	protein	8667	EIF3H	Homo sapiens	63	Mass spectrometry	143244	Q6IS14
1584	protein	8668	EIF3I	Homo sapiens	21	Mass spectrometry	9669	O60841
46701	protein	8669	EIF3J	Homo sapiens	191	Mass spectrometry	3692	P56537
36673	protein	27335	EIF3K	Homo sapiens	191	Mass spectrometry	1991	P08246
1507	protein	51386	EIF3L	Homo sapiens	21	Mass spectrometry	1994	Q15717
32413	protein	10480	EIF3M	Homo sapiens	191	Mass spectrometry	9844	Q92556
1311	protein	1973	EIF4A1	Homo sapiens	21	Mass spectrometry	63916	Q96JJ3
1331	protein	1974	EIF4A2	Homo sapiens	21	Mass spectrometry	79767	Q96BJ8
5485	protein	9775	EIF4A3	Homo sapiens	76	Mass spectrometry	55250	Q6IA86
34876	protein	1975	EIF4B	Homo sapiens	211	Mass spectrometry	55140	Q9H9T3
5877	protein	1977	EIF4E	Homo sapiens	79	Mass spectrometry	133418	Q6PCB8
4715	protein	1981	EIF4G1	Homo sapiens	66	Mass spectrometry	2010	P50402
506	protein	7458	EIF4H	Homo sapiens	13	Mass spectrometry	197342	A4GXA9
34883	protein	1983	EIF5	Homo sapiens	211	Mass spectrometry	10436	Q92979
329	protein	1984	EIF5A	Homo sapiens	13	Mass spectrometry	11117	Q9Y6C2
48971	protein	56648	EIF5A2	Homo sapiens	224	Mass spectrometry	84034	Q9BXX0
49071	protein	143244	EIF5AL1	Homo sapiens	224	Mass spectrometry	256364	Q32P44
47580	protein	9669	EIF5B	Homo sapiens	211	Mass spectrometry	27436	Q9HC35
2892	protein	3692	EIF6	Homo sapiens	63	Mass spectrometry	161436	Q05BV3
2787	protein	1991	ELANE	Homo sapiens	63	Mass spectrometry	55740	Q8N8S7
34899	protein	1994	ELAVL1	Homo sapiens	217	Mass spectrometry	23052	O94919
47708	protein	9844	ELMO1	Homo sapiens	217	Mass spectrometry	2022	P17813
43929	protein	63916	ELMO2	Homo sapiens	217	Mass spectrometry	64772	Q8NFI3
45647	protein	79767	ELMO3	Homo sapiens	211	Mass spectrometry	2023	P06733
41944	protein	55250	ELP2	Homo sapiens	217	Mass spectrometry	2026	P09104
41866	protein	55140	ELP3	Homo sapiens	217	Mass spectrometry	2027	P13929
49554	protein	133418	EMB	Homo sapiens	224	Mass spectrometry	2028	Q07075
50878	protein	2010	EMD	Homo sapiens	231	Mass spectrometry	5167	P22413
34862	protein	197342	EME2	Homo sapiens	193	Mass spectrometry	5169	O14638
32378	protein	10436	EMG1	Homo sapiens	211	Mass spectrometry	22875	Q9Y6X5
13582	protein	11117	EMILIN1	Homo sapiens	118	Western blotting	133121	Q6UWR7
57431	protein	84034	EMILIN2	Homo sapiens	255	Mass spectrometry	339221	Q6UWV6
36248	protein	256364	EML3	Homo sapiens	193	Mass spectrometry	953	P49961
36707	protein	27436	EML4	Homo sapiens	207	Mass spectrometry	954	Q9Y5L3
3621	protein	161436	EML5	Homo sapiens	63	Mass spectrometry	9583	Q9Y227
42154	protein	55740	ENAH	Homo sapiens	211	Mass spectrometry	2035	P11171
50927	protein	23052	ENDOD1	Homo sapiens	231	Mass spectrometry	2036	Q9H4G0
13767	protein	2022	ENG	Homo sapiens	126	Mass spectrometry [LTQ-FT Ultra]	2037	O43491
44102	protein	64772	ENGASE	Homo sapiens	193	Mass spectrometry	23136	Q9Y2J2
27	protein	2023	ENO1	Homo sapiens	4	Mass spectrometry	54566	Q9H329
1546	protein	2026	ENO2	Homo sapiens	21	Mass spectrometry	57669	Q9HCM4
332	protein	2027	ENO3	Homo sapiens	13	Mass spectrometry	2038	P16452
333	protein	2028	ENPEP	Homo sapiens	13	Mass spectrometry	4072	P16422
40746	protein	5167	ENPP1	Homo sapiens	211	Mass spectrometry	2041	P21709
2966	protein	5169	ENPP3	Homo sapiens	63	Mass spectrometry	1969	P29317
3328	protein	22875	ENPP4	Homo sapiens	63	Mass spectrometry	2042	P29320
3600	protein	133121	ENPP6	Homo sapiens	63	Mass spectrometry	2043	P54764
60880	protein	339221	ENPP7	Homo sapiens	275	Mass spectrometry	2044	P54756
5764	protein	953	ENTPD1	Homo sapiens	79	Mass spectrometry	2047	P54762
47478	protein	954	ENTPD2	Homo sapiens	211	Mass spectrometry	2048	P29323
14148	protein	9583	ENTPD4	Homo sapiens	126	Mass spectrometry [LTQ-FT Ultra]	2049	P54753
34993	protein	2035	EPB41	Homo sapiens	211	Mass spectrometry	2050	P54760
34996	protein	2036	EPB41L1	Homo sapiens	191	Mass spectrometry	2052	P07099
5888	protein	2037	EPB41L2	Homo sapiens	79	Mass spectrometry	2053	P34913
14209	protein	23136	EPB41L3	Homo sapiens	126	Mass spectrometry [LTQ-FT Ultra]	22905	O95208
41694	protein	54566	EPB41L4B	Homo sapiens	207	Mass spectrometry	55040	Q9H201
42887	protein	57669	EPB41L5	Homo sapiens	207	Mass spectrometry	2056	P01588
50890	protein	2038	EPB42	Homo sapiens	231	Mass spectrometry	83481	P58107
32	protein	4072	EPCAM	Homo sapiens	4	Mass spectrometry	2058	P07814
35027	protein	2041	EPHA1	Homo sapiens	211	Mass spectrometry	2060	P42566
1423	protein	1969	EPHA2	Homo sapiens	21	Mass spectrometry	58513	Q9UBC2
57040	protein	2042	EPHA3	Homo sapiens	255	Mass spectrometry	2059	Q12929
35032	protein	2043	EPHA4	Homo sapiens	201	Mass spectrometry	54869	Q8TE68
1581	protein	2044	EPHA5	Homo sapiens	21	Mass spectrometry	64787	Q9H6S3
1569	protein	2047	EPHB1	Homo sapiens	21	Mass spectrometry	79574	Q8TE67
1476	protein	2048	EPHB2	Homo sapiens	21	Mass spectrometry	8288	P11678
1563	protein	2049	EPHB3	Homo sapiens	21	Mass spectrometry	51752	Q9NZ08
921	protein	2050	EPHB4	Homo sapiens	20	Mass spectrometry	2064	P04626
35062	protein	2052	EPHX1	Homo sapiens	211	Mass spectrometry	55914	Q96RT1
2791	protein	2053	EPHX2	Homo sapiens	63	Mass spectrometry	2065	P21860
35511	protein	22905	EPN2	Homo sapiens	207	Mass spectrometry	2066	Q15303
3448	protein	55040	EPN3	Homo sapiens	63	Mass spectrometry	2068	P18074
14496	protein	2056	EPO	Homo sapiens	126	Antibody array	57222	Q969X5
1174	protein	83481	EPPK1	Homo sapiens	20	Mass spectrometry	51290	Q96RQ1
5278	protein	2058	EPRS	Homo sapiens	76	Mass spectrometry	10613	O75477
35086	protein	2060	EPS15	Homo sapiens	217	Mass spectrometry	11160	O94905
51370	protein	58513	EPS15L1	Homo sapiens	231	Mass spectrometry	114625	Q96PL5
36	protein	2059	EPS8	Homo sapiens	4	Mass spectrometry	57471	Q8TAM6
3441	protein	54869	EPS8L1	Homo sapiens	63	Mass spectrometry	79956	Q7Z2K6
1910	protein	64787	EPS8L2	Homo sapiens	34	Mass spectrometry	30001	Q96HE7
15	protein	79574	EPS8L3	Homo sapiens	4	Mass spectrometry	10961	P30040
46049	protein	8288	EPX	Homo sapiens	217	Mass spectrometry	23071	Q9BS26
4999	protein	51752	ERAP1	Homo sapiens	66	Mass spectrometry	90952	Q96AP7
845	protein	2064	ERBB2	Homo sapiens	19	Western blotting|FACS	2098	P10768
42277	protein	55914	ERBB2IP	Homo sapiens	200	Mass spectrometry	11082	Q9NQ30
49234	protein	2065	ERBB3	Homo sapiens	224	Mass spectrometry	54845	Q6NXG1
35096	protein	2066	ERBB4	Homo sapiens	211	Mass spectrometry	80004	Q9H6T0
35098	protein	2068	ERCC2	Homo sapiens	217	Mass spectrometry	23344	Q9BSJ8
42746	protein	57222	ERGIC1	Homo sapiens	211	Mass spectrometry	57488	A0FGR8
40465	protein	51290	ERGIC2	Homo sapiens	211	Mass spectrometry	2107	P62495
32586	protein	10613	ERLIN1	Homo sapiens	191	Mass spectrometry	2108	P13804
33041	protein	11160	ERLIN2	Homo sapiens	207	Mass spectrometry	2109	P38117
50794	protein	114625	ERMAP	Homo sapiens	231	Mass spectrometry	23474	O95571
3484	protein	57471	ERMN	Homo sapiens	63	Mass spectrometry	84141	Q9H8M9
45687	protein	79956	ERMP1	Homo sapiens	211	Mass spectrometry	55194	Q9NVM1
5527	protein	30001	ERO1L	Homo sapiens	76	Mass spectrometry	2124	P34910
32854	protein	10961	ERP29	Homo sapiens	191	Mass spectrometry	51466	Q9UI08
4965	protein	23071	ERP44	Homo sapiens	66	Mass spectrometry	2125	Q92817
56308	protein	388560	ERVFRD-2	Homo sapiens	237	Mass spectrometry	55763	Q9NV70
56134	protein	64006	ERVK-6	Homo sapiens	235	Mass spectrometry	55770	Q96KP1
51639	protein	90952	ESAM	Homo sapiens	231	Mass spectrometry	11336	O60645
1389	protein	2098	ESD	Homo sapiens	21	Mass spectrometry	91828	Q17RC7
14558	protein	11082	ESM1	Homo sapiens	126	Antibody array	60412	Q96A65
41769	protein	54845	ESRP1	Homo sapiens	191	Mass spectrometry	10640	O00471
45692	protein	80004	ESRP2	Homo sapiens	207	Mass spectrometry	54536	Q8TAG9
35833	protein	23344	ESYT1	Homo sapiens	191	Mass spectrometry	23233	Q9Y2D4
42803	protein	57488	ESYT2	Homo sapiens	207	Mass spectrometry	23265	Q9UPT5
35142	protein	2107	ETF1	Homo sapiens	191	Mass spectrometry	149371	Q8IYI6
4600	protein	2108	ETFA	Homo sapiens	65	Mass spectrometry	51013	Q9Y3B2
13773	protein	2109	ETFB	Homo sapiens	126	Mass spectrometry [LTQ-FT Ultra]	51010	Q9NQT5
35936	protein	23474	ETHE1	Homo sapiens	191	Mass spectrometry	54512	Q9NPD3
56158	protein	84141	EVA1A	Homo sapiens	235	Mass spectrometry	56915	Q9NQT4
41890	protein	55194	EVA1B	Homo sapiens	211	Mass spectrometry	118460	Q5RKV6
5893	protein	2124	EVI2B	Homo sapiens	80	Mass spectrometry	23016	Q15024
40560	protein	51466	EVL	Homo sapiens	217	Mass spectrometry	2132	Q93063
2795	protein	2125	EVPL	Homo sapiens	63	Mass spectrometry	2135	Q9UBQ6
42188	protein	55763	EXOC1	Homo sapiens	207	Mass spectrometry	346007	Q5T1H1
42202	protein	55770	EXOC2	Homo sapiens	211	Mass spectrometry	7430	P15311
33189	protein	11336	EXOC3	Homo sapiens	211	Mass spectrometry	2159	P00742
47087	protein	91828	EXOC3L4	Homo sapiens	217	Mass spectrometry	2160	P03951
2390	protein	60412	EXOC4	Homo sapiens	44	Mass spectrometry	50848	Q9Y624
32604	protein	10640	EXOC5	Homo sapiens	211	Mass spectrometry	2162	P00488
41691	protein	54536	EXOC6	Homo sapiens	217	Mass spectrometry	2147	P00734
35770	protein	23233	EXOC6B	Homo sapiens	211	Mass spectrometry	2149	P25116
35785	protein	23265	EXOC7	Homo sapiens	207	Mass spectrometry	9002	Q96RI0
34061	protein	149371	EXOC8	Homo sapiens	207	Mass spectrometry	2152	P13726
40219	protein	51013	EXOSC1	Homo sapiens	207	Mass spectrometry	2153	P12259
40214	protein	51010	EXOSC3	Homo sapiens	191	Mass spectrometry	2155	P08709
41683	protein	54512	EXOSC4	Homo sapiens	217	Mass spectrometry	2157	P00451
42519	protein	56915	EXOSC5	Homo sapiens	217	Mass spectrometry	2158	P00740
33359	protein	118460	EXOSC6	Homo sapiens	191	Mass spectrometry	2168	P07148
35582	protein	23016	EXOSC7	Homo sapiens	217	Mass spectrometry	2170	P05413
4719	protein	2132	EXT2	Homo sapiens	66	Mass spectrometry	2171	Q01469
35158	protein	2135	EXTL2	Homo sapiens	211	Mass spectrometry	8772	Q13158
3657	protein	346007	EYS	Homo sapiens	63	Mass spectrometry	11124	Q9UNN5
137	protein	7430	EZR	Homo sapiens	12	Mass spectrometry	2184	P16930
55932	protein	2159	F10	Homo sapiens	234	Mass spectrometry	51011	Q96GK7
2796	protein	2160	F11	Homo sapiens	63	Mass spectrometry	84923	Q969W3
1155	protein	50848	F11R	Homo sapiens	20	Mass spectrometry	23196	Q9NZB2
35191	protein	2162	F13A1	Homo sapiens	217	Mass spectrometry	84498	Q96EK7
50899	protein	2147	F2	Homo sapiens	231	Mass spectrometry	116496	Q9BZQ8
13774	protein	2149	F2R	Homo sapiens	126	Mass spectrometry [LTQ-FT Ultra]	64855	Q96TA1
51633	protein	9002	F2RL3	Homo sapiens	231	Mass spectrometry	338094	Q8WW52
14576	protein	2152	F3	Homo sapiens	126	Antibody array|Mass spectrometry [LTQ-FT Ultra]	84067	Q8N612
922	protein	2153	F5	Homo sapiens	20	Mass spectrometry	221061	Q5VUB5
1448	protein	2155	F7	Homo sapiens	21	Mass spectrometry	284069	A8MVW0
13775	protein	2157	F8	Homo sapiens	126	Mass spectrometry [LTQ-FT Ultra]	345757	Q8TBP5
60736	protein	2158	F9	Homo sapiens	275	Mass spectrometry	400451	Q3ZCQ3
2797	protein	2168	FABP1	Homo sapiens	63	Mass spectrometry	23172	Q15018
340	protein	2170	FABP3	Homo sapiens	13	Mass spectrometry	283635	Q8N128
35208	protein	2171	FABP5	Homo sapiens	217	Mass spectrometry	51252	Q8IXR5
7036	protein	728641	FABP5P7	Homo sapiens	79	Mass spectrometry	23116	Q9Y4F4
14549	protein	8772	FADD	Homo sapiens	126	Antibody array	79632	Q8NB25
33025	protein	11124	FAF1	Homo sapiens	211	Mass spectrometry	121006	A6NE01
2800	protein	2184	FAH	Homo sapiens	63	Mass spectrometry	54540	Q96PV7
40216	protein	51011	FAHD2A	Homo sapiens	217	Mass spectrometry	54906	Q5VWN6
56161	protein	84923	FAM104A	Homo sapiens	235	Mass spectrometry	200232	Q5JX71
35725	protein	23196	FAM120A	Homo sapiens	207	Mass spectrometry	54757	Q96MK3
56159	protein	84498	FAM120B	Homo sapiens	235	Mass spectrometry	56975	Q8IXL6
5048	protein	116496	FAM129A	Homo sapiens	66	Mass spectrometry	84293	Q9BRX8
1166	protein	64855	FAM129B	Homo sapiens	20	Mass spectrometry	127281	Q8TBF2
3651	protein	338094	FAM151A	Homo sapiens	63	Mass spectrometry	54097	P58499
56262	protein	84067	FAM160A2	Homo sapiens	236	Mass spectrometry	10447	Q92520
35300	protein	221061	FAM171A1	Homo sapiens	211	Mass spectrometry	81553	Q9H0Q0
37163	protein	284069	FAM171A2	Homo sapiens	211	Mass spectrometry	51571	Q9NUQ9
49233	protein	345757	FAM174A	Homo sapiens	224	Mass spectrometry	55793	Q8N5J2
49395	protein	400451	FAM174B	Homo sapiens	224	Mass spectrometry	54629	Q8NBR6
35692	protein	23172	FAM175B	Homo sapiens	207	Mass spectrometry	54478	Q9BSJ6
37152	protein	283635	FAM177A1	Homo sapiens	207	Mass spectrometry	79567	Q6ZS17
40438	protein	51252	FAM178B	Homo sapiens	193	Mass spectrometry	140876	Q96MK2
35640	protein	23116	FAM179B	Homo sapiens	193	Mass spectrometry	84691	Q96KD3
45608	protein	79632	FAM184A	Homo sapiens	193	Mass spectrometry	113828	Q8NEG4
49248	protein	121006	FAM186A	Homo sapiens	224	Mass spectrometry	286077	Q6ZRV2
48942	protein	54540	FAM193B	Homo sapiens	224	Mass spectrometry	157638	Q96KN1
3443	protein	54906	FAM208B	Homo sapiens	63	Mass spectrometry	157769	Q658Y4
3627	protein	200232	FAM209A	Homo sapiens	63	Mass spectrometry	25940	Q8NCA5
5002	protein	54757	FAM20A	Homo sapiens	66	Mass spectrometry	283742	Q52LJ0
3474	protein	56975	FAM20C	Homo sapiens	63	Mass spectrometry	55215	Q9NVI1
46395	protein	84293	FAM213A	Homo sapiens	217	Mass spectrometry	57697	Q8IYD8
3591	protein	127281	FAM213B	Homo sapiens	63	Mass spectrometry	2191	Q12884
5001	protein	54097	FAM3B	Homo sapiens	66	Mass spectrometry	10160	Q9Y4F1
32381	protein	10447	FAM3C	Homo sapiens	191	Mass spectrometry	2193	Q9Y285
45902	protein	81553	FAM49A	Homo sapiens	211	Mass spectrometry	10056	Q9NSD9
3417	protein	51571	FAM49B	Homo sapiens	63	Mass spectrometry	355	P25445
51329	protein	55793	FAM63A	Homo sapiens	231	Mass spectrometry	356	P48023
41709	protein	54629	FAM63B	Homo sapiens	211	Mass spectrometry	2194	P49327
14259	protein	54478	FAM64A	Homo sapiens	126	Mass spectrometry [LTQ-FT Ultra]	2195	Q14517
3516	protein	79567	FAM65A	Homo sapiens	63	Mass spectrometry	2196	Q9NYQ8
50824	protein	140876	FAM65C	Homo sapiens	231	Mass spectrometry	79633	Q6V0I7
14326	protein	84691	FAM71F1	Homo sapiens	126	Mass spectrometry [LTQ-FT Ultra]	2091	P22087
33200	protein	113828	FAM83F	Homo sapiens	207	Mass spectrometry	2192	P23142
37178	protein	286077	FAM83H	Homo sapiens	207	Mass spectrometry	2199	P98095
34213	protein	157638	FAM84B	Homo sapiens	211	Mass spectrometry	2200	P35555
34215	protein	157769	FAM91A1	Homo sapiens	217	Mass spectrometry	2201	P35556
36349	protein	25940	FAM98A	Homo sapiens	211	Mass spectrometry	84467	Q75N90
37155	protein	283742	FAM98B	Homo sapiens	207	Mass spectrometry	2203	P09467
41911	protein	55215	FANCI	Homo sapiens	217	Mass spectrometry	8789	O00757
42902	protein	57697	FANCM	Homo sapiens	193	Mass spectrometry	54850	Q9NXK8
13778	protein	2191	FAP	Homo sapiens	126	Mass spectrometry [LTQ-FT Ultra]	84961	Q96IG2
32106	protein	10160	FARP1	Homo sapiens	207	Mass spectrometry	26235	Q9UKA2
35249	protein	2193	FARSA	Homo sapiens	191	Mass spectrometry	55336	Q96CD0
31939	protein	10056	FARSB	Homo sapiens	211	Mass spectrometry	201456	Q8NCQ5
5666	protein	355	FAS	Homo sapiens	79	Mass spectrometry	115290	Q96EF6
1600	protein	356	FASLG	Homo sapiens	22	Western blotting|Immunoelectron Microscopy	26232	Q9UK22
923	protein	2194	FASN	Homo sapiens	20	Mass spectrometry	26263	Q8NEZ5
1571	protein	2195	FAT1	Homo sapiens	21	Mass spectrometry	200933	P0C2W1
4720	protein	2196	FAT2	Homo sapiens	66	Mass spectrometry	26270	Q9NRD1
14299	protein	79633	FAT4	Homo sapiens	126	Mass spectrometry [LTQ-FT Ultra]	26259	Q8N3Y1
2793	protein	2091	FBL	Homo sapiens	63	Mass spectrometry	2207	P30273
13779	protein	2192	FBLN1	Homo sapiens	126	Mass spectrometry [LTQ-FT Ultra]	2208	P06734
35277	protein	2199	FBLN2	Homo sapiens	189	Mass spectrometry	8857	Q9Y6R7
13782	protein	2200	FBN1	Homo sapiens	126	Mass spectrometry [LTQ-FT Ultra]	2212	P12318
13783	protein	2201	FBN2	Homo sapiens	126	Mass spectrometry [LTQ-FT Ultra]	9103	P31995
49177	protein	84467	FBN3	Homo sapiens	224	Mass spectrometry	2217	P55899
2804	protein	2203	FBP1	Homo sapiens	63	Mass spectrometry	2219	O00602
3180	protein	8789	FBP2	Homo sapiens	63	Mass spectrometry	2220	Q15485
41772	protein	54850	FBXL12	Homo sapiens	217	Mass spectrometry	8547	O75636
46525	protein	84961	FBXL20	Homo sapiens	211	Mass spectrometry	84824	Q7L513
61479	protein	26235	FBXL4	Homo sapiens	274	Mass spectrometry	2222	P37268
42007	protein	55336	FBXL8	Homo sapiens	217	Mass spectrometry	2224	P14324
56543	protein	201456	FBXO15	Homo sapiens	254	Mass spectrometry	2237	P39748
33247	protein	115290	FBXO17	Homo sapiens	211	Mass spectrometry	10979	Q96AC1
36432	protein	26232	FBXO2	Homo sapiens	217	Mass spectrometry	83706	Q86UX7
36433	protein	26263	FBXO22	Homo sapiens	217	Mass spectrometry	2242	P07332
34921	protein	200933	FBXO45	Homo sapiens	217	Mass spectrometry	2243	P02671
36434	protein	26270	FBXO6	Homo sapiens	217	Mass spectrometry	2244	P02675
14228	protein	26259	FBXW8	Homo sapiens	126	Mass spectrometry [LTQ-FT Ultra]	221472	Q7Z6J4
50905	protein	2207	FCER1G	Homo sapiens	231	Mass spectrometry	121512	Q96M96
5900	protein	2208	FCER2	Homo sapiens	79	Mass spectrometry	8823	O43320
704	protein	8857	FCGBP	Homo sapiens	13	Mass spectrometry	8817	O76093
50907	protein	2212	FCGR2A	Homo sapiens	231	Mass spectrometry	9965	O95750
51641	protein	9103	FCGR2C	Homo sapiens	231	Mass spectrometry	9982	Q14512
35339	protein	2217	FCGRT	Homo sapiens	211	Mass spectrometry	2260	P11362
2339	protein	2219	FCN1	Homo sapiens	44	Mass spectrometry	2263	P21802
2340	protein	2220	FCN2	Homo sapiens	44	Mass spectrometry	2261	P22607
2375	protein	8547	FCN3	Homo sapiens	44	Mass spectrometry	2264	P22455
5555	protein	84824	FCRLA	Homo sapiens	76	Mass spectrometry	53834	Q8N441
35365	protein	2222	FDFT1	Homo sapiens	191	Mass spectrometry	2266	P02679
5280	protein	2224	FDPS	Homo sapiens	76	Mass spectrometry	10875	Q14314
13784	protein	2237	FEN1	Homo sapiens	126	Mass spectrometry [LTQ-FT Ultra]	2268	P09769
32902	protein	10979	FERMT2	Homo sapiens	211	Mass spectrometry	2271	P07954
6981	protein	83706	FERMT3	Homo sapiens	79	Mass spectrometry	114827	B1AJZ9
35409	protein	2242	FES	Homo sapiens	217	Mass spectrometry	2273	Q13642
345	protein	2243	FGA	Homo sapiens	13	Mass spectrometry	9457	Q5TD97
2342	protein	2244	FGB	Homo sapiens	44	Mass spectrometry	29109	Q9Y613
35332	protein	221472	FGD2	Homo sapiens	217	Mass spectrometry	63979	Q6PIW4
33476	protein	121512	FGD4	Homo sapiens	211	Mass spectrometry	23307	Q5T1M5
14552	protein	8823	FGF16	Homo sapiens	126	Antibody array	2280	P62942
14551	protein	8817	FGF18	Homo sapiens	126	Antibody array	2287	Q00688
14555	protein	9965	FGF19	Homo sapiens	126	Antibody array	2288	Q02790
47812	protein	9982	FGFBP1	Homo sapiens	189	Mass spectrometry	2289	Q13451
35413	protein	2260	FGFR1	Homo sapiens	211	Mass spectrometry	388698	Q5D862
49539	protein	2263	FGFR2	Homo sapiens	224	Mass spectrometry	2314	Q13045
35415	protein	2261	FGFR3	Homo sapiens	191	Mass spectrometry	2316	P21333
49576	protein	2264	FGFR4	Homo sapiens	224	Mass spectrometry	2317	O75369
14565	protein	53834	FGFRL1	Homo sapiens	126	Antibody array	2318	Q14315
2343	protein	2266	FGG	Homo sapiens	44	Mass spectrometry	10211	O75955
3296	protein	10875	FGL2	Homo sapiens	63	Mass spectrometry	2319	Q14254
5905	protein	2268	FGR	Homo sapiens	79	Mass spectrometry	2321	P17948
5907	protein	2271	FH	Homo sapiens	79	Mass spectrometry	28982	Q9Y5Y0
33231	protein	114827	FHAD1	Homo sapiens	193	Mass spectrometry	342184	Q68DA7
35441	protein	2273	FHL1	Homo sapiens	217	Mass spectrometry	752	O95466
47373	protein	9457	FHL5	Homo sapiens	193	Mass spectrometry	114793	Q96PY5
51028	protein	29109	FHOD1	Homo sapiens	231	Mass spectrometry	91010	Q8IVF7
3495	protein	63979	FIGNL1	Homo sapiens	63	Mass spectrometry	2331	Q06828
35811	protein	23307	FKBP15	Homo sapiens	211	Mass spectrometry	2335	P02751
924	protein	2280	FKBP1A	Homo sapiens	20	Mass spectrometry	64122	Q9H479
35497	protein	2287	FKBP3	Homo sapiens	211	Mass spectrometry	79672	Q9HA64
2808	protein	2288	FKBP4	Homo sapiens	63	Mass spectrometry	54874	Q5T0N5
2809	protein	2289	FKBP5	Homo sapiens	63	Mass spectrometry	84624	Q4ZHG4
14412	protein	388698	FLG2	Homo sapiens	126	Mass spectrometry [LTQ-FT Ultra]	2339	P49354
35657	protein	2314	FLII	Homo sapiens	207	Mass spectrometry	2346	Q04609
925	protein	2316	FLNA	Homo sapiens	20	Mass spectrometry	2348	P15328
926	protein	2317	FLNB	Homo sapiens	20	Mass spectrometry	2294	Q12946
5283	protein	2318	FLNC	Homo sapiens	76	Mass spectrometry	8790	O14772
779	protein	10211	FLOT1	Homo sapiens	13	Mass spectrometry	10023	Q92837
1223	protein	2319	FLOT2	Homo sapiens	21	Mass spectrometry	341640	Q5SZK8
4625	protein	14252	Flot2	Homo sapiens	65	Western blotting	166752	P0C091
13792	protein	2321	FLT1	Homo sapiens	126	Mass spectrometry [LTQ-FT Ultra]	2444	P42685
37249	protein	28982	FLVCR1	Homo sapiens	207	Mass spectrometry	84978	Q7Z6J6
38225	protein	342184	FMN1	Homo sapiens	193	Mass spectrometry	83786	Q9BZ67
5721	protein	752	FMNL1	Homo sapiens	79	Mass spectrometry	84443	Q5JV73
33224	protein	114793	FMNL2	Homo sapiens	211	Mass spectrometry	285527	O94915
48847	protein	91010	FMNL3	Homo sapiens	224	Mass spectrometry	6624	Q16658
60757	protein	2331	FMOD	Homo sapiens	275	Mass spectrometry	123722	A1L4K1
349	protein	2335	FN1	Homo sapiens	13	Mass spectrometry	401024	J3QTJ6
43969	protein	64122	FN3K	Homo sapiens	207	Mass spectrometry	10468	P19883
45627	protein	79672	FN3KRP	Homo sapiens	217	Mass spectrometry	10841	O95954
41791	protein	54874	FNBP1L	Homo sapiens	211	Mass spectrometry	2495	P02794
49137	protein	84624	FNDC1	Homo sapiens	224	Mass spectrometry	2512	P02792
35893	protein	2339	FNTA	Homo sapiens	211	Mass spectrometry	117246	Q8IY81
4722	protein	2346	FOLH1	Homo sapiens	66	Mass spectrometry	8880	Q96AE4
2494	protein	2348	FOLR1	Homo sapiens	48	Mass spectrometry	8939	Q96I24
49239	protein	2294	FOXF1	Homo sapiens	224	Mass spectrometry	2517	P04066
46823	protein	8790	FPGT	Homo sapiens	217	Mass spectrometry	2519	Q9BTY2
48399	protein	10023	FRAT1	Homo sapiens	223	Western blotting	197258	Q8N0W3
38215	protein	341640	FREM2	Homo sapiens	191	Mass spectrometry	5045	P09958
14374	protein	166752	FREM3	Homo sapiens	126	Mass spectrometry [LTQ-FT Ultra]	2521	P35637
2814	protein	2444	FRK	Homo sapiens	63	Mass spectrometry	2524	Q10981
49219	protein	84978	FRMD5	Homo sapiens	224	Mass spectrometry	2525	P21217
46312	protein	83786	FRMD8	Homo sapiens	211	Mass spectrometry	2528	P51993
46421	protein	84443	FRMPD3	Homo sapiens	217	Mass spectrometry	2530	Q9BYC5
51015	protein	285527	FRYL	Homo sapiens	231	Mass spectrometry	80199	Q9BT04
1611	protein	6624	FSCN1	Homo sapiens	25	Western blotting	8087	P51114
55923	protein	123722	FSD2	Homo sapiens	234	Mass spectrometry	9513	P51116
59952	protein	401024	FSIP2	Homo sapiens	260	Mass spectrometry	486	P54710
14583	protein	10468	FST	Homo sapiens	126	Antibody array|Mass spectrometry [LTQ-FT Ultra]	5349	Q14802
3295	protein	10841	FTCD	Homo sapiens	63	Mass spectrometry	2533	O15117
2815	protein	2495	FTH1	Homo sapiens	63	Mass spectrometry	79443	Q9BQS8
354	protein	2512	FTL	Homo sapiens	13	Mass spectrometry	2534	P06241
357	protein	284764	FTLP3	Homo sapiens	13	Mass spectrometry	2535	Q14332
33310	protein	117246	FTSJ3	Homo sapiens	207	Mass spectrometry	8323	O60353
46890	protein	8880	FUBP1	Homo sapiens	211	Mass spectrometry	8324	O75084
46945	protein	8939	FUBP3	Homo sapiens	207	Mass spectrometry	10146	Q13283
2817	protein	2517	FUCA1	Homo sapiens	63	Mass spectrometry	9908	Q9UN86
13795	protein	2519	FUCA2	Homo sapiens	126	Mass spectrometry [LTQ-FT Ultra]	2539	P11413
34861	protein	197258	FUK	Homo sapiens	217	Mass spectrometry	2548	P10253
4822	protein	5045	FURIN	Homo sapiens	66	Mass spectrometry	11345	P60520
355	protein	2521	FUS	Homo sapiens	13	Mass spectrometry	2551	Q06546
4724	protein	2524	FUT2	Homo sapiens	66	Mass spectrometry	2561	P47870
4725	protein	2525	FUT3	Homo sapiens	66	Mass spectrometry	2580	O14976
4726	protein	2528	FUT6	Homo sapiens	66	Mass spectrometry	79690	Q96RP7
4727	protein	2530	FUT8	Homo sapiens	66	Mass spectrometry	2582	Q14376
3527	protein	80199	FUZ	Homo sapiens	63	Mass spectrometry	2584	P51570
45833	protein	8087	FXR1	Homo sapiens	191	Mass spectrometry	130589	Q96C23
47425	protein	9513	FXR2	Homo sapiens	207	Mass spectrometry	114805	Q8IUC8
438	protein	486	FXYD2	Homo sapiens	13	Mass spectrometry	2590	Q10471
4833	protein	5349	FXYD3	Homo sapiens	66	Mass spectrometry	2591	Q14435
36190	protein	2533	FYB	Homo sapiens	217	Mass spectrometry	8693	Q8N4A0
45592	protein	79443	FYCO1	Homo sapiens	207	Mass spectrometry	11227	Q7Z7M9
36191	protein	2534	FYN	Homo sapiens	196	Mass spectrometry	51809	Q86SF2
36197	protein	2535	FZD2	Homo sapiens	211	Mass spectrometry	23193	Q14697
49406	protein	8323	FZD6	Homo sapiens	224	Mass spectrometry	2597	P04406
46090	protein	8324	FZD7	Homo sapiens	207	Mass spectrometry	26330	O14556
32082	protein	10146	G3BP1	Homo sapiens	191	Mass spectrometry	54433	Q9NY12
47753	protein	9908	G3BP2	Homo sapiens	191	Mass spectrometry	2617	P41250
927	protein	2539	G6PD	Homo sapiens	20	Mass spectrometry	2618	P22102
356	protein	2548	GAA	Homo sapiens	13	Mass spectrometry	2621	Q14393
50793	protein	11345	GABARAPL2	Homo sapiens	231	Mass spectrometry	652968	Q8WTX7
36230	protein	2551	GABPA	Homo sapiens	189	Mass spectrometry	2629	P04062
2820	protein	2561	GABRB2	Homo sapiens	63	Mass spectrometry	2632	Q04446
36276	protein	2580	GAK	Homo sapiens	207	Mass spectrometry	8729	Q92538
5030	protein	79690	GAL3ST4	Homo sapiens	66	Mass spectrometry	2633	P32455
36296	protein	2582	GALE	Homo sapiens	211	Mass spectrometry	163351	Q6ZN66
2821	protein	2584	GALK1	Homo sapiens	63	Mass spectrometry	2638	P02774
3596	protein	130589	GALM	Homo sapiens	63	Mass spectrometry	25801	P28676
60663	protein	114805	GALNT13	Homo sapiens	275	Mass spectrometry	2730	P48507
36310	protein	2590	GALNT2	Homo sapiens	211	Mass spectrometry	10985	Q92616
36313	protein	2591	GALNT3	Homo sapiens	211	Mass spectrometry	2651	Q8N0V5
4917	protein	8693	GALNT4	Homo sapiens	66	Mass spectrometry	9245	O95395
14202	protein	11227	GALNT5	Homo sapiens	126	Mass spectrometry [LTQ-FT Ultra]	9615	Q9Y2T3
40842	protein	51809	GALNT7	Homo sapiens	191	Mass spectrometry	2657	P27539
3335	protein	23193	GANAB	Homo sapiens	63	Mass spectrometry	10220	O95390
24	protein	2597	GAPDH	Homo sapiens	4	Mass spectrometry	9518	Q99988
14229	protein	26330	GAPDHS	Homo sapiens	126	Mass spectrometry [LTQ-FT Ultra]	2658	Q9UK05
41657	protein	54433	GAR1	Homo sapiens	207	Mass spectrometry	9573	Q9NR23
1541	protein	2617	GARS	Homo sapiens	21	Mass spectrometry	8200	P43026
5921	protein	2618	GART	Homo sapiens	79	Mass spectrometry	2661	O60383
13798	protein	2621	GAS6	Homo sapiens	126	Mass spectrometry [LTQ-FT Ultra]	2664	P31150
3687	protein	652968	GATSL3	Homo sapiens	63	Mass spectrometry	2665	P50395
36437	protein	2629	GBA	Homo sapiens	211	Mass spectrometry	79153	Q7L5L3
2823	protein	2632	GBE1	Homo sapiens	63	Mass spectrometry	81544	Q8WTR4
46749	protein	8729	GBF1	Homo sapiens	207	Mass spectrometry	8487	O14893
36445	protein	2633	GBP1	Homo sapiens	217	Mass spectrometry	50628	P57678
5060	protein	163351	GBP6	Homo sapiens	66	Mass spectrometry	25929	Q8TEQ6
36450	protein	2638	GC	Homo sapiens	207	Mass spectrometry	51608	Q7L5D6
3357	protein	25801	GCA	Homo sapiens	63	Mass spectrometry	2670	P14136
36658	protein	2730	GCLM	Homo sapiens	191	Mass spectrometry	85476	Q96RP9
1139	protein	10985	GCN1L1	Homo sapiens	20	Mass spectrometry	84340	Q969S9
828	protein	2651	GCNT2	Homo sapiens	16	Western blotting	2673	Q06210
4929	protein	9245	GCNT3	Homo sapiens	66	Mass spectrometry	9945	O94808
47545	protein	9615	GDA	Homo sapiens	211	Mass spectrometry	2674	P56159
14498	protein	2657	GDF1	Homo sapiens	126	Antibody array	2676	O60609
14556	protein	10220	GDF11	Homo sapiens	126	Antibody array	26088	Q9UJY5
15583	protein	9518	GDF15	Homo sapiens	145	Mass spectrometry [QTOF]	23163	Q9NZ52
2824	protein	2658	GDF2	Homo sapiens	63	Mass spectrometry	87769	Q9BVM4
14554	protein	9573	GDF3	Homo sapiens	126	Antibody array	79017	O75223
14548	protein	8200	GDF5	Homo sapiens	126	Antibody array	8836	Q92820
14499	protein	2661	GDF9	Homo sapiens	126	Antibody array	2678	P19440
13799	protein	2664	GDI1	Homo sapiens	126	Mass spectrometry [LTQ-FT Ultra]	92086	Q9BX51
147	protein	2665	GDI2	Homo sapiens	12	Mass spectrometry	91227	Q14390
3514	protein	79153	GDPD3	Homo sapiens	63	Mass spectrometry	27069	Q9H3K2
45900	protein	81544	GDPD5	Homo sapiens	211	Mass spectrometry	54994	Q9NWU2
46502	protein	8487	GEMIN2	Homo sapiens	217	Mass spectrometry	55303	Q9NUV9
3399	protein	50628	GEMIN4	Homo sapiens	63	Mass spectrometry	155038	Q8ND71
36327	protein	25929	GEMIN5	Homo sapiens	191	Mass spectrometry	10755	O14908
40713	protein	51608	GET4	Homo sapiens	217	Mass spectrometry	54810	Q8TF65
36498	protein	2670	GFAP	Homo sapiens	191	Mass spectrometry	2697	P17302
46596	protein	85476	GFM1	Homo sapiens	191	Mass spectrometry	2705	P08034
59084	protein	84340	GFM2	Homo sapiens	258	Mass spectrometry	10052	P36383
5291	protein	2673	GFPT1	Homo sapiens	76	Mass spectrometry	2712	Q14410
48921	protein	9945	GFPT2	Homo sapiens	224	Mass spectrometry	2717	P06280
2826	protein	2674	GFRA1	Homo sapiens	63	Mass spectrometry	2720	P16278
14500	protein	2676	GFRA3	Homo sapiens	126	Antibody array	2731	P23378
49433	protein	26088	GGA1	Homo sapiens	224	Mass spectrometry	2734	Q92896
49374	protein	23163	GGA3	Homo sapiens	224	Mass spectrometry	152007	Q9H4G4
46818	protein	87769	GGACT	Homo sapiens	196	Mass spectrometry	11146	Q92990
3510	protein	79017	GGCT	Homo sapiens	63	Mass spectrometry	2739	Q04760
3184	protein	8836	GGH	Homo sapiens	63	Mass spectrometry	2745	P35754
360	protein	2678	GGT1	Homo sapiens	13	Mass spectrometry	10539	O76003
51506	protein	728441	GGT2	Homo sapiens	231	Mass spectrometry	2744	O94925
50981	protein	2679	GGT3P	Homo sapiens	231	Mass spectrometry	55830	Q68CQ7
47108	protein	92086	GGTLC1	Homo sapiens	193	Mass spectrometry	2746	P00367
47042	protein	91227	GGTLC2	Homo sapiens	193	Mass spectrometry	2752	P15104
3376	protein	27069	GHITM	Homo sapiens	63	Mass spectrometry	84656	Q49A26
41823	protein	54994	GID8	Homo sapiens	211	Mass spectrometry	2760	P17900
41971	protein	55303	GIMAP4	Homo sapiens	217	Mass spectrometry	2762	O60547
34185	protein	155038	GIMAP8	Homo sapiens	217	Mass spectrometry	9535	O60234
3290	protein	10755	GIPC1	Homo sapiens	63	Mass spectrometry	29926	Q96IJ6
3437	protein	54810	GIPC2	Homo sapiens	63	Mass spectrometry	29925	Q9Y5P6
36536	protein	2697	GJA1	Homo sapiens	211	Mass spectrometry	51292	Q9P2T1
57090	protein	2705	GJB1	Homo sapiens	255	Mass spectrometry	8833	P49915
31927	protein	10052	GJC1	Homo sapiens	211	Mass spectrometry	2767	P29992
2829	protein	2712	GK2	Homo sapiens	63	Mass spectrometry	2768	Q03113
36607	protein	2717	GLA	Homo sapiens	207	Mass spectrometry	10672	Q14344
361	protein	2720	GLB1	Homo sapiens	13	Mass spectrometry	9630	O95837
13801	protein	2731	GLDC	Homo sapiens	126	Mass spectrometry [LTQ-FT Ultra]	2769	P30679
362	protein	2734	GLG1	Homo sapiens	13	Mass spectrometry	2770	P63096
348	protein	152007	GLIPR2	Homo sapiens	13	Mass spectrometry	2771	P04899
33036	protein	11146	GLMN	Homo sapiens	211	Mass spectrometry	2773	P08754
2832	protein	2739	GLO1	Homo sapiens	63	Mass spectrometry	2774	P38405
4731	protein	2745	GLRX	Homo sapiens	66	Mass spectrometry	2775	P09471
32501	protein	10539	GLRX3	Homo sapiens	191	Mass spectrometry	2776	P50148
36714	protein	2744	GLS	Homo sapiens	211	Mass spectrometry	2778	P84996
42223	protein	55830	GLT8D1	Homo sapiens	211	Mass spectrometry	2779	P11488
4604	protein	2746	GLUD1	Homo sapiens	65	Mass spectrometry	2780	P19087
2833	protein	2752	GLUL	Homo sapiens	63	Mass spectrometry	346562	A8MTJ3
46456	protein	84656	GLYR1	Homo sapiens	217	Mass spectrometry	2781	P19086
2834	protein	2760	GM2A	Homo sapiens	63	Mass spectrometry	2782	P62873
1558	protein	2762	GMDS	Homo sapiens	21	Mass spectrometry	54584	Q9BYB4
47470	protein	9535	GMFG	Homo sapiens	217	Mass spectrometry	2783	P62879
37437	protein	29926	GMPPA	Homo sapiens	211	Mass spectrometry	10399	P63244
37431	protein	29925	GMPPB	Homo sapiens	207	Mass spectrometry	2784	P16520
40467	protein	51292	GMPR2	Homo sapiens	211	Mass spectrometry	59345	Q9HAV0
46861	protein	8833	GMPS	Homo sapiens	211	Mass spectrometry	10681	O14775
149	protein	2767	GNA11	Homo sapiens	12	Mass spectrometry	10020	Q9Y223
48959	protein	2768	GNA12	Homo sapiens	224	Mass spectrometry	2790	P50151
1520	protein	10672	GNA13	Homo sapiens	21	Mass spectrometry	2791	P61952
47553	protein	9630	GNA14	Homo sapiens	193	Mass spectrometry	55970	Q9UBI6
36740	protein	2769	GNA15	Homo sapiens	217	Mass spectrometry	54331	P59768
364	protein	2770	GNAI1	Homo sapiens	13	Mass spectrometry	2787	P63218
103	protein	2771	GNAI2	Homo sapiens	11	Mass spectrometry [MALDI TOF]|Mass spectrometry [QTOF]	2788	O60262
366	protein	2773	GNAI3	Homo sapiens	13	Mass spectrometry	2794	P36915
13804	protein	2774	GNAL	Homo sapiens	126	Mass spectrometry [LTQ-FT Ultra]	29889	Q13823
36771	protein	2775	GNAO1	Homo sapiens	193	Mass spectrometry	26354	Q9BVP2
2437	protein	2776	GNAQ	Homo sapiens	46	Mass spectrometry	10007	P46926
367	protein	2778	GNAS	Homo sapiens	13	Mass spectrometry	132789	Q8TDQ7
36796	protein	2779	GNAT1	Homo sapiens	193	Mass spectrometry	64841	Q96EK6
36800	protein	2780	GNAT2	Homo sapiens	193	Mass spectrometry	84572	Q9UJJ9
14402	protein	346562	GNAT3	Homo sapiens	126	Mass spectrometry [LTQ-FT Ultra]	2799	P15586
49621	protein	2781	GNAZ	Homo sapiens	224	Mass spectrometry	2801	Q08379
148	protein	2782	GNB1	Homo sapiens	12	Mass spectrometry	2802	Q08378
41697	protein	54584	GNB1L	Homo sapiens	217	Mass spectrometry	9950	Q8TBA6
369	protein	2783	GNB2	Homo sapiens	13	Mass spectrometry	51125	Q7Z5G4
1127	protein	10399	GNB2L1	Homo sapiens	20	Mass spectrometry	2804	Q14789
1549	protein	2784	GNB3	Homo sapiens	21	Mass spectrometry	27333	O00461
1536	protein	59345	GNB4	Homo sapiens	21	Mass spectrometry	51280	Q8NBJ4
2553	protein	10681	GNB5	Homo sapiens	51	Mass spectrometry	64083	Q9H4A6
31856	protein	10020	GNE	Homo sapiens	207	Mass spectrometry	92344	Q5T7V8
36828	protein	2790	GNG10	Homo sapiens	217	Mass spectrometry	26003	Q9H8Y8
60810	protein	2791	GNG11	Homo sapiens	275	Mass spectrometry	9527	O95249
307	protein	55970	GNG12	Homo sapiens	13	Mass spectrometry	2805	P17174
6934	protein	54331	GNG2	Homo sapiens	80	Mass spectrometry	2806	P00505
2841	protein	2787	GNG5	Homo sapiens	63	Mass spectrometry	2811	P07359
370	protein	2788	GNG7	Homo sapiens	13	Mass spectrometry	2812	P13224
36829	protein	2794	GNL1	Homo sapiens	211	Mass spectrometry	2814	P40197
49218	protein	29889	GNL2	Homo sapiens	224	Mass spectrometry	51206	Q9HCN6
36446	protein	26354	GNL3	Homo sapiens	207	Mass spectrometry	2815	P14770
3241	protein	10007	GNPDA1	Homo sapiens	63	Mass spectrometry	10223	Q99795
33723	protein	132789	GNPDA2	Homo sapiens	189	Mass spectrometry	2817	P35052
44119	protein	64841	GNPNAT1	Homo sapiens	207	Mass spectrometry	2719	P51654
5038	protein	84572	GNPTG	Homo sapiens	66	Mass spectrometry	2239	O75487
36832	protein	2799	GNS	Homo sapiens	211	Mass spectrometry	2262	P78333
36837	protein	2801	GOLGA2	Homo sapiens	207	Mass spectrometry	10082	Q9Y625
36841	protein	2802	GOLGA3	Homo sapiens	193	Mass spectrometry	2819	P21695
47791	protein	9950	GOLGA5	Homo sapiens	207	Mass spectrometry	23171	Q8N335
1241	protein	51125	GOLGA7	Homo sapiens	21	Mass spectrometry	2821	P06744
36847	protein	2804	GOLGB1	Homo sapiens	207	Mass spectrometry	2823	P51674
36668	protein	27333	GOLIM4	Homo sapiens	207	Mass spectrometry	10457	Q14956
40454	protein	51280	GOLM1	Homo sapiens	193	Mass spectrometry	57720	Q5VW38
43957	protein	64083	GOLPH3	Homo sapiens	191	Mass spectrometry	4935	P51810
47155	protein	92344	GORAB	Homo sapiens	193	Mass spectrometry	151556	Q7Z3F1
36382	protein	26003	GORASP2	Homo sapiens	217	Mass spectrometry	11245	Q14439
47451	protein	9527	GOSR1	Homo sapiens	211	Mass spectrometry	440435	Q6PRD1
2843	protein	2805	GOT1	Homo sapiens	63	Mass spectrometry	9052	Q8NFJ5
5955	protein	2806	GOT2	Homo sapiens	79	Mass spectrometry	51704	Q9NZH0
51003	protein	2811	GP1BA	Homo sapiens	231	Mass spectrometry	55890	Q9NQ84
51004	protein	2812	GP1BB	Homo sapiens	231	Mass spectrometry	2873	Q13098
51005	protein	2814	GP5	Homo sapiens	231	Mass spectrometry	2875	P24298
51240	protein	51206	GP6	Homo sapiens	231	Mass spectrometry	2876	P07203
51006	protein	2815	GP9	Homo sapiens	231	Mass spectrometry	2877	P18283
40	protein	10223	GPA33	Homo sapiens	4	Mass spectrometry	2878	P22352
4740	protein	2817	GPC1	Homo sapiens	66	Mass spectrometry	2879	P36969
60487	protein	2719	GPC3	Homo sapiens	267	Mass spectrometry	9402	O75791
4721	protein	2239	GPC4	Homo sapiens	66	Mass spectrometry	2885	P62993
14497	protein	2262	GPC5	Homo sapiens	126	Antibody array	26585	O60565
31973	protein	10082	GPC6	Homo sapiens	211	Mass spectrometry	9380	Q9UBQ7
2845	protein	2819	GPD1	Homo sapiens	63	Mass spectrometry	2894	Q9ULK0
35690	protein	23171	GPD1L	Homo sapiens	211	Mass spectrometry	2902	Q05586
372	protein	2821	GPI	Homo sapiens	13	Mass spectrometry	80852	Q9C0E4
2847	protein	2823	GPM6A	Homo sapiens	63	Mass spectrometry	56850	Q4V328
32393	protein	10457	GPNMB	Homo sapiens	200	Mass spectrometry	2869	P34947
42918	protein	57720	GPR107	Homo sapiens	211	Mass spectrometry	2870	P43250
56704	protein	4935	GPR143	Homo sapiens	254	Mass spectrometry	2912	Q14416
3615	protein	151556	GPR155	Homo sapiens	63	Mass spectrometry	2913	Q14832
49379	protein	11245	GPR176	Homo sapiens	224	Mass spectrometry	2917	Q14831
49380	protein	440435	GPR179	Homo sapiens	224	Mass spectrometry	2896	P28799
723	protein	9052	GPRC5A	Homo sapiens	13	Mass spectrometry	79774	Q5TC63
298	protein	51704	GPRC5B	Homo sapiens	13	Mass spectrometry	83743	Q9BQ67
306	protein	55890	GPRC5C	Homo sapiens	13	Mass spectrometry	284110	Q96QA5
37222	protein	2873	GPS1	Homo sapiens	207	Mass spectrometry	79792	P57764
2848	protein	2875	GPT	Homo sapiens	63	Mass spectrometry	23199	Q14687
37228	protein	2876	GPX1	Homo sapiens	217	Mass spectrometry	2931	P49840
62356	protein	2877	GPX2	Homo sapiens	283	Mass spectrometry	2932	P49841
4742	protein	2878	GPX3	Homo sapiens	66	Mass spectrometry	2934	P06396
2849	protein	2879	GPX4	Homo sapiens	63	Mass spectrometry	2935	P15170
51670	protein	9402	GRAP2	Homo sapiens	231	Mass spectrometry	23708	Q8IYD1
2850	protein	2885	GRB2	Homo sapiens	63	Mass spectrometry	2936	P00390
14230	protein	26585	GREM1	Homo sapiens	126	Mass spectrometry [LTQ-FT Ultra]	2937	P48637
3215	protein	9380	GRHPR	Homo sapiens	63	Mass spectrometry	2938	P08263
2851	protein	2894	GRID1	Homo sapiens	63	Mass spectrometry	2939	P09210
2344	protein	2902	GRIN1	Homo sapiens	44	Mass spectrometry	2940	Q16772
45823	protein	80852	GRIP2	Homo sapiens	193	Mass spectrometry	221357	Q7RTV2
49252	protein	56850	GRIPAP1	Homo sapiens	224	Mass spectrometry	79807	Q8NEC7
37212	protein	2869	GRK5	Homo sapiens	217	Mass spectrometry	373156	Q9Y2Q3
37220	protein	2870	GRK6	Homo sapiens	211	Mass spectrometry	2944	P09488
13812	protein	2912	GRM2	Homo sapiens	126	Mass spectrometry [LTQ-FT Ultra]	2946	P28161
13813	protein	2913	GRM3	Homo sapiens	126	Mass spectrometry [LTQ-FT Ultra]	2947	P21266
13814	protein	2917	GRM7	Homo sapiens	126	Mass spectrometry [LTQ-FT Ultra]	2949	P46439
14633	protein	2896	GRN	Homo sapiens	136	Mass spectrometry [QTOF]	9446	P78417
45649	protein	79774	GRTP1	Homo sapiens	211	Mass spectrometry	119391	Q9H4Y5
46308	protein	83743	GRWD1	Homo sapiens	191	Mass spectrometry	2950	P09211
51012	protein	284110	GSDMA	Homo sapiens	231	Mass spectrometry	2959	Q00403
45658	protein	79792	GSDMD	Homo sapiens	217	Mass spectrometry	2969	P78347
35735	protein	23199	GSE1	Homo sapiens	193	Mass spectrometry	9328	Q9Y5Q8
37309	protein	2931	GSK3A	Homo sapiens	217	Mass spectrometry	9567	O00178
37312	protein	2932	GSK3B	Homo sapiens	191	Mass spectrometry	54676	Q9BX10
934	protein	2934	GSN	Homo sapiens	20	Mass spectrometry	51512	Q9NYZ3
37323	protein	2935	GSPT1	Homo sapiens	191	Mass spectrometry	2990	P08236
36050	protein	23708	GSPT2	Homo sapiens	211	Mass spectrometry	120071	Q8N3Y3
2853	protein	2936	GSR	Homo sapiens	63	Mass spectrometry	2995	P04921
2854	protein	2937	GSS	Homo sapiens	63	Mass spectrometry	2997	P13807
373	protein	2938	GSTA1	Homo sapiens	13	Mass spectrometry	2998	P54840
374	protein	2939	GSTA2	Homo sapiens	13	Mass spectrometry	3001	P12544
376	protein	2940	GSTA3	Homo sapiens	13	Mass spectrometry	3005	P07305
35316	protein	221357	GSTA5	Homo sapiens	193	Mass spectrometry	132243	Q8IZA3
3523	protein	79807	GSTCD	Homo sapiens	63	Mass spectrometry	8971	Q92522
5072	protein	373156	GSTK1	Homo sapiens	66	Mass spectrometry	55766	Q9BTM1
13817	protein	2944	GSTM1	Homo sapiens	126	Mass spectrometry [LTQ-FT Ultra]	94239	Q71UI9
2856	protein	2946	GSTM2	Homo sapiens	63	Mass spectrometry	3014	P16104
377	protein	2947	GSTM3	Homo sapiens	13	Mass spectrometry	9555	O75367
13819	protein	2949	GSTM5	Homo sapiens	126	Mass spectrometry [LTQ-FT Ultra]	55506	Q9P0M6
3219	protein	9446	GSTO1	Homo sapiens	63	Mass spectrometry	3015	P0C0S5
3584	protein	119391	GSTO2	Homo sapiens	63	Mass spectrometry	3020	P84243
123	protein	2950	GSTP1	Homo sapiens	12	Mass spectrometry	3021	P84243
37386	protein	2959	GTF2B	Homo sapiens	217	Mass spectrometry	440093	Q6NXT2
37389	protein	2969	GTF2I	Homo sapiens	211	Mass spectrometry	51495	Q9P035
47254	protein	9328	GTF3C5	Homo sapiens	207	Mass spectrometry	3033	Q16836
47503	protein	9567	GTPBP1	Homo sapiens	207	Mass spectrometry	3030	P40939
14260	protein	54676	GTPBP2	Homo sapiens	126	Mass spectrometry [LTQ-FT Ultra]	3032	P55084
49237	protein	51512	GTSE1	Homo sapiens	224	Mass spectrometry	3034	P42357
379	protein	2990	GUSB	Homo sapiens	13	Mass spectrometry	1404	P10915
14347	protein	120071	GYLTL1B	Homo sapiens	126	Mass spectrometry [LTQ-FT Ultra]	145864	Q96S86
51038	protein	2995	GYPC	Homo sapiens	231	Mass spectrometry	3035	P12081
37462	protein	2997	GYS1	Homo sapiens	191	Mass spectrometry	23438	P49590
37469	protein	2998	GYS2	Homo sapiens	191	Mass spectrometry	3036	Q92839
14502	protein	3001	GZMA	Homo sapiens	126	Antibody array	8520	O14929
37482	protein	3005	H1F0	Homo sapiens	207	Mass spectrometry	23354	O94927
3599	protein	132243	H1FOO	Homo sapiens	63	Mass spectrometry	3039	P69905
46953	protein	8971	H1FX	Homo sapiens	211	Mass spectrometry	3040	P69905
1334	protein	55766	H2AFJ	Homo sapiens	21	Mass spectrometry	3043	P68871
5559	protein	94239	H2AFV	Homo sapiens	76	Mass spectrometry	3045	P02042
13822	protein	3014	H2AFX	Homo sapiens	126	Mass spectrometry [LTQ-FT Ultra]	3046	P02100
5482	protein	9555	H2AFY	Homo sapiens	76	Mass spectrometry	3047	P69891
5537	protein	55506	H2AFY2	Homo sapiens	76	Mass spectrometry	3048	P69892
15451	protein	3015	H2AFZ	Homo sapiens	144	Mass spectrometry [QTOF]	10767	Q9Y450
5302	protein	3020	H3F3A	Homo sapiens	76	Mass spectrometry	3054	P51610
5303	protein	3021	H3F3B	Homo sapiens	76	Mass spectrometry	3055	P08631
14813	protein	440093	H3F3C	Homo sapiens	138	Mass spectrometry [QTOF]	57657	Q9P1Z3
40588	protein	51495	HACD3	Homo sapiens	191	Mass spectrometry	3065	Q13547
37571	protein	3033	HADH	Homo sapiens	211	Mass spectrometry	3066	Q92769
936	protein	3030	HADHA	Homo sapiens	20	Mass spectrometry	8841	O15379
37568	protein	3032	HADHB	Homo sapiens	191	Mass spectrometry	10014	Q9UQL6
[truncated: 3,411 more rows]

## Sheet: Exocarta_top100
Data accessed on May 2022 from from http://www.exocarta.org/
	Gene Symbol	Number of times identified		UniProt IDs_uniprot	UniProt IDs_funrich
1	CD9	98		P21926	P21926	Match
2	PDCD6IP	96		Q8WUM4	Q8WUM4	Match
3	HSPA8	96		P11142	P11142	Match
4	GAPDH	95		P04406	P04406	Match
5	ACTB	93		P60709	P60709	Match
6	ANXA2	83		P07355	P07355	Match
7	CD63	82		P08962	P08962	Match
8	SDCBP	78		O00560	O00560	Match
9	ENO1	78		P06733	P06733	Match
10	HSP90AA1	77		P07900	P07900	Match
11	TSG101	75		Q99816	Q99816	Match
12	PKM	72		P14618	P14618	Match
13	LDHA	72		P00338	P00338	Match
14	EEF1A1	71		P68104	P68104	Match
15	YWHAZ	69		P63104	P63104	Match
16	PGK1	69		P00558	P00558	Match
17	EEF2	69		P13639	P13639	Match
18	ALDOA	69		P04075	P04075	Match
19	HSP90AB1	67		P08238	P08238	Match
20	ANXA5	67		P08758	P08758	Match
21	FASN	66		P49327	P49327	Match
22	YWHAE	65		P62258	P62258	Match
23	CLTC	64		Q00610	Q00610	Match
24	CD81	64		P60033	P60033	Match
25	ALB	63		P02768	P02768	Match
26	VCP	62		P55072	P55072	Match
27	TPI1	62		P60174	P60174	Match
28	PPIA	62		P62937	P62937	Match
29	MSN	62		P26038	P26038	Match
30	CFL1	62		P23528	P23528	Match
31	PRDX1	61		Q06830	Q06830	Match
32	PFN1	61		P07737	P07737	Match
33	RAP1B	60		P61224	P61224	Match
34	ITGB1	60		P05556	P05556	Match
35	HSPA5	58		P11021	P11021	Match
36	SLC3A2	57		P08195	P08195	Match
37	HIST1H4A	57		P62805	P62805	Match
38	GNB2	57		P62879	P62879	Match
39	ATP1A1	57		P05023	P05023	Match
40	YWHAQ	56		P27348	P27348	Match
41	FLOT1	56		O75955	O75955	Match
42	FLNA	56		P21333	P21333	Match
43	CLIC1	56		O00299	O00299	Match
44	CCT2	56		P78371	P78371	Match
45	CDC42	55		P60953	P60953	Match
46	YWHAG	54		P61981	P61981	Match
47	A2M	54		P01023	P01023	Match
48	TUBA1B	53		P68363	P68363	Match
49	RAC1	53		P63000	P63000	Match
50	LGALS3BP	53		Q08380	Q08380	Match
51	HSPA1A	53		P0DMV8	P0DMV8	Match
52	GNAI2	53		P04899	P04899	Match
53	ANXA1	53		P04083	P04083	Match
54	RHOA	52		P61586	P61586	Match
55	MFGE8	52		Q08431	Q08431	Match
56	PRDX2	51		P32119	P32119	Match
57	GDI2	51		P50395	P50395	Match
58	EHD4	51		Q9H223	Q9H223	Match
59	ACTN4	51		O43707	O43707	Match
60	YWHAB	50		P31946	P31946	Match
61	RAB7A	50		P51149	P51149	Match
62	LDHB	50		P07195	P07195	Match
63	GNAS	50		Q5JWF2	P84996
64	RAB5C	49		P51148	P51148	Match
65	ARF1	49		P84077	P84077	Match
66	ANXA6	49		P08133	P08133	Match
67	ANXA11	49		P50995	P50995	Match
68	ACTG1	49		P63261	P63261	Match
69	KPNB1	48		Q14974	Q14974	Match
70	EZR	48		P15311	P15311	Match
71	ANXA4	48		P09525	P09525	Match
72	ACLY	48		P53396	P53396	Match
73	TUBA1C	47		Q9BQE3	Q9BQE3	Match
74	TFRC	47		P02786	P02786	Match
75	RAB14	47		P61106	P61106	Match
76	HIST2H4A	47		P62805	P62805	Match
77	GNB1	47		P62873	P62873	Match
78	THBS1	46		P07996	P07996	Match
79	RAN	46		P62826	P62826	Match
80	RAB5A	46		P20339	P20339	Match
81	PTGFRN	46		Q9P2B2	Q9P2B2	Match
82	CCT5	46		P48643	P48643	Match
83	CCT3	46		P49368	P49368	Match
84	AHCY	46		P23526	P23526	Match
85	UBA1	45		P22314	P22314	Match
86	RAB5B	45		P61020	P61020	Match
87	RAB1A	45		P62820	P62820	Match
88	LAMP2	45		P13473	P13473	Match
89	ITGA6	45		P23229	P23229	Match
90	HIST1H4B	45		P62805	P62805	Match
91	BSG	45		P35613	P35613	Match
92	YWHAH	44		Q04917	Q04917	Match
93	TUBA1A	44		Q71U36	Q71U36	Match
94	TKT	44		P29401	P29401	Match
95	TCP1	44		P17987	P17987	Match
96	STOM	44		P27105	P27105	Match
97	SLC16A1	44		P53985	P53985	Match
98	RAB8A	44		P61006	P61006	Match
99	MYH9	44		P35579	P35579	Match
100	MVP	44		Q14764	Q14764	Match

## Sheet: Vesiclepedia
Data accessed on May 2022 from from http://microvesicles.org/
CONTENT ID	CONTENT TYPE	ENTREZ GENE ID	GENE SYMBOL	SPECIES	EXPERIMENT ID	METHODS	Entrez ID	UniProt accession
37303	protein	1731	2001-09-01	Homo sapiens	308	Mass spectrometry [MALDI TOF/TOF]|Mass spectrometry [Q-TOF]	1731	Q8WYJ6
449947	protein	51257	2002-03-01	Homo sapiens	899	Mass spectrometry	51257	Q9P0N8
154	protein	4735	2002-09-01	Homo sapiens	12	Mass spectrometry	4735	Q15019
253372	protein	5414	2004-09-01	Homo sapiens	576	Mass spectrometry [LTQ]	5414	O43236
98485	protein	5413	2005-09-01	Homo sapiens	520	Mass spectrometry	5413	Q99719
37682	protein	23157	2006-09-01	Homo sapiens	308	Mass spectrometry [MALDI TOF/TOF]|Mass spectrometry [Q-TOF]	23157	Q14141
5797	protein	989	2007-09-01	Homo sapiens	79	Mass spectrometry	989	Q16181
58868	protein	23176	2008-09-01	Homo sapiens	411	Mass spectrometry	23176	Q92599
6789	protein	10801	2009-09-01	Homo sapiens	79	Mass spectrometry	10801	Q9UHD8
67574	protein	151011	2010-09-01	Homo sapiens	437	Mass spectrometry	151011	Q9P0V9
25686	protein	55752	2011-09-01	Homo sapiens	277	Mass spectrometry [Q-TOF]	55752	Q9NVA2
477001	protein	346288	2014-09-01	Homo sapiens	992	Mass spectrometry	346288	Q6ZU15
48825	protein	9403	2015-09-01	Homo sapiens	385	Mass spectrometry	9403	O60613
489788	protein	100996763	-	Homo sapiens	992	Mass spectrometry	100996763	Q7Z3S9
112994	protein	101060233	-	Homo sapiens	556	Mass spectrometry	101060233	P04001
82730	protein	101060301	-	Homo sapiens	487	Mass spectrometry	101060301	B7ZW38
106980	protein	101060399	-	Homo sapiens	540	Mass spectrometry	101060399	Q01850
69788	protein	101060521	-	Homo sapiens	444	Mass spectrometry	101060521	Q9NVU0
65396	protein	101929842	-	Homo sapiens	437	Mass spectrometry	101929876	P62854
49295	protein	101929876	-	Homo sapiens	385	Mass spectrometry	102723996	O75144
54093	protein	101929889	-	Homo sapiens	395	Mass spectrometry	102724023	P30042
65004	protein	102723996	-	Homo sapiens	437	Mass spectrometry	102724159	Q15269
98202	protein	102724023	-	Homo sapiens	520	Mass spectrometry	102724334	P57053
101548	protein	102724159	-	Homo sapiens	534	Mass spectrometry	102724560	P35520
85359	protein	102724187	-	Homo sapiens	492	Mass spectrometry	102724594	Q01081
89923	protein	102724334	-	Homo sapiens	498	Mass spectrometry	102724631	A0JP26
85912	protein	102724560	-	Homo sapiens	492	Mass spectrometry	102724652	P02489
105420	protein	102724594	-	Homo sapiens	538	Mass spectrometry	102724985	Q6P996
62973	protein	102724631	-	Homo sapiens	429	Mass spectrometry	102725035	O75022
65192	protein	102724652	-	Homo sapiens	437	Mass spectrometry	102800317	P49674
76845	protein	102724985	-	Homo sapiens	480	Mass spectrometry	1	P04217
97640	protein	102725035	-	Homo sapiens	519	Mass spectrometry	29974	Q9NQ94
106040	protein	102725214	-	Homo sapiens	538	Mass spectrometry	87769	Q9BVM4
105718	protein	102725225	-	Homo sapiens	538	Mass spectrometry	2	P01023
65954	protein	102800317	-	Homo sapiens	437	Mass spectrometry	144568	A8K2U0
37864	protein	403791	-	Homo sapiens	308	Mass spectrometry [MALDI TOF/TOF]|Mass spectrometry [Q-TOF]	8086	Q9NRG9
37865	protein	403912	-	Homo sapiens	308	Mass spectrometry [MALDI TOF/TOF]|Mass spectrometry [Q-TOF]	65985	Q86V21
39552	protein	403934	-	Homo sapiens	307	Mass spectrometry [MALDI TOF/TOF]|Mass spectrometry [Q-TOF]	13	P22760
37866	protein	403943	-	Homo sapiens	308	Mass spectrometry [MALDI TOF/TOF]|Mass spectrometry [Q-TOF]	79719	Q6PD74
38716	protein	403955	-	Homo sapiens	306	Mass spectrometry [MALDI TOF/TOF]|Mass spectrometry [Q-TOF]	22848	Q2M2I8
37867	protein	403957	-	Homo sapiens	308	Mass spectrometry [MALDI TOF/TOF]|Mass spectrometry [Q-TOF]	14	Q13685
1914	protein	280979	-	Homo sapiens	34	Mass spectrometry	15	Q16613
474022	protein	281080	-	Homo sapiens	996	Mass spectrometry	441376	Q4LEZ3
474055	protein	281138	-	Homo sapiens	996	Mass spectrometry	16	P49588
38623	protein	281440	-	Homo sapiens	306	Mass spectrometry [MALDI TOF/TOF]|Mass spectrometry [Q-TOF]	57505	Q5JTZ9
474769	protein	282326	-	Homo sapiens	996	Mass spectrometry	80755	Q9BTE6
475277	protein	286845	-	Homo sapiens	997	Mass spectrometry	132949	Q4L235
478325	protein	415113	-	Homo sapiens	996	Mass spectrometry	60496	Q9NRN7
479592	protein	507476	-	Homo sapiens	996	Mass spectrometry	10157	Q9UDR5
481056	protein	515216	-	Homo sapiens	996	Mass spectrometry	26574	Q9NY61
481160	protein	515773	-	Homo sapiens	997	Mass spectrometry	9625	Q6ZMQ8
482209	protein	528574	-	Homo sapiens	996	Mass spectrometry	18	P80404
482292	protein	529761	-	Homo sapiens	997	Mass spectrometry	19	O95477
482318	protein	530076	-	Homo sapiens	1271	Mass spectrometry	26154	Q86UK0
482540	protein	532712	-	Homo sapiens	996	Mass spectrometry	154664	Q86UQ4
482740	protein	533876	-	Homo sapiens	997	Mass spectrometry	20	Q9BZC7
482874	protein	534553	-	Homo sapiens	996	Mass spectrometry	21	Q99758
483058	protein	535605	-	Homo sapiens	996	Mass spectrometry	24	P78363
484463	protein	613932	-	Homo sapiens	997	Mass spectrometry	23461	Q8WWZ7
37947	protein	614958	-	Homo sapiens	308	Mass spectrometry [MALDI TOF/TOF]|Mass spectrometry [Q-TOF]	10347	Q8IZY2
484626	protein	615087	-	Homo sapiens	996	Mass spectrometry	10351	O94911
484655	protein	615304	-	Homo sapiens	996	Mass spectrometry	10350	Q8IUA7
484803	protein	616164	-	Homo sapiens	996	Mass spectrometry	5243	P08183
485164	protein	618785	-	Homo sapiens	996	Mass spectrometry	8647	O95342
487445	protein	100125927	-	Homo sapiens	996	Mass spectrometry	5244	P21439
486775	protein	853056	-	Homo sapiens	991	Mass spectrometry	340273	Q2M3G0
493871	protein	853507	-	Homo sapiens	1028	Western blotting	10058	Q9NP58
40031	protein	100154254	-	Homo sapiens	307	Mass spectrometry [MALDI TOF/TOF]|Mass spectrometry [Q-TOF]	22	O75027
39541	protein	397211	-	Homo sapiens	307	Mass spectrometry [MALDI TOF/TOF]|Mass spectrometry [Q-TOF]	11194	Q9NUT2
39588	protein	445516	-	Homo sapiens	307	Mass spectrometry [MALDI TOF/TOF]|Mass spectrometry [Q-TOF]	4363	P33527
38265	protein	100154916	-	Homo sapiens	308	Mass spectrometry [MALDI TOF/TOF]|Mass spectrometry [Q-TOF]	89845	Q5T3U5
38268	protein	100158117	-	Homo sapiens	308	Mass spectrometry [MALDI TOF/TOF]|Mass spectrometry [Q-TOF]	85320	Q96J66
39539	protein	396807	-	Homo sapiens	307	Mass spectrometry [MALDI TOF/TOF]|Mass spectrometry [Q-TOF]	94160	Q96J65
37854	protein	397605	-	Homo sapiens	308	Mass spectrometry [MALDI TOF/TOF]|Mass spectrometry [Q-TOF]	1244	Q92887
39558	protein	414398	-	Homo sapiens	307	Mass spectrometry [MALDI TOF/TOF]|Mass spectrometry [Q-TOF]	8714	O15438
39540	protein	396980	-	Homo sapiens	307	Mass spectrometry [MALDI TOF/TOF]|Mass spectrometry [Q-TOF]	10257	O15439
38707	protein	397418	-	Homo sapiens	306	Mass spectrometry [MALDI TOF/TOF]|Mass spectrometry [Q-TOF]	10057	O15440
461780	protein	75471	1700009N14Rik	Homo sapiens	996	Mass spectrometry	368	O95255
487383	protein	100101807	1700047I17Rik2	Homo sapiens	997	Mass spectrometry	10060	O60706
38585	protein	75620	2810422J05Rik	Homo sapiens	306	Mass spectrometry [MALDI TOF/TOF]|Mass spectrometry [Q-TOF]	215	P33897
2616	protein	1	A1BG	Homo sapiens	63	Mass spectrometry	225	Q9UBJ2
448306	protein	29974	A1CF	Homo sapiens	975	Mass spectrometry	5825	P28288
67318	protein	87769	A2LD1	Homo sapiens	437	Mass spectrometry	5826	O14678
850	protein	2	A2M	Homo sapiens	20	Mass spectrometry	6059	P61221
3607	protein	144568	A2ML1	Homo sapiens	63	Mass spectrometry	23	Q8NE71
69786	protein	8086	AAAS	Homo sapiens	444	Mass spectrometry	10061	Q9UG63
81162	protein	65985	AACS	Homo sapiens	486	Mass spectrometry	55324	Q9NUQ8
108050	protein	13	AADAC	Homo sapiens	541	Mass spectrometry	9619	P45844
125226	protein	79719	AAGAB	Homo sapiens	563	Mass spectrometry [LTQ]	9429	Q9UNQ0
66592	protein	22848	AAK1	Homo sapiens	437	Mass spectrometry	64137	Q9H172
108105	protein	14	AAMP	Homo sapiens	541	Mass spectrometry	55347	Q9NUJ1
108108	protein	15	AANAT	Homo sapiens	541	Mass spectrometry	83451	Q8NFV4
478532	protein	441376	AARD	Homo sapiens	1005	Mass spectrometry	26090	Q8N2K0
5601	protein	16	AARS	Homo sapiens	79	Mass spectrometry	25864	Q9BUJ0
55342	protein	57505	AARS2	Homo sapiens	401	Mass spectrometry	84836	Q96IU4
63175	protein	80755	AARSD1	Homo sapiens	429	Mass spectrometry	7920	O95870
285299	protein	132949	AASDH	Homo sapiens	591	Mass spectrometry [LTQ]	11057	P08910
3494	protein	60496	AASDHPPT	Homo sapiens	63	Mass spectrometry	51099	Q8WTS1
425006	protein	10157	AASS	Homo sapiens	971	Mass spectrometry	79575	Q96I13
107853	protein	26574	AATF	Homo sapiens	540	Mass spectrometry	10006	Q8IZP0
422589	protein	9625	AATK	Homo sapiens	973	Mass spectrometry	10152	Q9NYB9
66231	protein	18	ABAT	Homo sapiens	437	Mass spectrometry	51225	Q9P2A4
108014	protein	19	ABCA1	Homo sapiens	541	Mass spectrometry	25890	Q7Z7G0
107370	protein	26154	ABCA12	Homo sapiens	540	Mass spectrometry	25	P00519
107372	protein	154664	ABCA13	Homo sapiens	540	Mass spectrometry	27	P42684
108116	protein	20	ABCA2	Homo sapiens	541	Mass spectrometry	3983	O14639
108113	protein	21	ABCA3	Homo sapiens	541	Mass spectrometry	22885	O94929
71124	protein	24	ABCA4	Homo sapiens	461	Mass spectrometry	28	P16442
67054	protein	23461	ABCA5	Homo sapiens	437	Mass spectrometry	26	P19801
2380	protein	10347	ABCA7	Homo sapiens	44	Mass spectrometry	29	Q12979
425767	protein	10351	ABCA8	Homo sapiens	978	Mass spectrometry	58527	Q9P1F3
107399	protein	10350	ABCA9	Homo sapiens	540	Mass spectrometry	29777	Q9ULW3
444	protein	5243	ABCB1	Homo sapiens	13	Mass spectrometry	80325	Q969K4
3170	protein	8647	ABCB11	Homo sapiens	63	Mass spectrometry	25841	Q8N961
62838	protein	5244	ABCB4	Homo sapiens	429	Mass spectrometry	30	P09110
476847	protein	340273	ABCB5	Homo sapiens	971	Mass spectrometry	10449	P42765
3245	protein	10058	ABCB6	Homo sapiens	63	Mass spectrometry	31	Q13085
108012	protein	22	ABCB7	Homo sapiens	541	Mass spectrometry	32	O00763
260676	protein	11194	ABCB8	Homo sapiens	579	Mass spectrometry [LTQ]	27034	Q9UKU7
6142	protein	4363	ABCC1	Homo sapiens	79	Mass spectrometry	28976	Q9H845
66655	protein	89845	ABCC10	Homo sapiens	437	Mass spectrometry	33	P28330
3560	protein	85320	ABCC11	Homo sapiens	63	Mass spectrometry	34	P11310
253725	protein	94160	ABCC12	Homo sapiens	576	Mass spectrometry [LTQ]	35	P16219
67094	protein	1244	ABCC2	Homo sapiens	437	Mass spectrometry	36	P45954
123066	protein	8714	ABCC3	Homo sapiens	562	Mass spectrometry [LTQ]	37	P49748
64895	protein	10257	ABCC4	Homo sapiens	437	Mass spectrometry	176	E7EX88
48813	protein	10057	ABCC5	Homo sapiens	385	Mass spectrometry	9744	Q15027
368212	protein	368	ABCC6	Homo sapiens	1017	Mass spectrometry	23527	Q15057
3246	protein	10060	ABCC9	Homo sapiens	63	Mass spectrometry	116983	Q96P50
106852	protein	215	ABCD1	Homo sapiens	540	Mass spectrometry	38	P24752
366628	protein	225	ABCD2	Homo sapiens	964	Mass spectrometry	39	Q9BWD1
122537	protein	5825	ABCD3	Homo sapiens	562	Mass spectrometry [LTQ]	64746	Q9H3P7
64847	protein	5826	ABCD4	Homo sapiens	437	Mass spectrometry	91452	Q5T8D3
42339	protein	6059	ABCE1	Homo sapiens	347	Mass spectrometry [Orbitrap]	84320	Q9BR61
58736	protein	23	ABCF1	Homo sapiens	411	Mass spectrometry	414149	Q8N6N7
77121	protein	10061	ABCF2	Homo sapiens	480	Mass spectrometry	84680	Q96QU6
58960	protein	55324	ABCF3	Homo sapiens	411	Mass spectrometry	65057	Q96AP0
251233	protein	9619	ABCG1	Homo sapiens	575	Mass spectrometry [LTQ]	1636	P12821
2467	protein	9429	ABCG2	Homo sapiens	46	Mass spectrometry	59272	Q9BYF1
260645	protein	64137	ABCG4	Homo sapiens	579	Mass spectrometry [LTQ]	43	P22303
53938	protein	55347	ABHD10	Homo sapiens	393	Mass spectrometry	22985	Q9UKV3
58852	protein	83451	ABHD11	Homo sapiens	411	Mass spectrometry	47	P53396
17978	protein	26090	ABHD12	Homo sapiens	177	Mass spectrometry [LTQ-FT Ultra]	130013	Q8TDX5
67309	protein	25864	ABHD14A	Homo sapiens	437	Mass spectrometry	48	P21399
330	protein	84836	ABHD14B	Homo sapiens	13	Mass spectrometry	50	Q99798
43945	protein	7920	ABHD16A	Homo sapiens	369	Mass spectrometry	641371	Q86TX2
429669	protein	11057	ABHD2	Homo sapiens	976	Mass spectrometry	26027	Q8WXI4
248444	protein	51099	ABHD5	Homo sapiens	574	Mass spectrometry [LTQ-Orbitrap Elite, Q-Exactive]	55856	Q9NPJ3
51985	protein	79575	ABHD8	Homo sapiens	388	Mass spectrometry	11332	O00154
3240	protein	10006	ABI1	Homo sapiens	63	Mass spectrometry	23597	Q9Y305
67548	protein	10152	ABI2	Homo sapiens	437	Mass spectrometry	51	Q15067
101729	protein	51225	ABI3	Homo sapiens	534	Mass spectrometry	8309	Q99424
14225	protein	25890	ABI3BP	Homo sapiens	126	Mass spectrometry [LTQ-FT Ultra]	8310	O15254
364649	protein	25	ABL1	Homo sapiens	991	Mass spectrometry	55289	Q9NUZ1
108075	protein	27	ABL2	Homo sapiens	541	Mass spectrometry	52	P24666
390919	protein	3983	ABLIM1	Homo sapiens	971	Mass spectrometry	53	P11117
255255	protein	22885	ABLIM3	Homo sapiens	577	Mass spectrometry [LTQ]	54	P13686
65528	protein	28	ABO	Homo sapiens	437	Mass spectrometry	51205	Q9NPH0
13488	protein	26	ABP1	Homo sapiens	102	Mass spectrometry	55	P15309
66355	protein	29	ABR	Homo sapiens	437	Mass spectrometry	49	P10323
67575	protein	58527	ABRACL	Homo sapiens	437	Mass spectrometry	93953	Q96QF7
63185	protein	29777	ABT1	Homo sapiens	429	Mass spectrometry	56	P26436
463400	protein	80325	ABTB1	Homo sapiens	971	Mass spectrometry	80221	Q96CM8
445109	protein	25841	ABTB2	Homo sapiens	651	Mass spectrometry	197322	Q4G176
55232	protein	30	ACAA1	Homo sapiens	401	Mass spectrometry	2180	P33121
1371	protein	10449	ACAA2	Homo sapiens	21	Mass spectrometry	2181	O95573
49823	protein	31	ACACA	Homo sapiens	385	Mass spectrometry	2182	O60488
58208	protein	32	ACACB	Homo sapiens	411	Mass spectrometry	51703	Q9ULC5
446655	protein	27034	ACAD8	Homo sapiens	971	Mass spectrometry	23305	Q9UKU0
49523	protein	28976	ACAD9	Homo sapiens	385	Mass spectrometry	116285	Q08AH1
108057	protein	33	ACADL	Homo sapiens	541	Mass spectrometry	123876	Q08AH3
37228	protein	34	ACADM	Homo sapiens	308	Mass spectrometry [MALDI TOF/TOF]|Mass spectrometry [Q-TOF]	55902	Q9NR19
53546	protein	35	ACADS	Homo sapiens	393	Mass spectrometry	58	P68133
90321	protein	36	ACADSB	Homo sapiens	498	Mass spectrometry	59	P62736
40644	protein	37	ACADVL	Homo sapiens	310	Mass spectrometry[Q-TOF]	60	P60709
253864	protein	176	ACAN	Homo sapiens	576	Mass spectrometry [LTQ]	345651	Q562R1
105583	protein	9744	ACAP1	Homo sapiens	538	Mass spectrometry	70	P68032
66496	protein	23527	ACAP2	Homo sapiens	437	Mass spectrometry	71	P63261
57643	protein	116983	ACAP3	Homo sapiens	406	Mass spectrometry	72	P63267
2618	protein	38	ACAT1	Homo sapiens	63	Mass spectrometry	86	O96019
5203	protein	39	ACAT2	Homo sapiens	76	Mass spectrometry	51412	O94805
77039	protein	64746	ACBD3	Homo sapiens	480	Mass spectrometry	10880	Q9Y614
262661	protein	91452	ACBD5	Homo sapiens	580	Mass spectrometry [LTQ]	81569	Q9H568
253739	protein	84320	ACBD6	Homo sapiens	576	Mass spectrometry [LTQ]	87	P12814
270209	protein	414149	ACBD7	Homo sapiens	584	Mass spectrometry [LTQ]	88	P35609
465109	protein	84680	ACCS	Homo sapiens	974	Mass spectrometry	89	Q08043
107599	protein	65057	ACD	Homo sapiens	540	Mass spectrometry	81	O43707
309	protein	1636	ACE	Homo sapiens	13	Mass spectrometry	55860	Q9NZ32
3491	protein	59272	ACE2	Homo sapiens	63	Mass spectrometry	10121	P61163
45508	protein	43	ACHE	Homo sapiens	376	Mass spectrometry	10120	P42025
441941	protein	22985	ACIN1	Homo sapiens	992	Mass spectrometry	10097	P61160
120	protein	47	ACLY	Homo sapiens	12	Mass spectrometry	10096	P61158
466967	protein	104112	Acly	Homo sapiens	996	Mass spectrometry	57180	Q9P1U1
480262	protein	511135	ACLY	Homo sapiens	996	Mass spectrometry	653857	Q9C0K3
67016	protein	130013	ACMSD	Homo sapiens	437	Mass spectrometry	79913	Q9H9F9
2620	protein	48	ACO1	Homo sapiens	63	Mass spectrometry	93973	Q9H981
37231	protein	50	ACO2	Homo sapiens	308	Mass spectrometry [MALDI TOF/TOF]|Mass spectrometry [Q-TOF]	90	Q04771
66843	protein	641371	ACOT1	Homo sapiens	437	Mass spectrometry	91	P36896
3368	protein	26027	ACOT11	Homo sapiens	63	Mass spectrometry	92	P27037
98507	protein	55856	ACOT13	Homo sapiens	520	Mass spectrometry	93	Q13705
1493	protein	11332	ACOT7	Homo sapiens	21	Mass spectrometry	94	P37023
49575	protein	23597	ACOT9	Homo sapiens	385	Mass spectrometry	95	Q03154
44329	protein	51	ACOX1	Homo sapiens	369	Mass spectrometry	91703	Q96HD9
49751	protein	8309	ACOX2	Homo sapiens	385	Mass spectrometry	97	P07311
122972	protein	8310	ACOX3	Homo sapiens	562	Mass spectrometry [LTQ]	98	P14621
453127	protein	55289	ACOXL	Homo sapiens	975	Mass spectrometry	100	P00813
851	protein	52	ACP1	Homo sapiens	20	Mass spectrometry	161823	Q6DHV7
450	protein	53	ACP2	Homo sapiens	13	Mass spectrometry	102	O14672
48985	protein	54	ACP5	Homo sapiens	385	Mass spectrometry	4185	O75078
107815	protein	51205	ACP6	Homo sapiens	540	Mass spectrometry	8038	O43184
455	protein	55	ACPP	Homo sapiens	13	Mass spectrometry	8751	Q13444
108031	protein	49	ACR	Homo sapiens	541	Mass spectrometry	6868	P78536
107660	protein	93953	ACRC	Homo sapiens	540	Mass spectrometry	8749	Q9Y3Q7
108055	protein	56	ACRV1	Homo sapiens	541	Mass spectrometry	2515	Q99965
122921	protein	80221	ACSF2	Homo sapiens	562	Mass spectrometry [LTQ]	8747	Q9UKJ8
121447	protein	197322	ACSF3	Homo sapiens	562	Mass spectrometry [LTQ]	53616	Q9P0K1
13776	protein	2180	ACSL1	Homo sapiens	126	Mass spectrometry [LTQ-FT Ultra]	8745	O75077
2433	protein	2181	ACSL3	Homo sapiens	46	Mass spectrometry	11086	Q9UKF5
2799	protein	2182	ACSL4	Homo sapiens	63	Mass spectrometry	11085	Q9UKF2
77139	protein	51703	ACSL5	Homo sapiens	480	Mass spectrometry	203102	Q8TC27
62710	protein	23305	ACSL6	Homo sapiens	429	Mass spectrometry	80332	Q9BZ11
3581	protein	116285	ACSM1	Homo sapiens	63	Mass spectrometry	8756	Q9H2U9
66328	protein	123876	ACSM2A	Homo sapiens	437	Mass spectrometry	101	P78325
82436	protein	55902	ACSS2	Homo sapiens	487	Mass spectrometry	8754	Q13443
852	protein	58	ACTA1	Homo sapiens	20	Mass spectrometry	9510	Q9UHI8
487351	protein	100065454	ACTA1	Homo sapiens	996	Mass spectrometry	81794	Q9H324
39302	protein	11459	Acta1	Homo sapiens	307	Mass spectrometry [MALDI TOF/TOF]|Mass spectrometry [Q-TOF]	81792	P58397
39351	protein	29437	Acta1	Homo sapiens	307	Mass spectrometry [MALDI TOF/TOF]|Mass spectrometry [Q-TOF]	11093	Q76LX8
472	protein	59	ACTA2	Homo sapiens	13	Mass spectrometry	170689	Q8TE58
37651	protein	11475	Acta2	Homo sapiens	308	Mass spectrometry [MALDI TOF/TOF]|Mass spectrometry [Q-TOF]	170690	Q8TE57
37732	protein	81633	Acta2	Homo sapiens	308	Mass spectrometry [MALDI TOF/TOF]|Mass spectrometry [Q-TOF]	170692	Q8TE60
22	protein	60	ACTB	Homo sapiens	4	Mass spectrometry	171019	Q8TE59
1919	protein	100033878	ACTB	Homo sapiens	34	Mass spectrometry	9509	O95450
1917	protein	443052	ACTB	Homo sapiens	34	Mass spectrometry	80070	P59510
1907	protein	11461	Actb	Homo sapiens	34	Mass spectrometry	9508	O15072
1911	protein	81822	Actb	Homo sapiens	34	Mass spectrometry	9507	O75173
1916	protein	396526	ACTB	Homo sapiens	34	Mass spectrometry	11096	Q9UNA0
1192	protein	345651	ACTBL2	Homo sapiens	20	Mass spectrometry	11174	Q9UKP5
472958	protein	238880	Actbl2	Homo sapiens	1271	Mass spectrometry	11173	Q9UKP4
495	protein	70	ACTC1	Homo sapiens	13	Mass spectrometry	11095	Q9UP79
38514	protein	11464	Actc1	Homo sapiens	306	Mass spectrometry [MALDI TOF/TOF]|Mass spectrometry [Q-TOF]	56999	Q9P2N4
37700	protein	29275	Actc1	Homo sapiens	308	Mass spectrometry [MALDI TOF/TOF]|Mass spectrometry [Q-TOF]	92949	Q8N6G6
132	protein	71	ACTG1	Homo sapiens	12	Mass spectrometry	9719	Q86TH1
38966	protein	100050139	ACTG1	Homo sapiens	306	Mass spectrometry [MALDI TOF/TOF]|Mass spectrometry [Q-TOF]	57188	P82987
37650	protein	11465	Actg1	Homo sapiens	308	Mass spectrometry [MALDI TOF/TOF]|Mass spectrometry [Q-TOF]	54507	Q6UY14
37788	protein	287876	Actg1	Homo sapiens	308	Mass spectrometry [MALDI TOF/TOF]|Mass spectrometry [Q-TOF]	339366	Q6ZMM2
37869	protein	404122	ACTG1	Homo sapiens	308	Mass spectrometry [MALDI TOF/TOF]|Mass spectrometry [Q-TOF]	103	P55265
503	protein	72	ACTG2	Homo sapiens	13	Mass spectrometry	104	P78563
37962	protein	621269	Actg-ps1	Homo sapiens	308	Mass spectrometry [MALDI TOF/TOF]|Mass spectrometry [Q-TOF]	105	Q9NS39
5208	protein	86	ACTL6A	Homo sapiens	76	Mass spectrometry	23536	Q9BUB4
450185	protein	51412	ACTL6B	Homo sapiens	977	Mass spectrometry	79934	Q96D53
428708	protein	10880	ACTL7B	Homo sapiens	1008	Mass spectrometry	203054	Q3MIX3
255963	protein	81569	ACTL8	Homo sapiens	577	Mass spectrometry [LTQ]	107	Q08828
859	protein	87	ACTN1	Homo sapiens	20	Mass spectrometry	55811	Q96PN6
860	protein	88	ACTN2	Homo sapiens	20	Mass spectrometry	108	Q08462
13648	protein	89	ACTN3	Homo sapiens	126	Mass spectrometry [LTQ-FT Ultra]	109	O60266
858	protein	81	ACTN4	Homo sapiens	20	Mass spectrometry	196883	Q8NFM4
86857	protein	55860	ACTR10	Homo sapiens	492	Mass spectrometry	111	O95622
3256	protein	10121	ACTR1A	Homo sapiens	63	Mass spectrometry	112	O43306
487366	protein	100069908	ACTR1A	Homo sapiens	996	Mass spectrometry	113	P51828
37711	protein	54130	Actr1a	Homo sapiens	308	Mass spectrometry [MALDI TOF/TOF]|Mass spectrometry [Q-TOF]	114	P40145
480920	protein	514371	ACTR1A	Homo sapiens	996	Mass spectrometry	115	O60503
5490	protein	10120	ACTR1B	Homo sapiens	76	Mass spectrometry	116	P18509
472236	protein	226977	Actr1b	Homo sapiens	996	Mass spectrometry	117	P41586
3252	protein	10097	ACTR2	Homo sapiens	63	Mass spectrometry	118	P35611
37723	protein	66713	Actr2	Homo sapiens	308	Mass spectrometry [MALDI TOF/TOF]|Mass spectrometry [Q-TOF]	119	P35612
1120	protein	10096	ACTR3	Homo sapiens	20	Mass spectrometry	120	Q9UEY8
37780	protein	281597	ACTR3	Homo sapiens	308	Mass spectrometry [MALDI TOF/TOF]|Mass spectrometry [Q-TOF]	79747	Q8N7X0
14928	protein	57180	ACTR3B	Homo sapiens	139	Mass spectrometry [QTOF]	124	P07327
14930	protein	653857	ACTR3C	Homo sapiens	139	Mass spectrometry [QTOF]	125	P00325
43492	protein	79913	ACTR5	Homo sapiens	353	Mass spectrometry [Orbitrap Velos]	126	P00326
63046	protein	93973	ACTR8	Homo sapiens	429	Mass spectrometry	127	P08319
108097	protein	90	ACVR1	Homo sapiens	541	Mass spectrometry	128	P11766
87143	protein	91	ACVR1B	Homo sapiens	492	Mass spectrometry	130	P28332
108056	protein	92	ACVR2A	Homo sapiens	541	Mass spectrometry	131	P40394
108106	protein	93	ACVR2B	Homo sapiens	541	Mass spectrometry	137872	Q8IWW8
108071	protein	94	ACVRL1	Homo sapiens	541	Mass spectrometry	55256	Q9BV57
782	protein	95	ACY1	Homo sapiens	13	Mass spectrometry	9370	Q15848
3566	protein	91703	ACY3	Homo sapiens	63	Mass spectrometry	51094	Q96A54
80342	protein	97	ACYP1	Homo sapiens	486	Mass spectrometry	79602	Q86V24
108039	protein	98	ACYP2	Homo sapiens	541	Mass spectrometry	132	P55263
38277	protein	100	ADA	Homo sapiens	306	Mass spectrometry [MALDI TOF/TOF]|Mass spectrometry [Q-TOF]	133	P35318
57559	protein	161823	ADAL	Homo sapiens	406	Mass spectrometry	23394	Q9H2P0
861	protein	102	ADAM10	Homo sapiens	20	Mass spectrometry	22850	Q6IQ32
430828	protein	11487	Adam10	Homo sapiens	996	Mass spectrometry	84890	Q96SZ5
474645	protein	282132	ADAM10	Homo sapiens	996	Mass spectrometry	134	P30542
392159	protein	4185	ADAM11	Homo sapiens	978	Mass spectrometry	135	P29274
106581	protein	8038	ADAM12	Homo sapiens	540	Mass spectrometry	136	P29275
58675	protein	8751	ADAM15	Homo sapiens	411	Mass spectrometry	140	P0DMS8
76108	protein	6868	ADAM17	Homo sapiens	480	Mass spectrometry	83440	Q9BRR6
256136	protein	8749	ADAM18	Homo sapiens	577	Mass spectrometry [LTQ]	141	P54922
380743	protein	2515	ADAM2	Homo sapiens	972	Mass spectrometry	54936	Q9NX46
291798	protein	8747	ADAM21	Homo sapiens	594	Mass spectrometry [LTQ]	148	P35348
451501	protein	53616	ADAM22	Homo sapiens	971	Mass spectrometry	147	P35368
419134	protein	8745	ADAM23	Homo sapiens	978	Mass spectrometry	146	P25100
107921	protein	11086	ADAM29	Homo sapiens	540	Mass spectrometry	150	P08913
429737	protein	11085	ADAM30	Homo sapiens	963	Mass spectrometry	151	P18089
471169	protein	203102	ADAM32	Homo sapiens	971	Mass spectrometry	152	P18825
463409	protein	80332	ADAM33	Homo sapiens	975	Mass spectrometry	153	P08588
48776	protein	8756	ADAM7	Homo sapiens	384	Mass spectrometry	154	P07550
108091	protein	101	ADAM8	Homo sapiens	541	Mass spectrometry	155	P13945
14128	protein	8754	ADAM9	Homo sapiens	126	Mass spectrometry [LTQ-FT Ultra]	156	P25098
15351	protein	9510	ADAMTS1	Homo sapiens	143	Mass spectrometry [QTOF]	157	P35626
464005	protein	81794	ADAMTS10	Homo sapiens	971	Mass spectrometry	11047	Q16186
14314	protein	81792	ADAMTS12	Homo sapiens	126	Mass spectrometry [LTQ-FT Ultra]	158	P30566
71144	protein	11093	ADAMTS13	Homo sapiens	461	Mass spectrometry	159	P30520
253698	protein	170689	ADAMTS15	Homo sapiens	576	Mass spectrometry [LTQ]	122622	Q8N142
262706	protein	170690	ADAMTS16	Homo sapiens	580	Mass spectrometry [LTQ]	165	Q8IUX7
470626	protein	170692	ADAMTS18	Homo sapiens	971	Mass spectrometry	166	Q08117
107530	protein	171019	ADAMTS19	Homo sapiens	540	Mass spectrometry	60312	Q8N556
106681	protein	9509	ADAMTS2	Homo sapiens	540	Mass spectrometry	134265	Q8TED9
463201	protein	80070	ADAMTS20	Homo sapiens	972	Mass spectrometry	84632	Q8N4X5
4935	protein	9508	ADAMTS3	Homo sapiens	66	Mass spectrometry	3899	P51826
106637	protein	9507	ADAMTS4	Homo sapiens	540	Mass spectrometry	27125	Q9UHB7
107947	protein	11096	ADAMTS5	Homo sapiens	540	Mass spectrometry	10939	Q9Y4W6
430010	protein	11174	ADAMTS6	Homo sapiens	651	Mass spectrometry	173	P43652
256089	protein	11173	ADAMTS7	Homo sapiens	577	Mass spectrometry [LTQ]	125061	Q63HM1
429744	protein	11095	ADAMTS8	Homo sapiens	974	Mass spectrometry	174	P02771
455471	protein	56999	ADAMTS9	Homo sapiens	1075	Mass spectrometry	175	P20933
466098	protein	92949	ADAMTSL1	Homo sapiens	680	Mass spectrometry	116986	Q99490
107366	protein	9719	ADAMTSL2	Homo sapiens	540	Mass spectrometry	116988	Q96P47
255475	protein	57188	ADAMTSL3	Homo sapiens	577	Mass spectrometry [LTQ]	729092	A6NIR3
122330	protein	54507	ADAMTSL4	Homo sapiens	562	Mass spectrometry [LTQ]	123624	Q96MI9
258065	protein	339366	ADAMTSL5	Homo sapiens	578	Mass spectrometry [LTQ]	340351	Q8NEM8
86100	protein	103	ADAR	Homo sapiens	492	Mass spectrometry	60509	Q8NDL9
108094	protein	104	ADARB1	Homo sapiens	541	Mass spectrometry	177	Q15109
108117	protein	105	ADARB2	Homo sapiens	541	Mass spectrometry	3267	P52594
253749	protein	23536	ADAT1	Homo sapiens	576	Mass spectrometry [LTQ]	3268	O95081
463110	protein	79934	ADCK4	Homo sapiens	978	Mass spectrometry	55750	Q53H12
471059	protein	203054	ADCK5	Homo sapiens	971	Mass spectrometry	178	P35573
2626	protein	107	ADCY1	Homo sapiens	63	Mass spectrometry	79814	Q9BSE5
53902	protein	55811	ADCY10	Homo sapiens	393	Mass spectrometry	10554	Q99943
108100	protein	108	ADCY2	Homo sapiens	541	Mass spectrometry	56894	Q9NRZ7
64950	protein	109	ADCY3	Homo sapiens	437	Mass spectrometry	55326	Q9NUQ2
260530	protein	196883	ADCY4	Homo sapiens	579	Mass spectrometry [LTQ]	137964	Q86UL3
65121	protein	111	ADCY5	Homo sapiens	437	Mass spectrometry	84803	Q53EU6
85443	protein	112	ADCY6	Homo sapiens	492	Mass spectrometry	8540	O00116
108079	protein	113	ADCY7	Homo sapiens	541	Mass spectrometry	10551	O95994
108072	protein	114	ADCY8	Homo sapiens	541	Mass spectrometry	155465	Q8TD06
87041	protein	115	ADCY9	Homo sapiens	492	Mass spectrometry	375790	O00468
108045	protein	116	ADCYAP1	Homo sapiens	541	Mass spectrometry	183	P01019
108074	protein	117	ADCYAP1R1	Homo sapiens	541	Mass spectrometry	23287	Q9UPW5
16549	protein	118	ADD1	Homo sapiens	159	Mass spectrometry [LTQ]	57085	Q6RW13
45540	protein	119	ADD2	Homo sapiens	376	Mass spectrometry	25909	Q8WYP5
16550	protein	120	ADD3	Homo sapiens	159	Mass spectrometry [LTQ]	191	P23526
107468	protein	79747	ADGB	Homo sapiens	540	Mass spectrometry	10768	O43865
16177	protein	124	ADH1A	Homo sapiens	158	Mass spectrometry [LTQ]	23382	Q96HN2
16178	protein	125	ADH1B	Homo sapiens	158	Mass spectrometry [LTQ]	27245	Q5TGY3
65148	protein	126	ADH1C	Homo sapiens	437	Mass spectrometry	54806	Q8N157
108026	protein	127	ADH4	Homo sapiens	541	Mass spectrometry	79026	Q09666
2627	protein	128	ADH5	Homo sapiens	63	Mass spectrometry	113146	Q8IVF2
2628	protein	130	ADH6	Homo sapiens	63	Mass spectrometry	196	P35869
65837	protein	131	ADH7	Homo sapiens	437	Mass spectrometry	57491	A9YTQ3
469518	protein	137872	ADHFE1	Homo sapiens	974	Mass spectrometry	10598	O95433
255904	protein	55256	ADI1	Homo sapiens	577	Mass spectrometry [LTQ]	197	P02765
74613	protein	9370	ADIPOQ	Homo sapiens	473	Mass spectrometry	64853	Q96BJ3
255818	protein	51094	ADIPOR1	Homo sapiens	577	Mass spectrometry [LTQ]	199	P55008
462641	protein	79602	ADIPOR2	Homo sapiens	1029	Mass spectrometry	83543	Q9BQI0
5210	protein	132	ADK	Homo sapiens	76	Mass spectrometry	9131	O95831
108064	protein	133	ADM	Homo sapiens	541	Mass spectrometry	84883	Q9BRQ8
443320	protein	23394	ADNP	Homo sapiens	651	Mass spectrometry	150209	Q96NN9
107256	protein	22850	ADNP2	Homo sapiens	540	Mass spectrometry	202	Q9Y4K1
465297	protein	84890	ADO	Homo sapiens	650	Mass spectrometry	55057	Q8N1P7
108062	protein	134	ADORA1	Homo sapiens	541	Mass spectrometry	9255	Q12904
108059	protein	135	ADORA2A	Homo sapiens	541	Mass spectrometry	7965	Q13155
108060	protein	136	ADORA2B	Homo sapiens	541	Mass spectrometry	9049	O00170
108109	protein	140	ADORA3	Homo sapiens	541	Mass spectrometry	326	O43918
49504	protein	83440	ADPGK	Homo sapiens	385	Mass spectrometry	55966	Q9UKB5
101358	protein	141	ADPRH	Homo sapiens	534	Mass spectrometry	84962	Q96IF1
53941	protein	54936	ADPRHL2	Homo sapiens	393	Mass spectrometry	203	P00568
108065	protein	148	ADRA1A	Homo sapiens	541	Mass spectrometry	204	P54819
108066	protein	147	ADRA1B	Homo sapiens	541	Mass spectrometry	50808	Q9UIJ7
108054	protein	146	ADRA1D	Homo sapiens	541	Mass spectrometry	205	P27144
108028	protein	150	ADRA2A	Homo sapiens	541	Mass spectrometry	8165	Q92667
108043	protein	151	ADRA2B	Homo sapiens	541	Mass spectrometry	11215	Q9UKA4
108046	protein	152	ADRA2C	Homo sapiens	541	Mass spectrometry	9590	Q02952
108027	protein	153	ADRB1	Homo sapiens	541	Mass spectrometry	11214	Q12802
108025	protein	154	ADRB2	Homo sapiens	541	Mass spectrometry	8227	Q02040
108038	protein	155	ADRB3	Homo sapiens	541	Mass spectrometry	11217	Q9Y2D5
76414	protein	156	ADRBK1	Homo sapiens	480	Mass spectrometry	10566	O75969
108069	protein	157	ADRBK2	Homo sapiens	541	Mass spectrometry	8852	Q5JQC9
81088	protein	11047	ADRM1	Homo sapiens	486	Mass spectrometry	9495	P24588
1489	protein	158	ADSL	Homo sapiens	21	Mass spectrometry	9465	O43687
16552	protein	159	ADSS	Homo sapiens	159	Mass spectrometry [LTQ]	10270	O43823
468855	protein	122622	ADSSL1	Homo sapiens	1256	Mass spectrometry	10142	Q99996
430895	protein	11565	Adssl1	Homo sapiens	997	Mass spectrometry	55122	Q53H80
4634	protein	165	AEBP1	Homo sapiens	66	Mass spectrometry	80709	Q7Z591
430907	protein	11568	Aebp1	Homo sapiens	997	Mass spectrometry	10327	P14550
108099	protein	166	AES	Homo sapiens	541	Mass spectrometry	231	P15121
107461	protein	60312	AFAP1	Homo sapiens	540	Mass spectrometry	57016	O60218
57617	protein	134265	AFAP1L1	Homo sapiens	406	Mass spectrometry	441282	C9JRZ8
66939	protein	84632	AFAP1L2	Homo sapiens	437	Mass spectrometry	1645	Q04828
106920	protein	3899	AFF3	Homo sapiens	540	Mass spectrometry	1646	P52895
16086	protein	27125	AFF4	Homo sapiens	157	Mass spectrometry [LTQ]	8644	P42330
49582	protein	10939	AFG3L2	Homo sapiens	385	Mass spectrometry	1109	P17516
13651	protein	173	AFM	Homo sapiens	126	Mass spectrometry [LTQ-FT Ultra]	6718	P51857
468956	protein	125061	AFMID	Homo sapiens	1075	Mass spectrometry	83592	Q96JD6
49621	protein	174	AFP	Homo sapiens	385	Mass spectrometry	8574	O43488
255370	protein	175	AGA	Homo sapiens	577	Mass spectrometry [LTQ]	22977	O95154
52042	protein	116986	AGAP2	Homo sapiens	388	Mass spectrometry	207	P31749
468551	protein	116988	AGAP3	Homo sapiens	976	Mass spectrometry	84335	Q96B36
485900	protein	729092	AGAP5	Homo sapiens	971	Mass spectrometry	208	P31751
468884	protein	123624	AGBL1	Homo sapiens	975	Mass spectrometry	210	P13716
63108	protein	340351	AGBL3	Homo sapiens	429	Mass spectrometry	213	P02768
457258	protein	60509	AGBL5	Homo sapiens	975	Mass spectrometry	214	Q13740
366087	protein	177	AGER	Homo sapiens	977	Mass spectrometry	126133	Q8IZ83
264501	protein	3267	AGFG1	Homo sapiens	581	Mass spectrometry [LTQ]	5832	P54886
65090	protein	3268	AGFG2	Homo sapiens	437	Mass spectrometry	216	P00352
57293	protein	55750	AGK	Homo sapiens	406	Mass spectrometry	8854	O94788
37240	protein	178	AGL	Homo sapiens	308	Mass spectrometry [MALDI TOF/TOF]|Mass spectrometry [Q-TOF]	220	P47895
90283	protein	79814	AGMAT	Homo sapiens	498	Mass spectrometry	219	P30837
48289	protein	10554	AGPAT1	Homo sapiens	382	Mass spectrometry	10840	O75891
124727	protein	56894	AGPAT3	Homo sapiens	563	Mass spectrometry [LTQ]	160428	Q3SY69
53939	protein	55326	AGPAT5	Homo sapiens	393	Mass spectrometry	217	P05091
248481	protein	137964	AGPAT6	Homo sapiens	574	Mass spectrometry [LTQ-Orbitrap Elite, Q-Exactive]	218	P30838
123023	protein	84803	AGPAT9	Homo sapiens	562	Mass spectrometry [LTQ]	224	P51648
48779	protein	8540	AGPS	Homo sapiens	385	Mass spectrometry	221	P43353
1129	protein	10551	AGR2	Homo sapiens	20	Mass spectrometry	8659	P30038
1187	protein	155465	AGR3	Homo sapiens	20	Mass spectrometry	7915	P51649
1195	protein	375790	AGRN	Homo sapiens	20	Mass spectrometry	4329	Q02252
2322	protein	183	AGT	Homo sapiens	44	Mass spectrometry	501	P49419
121606	protein	23287	AGTPBP1	Homo sapiens	562	Mass spectrometry [LTQ]	64577	Q9H2A2
86493	protein	57085	AGTRAP	Homo sapiens	492	Mass spectrometry	223	P49189
3362	protein	25909	AHCTF1	Homo sapiens	63	Mass spectrometry	226	P04075
862	protein	191	AHCY	Homo sapiens	20	Mass spectrometry	229	P05062
473622	protein	269378	Ahcy	Homo sapiens	996	Mass spectrometry	230	P09972
479713	protein	508158	AHCY	Homo sapiens	996	Mass spectrometry	56052	Q9BT22
6784	protein	10768	AHCYL1	Homo sapiens	79	Mass spectrometry	79868	Q9NP73
58882	protein	23382	AHCYL2	Homo sapiens	411	Mass spectrometry	199857	Q96F25
447090	protein	27245	AHDC1	Homo sapiens	971	Mass spectrometry	85365	Q9H553
452362	protein	54806	AHI1	Homo sapiens	1004	Mass spectrometry	10195	Q92685
1168	protein	79026	AHNAK	Homo sapiens	20	Mass spectrometry	29880	Q9Y673
458704	protein	66395	Ahnak	Homo sapiens	996	Mass spectrometry	29929	Q9Y672
14342	protein	113146	AHNAK2	Homo sapiens	126	Mass spectrometry [LTQ-FT Ultra]	79053	Q9BVK2
260347	protein	196	AHR	Homo sapiens	579	Mass spectrometry [LTQ]	238	Q9UM73
14283	protein	57491	AHRR	Homo sapiens	126	Mass spectrometry [LTQ-FT Ultra]	8846	Q13686
3285	protein	10598	AHSA1	Homo sapiens	63	Mass spectrometry	54784	Q9NXW9
2631	protein	197	AHSG	Homo sapiens	63	Mass spectrometry	54890	Q6P6C2
16115	protein	64853	AIDA	Homo sapiens	157	Mass spectrometry [LTQ]	7840	Q8TCU4
255450	protein	199	AIF1	Homo sapiens	577	Mass spectrometry [LTQ]	239	P18054
3544	protein	83543	AIF1L	Homo sapiens	63	Mass spectrometry	242	O75342
43943	protein	9131	AIFM1	Homo sapiens	369	Mass spectrometry	246	P16050
58910	protein	84883	AIFM2	Homo sapiens	411	Mass spectrometry	247	O15296
470165	protein	150209	AIFM3	Homo sapiens	971	Mass spectrometry	240	P09917
67783	protein	202	AIM1	Homo sapiens	437	Mass spectrometry	248	P09923
66914	protein	55057	AIM1L	Homo sapiens	437	Mass spectrometry	115701	Q86TB3
42767	protein	9255	AIMP1	Homo sapiens	347	Mass spectrometry [Orbitrap]	57538	Q96L96
55142	protein	7965	AIMP2	Homo sapiens	401	Mass spectrometry	249	P05186
111345	protein	9049	AIP	Homo sapiens	551	Mass spectrometry	250	P05187
367775	protein	326	AIRE	Homo sapiens	973	Mass spectrometry	251	P10696
454357	protein	55966	AJAP1	Homo sapiens	971	Mass spectrometry	57679	Q96Q42
258172	protein	84962	AJUBA	Homo sapiens	578	Mass spectrometry [LTQ]	259173	Q60I27
2632	protein	203	AK1	Homo sapiens	63	Mass spectrometry	8092	Q15699
430935	protein	11636	Ak1	Homo sapiens	997	Mass spectrometry	10189	Q86V81
473818	protein	280715	AK1	Homo sapiens	997	Mass spectrometry	23600	Q9UHK6
5623	protein	204	AK2	Homo sapiens	79	Mass spectrometry	259	P02760
17986	protein	50808	AK3	Homo sapiens	177	Mass spectrometry [LTQ-FT Ultra]	51005	Q9Y303
53596	protein	205	AK4	Homo sapiens	393	Mass spectrometry	268	P03971
107576	protein	8165	AKAP1	Homo sapiens	540	Mass spectrometry	120425	Q86YT9
49771	protein	11215	AKAP11	Homo sapiens	385	Mass spectrometry	57463	Q86WK6
40963	protein	9590	AKAP12	Homo sapiens	310	Mass spectrometry[Q-TOF]	347902	Q86SJ2
123452	protein	11214	AKAP13	Homo sapiens	563	Mass spectrometry [LTQ]	9949	Q9Y4X0
53767	protein	8227	AKAP17A	Homo sapiens	393	Mass spectrometry	81693	Q9BXJ7
107961	protein	11217	AKAP2	Homo sapiens	540	Mass spectrometry	154796	Q4VCS5
48674	protein	10566	AKAP3	Homo sapiens	384	Mass spectrometry	51421	Q9Y2J4
48761	protein	8852	AKAP4	Homo sapiens	384	Mass spectrometry	271	Q01433
123178	protein	9495	AKAP5	Homo sapiens	562	Mass spectrometry [LTQ]	272	Q01432
52088	protein	9465	AKAP7	Homo sapiens	389	Mass spectrometry	276	P04745
425489	protein	10270	AKAP8	Homo sapiens	1005	Mass spectrometry	277	P04745
2552	protein	10142	AKAP9	Homo sapiens	51	Mass spectrometry	278	P04745
251896	protein	55122	AKIRIN2	Homo sapiens	575	Mass spectrometry [LTQ]	279	P04746
463508	protein	80709	AKNA	Homo sapiens	978	Mass spectrometry	280	P19961
2519	protein	10327	AKR1A1	Homo sapiens	48	Mass spectrometry	155185	Q400G9
128	protein	231	AKR1B1	Homo sapiens	12	Mass spectrometry	51321	Q86W34
1162	protein	57016	AKR1B10	Homo sapiens	20	Mass spectrometry	64682	Q9H1A4
82545	protein	441282	AKR1B15	Homo sapiens	487	Mass spectrometry	10393	Q9UM13
40149	protein	1645	AKR1C1	Homo sapiens	244	Mass spectrometry[Q-TOF]	119504	Q96DE5
40150	protein	1646	AKR1C2	Homo sapiens	244	Mass spectrometry[Q-TOF]	29882	Q9UJX6
42711	protein	8644	AKR1C3	Homo sapiens	347	Mass spectrometry [Orbitrap]	29945	Q9UJX5
41679	protein	1109	AKR1C4	Homo sapiens	347	Mass spectrometry [Orbitrap]	51433	Q9UJX4
80740	protein	6718	AKR1D1	Homo sapiens	486	Mass spectrometry	51434	Q9UJX3
58887	protein	83592	AKR1E2	Homo sapiens	411	Mass spectrometry	283	P03950
3168	protein	8574	AKR7A2	Homo sapiens	63	Mass spectrometry	90806	Q5VTE6
3332	protein	22977	AKR7A3	Homo sapiens	63	Mass spectrometry	284	Q15389
473171	protein	246181	AKR7L	Homo sapiens	893	Mass spectrometry	51378	Q9Y264
13637	protein	207	AKT1	Homo sapiens	125	Western blotting	9068	O95841
464879	protein	84335	AKT1S1	Homo sapiens	680	Mass spectrometry	23452	Q9UKU9
65753	protein	208	AKT2	Homo sapiens	437	Mass spectrometry	27329	Q9Y5C1
2633	protein	210	ALAD	Homo sapiens	63	Mass spectrometry	51129	Q9BY76
343	protein	213	ALB	Homo sapiens	13	Mass spectrometry	83854	Q8NI99
2635	protein	214	ALCAM	Homo sapiens	63	Mass spectrometry	10218	O43827
1515	protein	126133	ALDH16A1	Homo sapiens	21	Mass spectrometry	286	P16157
49209	protein	5832	ALDH18A1	Homo sapiens	385	Mass spectrometry	287	Q01484
864	protein	216	ALDH1A1	Homo sapiens	20	Mass spectrometry	288	Q12955
16973	protein	8854	ALDH1A2	Homo sapiens	159	Mass spectrometry [LTQ]	150709	Q7Z5J8
16557	protein	220	ALDH1A3	Homo sapiens	159	Mass spectrometry [LTQ]	728780	A6NHY2
49091	protein	219	ALDH1B1	Homo sapiens	385	Mass spectrometry	51479	Q9P2R3
3294	protein	10840	ALDH1L1	Homo sapiens	63	Mass spectrometry	56172	Q9HCJ1
66603	protein	160428	ALDH1L2	Homo sapiens	437	Mass spectrometry	54882	Q8IWZ3
2637	protein	217	ALDH2	Homo sapiens	63	Mass spectrometry	404734	Q8IWZ3
65743	protein	218	ALDH3A1	Homo sapiens	437	Mass spectrometry	54467	Q9P2G1
13657	protein	224	ALDH3A2	Homo sapiens	126	Mass spectrometry [LTQ-FT Ultra]	126549	Q8NAG6
1868	protein	221	ALDH3B1	Homo sapiens	34	Mass spectrometry	23141	Q86XL3
459720	protein	67689	Aldh3b1	Homo sapiens	997	Mass spectrometry	27063	Q15327
49663	protein	8659	ALDH4A1	Homo sapiens	385	Mass spectrometry	29123	Q6UB99
255440	protein	7915	ALDH5A1	Homo sapiens	577	Mass spectrometry [LTQ]	23253	Q6UB98
13926	protein	4329	ALDH6A1	Homo sapiens	126	Mass spectrometry [LTQ-FT Ultra]	88455	Q8IZ07
13688	protein	501	ALDH7A1	Homo sapiens	126	Mass spectrometry [LTQ-FT Ultra]	124930	Q86YJ7
3505	protein	64577	ALDH8A1	Homo sapiens	63	Mass spectrometry	54522	Q6P6B7
2639	protein	223	ALDH9A1	Homo sapiens	63	Mass spectrometry	26057	O75179
114	protein	226	ALDOA	Homo sapiens	11	Mass spectrometry [MALDI TOF]|Mass spectrometry [QTOF]	253650	Q8IVF6
351	protein	229	ALDOB	Homo sapiens	13	Mass spectrometry	26287	Q9GZV1
2641	protein	230	ALDOC	Homo sapiens	63	Mass spectrometry	84210	Q5TYW2
122435	protein	56052	ALG1	Homo sapiens	562	Mass spectrometry [LTQ]	728747	Q4UJ75
110263	protein	79868	ALG13	Homo sapiens	549	Mass spectrometry	118932	Q5VYY1
255837	protein	199857	ALG14	Homo sapiens	577	Mass spectrometry [LTQ]	170961	Q8TF21
125369	protein	85365	ALG2	Homo sapiens	563	Mass spectrometry [LTQ]	22852	Q9UPS8
425128	protein	10195	ALG3	Homo sapiens	889	Mass spectrometry	84079	Q96NW4
252621	protein	29880	ALG5	Homo sapiens	575	Mass spectrometry [LTQ]	23243	O15084
448212	protein	29929	ALG6	Homo sapiens	975	Mass spectrometry	147463	Q8N6D5
462439	protein	79053	ALG8	Homo sapiens	1028	Mass spectrometry	91074	Q9BXX3
2643	protein	238	ALK	Homo sapiens	63	Mass spectrometry	374860	Q9BXX2
419699	protein	8846	ALKBH1	Homo sapiens	902	Mass spectrometry	256006	Q8N7Z5
57705	protein	54784	ALKBH4	Homo sapiens	406	Mass spectrometry	84250	Q9BQI6
105710	protein	54890	ALKBH5	Homo sapiens	538	Mass spectrometry	341405	Q7Z3H0
414754	protein	7840	ALMS1	Homo sapiens	971	Mass spectrometry	340120	A5PLL1
2644	protein	239	ALOX12	Homo sapiens	63	Mass spectrometry	390616	P0C6C1
65018	protein	242	ALOX12B	Homo sapiens	437	Mass spectrometry	148741	Q8N283
13662	protein	245	ALOX12P2	Homo sapiens	126	Mass spectrometry [LTQ-FT Ultra]	375248	A6QL64
16562	protein	246	ALOX15	Homo sapiens	159	Mass spectrometry [LTQ]	57730	Q8N2N9
43738	protein	247	ALOX15B	Homo sapiens	367	Mass spectrometry	51239	Q53RE8
37245	protein	240	ALOX5	Homo sapiens	308	Mass spectrometry [MALDI TOF/TOF]|Mass spectrometry [Q-TOF]	91526	Q8N8A2
65386	protein	248	ALPI	Homo sapiens	437	Mass spectrometry	157567	Q86W74
53861	protein	115701	ALPK2	Homo sapiens	393	Mass spectrometry	57182	Q9ULJ7
268382	protein	57538	ALPK3	Homo sapiens	583	Mass spectrometry [LTQ]	283373	Q8NB46
2645	protein	249	ALPL	Homo sapiens	63	Mass spectrometry	79998	Q8N9V6
2316	protein	250	ALPP	Homo sapiens	43	Western blotting	79722	Q3KP44
58332	protein	251	ALPPL2	Homo sapiens	411	Mass spectrometry	100310846	A6NGH8
57648	protein	57679	ALS2	Homo sapiens	406	Mass spectrometry	342850	A6NC57
473441	protein	259173	ALS2CL	Homo sapiens	978	Mass spectrometry	441869	E5RJM6
415247	protein	8092	ALX1	Homo sapiens	971	Mass spectrometry	56311	Q92527
3259	protein	10189	ALYREF	Homo sapiens	63	Mass spectrometry	23294	Q92625
260704	protein	23600	AMACR	Homo sapiens	579	Mass spectrometry [LTQ]	203286	Q68DC2
359	protein	259	AMBP	Homo sapiens	13	Mass spectrometry	389161	A6NFN9
256128	protein	51005	AMDHD2	Homo sapiens	577	Mass spectrometry [LTQ]	55139	Q9H8Y5
49787	protein	268	AMH	Homo sapiens	385	Mass spectrometry	54443	Q9NQW6
57315	protein	120425	AMICA1	Homo sapiens	406	Mass spectrometry	55107	Q5XXA6
456108	protein	57463	AMIGO1	Homo sapiens	1256	Mass spectrometry	55129	Q9NW15
66835	protein	347902	AMIGO2	Homo sapiens	437	Mass spectrometry	57101	Q9NQ90
423581	protein	9949	AMMECR1	Homo sapiens	893	Mass spectrometry	63982	Q9BYT9
3540	protein	81693	AMN	Homo sapiens	63	Mass spectrometry	121601	Q32M45
470366	protein	154796	AMOT	Homo sapiens	853	Mass spectrometry	196527	Q4KMQ2
450189	protein	51421	AMOTL2	Homo sapiens	1135	Mass spectrometry	50636	Q6IWH7
44277	protein	271	AMPD2	Homo sapiens	369	Mass spectrometry	57719	Q9HCE9
66259	protein	272	AMPD3	Homo sapiens	437	Mass spectrometry	338440	A1A5B4
4638	protein	276	AMY1A	Homo sapiens	66	Mass spectrometry	8125	P39687
4639	protein	277	AMY1B	Homo sapiens	66	Mass spectrometry	10541	Q92688
4640	protein	278	AMY1C	Homo sapiens	66	Mass spectrometry	23520	O43423
4641	protein	279	AMY2A	Homo sapiens	66	Mass spectrometry	23519	O95626
48141	protein	280	AMY2B	Homo sapiens	382	Mass spectrometry	81611	Q9BTT0
470379	protein	155185	AMZ1	Homo sapiens	1075	Mass spectrometry	290	P15144
450022	protein	51321	AMZ2	Homo sapiens	971	Mass spectrometry	84168	Q9H6X2
57674	protein	64682	ANAPC1	Homo sapiens	406	Mass spectrometry	118429	P58335
258338	protein	10393	ANAPC10	Homo sapiens	578	Mass spectrometry [LTQ]	301	P04083
258163	protein	119504	ANAPC16	Homo sapiens	578	Mass spectrometry [LTQ]	11199	Q9UJ72
107917	protein	29882	ANAPC2	Homo sapiens	540	Mass spectrometry	311	P50995
258326	protein	29945	ANAPC4	Homo sapiens	578	Mass spectrometry [LTQ]	312	P27216
86911	protein	51433	ANAPC5	Homo sapiens	492	Mass spectrometry	302	P07355
106186	protein	51434	ANAPC7	Homo sapiens	538	Mass spectrometry	306	P12429
14490	protein	283	ANG	Homo sapiens	126	Antibody array	307	P09525
255626	protein	90806	ANGEL2	Homo sapiens	577	Mass spectrometry [LTQ]	308	P08758
4642	protein	284	ANGPT1	Homo sapiens	66	Mass spectrometry	309	P08133
248514	protein	51378	ANGPT4	Homo sapiens	574	Mass spectrometry [LTQ-Orbitrap Elite, Q-Exactive]	310	P20073
4927	protein	9068	ANGPTL1	Homo sapiens	66	Mass spectrometry	653145	P13928
3346	protein	23452	ANGPTL2	Homo sapiens	63	Mass spectrometry	728113	P13928
487356	protein	100067146	ANGPTL2	Homo sapiens	996	Mass spectrometry	8416	O76027
445895	protein	26360	Angptl2	Homo sapiens	996	Mass spectrometry	8639	Q16853
447174	protein	27329	ANGPTL3	Homo sapiens	963	Mass spectrometry	316	Q06278
2523	protein	51129	ANGPTL4	Homo sapiens	48	Mass spectrometry	162	Q10567
66989	protein	83854	ANGPTL6	Homo sapiens	437	Mass spectrometry	164	O43747
63083	protein	10218	ANGPTL7	Homo sapiens	429	Mass spectrometry	8906	O75843
431063	protein	11732	Ank	Homo sapiens	996	Mass spectrometry	8907	Q9BXS5
45498	protein	286	ANK1	Homo sapiens	376	Mass spectrometry	10053	Q9Y6Q5
57496	protein	287	ANK2	Homo sapiens	406	Mass spectrometry	1174	P61966
74559	protein	288	ANK3	Homo sapiens	473	Mass spectrometry	8905	P56377
470208	protein	150709	ANKAR	Homo sapiens	1075	Mass spectrometry	130340	Q96PC3
485896	protein	728780	ANKDD1B	Homo sapiens	1075	Mass spectrometry	160	O95782
3412	protein	51479	ANKFY1	Homo sapiens	63	Mass spectrometry	161	O94973
41384	protein	56172	ANKH	Homo sapiens	311	Mass spectrometry[Q-TOF]	163	P63010
248516	protein	54882	ANKHD1	Homo sapiens	574	Mass spectrometry [LTQ-Orbitrap Elite, Q-Exactive]	1173	Q96CW1
478161	protein	404734	ANKHD1-EIF4EBP3	Homo sapiens	651	Mass spectrometry	1175	P53680
67588	protein	54467	ANKIB1	Homo sapiens	437	Mass spectrometry	8546	O00203
469049	protein	126549	ANKLE1	Homo sapiens	1075	Mass spectrometry	8120	Q13367
442375	protein	23141	ANKLE2	Homo sapiens	971	Mass spectrometry	8943	O14617
446780	protein	27063	ANKRD1	Homo sapiens	1005	Mass spectrometry	26985	Q9Y2T2
107281	protein	29123	ANKRD11	Homo sapiens	540	Mass spectrometry	1176	Q92572
107280	protein	23253	ANKRD12	Homo sapiens	540	Mass spectrometry	10239	P59780
66900	protein	88455	ANKRD13A	Homo sapiens	437	Mass spectrometry	9179	O00189
468939	protein	124930	ANKRD13B	Homo sapiens	1004	Mass spectrometry	91056	Q2VPB7
452117	protein	54522	ANKRD16	Homo sapiens	1004	Mass spectrometry	9907	O43299
121710	protein	26057	ANKRD17	Homo sapiens	562	Mass spectrometry [LTQ]	317	O14727
260506	protein	253650	ANKRD18A	Homo sapiens	579	Mass spectrometry [LTQ]	54518	Q7Z5R6
67359	protein	26287	ANKRD2	Homo sapiens	437	Mass spectrometry	10307	O95704
82672	protein	84210	ANKRD20A1	Homo sapiens	487	Mass spectrometry	324	P25054
82671	protein	728747	ANKRD20A4	Homo sapiens	487	Mass spectrometry	10297	O95996
123490	protein	118932	ANKRD22	Homo sapiens	563	Mass spectrometry [LTQ]	147495	Q8J025
63003	protein	170961	ANKRD24	Homo sapiens	429	Mass spectrometry	164284	Q8NCL9
63063	protein	22852	ANKRD26	Homo sapiens	429	Mass spectrometry	325	P02743
258182	protein	84079	ANKRD27	Homo sapiens	578	Mass spectrometry [LTQ]	327	P13798
76182	protein	23243	ANKRD28	Homo sapiens	480	Mass spectrometry	328	P27695
470018	protein	147463	ANKRD29	Homo sapiens	977	Mass spectrometry	27301	Q9UBZ4
465799	protein	91074	ANKRD30A	Homo sapiens	1258	Mass spectrometry	51107	Q96BI3
107727	protein	374860	ANKRD30B	Homo sapiens	540	Mass spectrometry	8539	Q9BZZ5
473332	protein	256006	ANKRD31	Homo sapiens	971	Mass spectrometry	51074	Q96GX9
107689	protein	84250	ANKRD32	Homo sapiens	540	Mass spectrometry	8862	Q9ULZ1
57507	protein	341405	ANKRD33	Homo sapiens	406	Mass spectrometry	333	P51693
476840	protein	340120	ANKRD34B	Homo sapiens	971	Mass spectrometry	334	Q06481
477782	protein	390616	ANKRD34C	Homo sapiens	1029	Mass spectrometry	335	P02647
470120	protein	148741	ANKRD35	Homo sapiens	1005	Mass spectrometry	128240	Q8NCW5
62697	protein	375248	ANKRD36	Homo sapiens	429	Mass spectrometry	336	P02652
43074	protein	57730	ANKRD36B	Homo sapiens	348	Mass spectrometry [Orbitrap]	116519	Q6Q788
449937	protein	51239	ANKRD39	Homo sapiens	977	Mass spectrometry	338	P04114
105803	protein	91526	ANKRD44	Homo sapiens	538	Mass spectrometry	10930	Q9Y235
470386	protein	157567	ANKRD46	Homo sapiens	971	Mass spectrometry	200315	P31941
455847	protein	57182	ANKRD50	Homo sapiens	751	Mass spectrometry	100913187	P31941
474994	protein	283373	ANKRD52	Homo sapiens	972	Mass spectrometry	9582	Q9UH17
107474	protein	79998	ANKRD53	Homo sapiens	540	Mass spectrometry	27350	Q9NRW3
462897	protein	79722	ANKRD55	Homo sapiens	978	Mass spectrometry	200316	Q8IUX4
253267	protein	100310846	ANKRD61	Homo sapiens	576	Mass spectrometry [LTQ]	60489	Q9HC16
106506	protein	342850	ANKRD62	Homo sapiens	540	Mass spectrometry	164668	Q6NTF7
478546	protein	441869	ANKRD65	Homo sapiens	651	Mass spectrometry	403314	Q8WW27
107568	protein	56311	ANKRD7	Homo sapiens	540	Mass spectrometry	55911	Q0VD83
67080	protein	23294	ANKS1A	Homo sapiens	437	Mass spectrometry	341	P02654
471175	protein	203286	ANKS6	Homo sapiens	971	Mass spectrometry	344	P02655
257762	protein	389161	ANKUB1	Homo sapiens	578	Mass spectrometry [LTQ]	345	P02656
264601	protein	55139	ANKZF1	Homo sapiens	581	Mass spectrometry [LTQ]	346	P55056
107825	protein	54443	ANLN	Homo sapiens	540	Mass spectrometry	347	P05090
5004	protein	55107	ANO1	Homo sapiens	66	Mass spectrometry	348	P02649
74776	protein	55129	ANO10	Homo sapiens	473	Mass spectrometry	319	Q13790
455557	protein	57101	ANO2	Homo sapiens	1096	Mass spectrometry	350	P02749
457420	protein	63982	ANO3	Homo sapiens	976	Mass spectrometry	8542	O14791
468839	protein	121601	ANO4	Homo sapiens	975	Mass spectrometry	23780	Q9BQE5
3624	protein	196527	ANO6	Homo sapiens	63	Mass spectrometry	80832	Q9BPW4
467094	protein	105722	Ano6	Homo sapiens	997	Mass spectrometry	55937	O95445
52402	protein	50636	ANO7	Homo sapiens	389	Mass spectrometry	79135	Q9BUR5
456704	protein	57719	ANO8	Homo sapiens	978	Mass spectrometry	139322	Q6UXV4
16144	protein	338440	ANO9	Homo sapiens	157	Mass spectrometry [LTQ]	84334	Q96IL0
65831	protein	8125	ANP32A	Homo sapiens	437	Mass spectrometry	351	P05067
6764	protein	10541	ANP32B	Homo sapiens	79	Mass spectrometry	10513	Q92624
80200	protein	23520	ANP32C	Homo sapiens	486	Mass spectrometry	26060	Q9UKG1
443718	protein	23519	ANP32D	Homo sapiens	992	Mass spectrometry	55198	Q8NEU8
58913	protein	81611	ANP32E	Homo sapiens	411	Mass spectrometry	353	P07741
375	protein	290	ANPEP	Homo sapiens	13	Mass spectrometry	54840	Q7Z2E3
436195	protein	16790	Anpep	Homo sapiens	996	Mass spectrometry	358	P29972
86790	protein	84168	ANTXR1	Homo sapiens	492	Mass spectrometry	359	P41181
54902	protein	118429	ANTXR2	Homo sapiens	401	Mass spectrometry	360	Q92482
869	protein	301	ANXA1	Homo sapiens	20	Mass spectrometry	362	P55064
436359	protein	16952	Anxa1	Homo sapiens	996	Mass spectrometry	363	Q13520
53958	protein	11199	ANXA10	Homo sapiens	393	Mass spectrometry	364	O14520
388	protein	311	ANXA11	Homo sapiens	13	Mass spectrometry	366	O43315
487346	protein	100064425	ANXA11	Homo sapiens	996	Mass spectrometry	206338	Q6Q4G3
431109	protein	11744	Anxa11	Homo sapiens	996	Mass spectrometry	9716	O60306
474661	protein	282142	ANXA11	Homo sapiens	996	Mass spectrometry	367	P10275
2656	protein	312	ANXA13	Homo sapiens	63	Mass spectrometry	369	P10398
119	protein	302	ANXA2	Homo sapiens	12	Mass spectrometry|Western blotting	116985	Q96P48
487278	protein	100054320	ANXA2	Homo sapiens	996	Mass spectrometry	116984	Q8WZ64
431984	protein	12306	Anxa2	Homo sapiens	996	Mass spectrometry	64411	Q8WWN8
474931	protein	282689	ANXA2	Homo sapiens	996	Mass spectrometry	23237	Q7LC44
13666	protein	303	ANXA2P1	Homo sapiens	126	Mass spectrometry [LTQ-FT Ultra]	372	P48444
871	protein	304	ANXA2P2	Homo sapiens	20	Mass spectrometry	374	P15514
15740	protein	305	ANXA2P3	Homo sapiens	157	Mass spectrometry [LTQ]	375	P84077
383	protein	306	ANXA3	Homo sapiens	13	Mass spectrometry	377	P61204
431125	protein	11745	Anxa3	Homo sapiens	996	Mass spectrometry	378	P18085
384	protein	307	ANXA4	Homo sapiens	13	Mass spectrometry	381	P84085
431139	protein	11746	Anxa4	Homo sapiens	996	Mass spectrometry	382	P62330
140	protein	308	ANXA5	Homo sapiens	12	Mass spectrometry	55738	Q8N6T3
431155	protein	11747	Anxa5	Homo sapiens	996	Mass spectrometry	26286	Q9NP61
141	protein	309	ANXA6	Homo sapiens	12	Mass spectrometry	10565	Q9Y6D6
387	protein	310	ANXA7	Homo sapiens	13	Mass spectrometry	10564	Q9Y6D5
431186	protein	11750	Anxa7	Homo sapiens	996	Mass spectrometry	27236	P53367
482671	protein	533360	ANXA7	Homo sapiens	996	Mass spectrometry	23647	P53365
5573	protein	653145	ANXA8	Homo sapiens	76	Mass spectrometry	10139	Q13795
66675	protein	728113	ANXA8L1	Homo sapiens	437	Mass spectrometry	383	P05089
5214	protein	244	ANXA8L2	Homo sapiens	76	Mass spectrometry	55082	Q9NWB6
65065	protein	8416	ANXA9	Homo sapiens	437	Mass spectrometry	392	Q07960
57972	protein	8639	AOC3	Homo sapiens	408	Proton Nucelar Magnetic Resonance Spectrometry	79658	A1A4S6
2657	protein	316	AOX1	Homo sapiens	63	Mass spectrometry	94134	Q8IWW6
37238	protein	162	AP1B1	Homo sapiens	308	Mass spectrometry [MALDI TOF/TOF]|Mass spectrometry [Q-TOF]	55843	Q53QZ3
487314	protein	100059054	AP1B1	Homo sapiens	996	Mass spectrometry	55114	Q68EM7
431230	protein	11764	Ap1b1	Homo sapiens	996	Mass spectrometry	93663	Q8N392
37239	protein	164	AP1G1	Homo sapiens	308	Mass spectrometry [MALDI TOF/TOF]|Mass spectrometry [Q-TOF]	57569	Q9P2F6
65050	protein	8906	AP1G2	Homo sapiens	437	Mass spectrometry	57584	Q5T5U3
3190	protein	8907	AP1M1	Homo sapiens	63	Mass spectrometry	58504	Q7Z5H3
59026	protein	10053	AP1M2	Homo sapiens	411	Mass spectrometry	57636	Q9P227
13719	protein	1174	AP1S1	Homo sapiens	126	Mass spectrometry [LTQ-FT Ultra]	83478	Q8N264
74428	protein	8905	AP1S2	Homo sapiens	473	Mass spectrometry	9938	P42331
272107	protein	130340	AP1S3	Homo sapiens	585	Mass spectrometry [LTQ]	23092	Q9UNA1
1533	protein	160	AP2A1	Homo sapiens	21	Mass spectrometry	201176	Q6ZUM4
1594	protein	161	AP2A2	Homo sapiens	21	Mass spectrometry	9411	Q52LW3
431276	protein	11772	Ap2a2	Homo sapiens	996	Mass spectrometry	257106	Q7Z6I6
17708	protein	163	AP2B1	Homo sapiens	177	Mass spectrometry [LTQ-FT Ultra]	9743	A7KAX9
2738	protein	1173	AP2M1	Homo sapiens	63	Mass spectrometry	115703	O14559
39037	protein	1175	AP2S1	Homo sapiens	307	Mass spectrometry [MALDI TOF/TOF]|Mass spectrometry [Q-TOF]	2909	Q9NRY4
64795	protein	8546	AP3B1	Homo sapiens	437	Mass spectrometry	158763	Q6ZRI8
122940	protein	8120	AP3B2	Homo sapiens	562	Mass spectrometry [LTQ]	80728	Q9C0H5
64844	protein	8943	AP3D1	Homo sapiens	437	Mass spectrometry	393	P98171
49842	protein	26985	AP3M1	Homo sapiens	385	Mass spectrometry	394	Q13017
55374	protein	1176	AP3S1	Homo sapiens	401	Mass spectrometry	395	O43182
260385	protein	10239	AP3S2	Homo sapiens	579	Mass spectrometry [LTQ]	23779	P85298
3204	protein	9179	AP4M1	Homo sapiens	63	Mass spectrometry	64333	Q9BRR9
123118	protein	91056	AP5B1	Homo sapiens	562	Mass spectrometry [LTQ]	396	P52565
104512	protein	9907	AP5Z1	Homo sapiens	538	Mass spectrometry	397	P52566
2658	protein	317	APAF1	Homo sapiens	63	Mass spectrometry	9138	Q92888
105747	protein	54518	APBB1IP	Homo sapiens	538	Mass spectrometry	9639	O15013
425615	protein	10307	APBB3	Homo sapiens	975	Mass spectrometry	55160	Q9HCE6
49653	protein	324	APC	Homo sapiens	385	Mass spectrometry	9826	O15085
425598	protein	10297	APC2	Homo sapiens	650	Mass spectrometry	23365	Q9NZN5
95768	protein	147495	APCDD1	Homo sapiens	517	Mass spectrometry	22899	O94989
470544	protein	164284	APCDD1L	Homo sapiens	971	Mass spectrometry	27237	Q5VV41
397	protein	325	APCS	Homo sapiens	13	Mass spectrometry	9828	Q96PE2
5658	protein	327	APEH	Homo sapiens	79	Mass spectrometry	23370	Q6ZSZ5
25353	protein	328	APEX1	Homo sapiens	277	Mass spectrometry [Q-TOF]	128272	Q8IW93
447158	protein	27301	APEX2	Homo sapiens	650	Mass spectrometry	9181	Q92974
86653	protein	51107	APH1A	Homo sapiens	492	Mass spectrometry	26084	Q96DR7
58926	protein	8539	API5	Homo sapiens	411	Mass spectrometry	100271715	A8MVX0
255843	protein	51074	APIP	Homo sapiens	577	Mass spectrometry [LTQ]	389337	A1IGU5
419735	protein	8862	APLN	Homo sapiens	976	Mass spectrometry	55701	Q8TER5
367820	protein	333	APLP1	Homo sapiens	972	Mass spectrometry	9459	Q15052
4650	protein	334	APLP2	Homo sapiens	66	Mass spectrometry	8874	Q14155
875	protein	335	APOA1	Homo sapiens	20	Mass spectrometry	8289	O14497
44363	protein	128240	APOA1BP	Homo sapiens	369	Mass spectrometry	57492	Q8NFD5
2324	protein	336	APOA2	Homo sapiens	44	Mass spectrometry	196528	Q68CP9
2662	protein	337	APOA4	Homo sapiens	63	Mass spectrometry	5926	P29374
90331	protein	116519	APOA5	Homo sapiens	498	Mass spectrometry	51742	Q4LE39
2325	protein	338	APOB	Homo sapiens	44	Mass spectrometry	10865	Q03989
472904	protein	238055	Apob	Homo sapiens	996	Mass spectrometry	84159	Q14865
428891	protein	10930	APOBEC2	Homo sapiens	971	Mass spectrometry	25820	Q9Y4X5
54532	protein	200315	APOBEC3A	Homo sapiens	398	Mass spectrometry	400	P40616
54531	protein	100913187	APOBEC3A_B	Homo sapiens	398	Mass spectrometry	115761	Q969Q4
422412	protein	9582	APOBEC3B	Homo sapiens	843	Mass spectrometry	200894	Q3SXY8
95860	protein	27350	APOBEC3C	Homo sapiens	517	Mass spectrometry	54622	Q9NXU5
95766	protein	200316	APOBEC3F	Homo sapiens	517	Mass spectrometry	402	P36404
95857	protein	60489	APOBEC3G	Homo sapiens	517	Mass spectrometry	23568	Q9Y2Y0
470547	protein	164668	APOBEC3H	Homo sapiens	978	Mass spectrometry	403	P36405
478067	protein	403314	APOBEC4	Homo sapiens	976	Mass spectrometry	10124	P40617
248544	protein	55911	APOBR	Homo sapiens	574	Mass spectrometry [LTQ-Orbitrap Elite, Q-Exactive]	10123	P56559
74000	protein	341	APOC1	Homo sapiens	473	Mass spectrometry	84100	Q9H0F7
74001	protein	344	APOC2	Homo sapiens	473	Mass spectrometry	23204	Q15041
45796	protein	345	APOC3	Homo sapiens	376	Mass spectrometry	10550	O75915
69329	protein	346	APOC4	Homo sapiens	443	Mass spectrometry	127829	Q96BM9
402	protein	347	APOD	Homo sapiens	13	Mass spectrometry	55207	Q9NVJ2
2327	protein	348	APOE	Homo sapiens	44	Mass spectrometry	83787	Q8N2F6
15747	protein	319	APOF	Homo sapiens	157	Mass spectrometry [LTQ]	219681	Q5W041
15752	protein	350	APOH	Homo sapiens	157	Mass spectrometry [LTQ]	79798	Q96C12
2374	protein	8542	APOL1	Homo sapiens	44	Mass spectrometry	93436	Q6NXE6
105973	protein	23780	APOL2	Homo sapiens	538	Mass spectrometry	25852	Q8IUR7
57656	protein	80832	APOL4	Homo sapiens	406	Mass spectrometry	80210	Q7Z3E5
65112	protein	55937	APOM	Homo sapiens	437	Mass spectrometry	51309	Q9P291
252287	protein	79135	APOO	Homo sapiens	575	Mass spectrometry [LTQ]	9823	Q7L311
255661	protein	139322	APOOL	Homo sapiens	577	Mass spectrometry [LTQ]	51566	Q9UH62
464877	protein	84334	APOPT1	Homo sapiens	1075	Mass spectrometry	64860	Q6P1M9
4653	protein	351	APP	Homo sapiens	66	Mass spectrometry	387715	P0C7Q2
426782	protein	10513	APPBP2	Homo sapiens	1008	Mass spectrometry	405	P27540
3369	protein	26060	APPL1	Homo sapiens	63	Mass spectrometry	9915	Q9HBZ2
3452	protein	55198	APPL2	Homo sapiens	63	Mass spectrometry	406	O00327
403	protein	353	APRT	Homo sapiens	13	Mass spectrometry	56938	Q8WYA1
107333	protein	54840	APTX	Homo sapiens	540	Mass spectrometry	10552	Q92747
404	protein	358	AQP1	Homo sapiens	13	Mass spectrometry	10095	O15143
405	protein	359	AQP2	Homo sapiens	13	Mass spectrometry	10109	O15144
121946	protein	360	AQP3	Homo sapiens	562	Mass spectrometry [LTQ]	10094	O15145
4654	protein	362	AQP5	Homo sapiens	66	Mass spectrometry|Western blotting	10093	P59998
368206	protein	363	AQP6	Homo sapiens	975	Mass spectrometry	100526693	A0A0A6YYG9
64842	protein	364	AQP7	Homo sapiens	437	Mass spectrometry	10092	O15511
121960	protein	366	AQP9	Homo sapiens	562	Mass spectrometry [LTQ]	81873	Q9BPX5
107274	protein	206338	AQPEP	Homo sapiens	540	Mass spectrometry	10776	P56211
104540	protein	9716	AQR	Homo sapiens	538	Mass spectrometry	407	P36575
368211	protein	367	AR	Homo sapiens	971	Mass spectrometry	408	P49407
37254	protein	369	ARAF	Homo sapiens	308	Mass spectrometry [MALDI TOF/TOF]|Mass spectrometry [Q-TOF]	409	P32121
87317	protein	116985	ARAP1	Homo sapiens	492	Mass spectrometry	92714	Q8N5I2
121288	protein	116984	ARAP2	Homo sapiens	562	Mass spectrometry [LTQ]	57561	Q96B67
58863	protein	64411	ARAP3	Homo sapiens	411	Mass spectrometry	410	P15289
107325	protein	23237	ARC	Homo sapiens	540	Mass spectrometry	411	P15848
25354	protein	372	ARCN1	Homo sapiens	277	Mass spectrometry [Q-TOF]	414	P51689
41578	protein	374	AREG	Homo sapiens	348	Mass spectrometry [Orbitrap]	415	P51690
408	protein	375	ARF1	Homo sapiens	13	Mass spectrometry	416	P54793
37652	protein	11840	Arf1	Homo sapiens	308	Mass spectrometry [MALDI TOF/TOF]|Mass spectrometry [Q-TOF]	22901	Q96EG1
37720	protein	64310	Arf1	Homo sapiens	308	Mass spectrometry [MALDI TOF/TOF]|Mass spectrometry [Q-TOF]	347527	Q5FYA8
37816	protein	338058	ARF1	Homo sapiens	308	Mass spectrometry [MALDI TOF/TOF]|Mass spectrometry [Q-TOF]	340075	Q5FYB1
487213	protein	100049809	ARF2	Homo sapiens	996	Mass spectrometry	79642	Q5FYB0
431400	protein	11841	Arf2	Homo sapiens	996	Mass spectrometry	153642	Q6UWY0
409	protein	377	ARF3	Homo sapiens	13	Mass spectrometry	419	Q13508
431413	protein	11842	Arf3	Homo sapiens	996	Mass spectrometry	420	Q93070
410	protein	378	ARF4	Homo sapiens	13	Mass spectrometry	421	O00192
412	protein	381	ARF5	Homo sapiens	13	Mass spectrometry	170302	Q96QS3
37653	protein	11844	Arf5	Homo sapiens	308	Mass spectrometry [MALDI TOF/TOF]|Mass spectrometry [Q-TOF]	427	Q13510
37728	protein	79117	Arf5	Homo sapiens	308	Mass spectrometry [MALDI TOF/TOF]|Mass spectrometry [Q-TOF]	56624	Q9NR71
413	protein	382	ARF6	Homo sapiens	13	Mass spectrometry	50807	Q9ULH1
37654	protein	11845	Arf6	Homo sapiens	308	Mass spectrometry [MALDI TOF/TOF]|Mass spectrometry [Q-TOF]	8853	O43150
37729	protein	79121	Arf6	Homo sapiens	308	Mass spectrometry [MALDI TOF/TOF]|Mass spectrometry [Q-TOF]	401036	Q6ZVZ8
260520	protein	55738	ARFGAP1	Homo sapiens	579	Mass spectrometry [LTQ]	140459	Q9NWX5
16084	protein	26286	ARFGAP3	Homo sapiens	157	Mass spectrometry [LTQ]	140462	Q96DX5
67826	protein	10565	ARFGEF1	Homo sapiens	437	Mass spectrometry	84164	Q9H1I8
67825	protein	10564	ARFGEF2	Homo sapiens	437	Mass spectrometry	10973	Q8N3C0
281	protein	27236	ARFIP1	Homo sapiens	13	Mass spectrometry	25842	Q9Y294
268332	protein	23647	ARFIP2	Homo sapiens	583	Mass spectrometry [LTQ]	55723	Q9NVP2
262628	protein	10139	ARFRP1	Homo sapiens	580	Mass spectrometry [LTQ]	55870	Q9NR48
43438	protein	383	ARG1	Homo sapiens	353	Mass spectrometry [Orbitrap Velos]	9070	Q9UBL3
43045	protein	55082	ARGLU1	Homo sapiens	348	Mass spectrometry [Orbitrap]	41	P78348
2673	protein	392	ARHGAP1	Homo sapiens	63	Mass spectrometry	40	Q16515
106495	protein	79658	ARHGAP10	Homo sapiens	540	Mass spectrometry	55515	Q96FT7
66887	protein	94134	ARHGAP12	Homo sapiens	437	Mass spectrometry	435	P04424
105664	protein	55843	ARHGAP15	Homo sapiens	538	Mass spectrometry	8623	O95671
54044	protein	55114	ARHGAP17	Homo sapiens	395	Mass spectrometry	439	O43681
14340	protein	93663	ARHGAP18	Homo sapiens	126	Mass spectrometry [LTQ-FT Ultra]	440	P08243
107884	protein	57569	ARHGAP20	Homo sapiens	540	Mass spectrometry	443	P45381
107213	protein	57584	ARHGAP21	Homo sapiens	540	Mass spectrometry	554235	A6ND91
124818	protein	58504	ARHGAP22	Homo sapiens	563	Mass spectrometry [LTQ]	374569	Q86U10
5019	protein	57636	ARHGAP23	Homo sapiens	66	Mass spectrometry	444	Q12797
464216	protein	83478	ARHGAP24	Homo sapiens	1008	Mass spectrometry	253982	Q5U4P2
57450	protein	9938	ARHGAP25	Homo sapiens	406	Mass spectrometry	259266	Q8IZT6
106208	protein	23092	ARHGAP26	Homo sapiens	538	Mass spectrometry	54829	Q9BXN1
66774	protein	201176	ARHGAP27	Homo sapiens	437	Mass spectrometry	151516	Q53RT3
66618	protein	9411	ARHGAP29	Homo sapiens	437	Mass spectrometry	79058	Q9BZE9
121678	protein	257106	ARHGAP30	Homo sapiens	562	Mass spectrometry [LTQ]	80150	Q7L266
253271	protein	9743	ARHGAP32	Homo sapiens	576	Mass spectrometry [LTQ]	445	P00966
58211	protein	115703	ARHGAP33	Homo sapiens	411	Mass spectrometry	431705	Q6HA08
25421	protein	2909	ARHGAP35	Homo sapiens	277	Mass spectrometry [Q-TOF]	460	O14525
112716	protein	158763	ARHGAP36	Homo sapiens	556	Mass spectrometry	23245	O75129
67350	protein	80728	ARHGAP39	Homo sapiens	437	Mass spectrometry	171023	Q8IXJ9
37262	protein	393	ARHGAP4	Homo sapiens	308	Mass spectrometry [MALDI TOF/TOF]|Mass spectrometry [Q-TOF]	55252	Q76L83
49379	protein	394	ARHGAP5	Homo sapiens	385	Mass spectrometry	80816	Q9C0F0
64907	protein	395	ARHGAP6	Homo sapiens	437	Mass spectrometry	136991	Q8WWH4
87185	protein	23779	ARHGAP8	Homo sapiens	492	Mass spectrometry	29028	Q6PL18
105977	protein	64333	ARHGAP9	Homo sapiens	538	Mass spectrometry	54454	Q9ULI0
880	protein	396	ARHGDIA	Homo sapiens	20	Mass spectrometry	55210	Q9NVI7
470789	protein	192662	Arhgdia	Homo sapiens	996	Mass spectrometry	83858	Q5T9A4
476729	protein	338054	ARHGDIA	Homo sapiens	996	Mass spectrometry	219293	Q5T2N8
2675	protein	397	ARHGDIB	Homo sapiens	63	Mass spectrometry	79915	Q96QE3
14140	protein	9138	ARHGEF1	Homo sapiens	126	Mass spectrometry [LTQ-FT Ultra]	55729	Q6VMQ6
250461	protein	9639	ARHGEF10	Homo sapiens	575	Mass spectrometry [LTQ]	83734	Q9H0Y0
53931	protein	55160	ARHGEF10L	Homo sapiens	393	Mass spectrometry	9776	O75143
423169	protein	9826	ARHGEF11	Homo sapiens	1075	Mass spectrometry	55054	Q676U5
3342	protein	23365	ARHGEF12	Homo sapiens	63	Mass spectrometry	23130	Q2TAZ0
57353	protein	22899	ARHGEF15	Homo sapiens	406	Mass spectrometry	55102	Q96BY7
66678	protein	27237	ARHGEF16	Homo sapiens	437	Mass spectrometry	64422	Q9NT62
248569	protein	9828	ARHGEF17	Homo sapiens	574	Mass spectrometry [LTQ-Orbitrap Elite, Q-Exactive]	23192	Q9Y4P1
52031	protein	23370	ARHGEF18	Homo sapiens	388	Mass spectrometry	84938	Q96DT6
107413	protein	128272	ARHGEF19	Homo sapiens	540	Mass spectrometry	84971	Q86TL0
55377	protein	9181	ARHGEF2	Homo sapiens	401	Mass spectrometry	10533	O95352
107610	protein	26084	ARHGEF26	Homo sapiens	540	Mass spectrometry	79065	Q7Z3C6
488437	protein	100271715	ARHGEF33	Homo sapiens	1256	Mass spectrometry	80162	Q32M88
64755	protein	389337	ARHGEF37	Homo sapiens	437	Mass spectrometry	471	P31939
107534	protein	55701	ARHGEF40	Homo sapiens	540	Mass spectrometry	51062	Q8WXF7
62924	protein	9459	ARHGEF6	Homo sapiens	429	Mass spectrometry	64225	Q8NHH9
85363	protein	8874	ARHGEF7	Homo sapiens	492	Mass spectrometry	25923	Q6DD88
57333	protein	8289	ARID1A	Homo sapiens	406	Mass spectrometry	472	Q13315
456189	protein	57492	ARID1B	Homo sapiens	971	Mass spectrometry	23300	O43313
470881	protein	196528	ARID2	Homo sapiens	971	Mass spectrometry	474	Q92858
106838	protein	5926	ARID4A	Homo sapiens	540	Mass spectrometry	220202	Q8N100
450986	protein	51742	ARID4B	Homo sapiens	975	Mass spectrometry	84913	Q96SQ7
253591	protein	10865	ARID5A	Homo sapiens	576	Mass spectrometry [LTQ]	475	O00244
57521	protein	84159	ARID5B	Homo sapiens	406	Mass spectrometry	57194	O60312
53976	protein	25820	ARIH1	Homo sapiens	393	Mass spectrometry	23120	O94823
58490	protein	400	ARL1	Homo sapiens	411	Mass spectrometry	57205	Q9P241
468414	protein	115761	ARL11	Homo sapiens	971	Mass spectrometry	23250	P98196
52875	protein	200894	ARL13B	Homo sapiens	390	Mass spectrometry	23200	Q9Y2G3
3435	protein	54622	ARL15	Homo sapiens	63	Mass spectrometry	286410	Q8NB49
90335	protein	402	ARL2	Homo sapiens	498	Mass spectrometry	479	P54707
260733	protein	23568	ARL2BP	Homo sapiens	579	Mass spectrometry [LTQ]	57130	Q9HD20
420	protein	403	ARL3	Homo sapiens	13	Mass spectrometry	23400	Q9NQ11
248573	protein	10124	ARL4A	Homo sapiens	574	Mass spectrometry [LTQ-Orbitrap Elite, Q-Exactive]	79572	Q9H7F0
257925	protein	10123	ARL4C	Homo sapiens	578	Mass spectrometry [LTQ]	84239	Q4VNC1
3551	protein	84100	ARL6	Homo sapiens	63	Mass spectrometry	476	P05023
86399	protein	23204	ARL6IP1	Homo sapiens	492	Mass spectrometry	477	P50993
14184	protein	10550	ARL6IP5	Homo sapiens	126	Mass spectrometry [LTQ-FT Ultra]	478	P13637
458231	protein	65106	Arl6ip5	Homo sapiens	997	Mass spectrometry	480	Q13733
3592	protein	127829	ARL8A	Homo sapiens	63	Mass spectrometry	481	P05026
3453	protein	55207	ARL8B	Homo sapiens	63	Mass spectrometry	482	P14415
258098	protein	83787	ARMC10	Homo sapiens	578	Mass spectrometry [LTQ]	483	P54709
3629	protein	219681	ARMC3	Homo sapiens	63	Mass spectrometry	487	O14983
63172	protein	79798	ARMC5	Homo sapiens	429	Mass spectrometry	488	P16615
76840	protein	93436	ARMC6	Homo sapiens	480	Mass spectrometry	489	Q93084
105774	protein	25852	ARMC8	Homo sapiens	538	Mass spectrometry	490	P20020
3528	protein	80210	ARMC9	Homo sapiens	63	Mass spectrometry	491	Q01814
450018	protein	51309	ARMCX1	Homo sapiens	1137	Mass spectrometry	492	Q16720
107319	protein	9823	ARMCX2	Homo sapiens	540	Mass spectrometry	493	P23634
57719	protein	51566	ARMCX3	Homo sapiens	406	Mass spectrometry	27032	P98194
107264	protein	64860	ARMCX5	Homo sapiens	540	Mass spectrometry	9914	O75185
14408	protein	387715	ARMS2	Homo sapiens	126	Mass spectrometry [LTQ-FT Ultra]	495	P20648
368799	protein	405	ARNT	Homo sapiens	971	Mass spectrometry	496	P51164
423379	protein	9915	ARNT2	Homo sapiens	971	Mass spectrometry	498	P25705
368801	protein	406	ARNTL	Homo sapiens	971	Mass spectrometry	506	P06576
455391	protein	56938	ARNTL2	Homo sapiens	971	Mass spectrometry	509	P36542
3280	protein	10552	ARPC1A	Homo sapiens	63	Mass spectrometry	513	P30049
6723	protein	10095	ARPC1B	Homo sapiens	79	Mass spectrometry	514	P56381
3255	protein	10109	ARPC2	Homo sapiens	63	Mass spectrometry	515	P24539
1119	protein	10094	ARPC3	Homo sapiens	20	Mass spectrometry	516	P05496
38149	protein	729494	ARPC3P3	Homo sapiens	308	Mass spectrometry [MALDI TOF/TOF]|Mass spectrometry [Q-TOF]	10476	O75947
771	protein	10093	ARPC4	Homo sapiens	13	Mass spectrometry	521	P56385
44236	protein	100526693	ARPC4-TTLL3	Homo sapiens	369	Mass spectrometry	522	P18859
3248	protein	10092	ARPC5	Homo sapiens	63	Mass spectrometry	9551	P56134
1171	protein	81873	ARPC5L	Homo sapiens	20	Mass spectrometry	10632	O75964
105244	protein	10776	ARPP19	Homo sapiens	538	Mass spectrometry	539	P48047
368803	protein	407	ARR3	Homo sapiens	925	Mass spectrometry	4508	P00846
53675	protein	408	ARRB1	Homo sapiens	393	Mass spectrometry	537	Q15904
122074	protein	409	ARRB2	Homo sapiens	562	Mass spectrometry [LTQ]	10159	O75787
336	protein	92714	ARRDC1	Homo sapiens	13	Mass spectrometry	535	Q93050
471442	protein	215705	Arrdc1	Homo sapiens	996	Mass spectrometry	23545	Q9Y487
63011	protein	57561	ARRDC3	Homo sapiens	429	Mass spectrometry	50617	Q9HBG4
65504	protein	410	ARSA	Homo sapiens	437	Mass spectrometry	527	P27449
65515	protein	411	ARSB	Homo sapiens	437	Mass spectrometry	9114	P61421
90338	protein	414	ARSD	Homo sapiens	498	Mass spectrometry	245972	Q8N8Y2
2677	protein	415	ARSE	Homo sapiens	63	Mass spectrometry	523	P38606
2678	protein	416	ARSF	Homo sapiens	63	Mass spectrometry	525	P15313
441629	protein	22901	ARSG	Homo sapiens	973	Mass spectrometry	526	P21281
258035	protein	347527	ARSH	Homo sapiens	578	Mass spectrometry [LTQ]	528	P21283
49728	protein	340075	ARSI	Homo sapiens	385	Mass spectrometry	245973	Q8NEY4
462671	protein	79642	ARSJ	Homo sapiens	971	Mass spectrometry	51382	Q9Y5K8
470350	protein	153642	ARSK	Homo sapiens	971	Mass spectrometry	529	P36543
93831	protein	419	ART3	Homo sapiens	512	Mass spectrometry	90423	Q96A05
45630	protein	420	ART4	Homo sapiens	376	Mass spectrometry	9296	Q16864
881	protein	421	ARVCF	Homo sapiens	20	Mass spectrometry	9550	O75348
470593	protein	170302	ARX	Homo sapiens	974	Mass spectrometry	534	O95670
425	protein	427	ASAH1	Homo sapiens	13	Mass spectrometry	127124	Q96LB4
455115	protein	56624	ASAH2	Homo sapiens	971	Mass spectrometry	51606	Q9UI12
77141	protein	50807	ASAP1	Homo sapiens	480	Mass spectrometry	538	Q04656
64903	protein	8853	ASAP2	Homo sapiens	437	Mass spectrometry	540	P35670
478044	protein	401036	ASB18	Homo sapiens	1135	Mass spectrometry	4509	P03928
52052	protein	140459	ASB6	Homo sapiens	388	Mass spectrometry	10396	Q9Y2Q0
260580	protein	140462	ASB9	Homo sapiens	579	Mass spectrometry [LTQ]	5205	O43520
464702	protein	84164	ASCC2	Homo sapiens	680	Mass spectrometry	57198	P98198
66921	protein	10973	ASCC3	Homo sapiens	437	Mass spectrometry	148229	O60423
258347	protein	25842	ASF1A	Homo sapiens	578	Mass spectrometry [LTQ]	79895	Q8TF62
258297	protein	55723	ASF1B	Homo sapiens	578	Mass spectrometry [LTQ]	10079	O75110
14274	protein	55870	ASH1L	Homo sapiens	126	Mass spectrometry [LTQ-FT Ultra]	374868	O43861
253824	protein	9070	ASH2L	Homo sapiens	576	Mass spectrometry [LTQ]	91647	Q8N5M1
108092	protein	41	ASIC1	Homo sapiens	541	Mass spectrometry	93974	Q9UII2
108123	protein	40	ASIC2	Homo sapiens	541	Mass spectrometry	545	Q13535
107616	protein	55515	ASIC4	Homo sapiens	540	Mass spectrometry	84126	Q8WXE1
2680	protein	435	ASL	Homo sapiens	63	Mass spectrometry	8455	O75882
57355	protein	8623	ASMTL	Homo sapiens	406	Mass spectrometry	26033	Q5VV63
2681	protein	439	ASNA1	Homo sapiens	63	Mass spectrometry	546	P46100
1542	protein	440	ASNS	Homo sapiens	21	Mass spectrometry	6310	P54253
65880	protein	443	ASPA	Homo sapiens	437	Mass spectrometry	25814	Q9UBB4
64762	protein	554235	ASPDH	Homo sapiens	437	Mass spectrometry	342371	P0C7T5
477339	protein	374569	ASPG	Homo sapiens	972	Mass spectrometry	6311	Q99700
40078	protein	444	ASPH	Homo sapiens	244	Mass spectrometry[Q-TOF]	11273	Q8WWM7
473236	protein	253982	ASPHD1	Homo sapiens	974	Mass spectrometry	4287	P54252
82795	protein	259266	ASPM	Homo sapiens	487	Mass spectrometry	222255	Q9ULK2
106005	protein	54829	ASPN	Homo sapiens	538	Mass spectrometry	552889	Q96GX2
74635	protein	151516	ASPRV1	Homo sapiens	473	Mass spectrometry	549	Q13825
67341	protein	79058	ASPSCR1	Homo sapiens	437	Mass spectrometry	550	Q9Y679
52403	protein	80150	ASRGL1	Homo sapiens	389	Mass spectrometry	6790	O14965
429	protein	445	ASS1	Homo sapiens	13	Mass spectrometry	54998	Q9NWT8
478336	protein	431705	ASTL	Homo sapiens	971	Mass spectrometry	9212	Q96GD4
368929	protein	460	ASTN1	Homo sapiens	973	Mass spectrometry	6795	Q9UQB9
442809	protein	23245	ASTN2	Homo sapiens	971	Mass spectrometry	26053	Q8WXX7
49738	protein	171023	ASXL1	Homo sapiens	385	Mass spectrometry	57099	Q9NQS1
66787	protein	55252	ASXL2	Homo sapiens	437	Mass spectrometry	10677	O75366
258235	protein	80816	ASXL3	Homo sapiens	578	Mass spectrometry [LTQ]	23080	Q8NBF6
469510	protein	136991	ASZ1	Homo sapiens	976	Mass spectrometry	554	P30518
3382	protein	29028	ATAD2	Homo sapiens	63	Mass spectrometry	158835	Q6E213
107934	protein	54454	ATAD2B	Homo sapiens	540	Mass spectrometry	126859	Q5T1B0
49534	protein	55210	ATAD3A	Homo sapiens	385	Mass spectrometry	8312	O15169
49729	protein	83858	ATAD3B	Homo sapiens	385	Mass spectrometry	8313	Q9Y2T1
58773	protein	219293	ATAD3C	Homo sapiens	411	Mass spectrometry	558	P30530
43850	protein	79915	ATAD5	Homo sapiens	367	Mass spectrometry	563	P25311
453656	protein	55729	ATF7IP	Homo sapiens	971	Mass spectrometry	566	P20160
464386	protein	83734	ATG10	Homo sapiens	971	Mass spectrometry	567	P61769
422983	protein	9776	ATG13	Homo sapiens	1004	Mass spectrometry	8706	O75752
452688	protein	55054	ATG16L1	Homo sapiens	1135	Mass spectrometry	10317	Q9Y2C3
107155	protein	23130	ATG2A	Homo sapiens	540	Mass spectrometry	126792	Q96L58
452725	protein	55102	ATG2B	Homo sapiens	1075	Mass spectrometry	145173	Q6Y288
67520	protein	64422	ATG3	Homo sapiens	437	Mass spectrometry	26229	O94766
67785	protein	23192	ATG4B	Homo sapiens	437	Mass spectrometry	11041	O43505
123027	protein	84938	ATG4C	Homo sapiens	562	Mass spectrometry [LTQ]	10678	Q9NY97
465378	protein	84971	ATG4D	Homo sapiens	975	Mass spectrometry	10331	Q9Y2A9
53427	protein	10533	ATG7	Homo sapiens	393	Mass spectrometry	79369	Q9C0J1
122885	protein	79065	ATG9A	Homo sapiens	562	Mass spectrometry [LTQ]	84002	Q9BYG0
463260	protein	80162	ATHL1	Homo sapiens	971	Mass spectrometry	93010	Q8NFL0
2683	protein	471	ATIC	Homo sapiens	63	Mass spectrometry	374907	Q7Z7M8
44371	protein	51062	ATL1	Homo sapiens	369	Mass spectrometry	283358	Q6L9W6
69397	protein	64225	ATL2	Homo sapiens	443	Mass spectrometry	2683	P15291
40569	protein	25923	ATL3	Homo sapiens	244	Mass spectrometry[Q-TOF]	8704	O60909
260410	protein	472	ATM	Homo sapiens	579	Mass spectrometry [LTQ]	8703	O60512
57339	protein	23300	ATMIN	Homo sapiens	406	Mass spectrometry	8702	O60513
369050	protein	474	ATOH1	Homo sapiens	973	Mass spectrometry	9334	O43286
260512	protein	220202	ATOH7	Homo sapiens	579	Mass spectrometry [LTQ]	11285	Q9UBV7
465313	protein	84913	ATOH8	Homo sapiens	978	Mass spectrometry	570	Q14032
64802	protein	475	ATOX1	Homo sapiens	437	Mass spectrometry	29086	Q9NWV8
58233	protein	57194	ATP10A	Homo sapiens	411	Mass spectrometry	25825	Q9Y5Z0
442309	protein	23120	ATP10B	Homo sapiens	651	Mass spectrometry	60468	Q9BYV9
106142	protein	57205	ATP10D	Homo sapiens	538	Mass spectrometry	573	Q99933
66249	protein	23250	ATP11A	Homo sapiens	437	Mass spectrometry	9532	O95816
121591	protein	23200	ATP11B	Homo sapiens	562	Mass spectrometry [LTQ]	9531	O95817
62652	protein	286410	ATP11C	Homo sapiens	428	Mass spectrometry	9529	Q9UL15
41602	protein	479	ATP12A	Homo sapiens	349	Mass spectrometry [Orbitrap]	7917	P46379
122482	protein	57130	ATP13A1	Homo sapiens	562	Mass spectrometry [LTQ]	57597	Q9P281
43860	protein	23400	ATP13A2	Homo sapiens	367	Mass spectrometry	575	O14514
67421	protein	79572	ATP13A3	Homo sapiens	437	Mass spectrometry	576	O60241
97890	protein	84239	ATP13A4	Homo sapiens	519	Mass spectrometry	577	O60242
115	protein	476	ATP1A1	Homo sapiens	11	Mass spectrometry [MALDI TOF]	10458	Q9UQB8
431588	protein	11928	Atp1a1	Homo sapiens	996	Mass spectrometry	55971	Q9UHR4
883	protein	477	ATP1A2	Homo sapiens	20	Mass spectrometry	80115	Q6UXY1
466656	protein	98660	Atp1a2	Homo sapiens	996	Mass spectrometry	8938	O94812
884	protein	478	ATP1A3	Homo sapiens	20	Mass spectrometry	578	Q16611
472649	protein	232975	Atp1a3	Homo sapiens	996	Mass spectrometry	8815	O75531
41604	protein	480	ATP1A4	Homo sapiens	347	Mass spectrometry [Orbitrap]	55024	Q8NDB2
885	protein	481	ATP1B1	Homo sapiens	20	Mass spectrometry	580	Q99728
431602	protein	11931	Atp1b1	Homo sapiens	997	Mass spectrometry	343472	Q9NY43
369282	protein	482	ATP1B2	Homo sapiens	1029	Mass spectrometry	10409	P80723
5232	protein	483	ATP1B3	Homo sapiens	76	Mass spectrometry	116071	Q8N1L9
431612	protein	11933	Atp1b3	Homo sapiens	997	Mass spectrometry	581	Q07812
40083	protein	487	ATP2A1	Homo sapiens	244	Mass spectrometry[Q-TOF]	11177	Q9NRL2
487345	protein	100064403	ATP2A1	Homo sapiens	997	Mass spectrometry	9031	Q9UIG0
431623	protein	11937	Atp2a1	Homo sapiens	997	Mass spectrometry	29994	Q9UIF8
44065	protein	488	ATP2A2	Homo sapiens	369	Mass spectrometry	27113	Q96PG8
486772	protein	791242	ATP2A2	Homo sapiens	997	Mass spectrometry	8424	O75936
431630	protein	11938	Atp2a2	Homo sapiens	997	Mass spectrometry	582	Q8NFJ9
43525	protein	489	ATP2A3	Homo sapiens	354	Mass spectrometry [Orbitrap Velos]	79738	Q8TAM1
5233	protein	490	ATP2B1	Homo sapiens	76	Mass spectrometry	583	Q9BXC9
459982	protein	67972	Atp2b1	Homo sapiens	996	Mass spectrometry	585	Q96RK4
52016	protein	491	ATP2B2	Homo sapiens	388	Mass spectrometry	27241	Q3SYG4
16602	protein	492	ATP2B3	Homo sapiens	159	Mass spectrometry [LTQ]	56987	Q8WY36
5234	protein	493	ATP2B4	Homo sapiens	76	Mass spectrometry	4059	P50895
76618	protein	27032	ATP2C1	Homo sapiens	480	Mass spectrometry	63827	Q96GW7
423376	protein	9914	ATP2C2	Homo sapiens	971	Mass spectrometry	55973	Q9UHQ4
1568	protein	495	ATP4A	Homo sapiens	21	Mass spectrometry	10134	P51572
270183	protein	496	ATP4B	Homo sapiens	584	Mass spectrometry [LTQ]	8412	O75815
886	protein	498	ATP5A1	Homo sapiens	20	Mass spectrometry	8537	O75363
887	protein	506	ATP5B	Homo sapiens	20	Mass spectrometry	10286	O75934
17733	protein	509	ATP5C1	Homo sapiens	177	Mass spectrometry [LTQ-FT Ultra]	54828	Q9H6U6
55259	protein	513	ATP5D	Homo sapiens	401	Mass spectrometry	586	P54687
369683	protein	514	ATP5E	Homo sapiens	1028	Mass spectrometry	587	O15382
17734	protein	515	ATP5F1	Homo sapiens	177	Mass spectrometry [LTQ-FT Ultra]	56647	Q9P287
49626	protein	516	ATP5G1	Homo sapiens	385	Mass spectrometry	590	P06276
17946	protein	10476	ATP5H	Homo sapiens	177	Mass spectrometry [LTQ-FT Ultra]	594	P21953
888	protein	521	ATP5I	Homo sapiens	20	Mass spectrometry	8915	O95999
49023	protein	522	ATP5J	Homo sapiens	385	Mass spectrometry	53335	Q9H165
45561	protein	9551	ATP5J2	Homo sapiens	376	Mass spectrometry	596	P10415
1131	protein	10632	ATP5L	Homo sapiens	20	Mass spectrometry	598	Q07817
889	protein	539	ATP5O	Homo sapiens	20	Mass spectrometry	83596	Q9HB09
48876	protein	4508	ATP6	Homo sapiens	385	Mass spectrometry	23786	Q9BXK5
2695	protein	537	ATP6AP1	Homo sapiens	63	Mass spectrometry	79370	Q9BZR8
1430	protein	10159	ATP6AP2	Homo sapiens	21	Mass spectrometry	602	P20749
2694	protein	535	ATP6V0A1	Homo sapiens	63	Mass spectrometry	604	P41182
86978	protein	23545	ATP6V0A2	Homo sapiens	492	Mass spectrometry	255877	Q8N143
3397	protein	50617	ATP6V0A4	Homo sapiens	63	Mass spectrometry	607	O00512
2691	protein	527	ATP6V0C	Homo sapiens	63	Mass spectrometry	283149	Q86UU0
3202	protein	9114	ATP6V0D1	Homo sapiens	63	Mass spectrometry	9774	Q9NYF8
3632	protein	245972	ATP6V0D2	Homo sapiens	63	Mass spectrometry	54880	Q6W2J9
2688	protein	523	ATP6V1A	Homo sapiens	63	Mass spectrometry	63035	Q5H9F3
2689	protein	525	ATP6V1B1	Homo sapiens	63	Mass spectrometry	613	P11274
2690	protein	526	ATP6V1B2	Homo sapiens	63	Mass spectrometry	617	Q9Y276
2692	protein	528	ATP6V1C1	Homo sapiens	63	Mass spectrometry	622	Q02338
353	protein	245973	ATP6V1C2	Homo sapiens	13	Mass spectrometry	56898	Q9BUT1
3408	protein	51382	ATP6V1D	Homo sapiens	63	Mass spectrometry	624	P30411
2693	protein	529	ATP6V1E1	Homo sapiens	63	Mass spectrometry	627	P23560
67119	protein	90423	ATP6V1E2	Homo sapiens	437	Mass spectrometry	55814	A6H8Y1
3205	protein	9296	ATP6V1F	Homo sapiens	63	Mass spectrometry	8678	Q14457
3225	protein	9550	ATP6V1G1	Homo sapiens	63	Mass spectrometry	57596	Q9BUH8
124548	protein	534	ATP6V1G2	Homo sapiens	563	Mass spectrometry [LTQ]	389206	Q6ZU67
52927	protein	127124	ATP6V1G3	Homo sapiens	390	Mass spectrometry	79656	Q7L4P6
3419	protein	51606	ATP6V1H	Homo sapiens	63	Mass spectrometry	222389	Q8N7W2
45680	protein	538	ATP7A	Homo sapiens	376	Mass spectrometry	266675	Q8NFU0
87141	protein	540	ATP7B	Homo sapiens	492	Mass spectrometry	10282	O15155
393051	protein	4509	ATP8	Homo sapiens	680	Mass spectrometry	51272	Q9NYM9
67742	protein	10396	ATP8A1	Homo sapiens	437	Mass spectrometry	100128327	Q5T215
15930	protein	5205	ATP8B1	Homo sapiens	157	Mass spectrometry [LTQ]	632	P02818
287704	protein	57198	ATP8B2	Homo sapiens	592	Mass spectrometry [LTQ]	633	P21810
14364	protein	148229	ATP8B3	Homo sapiens	126	Mass spectrometry [LTQ-FT Ultra]	168620	Q7RTS1
258125	protein	79895	ATP8B4	Homo sapiens	578	Mass spectrometry [LTQ]	727857	Q7RTU4
16044	protein	10079	ATP9A	Homo sapiens	157	Mass spectrometry [LTQ]	80823	Q6PI77
121996	protein	374868	ATP9B	Homo sapiens	562	Mass spectrometry [LTQ]	79365	Q9C0J9
248616	protein	91647	ATPAF2	Homo sapiens	574	Mass spectrometry [LTQ-Orbitrap Elite, Q-Exactive]	635	Q93088
466396	protein	93974	ATPIF1	Homo sapiens	680	Mass spectrometry	23743	Q9H2M3
255522	protein	545	ATR	Homo sapiens	577	Mass spectrometry [LTQ]	80114	Q9H694
464672	protein	84126	ATRIP	Homo sapiens	971	Mass spectrometry	636	Q96G01
3164	protein	8455	ATRN	Homo sapiens	63	Mass spectrometry	23299	Q8TD16
445493	protein	26033	ATRNL1	Homo sapiens	977	Mass spectrometry	637	P55957
65887	protein	546	ATRX	Homo sapiens	437	Mass spectrometry	274	O00499
14038	protein	6310	ATXN1	Homo sapiens	126	Mass spectrometry [LTQ-FT Ultra]	51411	Q9UBW5
67595	protein	25814	ATXN10	Homo sapiens	437	Mass spectrometry	55909	Q9NQY0
476885	protein	342371	ATXN1L	Homo sapiens	975	Mass spectrometry	329	Q13490
17878	protein	6311	ATXN2	Homo sapiens	177	Mass spectrometry [LTQ-FT Ultra]	330	Q13489
112421	protein	11273	ATXN2L	Homo sapiens	551	Mass spectrometry	332	O15392
392598	protein	4287	ATXN3	Homo sapiens	971	Mass spectrometry	57448	Q9NR09
471885	protein	222255	ATXN7L1	Homo sapiens	902	Mass spectrometry	640	P51451
255842	protein	552889	ATXN7L3B	Homo sapiens	577	Mass spectrometry [LTQ]	641	P54132
255529	protein	549	AUH	Homo sapiens	577	Mass spectrometry [LTQ]	642	Q13867
52062	protein	550	AUP1	Homo sapiens	388	Mass spectrometry	29760	Q8WV28
409781	protein	6790	AURKA	Homo sapiens	893	Mass spectrometry	2647	P78537
49535	protein	54998	AURKAIP1	Homo sapiens	385	Mass spectrometry	282991	Q6QNY1
109930	protein	9212	AURKB	Homo sapiens	549	Mass spectrometry	388552	Q6QNY0
409808	protein	6795	AURKC	Homo sapiens	1008	Mass spectrometry	644	P53004
107562	protein	26053	AUTS2	Homo sapiens	540	Mass spectrometry	645	P30043
49530	protein	57099	AVEN	Homo sapiens	385	Mass spectrometry	649	P13497
428017	protein	10677	AVIL	Homo sapiens	1004	Mass spectrometry	9210	O95972
48267	protein	23080	AVL9	Homo sapiens	382	Mass spectrometry	650	P12643
369897	protein	554	AVPR2	Homo sapiens	971	Mass spectrometry	55589	Q9NSY1
470433	protein	158835	AWAT2	Homo sapiens	971	Mass spectrometry	651	P12645
469058	protein	126859	AXDND1	Homo sapiens	1256	Mass spectrometry	652	P12644
64879	protein	8312	AXIN1	Homo sapiens	437	Mass spectrometry	654	P22004
415617	protein	8313	AXIN2	Homo sapiens	971	Mass spectrometry	655	P18075
13690	protein	558	AXL	Homo sapiens	126	Mass spectrometry [LTQ-FT Ultra]	656	P34820
4663	protein	563	AZGP1	Homo sapiens	66	Mass spectrometry	657	P36894
13557	protein	646282	AZGP1P1	Homo sapiens	114	Mass spectrometry	658	O00238
2696	protein	566	AZU1	Homo sapiens	63	Mass spectrometry	659	Q13873
890	protein	567	B2M	Homo sapiens	20	Mass spectrometry	9790	Q14692
253413	protein	8706	B3GALNT1	Homo sapiens	576	Mass spectrometry [LTQ]	660	P51813
256119	protein	10317	B3GALT5	Homo sapiens	577	Mass spectrometry [LTQ]	646	Q01954
262742	protein	126792	B3GALT6	Homo sapiens	580	Mass spectrometry [LTQ]	54796	Q6ZN30
469905	protein	145173	B3GALTL	Homo sapiens	1004	Mass spectrometry	662	Q12981
4972	protein	26229	B3GAT3	Homo sapiens	66	Mass spectrometry	663	Q12982
64921	protein	11041	B3GNT1	Homo sapiens	437	Mass spectrometry	664	Q12983
67547	protein	10678	B3GNT2	Homo sapiens	437	Mass spectrometry	149428	Q7Z465
256118	protein	10331	B3GNT3	Homo sapiens	577	Mass spectrometry [LTQ]	91653	Q9BWV1
462557	protein	79369	B3GNT4	Homo sapiens	972	Mass spectrometry	259282	Q8NFC6
101688	protein	84002	B3GNT5	Homo sapiens	534	Mass spectrometry	666	Q9UMX3
466105	protein	93010	B3GNT7	Homo sapiens	902	Mass spectrometry	51027	Q9Y3E2
66833	protein	374907	B3GNT8	Homo sapiens	437	Mass spectrometry	552900	Q9H3K6
474992	protein	283358	B4GALNT3	Homo sapiens	902	Mass spectrometry	654483	Q9H3K6
2495	protein	2683	B4GALT1	Homo sapiens	48	Mass spectrometry	388962	Q53S33
419043	protein	8704	B4GALT2	Homo sapiens	971	Mass spectrometry	23246	Q14137
4918	protein	8703	B4GALT3	Homo sapiens	66	Mass spectrometry	669	P07738
25616	protein	8702	B4GALT4	Homo sapiens	277	Mass spectrometry [Q-TOF]	671	P17213
58223	protein	9334	B4GALT5	Homo sapiens	411	Mass spectrometry	51297	Q9NP55
86890	protein	11285	B4GALT7	Homo sapiens	492	Mass spectrometry	140683	Q96DR5
280800	protein	570	BAAT	Homo sapiens	589	Mass spectrometry [LTQ]	92747	Q8TDL5
86850	protein	29086	BABAM1	Homo sapiens	492	Mass spectrometry	80341	Q8N4F0
67813	protein	25825	BACE2	Homo sapiens	437	Mass spectrometry	149954	P59827
107730	protein	60468	BACH2	Homo sapiens	540	Mass spectrometry	10380	O95861
63027	protein	573	BAG1	Homo sapiens	429	Mass spectrometry	2186	Q12830
42784	protein	9532	BAG2	Homo sapiens	347	Mass spectrometry [Orbitrap]	673	P15056
65132	protein	9531	BAG3	Homo sapiens	437	Mass spectrometry	8315	Q7Z569
67666	protein	9529	BAG5	Homo sapiens	437	Mass spectrometry	221927	Q6PJG6
65890	protein	7917	BAG6	Homo sapiens	437	Mass spectrometry	672	P38398
456418	protein	57597	BAHCC1	Homo sapiens	976	Mass spectrometry	675	P51587
369985	protein	575	BAI1	Homo sapiens	1008	Mass spectrometry	79184	P46736
38298	protein	576	BAI2	Homo sapiens	306	Mass spectrometry [MALDI TOF/TOF]|Mass spectrometry [Q-TOF]	23774	O95696
369986	protein	577	BAI3	Homo sapiens	1256	Mass spectrometry	6046	P25440
785	protein	10458	BAIAP2	Homo sapiens	13	Mass spectrometry	8019	Q15059
16	protein	55971	BAIAP2L1	Homo sapiens	4	Mass spectrometry	23476	O60885
87263	protein	80115	BAIAP2L2	Homo sapiens	492	Mass spectrometry	65980	Q9H8M2
420086	protein	8938	BAIAP3	Homo sapiens	972	Mass spectrometry	9577	Q9NXR7
124799	protein	578	BAK1	Homo sapiens	563	Mass spectrometry [LTQ]	2972	Q92994
42733	protein	8815	BANF1	Homo sapiens	347	Mass spectrometry [Orbitrap]	25798	O95415
444424	protein	23825	Banf1	Homo sapiens	996	Mass spectrometry	140707	Q8WY22
41038	protein	55024	BANK1	Homo sapiens	310	Mass spectrometry[Q-TOF]	83990	Q9BX63
71156	protein	580	BARD1	Homo sapiens	461	Mass spectrometry	55299	Q8TDN6
476923	protein	343472	BARHL2	Homo sapiens	972	Mass spectrometry	55845	Q8WUW1
1903	protein	10409	BASP1	Homo sapiens	34	Mass spectrometry	25855	Q9HCU9
468435	protein	116071	BATF2	Homo sapiens	977	Mass spectrometry	148362	Q5VW32
5709	protein	581	BAX	Homo sapiens	79	Mass spectrometry	25874	O95563
256007	protein	11177	BAZ1A	Homo sapiens	577	Mass spectrometry [LTQ]	7862	P55201
3198	protein	9031	BAZ1B	Homo sapiens	63	Mass spectrometry	84446	Q8TDC3
448338	protein	29994	BAZ2B	Homo sapiens	976	Mass spectrometry	9024	Q8IWQ3
446874	protein	27113	BBC3	Homo sapiens	978	Mass spectrometry	54014	Q9NSI6
613	protein	8424	BBOX1	Homo sapiens	13	Mass spectrometry	254065	Q6RI45
66978	protein	582	BBS1	Homo sapiens	437	Mass spectrometry	682	P35613
462907	protein	79738	BBS10	Homo sapiens	971	Mass spectrometry	8927	Q9UPA5
67324	protein	583	BBS2	Homo sapiens	437	Mass spectrometry	100131137	Q075Z2
369997	protein	585	BBS4	Homo sapiens	975	Mass spectrometry	54836	Q5W0U4
66605	protein	27241	BBS9	Homo sapiens	437	Mass spectrometry	683	Q10588
57622	protein	56987	BBX	Homo sapiens	406	Mass spectrometry	684	Q10589
2914	protein	4059	BCAM	Homo sapiens	63	Mass spectrometry	9044	O14981
92790	protein	63827	BCAN	Homo sapiens	507	Mass spectrometry	121551	A6QL63
124697	protein	55973	BCAP29	Homo sapiens	563	Mass spectrometry [LTQ]	388419	A6NE02
42831	protein	10134	BCAP31	Homo sapiens	347	Mass spectrometry [Orbitrap]	643376	B2RXH4
417864	protein	8412	BCAR3	Homo sapiens	978	Mass spectrometry	55727	Q9P203
52495	protein	8537	BCAS1	Homo sapiens	390	Mass spectrometry	284697	Q5XKL5
104594	protein	10286	BCAS2	Homo sapiens	538	Mass spectrometry	686	P43251
124592	protein	54828	BCAS3	Homo sapiens	563	Mass spectrometry [LTQ]	689	P20290
72157	protein	586	BCAT1	Homo sapiens	467	Mass spectrometry	91408	Q96K17
48812	protein	587	BCAT2	Homo sapiens	385	Mass spectrometry	694	P62324
58980	protein	56647	BCCIP	Homo sapiens	411	Mass spectrometry	7832	P78543
15357	protein	590	BCHE	Homo sapiens	143	Mass spectrometry [QTOF]	10950	Q14201
370014	protein	594	BCKDHB	Homo sapiens	971	Mass spectrometry	695	Q06187
420034	protein	8915	BCL10	Homo sapiens	893	Mass spectrometry	151888	Q7Z6A9
451356	protein	53335	BCL11A	Homo sapiens	976	Mass spectrometry	696	Q13410
268319	protein	596	BCL2	Homo sapiens	583	Mass spectrometry [LTQ]	11120	Q7KYR7
262619	protein	598	BCL2L1	Homo sapiens	580	Mass spectrometry [LTQ]	10385	Q8WVV5
3545	protein	83596	BCL2L12	Homo sapiens	63	Mass spectrometry	11119	O00481
17975	protein	23786	BCL2L13	Homo sapiens	177	Mass spectrometry [LTQ-FT Ultra]	11118	P78410
16486	protein	79370	BCL2L14	Homo sapiens	158	Mass spectrometry [LTQ]	10384	O00478
370015	protein	602	BCL3	Homo sapiens	973	Mass spectrometry	56244	Q9UIR0
370018	protein	604	BCL6	Homo sapiens	1008	Mass spectrometry	701	O60566
473326	protein	255877	BCL6B	Homo sapiens	977	Mass spectrometry	9184	O43684
43735	protein	607	BCL9	Homo sapiens	367	Mass spectrometry	8896	P41223
474968	protein	283149	BCL9L	Homo sapiens	650	Mass spectrometry	705	Q13895
67549	protein	9774	BCLAF1	Homo sapiens	437	Mass spectrometry	9256	O95153
107284	protein	54880	BCOR	Homo sapiens	540	Mass spectrometry	9689	Q7L1Q6
457315	protein	63035	BCORL1	Homo sapiens	971	Mass spectrometry	28969	Q9Y6E2
2698	protein	613	BCR	Homo sapiens	63	Mass spectrometry	83938	Q9H2I8
57731	protein	617	BCS1L	Homo sapiens	406	Mass spectrometry	10974	Q15847
106987	protein	622	BDH1	Homo sapiens	540	Mass spectrometry	26148	Q8N655
3471	protein	56898	BDH2	Homo sapiens	63	Mass spectrometry	282969	A2VDF0
57928	protein	624	BDKRB2	Homo sapiens	408	Proton Nucelar Magnetic Resonance Spectrometry	142827	Q6P461
14491	protein	627	BDNF	Homo sapiens	126	Antibody array	219738	Q96D05
106505	protein	55814	BDP1	Homo sapiens	540	Mass spectrometry	254427	Q86WR7
123062	protein	8678	BECN1	Homo sapiens	562	Mass spectrometry [LTQ]	64115	Q9H7M9
248631	protein	57596	BEGAIN	Homo sapiens	574	Mass spectrometry [LTQ-Orbitrap Elite, Q-Exactive]	256815	Q8IYJ2
477738	protein	389206	BEND4	Homo sapiens	971	Mass spectrometry	79741	Q96M83
107320	protein	79656	BEND5	Homo sapiens	540	Mass spectrometry	79591	Q5T2E6
3631	protein	222389	BEND7	Homo sapiens	63	Mass spectrometry	118611	Q96M02
264573	protein	266675	BEST4	Homo sapiens	581	Mass spectrometry [LTQ]	79946	Q9H7T3
257767	protein	10282	BET1	Homo sapiens	578	Mass spectrometry [LTQ]	746	P61165
253813	protein	51272	BET1L	Homo sapiens	576	Mass spectrometry [LTQ]	738	Q9UID3
53847	protein	100128327	BET3L	Homo sapiens	393	Mass spectrometry	53838	Q96F05
370042	protein	632	BGLAP	Homo sapiens	1075	Mass spectrometry	56946	Q7Z589
2699	protein	633	BGN	Homo sapiens	63	Mass spectrometry	25758	Q6ZVL6
486964	protein	100033879	BGN	Homo sapiens	996	Mass spectrometry	120534	Q8N8R7
431844	protein	12111	Bgn	Homo sapiens	996	Mass spectrometry	91894	Q96A22
262679	protein	168620	BHLHA15	Homo sapiens	580	Mass spectrometry [LTQ]	28970	Q9H0W9
485794	protein	727857	BHLHA9	Homo sapiens	971	Mass spectrometry	10944	O00193
3535	protein	80823	BHLHB9	Homo sapiens	63	Mass spectrometry	28971	Q9H7C9
462556	protein	79365	BHLHE41	Homo sapiens	971	Mass spectrometry	83638	Q9H3H3
480	protein	635	BHMT	Homo sapiens	13	Mass spectrometry	51501	Q53FT3
3355	protein	23743	BHMT2	Homo sapiens	63	Mass spectrometry	745	Q9Y2G1
107773	protein	80114	BICC1	Homo sapiens	540	Mass spectrometry	65998	C9JLR9
370083	protein	636	BICD1	Homo sapiens	978	Mass spectrometry	60314	Q86UA3
442910	protein	23299	BICD2	Homo sapiens	680	Mass spectrometry	90488	Q8WUH6
44234	protein	637	BID	Homo sapiens	369	Mass spectrometry	55196	Q9HCM1
64823	protein	274	BIN1	Homo sapiens	437	Mass spectrometry	57102	Q9NQ89
448596	protein	30948	Bin1	Homo sapiens	997	Mass spectrometry	64897	Q96C57
44428	protein	51411	BIN2	Homo sapiens	369	Mass spectrometry	57103	Q9NQ88
67492	protein	55909	BIN3	Homo sapiens	437	Mass spectrometry	283450	F8VWT9
367816	protein	329	BIRC2	Homo sapiens	972	Mass spectrometry	144535	Q96N23
367819	protein	330	BIRC3	Homo sapiens	993	Mass spectrometry	115749	Q8IXR9
253356	protein	332	BIRC5	Homo sapiens	576	Mass spectrometry [LTQ]	113246	Q99622
57695	protein	57448	BIRC6	Homo sapiens	406	Mass spectrometry	120939	Q4KMG9
41621	protein	640	BLK	Homo sapiens	349	Mass spectrometry [Orbitrap]	144577	Q96MD2
53703	protein	641	BLM	Homo sapiens	393	Mass spectrometry	387882	Q8TAD7
2700	protein	642	BLMH	Homo sapiens	63	Mass spectrometry	79024	Q9BVW6
67039	protein	29760	BLNK	Homo sapiens	437	Mass spectrometry	11161	Q9UKR5
80934	protein	2647	BLOC1S1	Homo sapiens	486	Mass spectrometry	55195	Q9NVL8
251956	protein	282991	BLOC1S2	Homo sapiens	575	Mass spectrometry [LTQ]	51527	Q9P0R6
477653	protein	388552	BLOC1S3	Homo sapiens	683	Mass spectrometry	64430	Q63HM2
2701	protein	644	BLVRA	Homo sapiens	63	Mass spectrometry	84520	Q9BXV9
2702	protein	645	BLVRB	Homo sapiens	63	Mass spectrometry	112849	Q96EM0
248637	protein	649	BMP1	Homo sapiens	574	Mass spectrometry [LTQ-Orbitrap Elite, Q-Exactive]	80017	Q7Z3D6
58274	protein	9210	BMP15	Homo sapiens	411	Mass spectrometry	51637	Q9Y224
255342	protein	650	BMP2	Homo sapiens	577	Mass spectrometry [LTQ]	400258	Q8N912
107840	protein	55589	BMP2K	Homo sapiens	540	Mass spectrometry	729665	P0C221
4666	protein	651	BMP3	Homo sapiens	66	Mass spectrometry	161502	Q6P656
76339	protein	652	BMP4	Homo sapiens	480	Mass spectrometry	348110	Q7Z6K5
270176	protein	654	BMP6	Homo sapiens	584	Mass spectrometry [LTQ]	100526783	A0A0A6YYH1
253503	protein	655	BMP7	Homo sapiens	576	Mass spectrometry [LTQ]	56905	Q6ZRI6
370198	protein	656	BMP8B	Homo sapiens	902	Mass spectrometry	90381	Q7Z2Z1
106866	protein	657	BMPR1A	Homo sapiens	540	Mass spectrometry	84419	Q9C002
370202	protein	658	BMPR1B	Homo sapiens	1136	Mass spectrometry	400360	Q8N8G6
86360	protein	659	BMPR2	Homo sapiens	492	Mass spectrometry	388135	Q2T9L4
107101	protein	9790	BMS1	Homo sapiens	540	Mass spectrometry	25764	Q9NX55
257914	protein	660	BMX	Homo sapiens	578	Mass spectrometry [LTQ]	84326	Q96S19
106982	protein	646	BNC1	Homo sapiens	540	Mass spectrometry	283897	Q6UWD8
452356	protein	54796	BNC2	Homo sapiens	971	Mass spectrometry	57020	Q7Z3J2
129029	protein	662	BNIP1	Homo sapiens	565	Mass spectrometry [LTQ ORBITRAP]	9605	Q9Y2B5
257981	protein	663	BNIP2	Homo sapiens	578	Mass spectrometry [LTQ]	80262	Q9BSU1
251686	protein	664	BNIP3	Homo sapiens	575	Mass spectrometry [LTQ]	29105	Q9Y6A4
66813	protein	149428	BNIPL	Homo sapiens	437	Mass spectrometry	162083	Q7Z2V1
465875	protein	91653	BOC	Homo sapiens	972	Mass spectrometry	388272	Q6PH81
81181	protein	259282	BOD1L1	Homo sapiens	486	Mass spectrometry	146556	Q6UX73
370208	protein	666	BOK	Homo sapiens	1008	Mass spectrometry	646174	A8MZG2
449373	protein	51027	BOLA1	Homo sapiens	974	Mass spectrometry	79701	Q6PK18
106041	protein	552900	BOLA2	Homo sapiens	538	Mass spectrometry	100130311	Q6ZR85
106042	protein	654483	BOLA2B	Homo sapiens	538	Mass spectrometry	643008	Q71RC9
477731	protein	388962	BOLA3	Homo sapiens	1005	Mass spectrometry	283987	Q8IV36
76713	protein	23246	BOP1	Homo sapiens	480	Mass spectrometry	146853	Q8WW18
45474	protein	669	BPGM	Homo sapiens	376	Mass spectrometry	54785	Q96GS4
2703	protein	671	BPI	Homo sapiens	63	Mass spectrometry	254863	Q8N2U0
14251	protein	51297	BPIFA1	Homo sapiens	126	Mass spectrometry [LTQ-FT Ultra]	79415	Q9BQA9
5055	protein	140683	BPIFA2	Homo sapiens	66	Mass spectrometry	256957	A2RTY3
3570	protein	92747	BPIFB1	Homo sapiens	63	Mass spectrometry	64149	Q9HAS0
66936	protein	80341	BPIFB2	Homo sapiens	437	Mass spectrometry	55028	Q9BSJ5
248641	protein	149954	BPIFB4	Homo sapiens	574	Mass spectrometry [LTQ-Orbitrap Elite, Q-Exactive]	388407	Q86X59
52510	protein	10380	BPNT1	Homo sapiens	390	Mass spectrometry	644041	Q68DL7
49375	protein	2186	BPTF	Homo sapiens	385	Mass spectrometry	29919	Q96DM3
65495	protein	673	BRAF	Homo sapiens	437	Mass spectrometry	56005	Q969H8
107347	protein	8315	BRAP	Homo sapiens	540	Mass spectrometry	83636	Q9NSK7
105715	protein	221927	BRAT1	Homo sapiens	538	Mass spectrometry	147685	Q8NEA5
370223	protein	672	BRCA1	Homo sapiens	975	Mass spectrometry	126353	Q8IVT2
106918	protein	675	BRCA2	Homo sapiens	540	Mass spectrometry	148223	Q9UFG5
255423	protein	79184	BRCC3	Homo sapiens	577	Mass spectrometry [LTQ]	255057	Q8N350
106686	protein	23774	BRD1	Homo sapiens	540	Mass spectrometry	255809	A8MVS5
403358	protein	6046	BRD2	Homo sapiens	972	Mass spectrometry	84167	Q9H6X5
415102	protein	8019	BRD3	Homo sapiens	1008	Mass spectrometry	374877	Q8NA69
64992	protein	23476	BRD4	Homo sapiens	437	Mass spectrometry	79173	Q0VDD7
458402	protein	65980	BRD9	Homo sapiens	902	Mass spectrometry	199675	Q8IX19
67542	protein	9577	BRE	Homo sapiens	437	Mass spectrometry	374920	Q86XI8
383386	protein	2972	BRF1	Homo sapiens	1008	Mass spectrometry	125988	Q5XKP0
65108	protein	25798	BRI3	Homo sapiens	437	Mass spectrometry	55150	Q9NVV2
1185	protein	140707	BRI3BP	Homo sapiens	20	Mass spectrometry	284422	O75264
492925	protein	83990	BRIP1	Homo sapiens	1224	Mass spectrometry	29071	Q96EU7
86594	protein	55299	BRIX1	Homo sapiens	492	Mass spectrometry	92346	O95561
6949	protein	55845	BRK1	Homo sapiens	80	Mass spectrometry	55765	Q3KP66
14223	protein	25855	BRMS1	Homo sapiens	126	Mass spectrometry [LTQ-FT Ultra]	54955	Q9NX04
347	protein	148362	BROX	Homo sapiens	13	Mass spectrometry	55732	Q9NSG2
461073	protein	71678	Brox	Homo sapiens	997	Mass spectrometry	79098	Q9BW04
123901	protein	25874	BRP44	Homo sapiens	563	Mass spectrometry [LTQ]	54987	Q9NWV4
106936	protein	7862	BRPF1	Homo sapiens	540	Mass spectrometry	148823	Q5JQS6
49832	protein	84446	BRSK1	Homo sapiens	385	Mass spectrometry	54991	Q96HA4
420363	protein	9024	BRSK2	Homo sapiens	974	Mass spectrometry	128346	Q8NEQ5
41378	protein	54014	BRWD1	Homo sapiens	311	Mass spectrometry[Q-TOF]	284498	Q5SNV9
253645	protein	254065	BRWD3	Homo sapiens	576	Mass spectrometry [LTQ]	199920	Q5VWT5
1466	protein	682	BSG	Homo sapiens	21	Mass spectrometry	126695	Q8NAX2
431869	protein	12215	Bsg	Homo sapiens	996	Mass spectrometry	339448	Q8IYL3
420055	protein	8927	BSN	Homo sapiens	889	Mass spectrometry	84886	Q9H425
52373	protein	100131137	BSPH1	Homo sapiens	389	Mass spectrometry	284677	Q5VU13
66687	protein	54836	BSPRY	Homo sapiens	437	Mass spectrometry	81563	Q9H246
16218	protein	683	BST1	Homo sapiens	158	Mass spectrometry [LTQ]	127703	Q8TAB5
489	protein	684	BST2	Homo sapiens	13	Mass spectrometry	400793	A1L170
64866	protein	9044	BTAF1	Homo sapiens	437	Mass spectrometry	339541	Q6PIY5
468834	protein	121551	BTBD11	Homo sapiens	893	Mass spectrometry	54953	Q5SWX8
53383	protein	388419	BTBD17	Homo sapiens	393	Mass spectrometry	9473	Q5TEJ8
485321	protein	643376	BTBD18	Homo sapiens	971	Mass spectrometry	79078	Q9BV19
67577	protein	55727	BTBD7	Homo sapiens	437	Mass spectrometry	388722	Q5VUE5
475138	protein	284697	BTBD8	Homo sapiens	971	Mass spectrometry	57035	Q9BUV0
65873	protein	686	BTD	Homo sapiens	437	Mass spectrometry	100129271	Q5T750
49798	protein	689	BTF3	Homo sapiens	385	Mass spectrometry	148304	Q96LT6
82808	protein	91408	BTF3L4	Homo sapiens	487	Mass spectrometry	112770	Q8WWB7
2540	protein	694	BTG1	Homo sapiens	51	Mass spectrometry	199990	Q6NZ36
3149	protein	7832	BTG2	Homo sapiens	63	Mass spectrometry	127795	Q8N0U7
107085	protein	10950	BTG3	Homo sapiens	540	Mass spectrometry	375057	Q69YW2
37270	protein	695	BTK	Homo sapiens	308	Mass spectrometry [MALDI TOF/TOF]|Mass spectrometry [Q-TOF]	712	P02745
470270	protein	151888	BTLA	Homo sapiens	899	Mass spectrometry	713	P02746
2423	protein	696	BTN1A1	Homo sapiens	46	Mass spectrometry	708	Q07021
72617	protein	11120	BTN2A1	Homo sapiens	467	Mass spectrometry	714	P02747
248650	protein	10385	BTN2A2	Homo sapiens	574	Mass spectrometry [LTQ-Orbitrap Elite, Q-Exactive]	10882	O75973
248651	protein	11119	BTN3A1	Homo sapiens	574	Mass spectrometry [LTQ-Orbitrap Elite, Q-Exactive]	114897	Q9BXJ1
248652	protein	11118	BTN3A2	Homo sapiens	574	Mass spectrometry [LTQ-Orbitrap Elite, Q-Exactive]	114898	Q9BXJ5
17010	protein	10384	BTN3A3	Homo sapiens	159	Mass spectrometry [LTQ]	114899	Q9BXJ4
122437	protein	56244	BTNL2	Homo sapiens	562	Mass spectrometry [LTQ]	114900	Q9BXJ3
106619	protein	701	BUB1B	Homo sapiens	540	Mass spectrometry	114902	Q9BXJ0
1504	protein	9184	BUB3	Homo sapiens	21	Mass spectrometry	114904	Q9BXI9
266530	protein	8896	BUD31	Homo sapiens	582	Mass spectrometry [LTQ]	715	P00736
255530	protein	705	BYSL	Homo sapiens	577	Mass spectrometry [LTQ]	51279	Q9NZP8
421180	protein	9256	BZRAP1	Homo sapiens	971	Mass spectrometry	716	P09871
42793	protein	9689	BZW1	Homo sapiens	347	Mass spectrometry [Orbitrap]	717	P06681
43183	protein	151579	BZW1P2	Homo sapiens	347	Mass spectrometry [Orbitrap]	54994	Q9NWU2
42993	protein	28969	BZW2	Homo sapiens	347	Mass spectrometry [Orbitrap]	140688	Q96MY1
276492	protein	83938	C10orf11	Homo sapiens	587	Mass spectrometry [LTQ]	140894	Q96M20
3305	protein	10974	C10orf116	Homo sapiens	63	Mass spectrometry	26074	Q8NHU2
445663	protein	26148	C10orf12	Homo sapiens	976	Mass spectrometry	54976	Q9GZN8
264449	protein	282969	C10orf125	Homo sapiens	581	Mass spectrometry [LTQ]	57136	Q9HDC9
107266	protein	142827	C10orf129	Homo sapiens	540	Mass spectrometry	25980	Q9Y312
260577	protein	219738	C10orf35	Homo sapiens	579	Mass spectrometry [LTQ]	51507	Q9BY42
255694	protein	254427	C10orf47	Homo sapiens	577	Mass spectrometry [LTQ]	92667	Q9BQP7
457526	protein	64115	C10orf54	Homo sapiens	681	Mass spectrometry	140680	Q9NUD7
258038	protein	256815	C10orf67	Homo sapiens	578	Mass spectrometry [LTQ]	755	O43822
57683	protein	79741	C10orf68	Homo sapiens	406	Mass spectrometry	8209	P30042
66653	protein	79591	C10orf76	Homo sapiens	437	Mass spectrometry	54058	P58505
62958	protein	118611	C10orf90	Homo sapiens	429	Mass spectrometry	56683	P57076
463116	protein	79946	C10orf95	Homo sapiens	971	Mass spectrometry	83606	Q96NT3
251446	protein	746	C11orf10	Homo sapiens	575	Mass spectrometry [LTQ]	150248	Q8WYQ4
77129	protein	738	C11orf2	Homo sapiens	480	Mass spectrometry	128989	Q6ICL3
451532	protein	53838	C11orf24	Homo sapiens	975	Mass spectrometry	51493	Q9Y3I0
455403	protein	56946	C11orf30	Homo sapiens	971	Mass spectrometry	150297	Q6IC83
258068	protein	25758	C11orf41	Homo sapiens	578	Mass spectrometry [LTQ]	9854	O14523
57606	protein	120534	C11orf46	Homo sapiens	406	Mass spectrometry	388125	A6NLJ0
3567	protein	91894	C11orf52	Homo sapiens	63	Mass spectrometry	84226	Q68DN1
3380	protein	28970	C11orf54	Homo sapiens	63	Mass spectrometry	54978	Q8N357
253285	protein	10944	C11orf58	Homo sapiens	576	Mass spectrometry [LTQ]	51374	Q6UW56
248436	protein	28971	C11orf67	Homo sapiens	574	Mass spectrometry [LTQ-Orbitrap Elite, Q-Exactive]	55571	Q9UKZ1
252338	protein	83638	C11orf68	Homo sapiens	575	Mass spectrometry [LTQ]	60526	Q9H6V9
255609	protein	51501	C11orf73	Homo sapiens	577	Mass spectrometry [LTQ]	80304	Q9H6R7
370930	protein	745	C11orf9	Homo sapiens	994	Mass spectrometry	79568	Q8WWC4
458435	protein	65998	C11orf95	Homo sapiens	971	Mass spectrometry	79074	Q9BVC5
58837	protein	60314	C12orf10	Homo sapiens	411	Mass spectrometry	79919	Q08AI8
250210	protein	90488	C12orf23	Homo sapiens	574	Mass spectrometry [LTQ-Orbitrap Elite, Q-Exactive]	343990	Q6NV74
452877	protein	55196	C12orf35	Homo sapiens	1258	Mass spectrometry	285051	Q8N801
67480	protein	57102	C12orf4	Homo sapiens	437	Mass spectrometry	257407	A6NCS6
458134	protein	64897	C12orf43	Homo sapiens	1137	Mass spectrometry	129852	Q8N5S3
122479	protein	57103	C12orf5	Homo sapiens	562	Mass spectrometry [LTQ]	339804	A8MZ97
3643	protein	283450	C12orf51	Homo sapiens	63	Mass spectrometry	129881	Q0VFZ6
253729	protein	144535	C12orf55	Homo sapiens	576	Mass spectrometry [LTQ]	56918	Q53S99
468412	protein	115749	C12orf56	Homo sapiens	976	Mass spectrometry	84281	Q9BSF0
67259	protein	113246	C12orf57	Homo sapiens	437	Mass spectrometry	129293	Q86V40
3587	protein	120939	C12orf59	Homo sapiens	63	Mass spectrometry	718	P01024
107642	protein	144577	C12orf66	Homo sapiens	540	Mass spectrometry	89876	Q7Z4T9
66990	protein	387882	C12orf75	Homo sapiens	437	Mass spectrometry	51161	Q9UK00
260620	protein	79024	C13orf44	Homo sapiens	579	Mass spectrometry [LTQ]	84319	Q9BQ75
58800	protein	11161	C14orf1	Homo sapiens	411	Mass spectrometry	56941	Q96FZ2
67536	protein	55195	C14orf105	Homo sapiens	437	Mass spectrometry	720	P0C0L4
253821	protein	51527	C14orf129	Homo sapiens	576	Mass spectrometry [LTQ]	721	P0C0L4
66688	protein	64430	C14orf135	Homo sapiens	437	Mass spectrometry	722	P04003
258225	protein	84520	C14orf142	Homo sapiens	578	Mass spectrometry [LTQ]	725	P20851
468044	protein	112849	C14orf149	Homo sapiens	1261	Mass spectrometry	84103	Q53FE4
463164	protein	80017	C14orf159	Homo sapiens	978	Mass spectrometry	55286	Q8IY42
67720	protein	51637	C14orf166	Homo sapiens	437	Mass spectrometry	55345	Q86YA3
260521	protein	400258	C14orf180	Homo sapiens	579	Mass spectrometry [LTQ]	132720	Q8N8J7
63133	protein	729665	C14orf38	Homo sapiens	429	Mass spectrometry	401137	Q6MZM9
470499	protein	161502	C15orf26	Homo sapiens	1008	Mass spectrometry	727	P01031
66827	protein	348110	C15orf38	Homo sapiens	437	Mass spectrometry	728	P21730
66826	protein	100526783	C15orf38-AP3S2	Homo sapiens	437	Mass spectrometry	56951	Q8NC54
455368	protein	56905	C15orf39	Homo sapiens	973	Mass spectrometry	134553	Q7Z6I8
107335	protein	90381	C15orf42	Homo sapiens	540	Mass spectrometry	65250	Q9H799
253761	protein	84419	C15orf48	Homo sapiens	576	Mass spectrometry [LTQ]	80006	A5PLN9
478026	protein	400360	C15orf54	Homo sapiens	1004	Mass spectrometry	389336	Q6UWT4
107153	protein	388135	C15orf59	Homo sapiens	540	Mass spectrometry	389320	Q6ZNM6
52053	protein	25764	C15orf63	Homo sapiens	388	Mass spectrometry	285636	A6NDU8
105932	protein	84326	C16orf13	Homo sapiens	538	Mass spectrometry	729	P13671
16141	protein	283897	C16orf54	Homo sapiens	157	Mass spectrometry [LTQ]	10665	Q5SRN2
66809	protein	57020	C16orf62	Homo sapiens	437	Mass spectrometry	10591	O43598
260730	protein	9605	C16orf7	Homo sapiens	579	Mass spectrometry [LTQ]	168090	Q5T5N4
463342	protein	80262	C16orf70	Homo sapiens	978	Mass spectrometry	387263	Q7Z4R8
3384	protein	29105	C16orf80	Homo sapiens	63	Mass spectrometry	221443	Q9Y530
470508	protein	162083	C16orf82	Homo sapiens	1207	Mass spectrometry	647024	Q5T0Z8
63164	protein	388272	C16orf87	Homo sapiens	429	Mass spectrometry	29113	Q6UXA7
3608	protein	146556	C16orf89	Homo sapiens	63	Mass spectrometry	206412	Q5TEZ5
485350	protein	646174	C16orf90	Homo sapiens	977	Mass spectrometry	154313	Q8IYR0
66741	protein	79701	C17orf101	Homo sapiens	437	Mass spectrometry	79624	Q9H993
487520	protein	100130311	C17orf107	Homo sapiens	977	Mass spectrometry	389384	P0C671
258070	protein	643008	C17orf109	Homo sapiens	578	Mass spectrometry [LTQ]	221416	Q8N319
58844	protein	283987	C17orf28	Homo sapiens	411	Mass spectrometry	80739	O95866
469978	protein	146853	C17orf50	Homo sapiens	1005	Mass spectrometry	352999	Q6P5S2
452339	protein	54785	C17orf59	Homo sapiens	971	Mass spectrometry	81688	Q9GZU0
3635	protein	254863	C17orf61	Homo sapiens	63	Mass spectrometry	730	P10643
122895	protein	79415	C17orf62	Homo sapiens	562	Mass spectrometry [LTQ]	79161	Q9BU79
100905	protein	256957	C17orf66	Homo sapiens	534	Mass spectrometry	79034	Q96N11
82425	protein	64149	C17orf75	Homo sapiens	487	Mass spectrometry	136895	Q8N865
3447	protein	55028	C17orf80	Homo sapiens	63	Mass spectrometry	55262	Q8WVR3
477651	protein	388407	C17orf82	Homo sapiens	971	Mass spectrometry	84310	Q9BRJ6
485331	protein	644041	C18orf63	Homo sapiens	902	Mass spectrometry	154791	Q96HJ9
67157	protein	29919	C18orf8	Homo sapiens	437	Mass spectrometry	389541	Q0VGL1
17991	protein	56005	C19orf10	Homo sapiens	177	Mass spectrometry [LTQ-FT Ultra]	402573	Q8IZ16
260673	protein	83636	C19orf12	Homo sapiens	579	Mass spectrometry [LTQ]	79846	A5D8W1
3611	protein	147685	C19orf18	Homo sapiens	63	Mass spectrometry	647087	E0CX11
76897	protein	126353	C19orf21	Homo sapiens	480	Mass spectrometry	731	P07357
470048	protein	148223	C19orf25	Homo sapiens	680	Mass spectrometry	732	P07358
17158	protein	255057	C19orf26	Homo sapiens	159	Mass spectrometry [LTQ]	733	P07360
100062	protein	255809	C19orf38	Homo sapiens	526	Mass spectrometry	65265	Q9H7E9
464713	protein	84167	C19orf44	Homo sapiens	1008	Mass spectrometry	203111	Q6P6B1
477354	protein	374877	C19orf45	Homo sapiens	978	Mass spectrometry	401466	Q8N0T1
53788	protein	79173	C19orf57	Homo sapiens	393	Mass spectrometry	414919	Q6P1X6
55039	protein	199675	C19orf59	Homo sapiens	401	Mass spectrometry	340393	Q2WGJ8
248659	protein	374920	C19orf68	Homo sapiens	574	Mass spectrometry [LTQ-Orbitrap Elite, Q-Exactive]	735	P02748
74641	protein	125988	C19orf70	Homo sapiens	473	Mass spectrometry	84904	Q8N4T4
452796	protein	55150	C19orf73	Homo sapiens	751	Mass spectrometry	51490	Q5T280
3647	protein	284422	C19orf77	Homo sapiens	63	Mass spectrometry	286207	Q5JU67
4982	protein	29071	C1GALT1C1	Homo sapiens	66	Mass spectrometry	138724	Q5VYM1
465965	protein	92346	C1orf105	Homo sapiens	651	Mass spectrometry	286257	Q9BUH6
453903	protein	55765	C1orf106	Homo sapiens	893	Mass spectrometry	51531	Q9BU70
273976	protein	54955	C1orf109	Homo sapiens	586	Mass spectrometry [LTQ]	158055	Q8N9P6
453659	protein	55732	C1orf112	Homo sapiens	971	Mass spectrometry	375791	A8MQ03
3513	protein	79098	C1orf116	Homo sapiens	63	Mass spectrometry	389799	Q6ZQR2
91262	protein	54987	C1orf123	Homo sapiens	502	Mass spectrometry	157927	Q8N4C0
470125	protein	148823	C1orf150	Homo sapiens	680	Mass spectrometry	84267	Q5T6V5
452588	protein	54991	C1orf159	Homo sapiens	971	Mass spectrometry	90120	H0YL14
127726	protein	128346	C1orf162	Homo sapiens	565	Mass spectrometry [LTQ ORBITRAP]	51759	Q9NZ63
475122	protein	284498	C1orf167	Homo sapiens	971	Mass spectrometry	55684	Q3YEC7
66681	protein	199920	C1orf168	Homo sapiens	437	Mass spectrometry	84270	Q96LW7
469053	protein	126695	C1orf172	Homo sapiens	893	Mass spectrometry	203197	Q5VZI3
476829	protein	339448	C1orf174	Homo sapiens	978	Mass spectrometry	759	P00915
45691	protein	84886	C1orf198	Homo sapiens	376	Mass spectrometry	771	O43570
475133	protein	284677	C1orf204	Homo sapiens	1004	Mass spectrometry	377677	Q8N1Q1
255948	protein	81563	C1orf21	Homo sapiens	577	Mass spectrometry [LTQ]	23632	Q9ULX7
469134	protein	127703	C1orf216	Homo sapiens	976	Mass spectrometry	760	P00918
64757	protein	400793	C1orf226	Homo sapiens	437	Mass spectrometry	761	P07451
476832	protein	339541	C1orf228	Homo sapiens	1075	Mass spectrometry	762	P22748
285300	protein	54953	C1orf27	Homo sapiens	591	Mass spectrometry [LTQ]	11238	Q9Y2D0
105683	protein	9473	C1orf38	Homo sapiens	538	Mass spectrometry	765	P23280
255902	protein	79078	C1orf50	Homo sapiens	577	Mass spectrometry [LTQ]	768	Q16790
57555	protein	388722	C1orf53	Homo sapiens	406	Mass spectrometry	51719	Q9Y376
107708	protein	57035	C1orf63	Homo sapiens	540	Mass spectrometry	81617	Q9H9S4
250364	protein	100129271	C1orf68	Homo sapiens	574	Mass spectrometry [LTQ-Orbitrap Elite, Q-Exactive]	23523	Q9Y6J0
470057	protein	148304	C1orf74	Homo sapiens	972	Mass spectrometry	9478	Q9NZU7
258137	protein	112770	C1orf85	Homo sapiens	578	Mass spectrometry [LTQ]	26256	O75952
470911	protein	199990	C1orf86	Homo sapiens	1008	Mass spectrometry	57685	Q5VU97
469137	protein	127795	C1orf87	Homo sapiens	971	Mass spectrometry	773	O00555
66699	protein	375057	C1orf95	Homo sapiens	437	Mass spectrometry	774	Q00975
59052	protein	712	C1QA	Homo sapiens	412	Mass spectrometry	775	Q13936
2329	protein	713	C1QB	Homo sapiens	44	Mass spectrometry	776	Q01668
17740	protein	708	C1QBP	Homo sapiens	177	Mass spectrometry [LTQ-FT Ultra]	777	Q15878
2541	protein	714	C1QC	Homo sapiens	51	Mass spectrometry	778	O60840
257786	protein	10882	C1QL1	Homo sapiens	578	Mass spectrometry [LTQ]	8913	O43497
5045	protein	114897	C1QTNF1	Homo sapiens	66	Mass spectrometry	8912	O95180
468349	protein	114898	C1QTNF2	Homo sapiens	971	Mass spectrometry	779	Q13698
5046	protein	114899	C1QTNF3	Homo sapiens	66	Mass spectrometry	781	P54289
464010	protein	81799	C1qtnf3	Homo sapiens	997	Mass spectrometry	9254	Q9NY47
482437	protein	531659	C1QTNF3	Homo sapiens	997	Mass spectrometry	55799	Q8IZS8
107722	protein	114900	C1QTNF4	Homo sapiens	540	Mass spectrometry	93589	Q7Z3S7
67327	protein	114902	C1QTNF5	Homo sapiens	437	Mass spectrometry	782	Q02641
260624	protein	114904	C1QTNF6	Homo sapiens	579	Mass spectrometry [LTQ]	783	Q08289
2330	protein	715	C1R	Homo sapiens	44	Mass spectrometry	785	O00305
67565	protein	51279	C1RL	Homo sapiens	437	Mass spectrometry	59285	Q9BXT2
13695	protein	716	C1S	Homo sapiens	126	Mass spectrometry [LTQ-FT Ultra]	59283	Q8WXS5
65288	protein	717	C2	Homo sapiens	437	Mass spectrometry	27101	Q9HB71
67540	protein	54994	C20orf11	Homo sapiens	437	Mass spectrometry	790	P27708
469696	protein	140688	C20orf112	Homo sapiens	1008	Mass spectrometry	23705	Q9BY67
258178	protein	140894	C20orf152	Homo sapiens	578	Mass spectrometry [LTQ]	253559	Q8N3J6
445555	protein	26074	C20orf26	Homo sapiens	650	Mass spectrometry	199731	Q8NFZ8
253764	protein	54976	C20orf27	Homo sapiens	576	Mass spectrometry [LTQ]	8618	Q9ULU8
17993	protein	57136	C20orf3	Homo sapiens	177	Mass spectrometry [LTQ-FT Ultra]	93664	Q86UW7
63187	protein	25980	C20orf4	Homo sapiens	429	Mass spectrometry	285782	Q8TC20
253757	protein	51507	C20orf43	Homo sapiens	576	Mass spectrometry [LTQ]	793	P05937
262750	protein	92667	C20orf72	Homo sapiens	580	Mass spectrometry [LTQ]	794	P22676
469692	protein	140680	C20orf96	Homo sapiens	1005	Mass spectrometry	796	P06881
370952	protein	755	C21orf2	Homo sapiens	975	Mass spectrometry	797	P10092
98203	protein	8209	C21orf33	Homo sapiens	520	Mass spectrometry	57658	Q9P1Z2
251413	protein	54058	C21orf58	Homo sapiens	575	Mass spectrometry [LTQ]	10241	Q13137
86110	protein	56683	C21orf59	Homo sapiens	492	Mass spectrometry	799	P30988
57641	protein	83606	C22orf13	Homo sapiens	406	Mass spectrometry	10203	Q16602
470168	protein	150248	C22orf15	Homo sapiens	972	Mass spectrometry	800	Q05682
45763	protein	128989	C22orf25	Homo sapiens	376	Mass spectrometry	51063	Q9HA72
57737	protein	51493	C22orf28	Homo sapiens	406	Mass spectrometry	801	P62158
470170	protein	150297	C22orf42	Homo sapiens	973	Mass spectrometry	805	P62158
123237	protein	9854	C2CD2L	Homo sapiens	562	Mass spectrometry [LTQ]	808	P62158
477645	protein	388125	C2CD4B	Homo sapiens	971	Mass spectrometry	810	P27482
3553	protein	84226	C2orf16	Homo sapiens	63	Mass spectrometry	91860	Q96GE6
3445	protein	54978	C2orf18	Homo sapiens	63	Mass spectrometry	51806	Q9NZT1
450094	protein	51374	C2orf28	Homo sapiens	994	Mass spectrometry	811	P27797
106192	protein	55571	C2orf29	Homo sapiens	538	Mass spectrometry	125972	Q96L12
124858	protein	60526	C2orf43	Homo sapiens	563	Mass spectrometry [LTQ]	813	O43852
463379	protein	80304	C2orf44	Homo sapiens	974	Mass spectrometry	8536	Q14012
55370	protein	79568	C2orf47	Homo sapiens	401	Mass spectrometry	57118	Q8IU85
260618	protein	79074	C2orf49	Homo sapiens	579	Mass spectrometry [LTQ]	57172	Q96NX5
17115	protein	79919	C2orf54	Homo sapiens	159	Mass spectrometry [LTQ]	815	Q9UQM7
255641	protein	343990	C2orf55	Homo sapiens	577	Mass spectrometry [LTQ]	816	Q13554
17161	protein	285051	C2orf61	Homo sapiens	159	Mass spectrometry [LTQ]	817	Q13557
253264	protein	257407	C2orf72	Homo sapiens	576	Mass spectrometry [LTQ]	818	Q13555
469275	protein	129852	C2orf73	Homo sapiens	1096	Mass spectrometry	814	Q16566
63070	protein	339804	C2orf74	Homo sapiens	429	Mass spectrometry	10645	Q96RR4
469276	protein	129881	C2orf77	Homo sapiens	1135	Mass spectrometry	819	P49069
455373	protein	56918	C2orf83	Homo sapiens	971	Mass spectrometry	820	P49913
74725	protein	84281	C2orf88	Homo sapiens	473	Mass spectrometry	157922	Q5T5Y3
255687	protein	129293	C2orf89	Homo sapiens	577	Mass spectrometry [LTQ]	23271	Q08AD1
497	protein	718	C3	Homo sapiens	13	Mass spectrometry	23261	Q9Y6Y1
465669	protein	89876	C3orf15	Homo sapiens	1005	Mass spectrometry	55832	Q86VP6
449818	protein	51161	C3orf18	Homo sapiens	971	Mass spectrometry	23066	O75155
82811	protein	84319	C3orf26	Homo sapiens	487	Mass spectrometry	124583	Q8WVQ1
266609	protein	56941	C3orf37	Homo sapiens	582	Mass spectrometry [LTQ]	821	P27824
264624	protein	132200	C3orf49	Homo sapiens	581	Mass spectrometry [LTQ]	10487	Q01518
2332	protein	720	C4A	Homo sapiens	44	Mass spectrometry	10486	P40123
2333	protein	721	C4B	Homo sapiens	44	Mass spectrometry	822	P40121
2334	protein	722	C4BPA	Homo sapiens	44	Mass spectrometry	823	P07384
2335	protein	725	C4BPB	Homo sapiens	44	Mass spectrometry	11132	Q9HC96
251893	protein	84103	C4orf17	Homo sapiens	575	Mass spectrometry [LTQ]	824	P17655
66891	protein	55286	C4orf19	Homo sapiens	437	Mass spectrometry	825	P20807
62988	protein	55345	C4orf21	Homo sapiens	429	Mass spectrometry	726	O15484
469355	protein	132720	C4orf32	Homo sapiens	971	Mass spectrometry	827	Q9Y6Q1
5077	protein	401137	C4orf40	Homo sapiens	66	Mass spectrometry	23473	Q9Y6W3
2708	protein	727	C5	Homo sapiens	63	Mass spectrometry	10753	O14815
97686	protein	728	C5AR1	Homo sapiens	519	Mass spectrometry	826	P04632
76916	protein	56951	C5orf15	Homo sapiens	480	Mass spectrometry	84290	Q96L46
14354	protein	134553	C5orf24	Homo sapiens	126	Mass spectrometry [LTQ-FT Ultra]	4076	Q14444
16119	protein	65250	C5orf42	Homo sapiens	157	Mass spectrometry [LTQ]	828	K7EL21
104416	protein	80006	C5orf44	Homo sapiens	538	Mass spectrometry	84698	Q9BXY5
5075	protein	389336	C5orf46	Homo sapiens	66	Mass spectrometry	133690	Q8WWF8
264552	protein	389320	C5orf48	Homo sapiens	581	Mass spectrometry [LTQ]	829	P52907
104418	protein	285636	C5orf51	Homo sapiens	538	Mass spectrometry	830	P47755
43534	protein	729	C6	Homo sapiens	354	Mass spectrometry [Orbitrap Velos]	832	P47756
58769	protein	10665	C6orf10	Homo sapiens	411	Mass spectrometry	29775	Q9BWT7
3283	protein	10591	C6orf108	Homo sapiens	63	Mass spectrometry	84433	Q9BXL7
470568	protein	168090	C6orf118	Homo sapiens	1008	Mass spectrometry	79092	Q9BXL6
90357	protein	387263	C6orf120	Homo sapiens	498	Mass spectrometry	114769	Q5EG05
106263	protein	221443	C6orf130	Homo sapiens	538	Mass spectrometry	84674	Q9BX69
66651	protein	647024	C6orf132	Homo sapiens	437	Mass spectrometry	64170	Q9H257
248667	protein	29113	C6orf15	Homo sapiens	574	Mass spectrometry [LTQ-Orbitrap Elite, Q-Exactive]	23589	Q9Y2V2
87247	protein	206412	C6orf163	Homo sapiens	492	Mass spectrometry	55739	Q8IW45
470359	protein	154313	C6orf165	Homo sapiens	1258	Mass spectrometry	10498	Q86X55
67430	protein	79624	C6orf211	Homo sapiens	437	Mass spectrometry	57571	A5YM72
477744	protein	389384	C6orf222	Homo sapiens	1095	Mass spectrometry	833	P49589
471821	protein	221416	C6orf223	Homo sapiens	971	Mass spectrometry	79587	Q9HA77
69224	protein	80739	C6orf25	Homo sapiens	443	Mass spectrometry	55259	Q6TDU7
74648	protein	352999	C6orf58	Homo sapiens	473	Mass spectrometry	22794	O15234
127239	protein	81688	C6orf62	Homo sapiens	564	Mass spectrometry [LTQ]	113201	Q6P4E1
16226	protein	730	C7	Homo sapiens	158	Mass spectrometry [LTQ]	57082	Q8NG31
260615	protein	79161	C7orf23	Homo sapiens	579	Mass spectrometry [LTQ]	8573	O14936
57640	protein	79034	C7orf26	Homo sapiens	406	Mass spectrometry	57524	Q8WXD9
469509	protein	136895	C7orf31	Homo sapiens	1008	Mass spectrometry	57513	Q8WXE0
453085	protein	55262	C7orf43	Homo sapiens	973	Mass spectrometry	834	P29466
77007	protein	84310	C7orf50	Homo sapiens	480	Mass spectrometry	23581	P31944
470364	protein	154791	C7orf55	Homo sapiens	1213	Mass spectrometry	835	P42575
45824	protein	389541	C7orf59	Homo sapiens	376	Mass spectrometry	836	P42574
478061	protein	402573	C7orf61	Homo sapiens	739	Mass spectrometry	837	P49662
100906	protein	79846	C7orf63	Homo sapiens	534	Mass spectrometry	838	P51878
485367	protein	647087	C7orf73	Homo sapiens	1050	Mass spectrometry	839	P55212
65311	protein	731	C8A	Homo sapiens	437	Mass spectrometry	840	P55210
16620	protein	732	C8B	Homo sapiens	159	Mass spectrometry [LTQ]	841	Q14790
16227	protein	733	C8G	Homo sapiens	158	Mass spectrometry [LTQ]	9994	Q9UKL3
58944	protein	65265	C8orf33	Homo sapiens	411	Mass spectrometry	842	P55211
262672	protein	203111	C8orf47	Homo sapiens	580	Mass spectrometry [LTQ]	846	P41180
478049	protein	401466	C8orf59	Homo sapiens	893	Mass spectrometry	57091	Q9NQ75
124303	protein	414919	C8orf82	Homo sapiens	563	Mass spectrometry [LTQ]	831	P20810
476852	protein	340393	C8ORFK29	Homo sapiens	650	Mass spectrometry	54897	Q86V15
2709	protein	735	C9	Homo sapiens	63	Mass spectrometry	847	P04040
87279	protein	84904	C9orf100	Homo sapiens	492	Mass spectrometry	378807	Q7RTX7
450290	protein	51490	C9orf114	Homo sapiens	1135	Mass spectrometry	257062	Q86XM0
475221	protein	286207	C9orf117	Homo sapiens	751	Mass spectrometry	857	Q03135
469538	protein	138724	C9orf131	Homo sapiens	973	Mass spectrometry	858	P51636
258215	protein	286257	C9orf142	Homo sapiens	578	Mass spectrometry [LTQ]	859	P56539
450417	protein	51531	C9orf156	Homo sapiens	975	Mass spectrometry	9139	O43439
470412	protein	158055	C9orf163	Homo sapiens	971	Mass spectrometry	863	O75081
3663	protein	375791	C9orf169	Homo sapiens	63	Mass spectrometry	865	Q13951
477763	protein	389799	C9orf171	Homo sapiens	971	Mass spectrometry	867	P22681
470411	protein	157927	C9orf62	Homo sapiens	973	Mass spectrometry	868	Q13191
43111	protein	84267	C9orf64	Homo sapiens	347	Mass spectrometry [Orbitrap]	869	P23435
465700	protein	90120	C9orf69	Homo sapiens	971	Mass spectrometry	873	P16152
451003	protein	51759	C9orf78	Homo sapiens	1075	Mass spectrometry	874	O75828
122399	protein	55684	C9orf86	Homo sapiens	562	Mass spectrometry [LTQ]	84869	Q8N4T8
49746	protein	84270	C9orf89	Homo sapiens	385	Mass spectrometry	875	P35520
14377	protein	203197	C9orf91	Homo sapiens	126	Mass spectrometry [LTQ-FT Ultra]	150472	Q8IUF1
15778	protein	759	CA1	Homo sapiens	157	Mass spectrometry [LTQ]	445571	Q5JTY5
16623	protein	771	CA12	Homo sapiens	159	Mass spectrometry [LTQ]	220869	Q5JTY5
258095	protein	377677	CA13	Homo sapiens	578	Mass spectrometry [LTQ]	10951	P83916
260720	protein	23632	CA14	Homo sapiens	579	Mass spectrometry [LTQ]	84733	Q14781
511	protein	760	CA2	Homo sapiens	13	Mass spectrometry	11335	Q13185
45473	protein	761	CA3	Homo sapiens	376	Mass spectrometry	23468	P45973
512	protein	762	CA4	Homo sapiens	13	Mass spectrometry	23466	O95503
430174	protein	11238	CA5B	Homo sapiens	978	Mass spectrometry	23492	O95931
4668	protein	765	CA6	Homo sapiens	66	Mass spectrometry	57332	Q9HC52
41628	protein	768	CA9	Homo sapiens	347	Mass spectrometry [Orbitrap]	25776	Q9Y3M2
299	protein	51719	CAB39	Homo sapiens	13	Mass spectrometry	54862	Q6P1N0
3537	protein	81617	CAB39L	Homo sapiens	63	Mass spectrometry	200014	Q5T0F9
443763	protein	23523	CABIN1	Homo sapiens	1075	Mass spectrometry	57545	Q9P2K1
113003	protein	9478	CABP1	Homo sapiens	556	Mass spectrometry	55749	Q8IX12
255243	protein	26256	CABYR	Homo sapiens	577	Mass spectrometry [LTQ]	147372	Q6UXH8
456640	protein	57685	CACHD1	Homo sapiens	927	Mass spectrometry	883	Q16773
371019	protein	773	CACNA1A	Homo sapiens	651	Mass spectrometry	56267	Q6YP21
371026	protein	774	CACNA1B	Homo sapiens	651	Mass spectrometry	112869	Q96ES7
107075	protein	775	CACNA1C	Homo sapiens	540	Mass spectrometry	126402	Q8IYK2
80957	protein	776	CACNA1D	Homo sapiens	486	Mass spectrometry	29903	Q9BWC9
268347	protein	777	CACNA1E	Homo sapiens	583	Mass spectrometry [LTQ]	220136	Q96M91
106625	protein	778	CACNA1F	Homo sapiens	540	Mass spectrometry	256309	Q8TBZ0
420032	protein	8913	CACNA1G	Homo sapiens	972	Mass spectrometry	29070	Q9H0I3
420030	protein	8912	CACNA1H	Homo sapiens	971	Mass spectrometry	84317	Q96NT0
371035	protein	779	CACNA1S	Homo sapiens	977	Mass spectrometry	150275	Q8IWD4
2713	protein	781	CACNA2D1	Homo sapiens	63	Mass spectrometry	151903	Q8WUD4
431955	protein	12293	Cacna2d1	Homo sapiens	996	Mass spectrometry	90060	Q96HB5
67545	protein	9254	CACNA2D2	Homo sapiens	437	Mass spectrometry	79635	Q6ZUS5
453952	protein	55799	CACNA2D3	Homo sapiens	1008	Mass spectrometry	160857	Q5T0U0
14339	protein	93589	CACNA2D4	Homo sapiens	126	Mass spectrometry [LTQ-FT Ultra]	115098	Q96CT7
371073	protein	782	CACNB1	Homo sapiens	1008	Mass spectrometry	133957	Q96BQ5
371074	protein	783	CACNB2	Homo sapiens	976	Mass spectrometry	223075	Q6ZRS4
371075	protein	785	CACNB4	Homo sapiens	975	Mass spectrometry	55610	Q96JG6
457104	protein	59285	CACNG6	Homo sapiens	971	Mass spectrometry	79879	Q9H6E4
457097	protein	59283	CACNG8	Homo sapiens	971	Mass spectrometry	84229	Q8IY82
6880	protein	27101	CACYBP	Homo sapiens	79	Mass spectrometry	64753	Q96JN2
1554	protein	790	CAD	Homo sapiens	21	Mass spectrometry	339230	Q6PK04
95837	protein	23705	CADM1	Homo sapiens	517	Mass spectrometry	64770	Q49A88
473220	protein	253559	CADM2	Homo sapiens	975	Mass spectrometry	84865	Q17RM4
66984	protein	199731	CADM4	Homo sapiens	437	Mass spectrometry	9720	A2RUR9
49560	protein	8618	CADPS	Homo sapiens	385	Mass spectrometry	57639	Q8IYE0
66849	protein	93664	CADPS2	Homo sapiens	437	Mass spectrometry	159686	Q5T655
475213	protein	285782	CAGE1	Homo sapiens	1096	Mass spectrometry	284992	Q8NCX0
571	protein	793	CALB1	Homo sapiens	13	Mass spectrometry	100129792	Q4G0S7
16230	protein	794	CALB2	Homo sapiens	158	Mass spectrometry [LTQ]	645811	A6NI56
255323	protein	796	CALCA	Homo sapiens	577	Mass spectrometry [LTQ]	550631	Q569K6
257813	protein	797	CALCB	Homo sapiens	578	Mass spectrometry [LTQ]	339965	Q5M9N0
248674	protein	57658	CALCOCO1	Homo sapiens	574	Mass spectrometry [LTQ-Orbitrap Elite, Q-Exactive]	728591	A6NNP5
425425	protein	10241	CALCOCO2	Homo sapiens	1260	Mass spectrometry	80129	Q8IYT3
44131	protein	799	CALCR	Homo sapiens	369	Mass spectrometry	203238	Q6TFL3
121125	protein	10203	CALCRL	Homo sapiens	562	Mass spectrometry [LTQ]	343099	Q5T9S5
44290	protein	800	CALD1	Homo sapiens	369	Mass spectrometry	25790	Q9UL16
124439	protein	51063	CALHM2	Homo sapiens	563	Mass spectrometry [LTQ]	28952	O60826
891	protein	801	CALM1	Homo sapiens	20	Mass spectrometry	55246	Q86WR0
38519	protein	12313	Calm1	Homo sapiens	306	Mass spectrometry [MALDI TOF/TOF]|Mass spectrometry [Q-TOF]	25901	Q8IWP9
38546	protein	24242	Calm1	Homo sapiens	306	Mass spectrometry [MALDI TOF/TOF]|Mass spectrometry [Q-TOF]	728621	Q5VVM6
892	protein	805	CALM2	Homo sapiens	20	Mass spectrometry	80125	Q8N5R6
38520	protein	12314	Calm2	Homo sapiens	306	Mass spectrometry [MALDI TOF/TOF]|Mass spectrometry [Q-TOF]	339834	Q8IYA8
38560	protein	50663	Calm2	Homo sapiens	306	Mass spectrometry [MALDI TOF/TOF]|Mass spectrometry [Q-TOF]	348807	Q494V2
893	protein	808	CALM3	Homo sapiens	20	Mass spectrometry	55036	Q4G0X9
38521	protein	12315	Calm3	Homo sapiens	306	Mass spectrometry [MALDI TOF/TOF]|Mass spectrometry [Q-TOF]	57003	Q96A33
38547	protein	24244	Calm3	Homo sapiens	306	Mass spectrometry [MALDI TOF/TOF]|Mass spectrometry [Q-TOF]	152137	Q8IVM0
2715	protein	810	CALML3	Homo sapiens	63	Mass spectrometry	79714	Q96ER9
460895	protein	70405	Calml3	Homo sapiens	996	Mass spectrometry	51019	Q9Y3C0
465924	protein	91860	CALML4	Homo sapiens	971	Mass spectrometry	84692	Q8NEL0
16470	protein	51806	CALML5	Homo sapiens	158	Mass spectrometry [LTQ]	28958	Q9Y2R0
38894	protein	686404	Calm-ps2	Homo sapiens	306	Mass spectrometry [MALDI TOF/TOF]|Mass spectrometry [Q-TOF]	284001	Q2TAC2
619	protein	811	CALR	Homo sapiens	13	Mass spectrometry	131076	Q4VC31
53895	protein	125972	CALR3	Homo sapiens	393	Mass spectrometry	8030	Q16204
14642	protein	813	CALU	Homo sapiens	136	Mass spectrometry [QTOF]	160777	Q8IWA6
44314	protein	8536	CAMK1	Homo sapiens	369	Mass spectrometry	84660	Q6P9F0
124754	protein	57118	CAMK1D	Homo sapiens	563	Mass spectrometry [LTQ]	160762	Q8NA47
455762	protein	57172	CAMK1G	Homo sapiens	971	Mass spectrometry	92558	Q6ZP65
125269	protein	815	CAMK2A	Homo sapiens	563	Mass spectrometry [LTQ]	146439	A1A5D9
257998	protein	816	CAMK2B	Homo sapiens	578	Mass spectrometry [LTQ]	85478	Q8IXS2
40100	protein	817	CAMK2D	Homo sapiens	244	Mass spectrometry[Q-TOF]	285331	A2RUB6
40101	protein	818	CAMK2G	Homo sapiens	244	Mass spectrometry[Q-TOF]	159989	Q05D60
2716	protein	814	CAMK4	Homo sapiens	63	Mass spectrometry	26112	A6NI79
123380	protein	10645	CAMKK2	Homo sapiens	563	Mass spectrometry [LTQ]	493860	Q6ZRK6
371392	protein	819	CAMLG	Homo sapiens	975	Mass spectrometry	90557	Q96AQ1
2717	protein	820	CAMP	Homo sapiens	63	Mass spectrometry	91409	Q96LY2
97893	protein	157922	CAMSAP1	Homo sapiens	519	Mass spectrometry	253635	Q8N954
442873	protein	23271	CAMSAP2	Homo sapiens	1135	Mass spectrometry	124093	A2IDD5
442850	protein	23261	CAMTA1	Homo sapiens	975	Mass spectrometry	151887	Q76M96
1462	protein	55832	CAND1	Homo sapiens	21	Mass spectrometry	60494	Q6ZN84
65007	protein	23066	CAND2	Homo sapiens	437	Mass spectrometry	79780	Q8N4S0
67046	protein	124583	CANT1	Homo sapiens	437	Mass spectrometry	114800	Q96PX6
894	protein	821	CANX	Homo sapiens	20	Mass spectrometry	79080	Q9H6F5
3275	protein	10487	CAP1	Homo sapiens	63	Mass spectrometry	55231	Q9NVE4
487363	protein	100068319	CAP1	Homo sapiens	996	Mass spectrometry	55704	Q3V6T2
432092	protein	12331	Cap1	Homo sapiens	996	Mass spectrometry	283234	A6NC98
72082	protein	10486	CAP2	Homo sapiens	467	Mass spectrometry	440193	Q9P219
2718	protein	822	CAPG	Homo sapiens	63	Mass spectrometry	220388	Q8N998
432105	protein	12332	Capg	Homo sapiens	996	Mass spectrometry	55297	Q7Z6B0
2719	protein	823	CAPN1	Homo sapiens	63	Mass spectrometry	54520	Q567U6
429852	protein	11132	CAPN10	Homo sapiens	976	Mass spectrometry	54535	Q8TD31
2720	protein	824	CAPN2	Homo sapiens	63	Mass spectrometry	6356	P51671
371526	protein	825	CAPN3	Homo sapiens	971	Mass spectrometry	6359	Q16663
2707	protein	726	CAPN5	Homo sapiens	63	Mass spectrometry	6347	P13500
67832	protein	827	CAPN6	Homo sapiens	437	Mass spectrometry	6364	P78556
214	protein	23473	CAPN7	Homo sapiens	13	Mass spectrometry	6366	O00585
255181	protein	10753	CAPN9	Homo sapiens	577	Mass spectrometry [LTQ]	6368	P55773
4676	protein	826	CAPNS1	Homo sapiens	66	Mass spectrometry	56477	Q9NRJ3
464810	protein	84290	CAPNS2	Homo sapiens	696	Mass spectrometry	414062	P16619
58694	protein	4076	CAPRIN1	Homo sapiens	411	Mass spectrometry	6352	P13501
1874	protein	828	CAPS	Homo sapiens	34	Mass spectrometry	6354	P80098
63076	protein	84698	CAPS2	Homo sapiens	429	Mass spectrometry	83605	Q9BSQ5
107554	protein	133690	CAPSL	Homo sapiens	540	Mass spectrometry	8900	P78396
895	protein	829	CAPZA1	Homo sapiens	20	Mass spectrometry	891	P14635
2722	protein	830	CAPZA2	Homo sapiens	63	Mass spectrometry	85417	Q8WWL7
134	protein	832	CAPZB	Homo sapiens	12	Mass spectrometry	894	P30279
447991	protein	29775	CARD10	Homo sapiens	1029	Mass spectrometry	23582	O95273
52046	protein	84433	CARD11	Homo sapiens	388	Mass spectrometry	9134	O96020
49757	protein	79092	CARD14	Homo sapiens	385	Mass spectrometry	902	P51946
53846	protein	114769	CARD16	Homo sapiens	393	Mass spectrometry	10983	Q14094
465103	protein	84674	CARD6	Homo sapiens	971	Mass spectrometry	57018	Q9UK58
122684	protein	64170	CARD9	Homo sapiens	562	Mass spectrometry [LTQ]	81669	Q96S94
67748	protein	23589	CARHSP1	Homo sapiens	437	Mass spectrometry	219771	Q8ND76
52407	protein	55739	CARKD	Homo sapiens	389	Mass spectrometry	151195	Q8N7R7
45764	protein	10498	CARM1	Homo sapiens	376	Mass spectrometry	9738	O43303
106504	protein	57571	CARNS1	Homo sapiens	540	Mass spectrometry	9236	Q9ULG6
37278	protein	833	CARS	Homo sapiens	308	Mass spectrometry [MALDI TOF/TOF]|Mass spectrometry [Q-TOF]	1230	P32246
125213	protein	79587	CARS2	Homo sapiens	563	Mass spectrometry [LTQ]	2826	P46092
453083	protein	55259	CASC1	Homo sapiens	1005	Mass spectrometry	1233	P51679
441282	protein	22794	CASC3	Homo sapiens	906	Mass spectrometry	1234	P51681
86488	protein	113201	CASC4	Homo sapiens	492	Mass spectrometry	1236	P32248
455535	protein	57082	CASC5	Homo sapiens	973	Mass spectrometry	9034	O00421
42706	protein	8573	CASK	Homo sapiens	349	Mass spectrometry [Orbitrap]	25819	Q9UK39
67056	protein	57524	CASKIN1	Homo sapiens	437	Mass spectrometry	9973	O14618
67057	protein	57513	CASKIN2	Homo sapiens	437	Mass spectrometry	10576	P78371
122975	protein	834	CASP1	Homo sapiens	562	Mass spectrometry [LTQ]	7203	P49368
14219	protein	23581	CASP14	Homo sapiens	126	Mass spectrometry [LTQ-FT Ultra]	10575	P50991
106882	protein	835	CASP2	Homo sapiens	540	Mass spectrometry	22948	P48643
44174	protein	836	CASP3	Homo sapiens	369	Mass spectrometry	908	P40227
57461	protein	837	CASP4	Homo sapiens	406	Mass spectrometry	10693	Q92526
371797	protein	838	CASP5	Homo sapiens	971	Mass spectrometry	10574	Q99832
53710	protein	839	CASP6	Homo sapiens	393	Mass spectrometry	10694	P50990
260379	protein	840	CASP7	Homo sapiens	579	Mass spectrometry [LTQ]	51622	P86790
129281	protein	841	CASP8	Homo sapiens	565	Mass spectrometry [LTQ ORBITRAP]	221960	P86790
423711	protein	9994	CASP8AP2	Homo sapiens	651	Mass spectrometry	9398	Q93033
5741	protein	842	CASP9	Homo sapiens	80	Mass spectrometry	135228	Q6YHK3
432226	protein	12372	Casq1	Homo sapiens	997	Mass spectrometry	929	P08571
432227	protein	12373	Casq2	Homo sapiens	997	Mass spectrometry	977	P48509
255405	protein	846	CASR	Homo sapiens	577	Mass spectrometry [LTQ]	9332	Q86VB7
44411	protein	57091	CASS4	Homo sapiens	369	Mass spectrometry	283316	Q9NR16
64778	protein	831	CAST	Homo sapiens	437	Mass spectrometry	8763	Q04900
57591	protein	54897	CASZ1	Homo sapiens	406	Mass spectrometry	57126	Q8N6Q3
13702	protein	847	CAT	Homo sapiens	126	Mass spectrometry [LTQ-FT Ultra]	4064	Q99467
477475	protein	378807	CATSPER4	Homo sapiens	1095	Mass spectrometry	930	P15391
287705	protein	257062	CATSPERD	Homo sapiens	592	Mass spectrometry [LTQ]	909	P06126
5101	protein	857	CAV1	Homo sapiens	72	Western blotting	910	P29016
72144	protein	858	CAV2	Homo sapiens	467	Mass spectrometry	911	P29017
371867	protein	859	CAV3	Homo sapiens	992	Mass spectrometry	914	P06729
106586	protein	9139	CBFA2T2	Homo sapiens	540	Mass spectrometry	4345	P41217
371872	protein	863	CBFA2T3	Homo sapiens	973	Mass spectrometry	131450	Q8TD46
96021	protein	865	CBFB	Homo sapiens	517	Mass spectrometry	50489	Q9UJ71
123058	protein	867	CBL	Homo sapiens	562	Mass spectrometry [LTQ]	30835	Q9NNX6
127335	protein	868	CBLB	Homo sapiens	564	Mass spectrometry [LTQ]	933	P20273
371885	protein	869	CBLN1	Homo sapiens	971	Mass spectrometry	10666	Q15762
1307	protein	873	CBR1	Homo sapiens	21	Mass spectrometry	100133941	P25063
1442	protein	874	CBR3	Homo sapiens	21	Mass spectrometry	919	P20963
260517	protein	84869	CBR4	Homo sapiens	579	Mass spectrometry [LTQ]	57124	Q9HCU0
85913	protein	875	CBS	Homo sapiens	492	Mass spectrometry	939	P26842
470174	protein	150472	CBWD2	Homo sapiens	1004	Mass spectrometry	29126	Q9NZQ7
66639	protein	445571	CBWD3	Homo sapiens	437	Mass spectrometry	80381	Q5ZPR3
471725	protein	220869	CBWD5	Homo sapiens	725	Mass spectrometry	940	P10747
49702	protein	10951	CBX1	Homo sapiens	385	Mass spectrometry	23607	Q9Y5K6
92791	protein	84733	CBX2	Homo sapiens	507	Mass spectrometry	10421	O95400
42927	protein	11335	CBX3	Homo sapiens	347	Mass spectrometry [Orbitrap]	11314	Q9UGN4
85981	protein	23468	CBX5	Homo sapiens	492	Mass spectrometry	146894	Q6UXG3
443526	protein	23466	CBX6	Homo sapiens	971	Mass spectrometry	9936	Q8IX05
443588	protein	23492	CBX7	Homo sapiens	978	Mass spectrometry	51293	Q9NPF0
63181	protein	57332	CBX8	Homo sapiens	429	Mass spectrometry	945	P20138
253852	protein	25776	CBY1	Homo sapiens	576	Mass spectrometry [LTQ]	947	P28906
3440	protein	54862	CC2D1A	Homo sapiens	63	Mass spectrometry	948	P16671
66649	protein	200014	CC2D1B	Homo sapiens	437	Mass spectrometry	951	P11049
107889	protein	57545	CC2D2A	Homo sapiens	540	Mass spectrometry	952	P28907
76901	protein	55749	CCAR1	Homo sapiens	480	Mass spectrometry	915	P04234
255660	protein	147372	CCBE1	Homo sapiens	577	Mass spectrometry [LTQ]	916	P07766
66572	protein	883	CCBL1	Homo sapiens	437	Mass spectrometry	10849	O15446
86498	protein	56267	CCBL2	Homo sapiens	492	Mass spectrometry	917	P09693
468046	protein	112869	CCDC101	Homo sapiens	975	Mass spectrometry	920	P01730
3590	protein	126402	CCDC105	Homo sapiens	63	Mass spectrometry	958	P25942
107714	protein	29903	CCDC106	Homo sapiens	540	Mass spectrometry	959	P29965
471718	protein	220136	CCDC11	Homo sapiens	1005	Mass spectrometry	960	P16070
473334	protein	256309	CCDC110	Homo sapiens	971	Mass spectrometry	4179	P15529
447670	protein	29070	CCDC113	Homo sapiens	651	Mass spectrometry	961	Q08722
86676	protein	84317	CCDC115	Homo sapiens	492	Mass spectrometry	962	P09326
470169	protein	150275	CCDC117	Homo sapiens	976	Mass spectrometry	921	P06127
107544	protein	151903	CCDC12	Homo sapiens	540	Mass spectrometry	963	P19397
465696	protein	90060	CCDC120	Homo sapiens	971	Mass spectrometry	1604	P08174
107305	protein	79635	CCDC121	Homo sapiens	540	Mass spectrometry	965	P19256
470466	protein	160857	CCDC122	Homo sapiens	1005	Mass spectrometry	966	P13987
262730	protein	115098	CCDC124	Homo sapiens	580	Mass spectrometry [LTQ]	922	O43866
107603	protein	133957	CCDC127	Homo sapiens	540	Mass spectrometry	923	P30203
14381	protein	223075	CCDC129	Homo sapiens	126	Mass spectrometry [LTQ-FT Ultra]	967	P08962
3458	protein	55610	CCDC132	Homo sapiens	63	Mass spectrometry	968	P34810
255965	protein	79879	CCDC134	Homo sapiens	577	Mass spectrometry [LTQ]	969	Q07108
107429	protein	84229	CCDC135	Homo sapiens	540	Mass spectrometry	924	P09564
57637	protein	64753	CCDC136	Homo sapiens	406	Mass spectrometry	970	P32970
476823	protein	339230	CCDC137	Homo sapiens	1243	Mass spectrometry	971	P21854
457919	protein	64770	CCDC14	Homo sapiens	680	Mass spectrometry	972	P04233
57534	protein	84865	CCDC142	Homo sapiens	406	Mass spectrometry	973	P11912
422811	protein	9720	CCDC144A	Homo sapiens	971	Mass spectrometry	974	P40259
107435	protein	57639	CCDC146	Homo sapiens	540	Mass spectrometry	941	P33681
62959	protein	159686	CCDC147	Homo sapiens	429	Mass spectrometry	975	P60033
475142	protein	284992	CCDC150	Homo sapiens	1138	Mass spectrometry	3732	P27701
107174	protein	100129792	CCDC152	Homo sapiens	540	Mass spectrometry	9308	Q01151
485346	protein	645811	CCDC154	Homo sapiens	1075	Mass spectrometry	8832	Q9UIB8
484146	protein	550631	CCDC157	Homo sapiens	651	Mass spectrometry	942	P42081
62956	protein	339965	CCDC158	Homo sapiens	429	Mass spectrometry	925	P01732
260240	protein	728591	CCDC169	Homo sapiens	579	Mass spectrometry [LTQ]	926	P10966
463207	protein	80129	CCDC170	Homo sapiens	1008	Mass spectrometry	928	P21926
62975	protein	203238	CCDC171	Homo sapiens	429	Mass spectrometry	10225	P40200
476917	protein	343099	CCDC18	Homo sapiens	976	Mass spectrometry	976	P48960
71172	protein	25790	CCDC19	Homo sapiens	461	Mass spectrometry	4267	P14209
64988	protein	28952	CCDC22	Homo sapiens	437	Mass spectrometry	83692	Q8TCZ2
66862	protein	55246	CCDC25	Homo sapiens	437	Mass spectrometry	978	P32320
71145	protein	25901	CCDC28A	Homo sapiens	461	Mass spectrometry	81602	Q9BWV3
264543	protein	728621	CCDC30	Homo sapiens	581	Mass spectrometry [LTQ]	146059	Q8IWY9
63169	protein	80125	CCDC33	Homo sapiens	429	Mass spectrometry	8872	O75794
107432	protein	339834	CCDC36	Homo sapiens	540	Mass spectrometry	8881	Q13042
107170	protein	348807	CCDC37	Homo sapiens	540	Mass spectrometry	991	Q12834
107176	protein	55036	CCDC40	Homo sapiens	540	Mass spectrometry	166979	Q86Y33
76962	protein	57003	CCDC47	Homo sapiens	480	Mass spectrometry	8697	Q9UJX2
76896	protein	152137	CCDC50	Homo sapiens	480	Mass spectrometry	993	P30304
462834	protein	79714	CCDC51	Homo sapiens	986	Mass spectrometry	994	P30305
264614	protein	51019	CCDC53	Homo sapiens	581	Mass spectrometry [LTQ]	995	P30307
258110	protein	84692	CCDC54	Homo sapiens	578	Mass spectrometry [LTQ]	246184	Q8NHZ8
124009	protein	28958	CCDC56	Homo sapiens	563	Mass spectrometry [LTQ]	996	P30260
107154	protein	284001	CCDC57	Homo sapiens	540	Mass spectrometry	997	P49427
255606	protein	131076	CCDC58	Homo sapiens	577	Mass spectrometry [LTQ]	11140	Q16543
129214	protein	8030	CCDC6	Homo sapiens	565	Mass spectrometry [LTQ ORBITRAP]	55664	Q7L3B6
107415	protein	160777	CCDC60	Homo sapiens	540	Mass spectrometry	998	P60953
465077	protein	84660	CCDC62	Homo sapiens	976	Mass spectrometry	8476	Q5VT25
470463	protein	160762	CCDC63	Homo sapiens	651	Mass spectrometry	9578	Q9Y5S2
465992	protein	92558	CCDC64	Homo sapiens	972	Mass spectrometry	55561	Q6DT37
14363	protein	146439	CCDC64B	Homo sapiens	126	Mass spectrometry [LTQ-FT Ultra]	11135	Q00587
465605	protein	85478	CCDC65	Homo sapiens	1004	Mass spectrometry	56882	Q9NRR8
57292	protein	285331	CCDC66	Homo sapiens	406	Mass spectrometry	56990	Q9NRR3
470441	protein	159989	CCDC67	Homo sapiens	1004	Mass spectrometry	8318	O75419
445580	protein	26112	CCDC69	Homo sapiens	902	Mass spectrometry	988	Q99459
107299	protein	493860	CCDC73	Homo sapiens	540	Mass spectrometry	990	Q99741
465741	protein	90557	CCDC74A	Homo sapiens	971	Mass spectrometry	79577	Q6P1J9
465841	protein	91409	CCDC74B	Homo sapiens	971	Mass spectrometry	157313	Q69YH5
113022	protein	253635	CCDC75	Homo sapiens	556	Mass spectrometry	83461	Q99618
468894	protein	124093	CCDC78	Homo sapiens	971	Mass spectrometry	55536	Q96GN5
253653	protein	151887	CCDC80	Homo sapiens	576	Mass spectrometry [LTQ]	55143	Q53HL2
107293	protein	60494	CCDC81	Homo sapiens	540	Mass spectrometry	64866	Q9H5V8
57605	protein	79780	CCDC82	Homo sapiens	406	Mass spectrometry	999	P12830
468312	protein	114800	CCDC85A	Homo sapiens	977	Mass spectrometry	1008	Q9Y6N8
107775	protein	79080	CCDC86	Homo sapiens	540	Mass spectrometry	1009	P55287
248704	protein	55231	CCDC87	Homo sapiens	574	Mass spectrometry [LTQ-Orbitrap Elite, Q-Exactive]	1012	P55290
122404	protein	55704	CCDC88A	Homo sapiens	562	Mass spectrometry [LTQ]	1013	P55291
63121	protein	283234	CCDC88B	Homo sapiens	429	Mass spectrometry	1014	O75309
101724	protein	440193	CCDC88C	Homo sapiens	534	Mass spectrometry	1015	Q12864
471724	protein	220388	CCDC89	Homo sapiens	975	Mass spectrometry	28513	Q9H159
107353	protein	55297	CCDC91	Homo sapiens	540	Mass spectrometry	1000	P19022
105666	protein	54520	CCDC93	Homo sapiens	538	Mass spectrometry	28316	Q9HBT6
452126	protein	54535	CCHCR1	Homo sapiens	1075	Mass spectrometry	64405	Q9UJ99
407192	protein	6356	CCL11	Homo sapiens	975	Mass spectrometry	64072	Q9H251
107141	protein	6359	CCL15	Homo sapiens	540	Mass spectrometry	1001	P22223
14536	protein	6347	CCL2	Homo sapiens	126	Antibody array	1002	P55283
14538	protein	6364	CCL20	Homo sapiens	126	Antibody array	1003	P33151
73886	protein	6366	CCL21	Homo sapiens	473	Mass spectrometry	1004	P55285
57473	protein	6368	CCL23	Homo sapiens	406	Mass spectrometry	1005	Q9ULB5
5009	protein	56477	CCL28	Homo sapiens	66	Mass spectrometry	1007	Q9ULB4
478293	protein	414062	CCL3L3	Homo sapiens	971	Mass spectrometry	54825	Q9BYE9
44044	protein	6352	CCL5	Homo sapiens	369	Mass spectrometry	222256	Q6ZTQ4
14537	protein	6354	CCL7	Homo sapiens	126	Antibody array	389118	A6H8M9
67301	protein	83605	CCM2	Homo sapiens	437	Mass spectrometry	53841	Q9HBB8
419964	protein	8900	CCNA1	Homo sapiens	978	Mass spectrometry	10423	O14735
250907	protein	891	CCNB1	Homo sapiens	575	Mass spectrometry [LTQ]	983	P06493
465521	protein	85417	CCNB3	Homo sapiens	971	Mass spectrometry	8558	Q15131
264484	protein	894	CCND2	Homo sapiens	581	Mass spectrometry [LTQ]	728642	Q9UQ88
443984	protein	23582	CCNDBP1	Homo sapiens	843	Mass spectrometry	984	P21127
106697	protein	9134	CCNE2	Homo sapiens	540	Mass spectrometry	51755	Q9NYV4
372005	protein	902	CCNH	Homo sapiens	975	Mass spectrometry	8621	Q14004
429406	protein	10983	CCNI	Homo sapiens	651	Mass spectrometry	5218	O94921
455490	protein	57018	CCNL1	Homo sapiens	978	Mass spectrometry	65061	Q96Q40
463973	protein	81669	CCNL2	Homo sapiens	651	Mass spectrometry	5127	Q00536
66963	protein	219771	CCNY	Homo sapiens	437	Mass spectrometry	5128	Q00537
17149	protein	151195	CCNYL1	Homo sapiens	159	Mass spectrometry [LTQ]	5129	Q07002
106583	protein	9738	CCP110	Homo sapiens	540	Mass spectrometry	23097	Q9BWU1
2378	protein	9236	CCPG1	Homo sapiens	44	Mass spectrometry	1017	P24941
57438	protein	1230	CCR1	Homo sapiens	406	Mass spectrometry	1018	Q00526
382869	protein	2826	CCR10	Homo sapiens	902	Mass spectrometry	1019	P11802
14492	protein	1233	CCR4	Homo sapiens	126	Antibody array	1020	Q00535
14493	protein	1234	CCR5	Homo sapiens	126	Antibody array	8941	Q13319
373918	protein	1236	CCR7	Homo sapiens	899	Mass spectrometry	55755	Q96SN8
123105	protein	9034	CCRL2	Homo sapiens	562	Mass spectrometry [LTQ]	80279	Q96JB5
445037	protein	25819	CCRN4L	Homo sapiens	751	Mass spectrometry	1021	Q00534
45661	protein	9973	CCS	Homo sapiens	376	Mass spectrometry	1025	P50750
1130	protein	10576	CCT2	Homo sapiens	20	Mass spectrometry	54901	Q5VV42
432309	protein	12461	Cct2	Homo sapiens	996	Mass spectrometry	8814	Q00532
479162	protein	505313	CCT2	Homo sapiens	996	Mass spectrometry	8999	Q92772
1282	protein	7203	CCT3	Homo sapiens	21	Mass spectrometry	344387	Q5MAI5
487308	protein	100057839	CCT3	Homo sapiens	996	Mass spectrometry	6792	O76039
432326	protein	12462	Cct3	Homo sapiens	996	Mass spectrometry	1029	Q8N726
479030	protein	504735	CCT3	Homo sapiens	996	Mass spectrometry	91368	Q96HQ2
1338	protein	10575	CCT4	Homo sapiens	21	Mass spectrometry	1030	P42772
432344	protein	12464	Cct4	Homo sapiens	996	Mass spectrometry	1031	P42773
484341	protein	613336	CCT4	Homo sapiens	996	Mass spectrometry	1036	Q16878
1365	protein	22948	CCT5	Homo sapiens	21	Mass spectrometry	1039	Q01850
487368	protein	100070912	CCT5	Homo sapiens	996	Mass spectrometry	374286	O95170
432362	protein	12465	Cct5	Homo sapiens	996	Mass spectrometry	1040	Q92903
482725	protein	533784	CCT5	Homo sapiens	996	Mass spectrometry	8760	O95674
1276	protein	908	CCT6A	Homo sapiens	21	Mass spectrometry	1041	Q15517
487325	protein	100060692	CCT6A	Homo sapiens	996	Mass spectrometry	55573	Q9UKY7
432381	protein	12466	Cct6a	Homo sapiens	996	Mass spectrometry	9085	Q9Y6F8
481639	protein	521540	CCT6A	Homo sapiens	996	Mass spectrometry	253175	Q9Y6F8
15179	protein	10693	CCT6B	Homo sapiens	141	Mass spectrometry [QTOF]	9426	Q9Y6F7
1239	protein	10574	CCT7	Homo sapiens	21	Mass spectrometry	203611	Q9Y6F7
432410	protein	12468	Cct7	Homo sapiens	996	Mass spectrometry	9425	Q9Y232
480911	protein	514355	CCT7	Homo sapiens	996	Mass spectrometry	634	P13688
1132	protein	10694	CCT8	Homo sapiens	20	Mass spectrometry	1048	P06731
432428	protein	12469	Cct8	Homo sapiens	996	Mass spectrometry	4680	P40199
473996	protein	281047	CCT8	Homo sapiens	996	Mass spectrometry	1087	Q14002
38007	protein	644131	CCT8P1	Homo sapiens	308	Mass spectrometry [MALDI TOF/TOF]|Mass spectrometry [Q-TOF]	1088	P31997
57494	protein	51622	CCZ1	Homo sapiens	406	Mass spectrometry	1051	P17676
57493	protein	221960	CCZ1B	Homo sapiens	406	Mass spectrometry	1053	Q15744
6687	protein	9398	CD101	Homo sapiens	79	Mass spectrometry	10153	Q03701
14355	protein	135228	CD109	Homo sapiens	126	Mass spectrometry [LTQ-FT Ultra]	51816	Q9NZK5
2727	protein	929	CD14	Homo sapiens	63	Mass spectrometry	27440	Q9BXW7
13711	protein	977	CD151	Homo sapiens	126	Mass spectrometry [LTQ-FT Ultra]	1056	X6R868
432445	protein	12476	Cd151	Homo sapiens	996	Mass spectrometry	1990	Q9UNI1
481777	protein	523328	CD151	Homo sapiens	996	Mass spectrometry	51032	P08218
105758	protein	9332	CD163	Homo sapiens	538	Mass spectrometry	10658	Q92879
2391	protein	283316	CD163L1	Homo sapiens	44	Mass spectrometry	10659	O95319
419211	protein	8763	CD164	Homo sapiens	977	Mass spectrometry	60677	Q96J87
75277	protein	57126	CD177	Homo sapiens	478	Mass spectrometry	9620	Q9NYQ6
122065	protein	4064	CD180	Homo sapiens	562	Mass spectrometry [LTQ]	1952	Q9HCU4
5746	protein	930	CD19	Homo sapiens	79	Mass spectrometry	1951	Q9NYQ7
48907	protein	909	CD1A	Homo sapiens	385	Mass spectrometry	1062	Q02224
104986	protein	910	CD1B	Homo sapiens	538	Mass spectrometry	1063	P49454
38307	protein	911	CD1C	Homo sapiens	306	Mass spectrometry [MALDI TOF/TOF]|Mass spectrometry [Q-TOF]	64946	Q9H3R5
840	protein	914	CD2	Homo sapiens	18	FACS	2491	Q92674
65846	protein	4345	CD200	Homo sapiens	437	Mass spectrometry	64105	Q9BS16
121325	protein	131450	CD200R1	Homo sapiens	562	Mass spectrometry [LTQ]	79172	Q9BU64
122182	protein	50489	CD207	Homo sapiens	562	Mass spectrometry [LTQ]	80152	Q96BT3
106073	protein	30835	CD209	Homo sapiens	538	Mass spectrometry	201161	Q7Z7K6
5752	protein	933	CD22	Homo sapiens	79	Mass spectrometry	9731	O60308
69367	protein	10666	CD226	Homo sapiens	443	Mass spectrometry	145508	Q6ZU80
2593	protein	100133941	CD24	Homo sapiens	57	Western blotting|FACS	9662	Q66GS9
836	protein	919	CD247	Homo sapiens	17	Western blotting|Immunoelectron Microscopy	22995	O94986
14280	protein	57124	CD248	Homo sapiens	126	Mass spectrometry [LTQ-FT Ultra]	22897	Q9UPV0
372218	protein	939	CD27	Homo sapiens	902	Mass spectrometry	9859	Q5SW79
2318	protein	29126	CD274	Homo sapiens	43	Western blotting	11190	Q9BV73
14309	protein	80381	CD276	Homo sapiens	126	Mass spectrometry [LTQ-FT Ultra]	80184	O15078
97823	protein	940	CD28	Homo sapiens	519	Mass spectrometry	9857	Q5VT06
3351	protein	23607	CD2AP	Homo sapiens	63	Mass spectrometry	95681	Q9BYV8
104622	protein	10421	CD2BP2	Homo sapiens	538	Mass spectrometry	55165	Q53EZ4
6819	protein	11314	CD300A	Homo sapiens	79	Mass spectrometry	285753	Q8IYX8
66752	protein	146894	CD300LG	Homo sapiens	437	Mass spectrometry	80254	Q96MT8
37618	protein	9936	CD302	Homo sapiens	308	Mass spectrometry [MALDI TOF/TOF]|Mass spectrometry [Q-TOF]	387119	Q5SZL2
252392	protein	51293	CD320	Homo sapiens	575	Mass spectrometry [LTQ]	84902	Q96ST8
18559	protein	945	CD33	Homo sapiens	201	FACS	79598	Q8IW35
18560	protein	947	CD34	Homo sapiens	201	FACS	9350	O95813
2424	protein	948	CD36	Homo sapiens	46	Mass spectrometry	51148	Q5T4B2
823	protein	951	CD37	Homo sapiens	16	Western blotting	10715	P27544
16647	protein	952	CD38	Homo sapiens	159	Mass spectrometry [LTQ]	29956	Q96G23
16637	protein	915	CD3D	Homo sapiens	159	Mass spectrometry [LTQ]	91012	Q8N5B7
16638	protein	916	CD3E	Homo sapiens	159	Mass spectrometry [LTQ]	253782	Q6ZMG9
428610	protein	10849	CD3EAP	Homo sapiens	972	Mass spectrometry	1066	P23141
104781	protein	917	CD3G	Homo sapiens	538	Mass spectrometry	8824	O00748
16640	protein	920	CD4	Homo sapiens	159	Mass spectrometry [LTQ]	23491	Q6UWW8
2405	protein	958	CD40	Homo sapiens	47	FACS	283848	Q5XG92
257870	protein	959	CD40LG	Homo sapiens	578	Mass spectrometry [LTQ]	221223	Q6NT32
897	protein	960	CD44	Homo sapiens	20	Mass spectrometry	1069	P41208
432490	protein	12505	Cd44	Homo sapiens	996	Mass spectrometry	1070	O15182
1517	protein	4179	CD46	Homo sapiens	21	Mass spectrometry	1071	P11597
13707	protein	961	CD47	Homo sapiens	126	Mass spectrometry [LTQ-FT Ultra]	629	P00751
435802	protein	16423	Cd47	Homo sapiens	996	Mass spectrometry	1675	P00746
5772	protein	962	CD48	Homo sapiens	79	Mass spectrometry	3075	P08603
16641	protein	921	CD5	Homo sapiens	159	Mass spectrometry [LTQ]	3078	Q03591
834	protein	963	CD53	Homo sapiens	16	Immunoelectron Microscopy	3080	P36980
1347	protein	1604	CD55	Homo sapiens	21	Mass spectrometry	10878	Q02985
5777	protein	965	CD58	Homo sapiens	79	Mass spectrometry	81494	Q9BXR6
772	protein	966	CD59	Homo sapiens	13	Mass spectrometry	3426	P05156
2336	protein	922	CD5L	Homo sapiens	44	Mass spectrometry	1072	P23528
97847	protein	923	CD6	Homo sapiens	519	Mass spectrometry	1073	Q9Y281
13	protein	967	CD63	Homo sapiens	4	Western blotting	8837	O15519
432508	protein	12512	Cd63	Homo sapiens	996	Mass spectrometry	5199	P27918
58461	protein	968	CD68	Homo sapiens	411	Mass spectrometry	1080	P13569
372595	protein	969	CD69	Homo sapiens	902	Mass spectrometry	114335	A6NKQ9
260308	protein	924	CD7	Homo sapiens	579	Mass spectrometry [LTQ]	114336	H9KV56
5248	protein	970	CD70	Homo sapiens	76	Mass spectrometry	94027	P01233
372614	protein	971	CD72	Homo sapiens	971	Mass spectrometry	57530	Q9P2M7
5786	protein	972	CD74	Homo sapiens	79	Mass spectrometry	84952	Q0VF96
372622	protein	973	CD79A	Homo sapiens	902	Mass spectrometry	10668	Q99675
5789	protein	974	CD79B	Homo sapiens	80	Mass spectrometry	494143	Q8WUX2
2408	protein	941	CD80	Homo sapiens	47	FACS	150356	Q6NUI6
94	protein	975	CD81	Homo sapiens	11	Western blotting	8208	Q13112
492453	protein	12520	Cd81	Homo sapiens	996	Mass spectrometry|Western blotting	283489	Q96JM3
826	protein	3732	CD82	Homo sapiens	16	Western blotting|Immunoelectron Microscopy	1103	P28329
432544	protein	12521	Cd82	Homo sapiens	996	Mass spectrometry	51142	Q9Y6H1
[truncated: 11,552 more rows]

## Sheet: Vesiclepedia_top100
Data accessed on May 2022 from from http://microvesicles.org/
	GENE SYMBOL	NUMBER OF TIMES IDENTIFIED		UniProt IDs_uniprot	UniProt IDs_funrich
1	PDCD6IP	399		Q8WUM4	Q8WUM4	Match
2	GAPDH	377		P04406	P04406	Match
3	HSPA8	363		P11142	P11142	Match
4	ACTB	350		P60709	P60709	Match
5	ANXA2	337		P07355	P07355	Match
6	CD9	328		P21926	P21926	Match
7	PKM	327		P14618	P14618	Match
8	HSP90AA1	327		P07900	P07900	Match
9	ENO1	327		P06733	P06733	Match
10	ANXA5	313		P08758	P08758	Match
11	HSP90AB1	306		P08238	P08238	Match
12	CD63	306		P08962	P08962	Match
13	YWHAZ	301		P63104	P63104	Match
14	YWHAE	300		P62258	P62258	Match
15	EEF1A1	295		P68104	P68104	Match
16	PGK1	291		P00558	P00558	Match
17	CLTC	283		Q00610	Q00610	Match
18	PPIA	278		P62937	P62937	Match
19	SDCBP	277		O00560	O00560	Match
20	ALDOA	275		P04075	P04075	Match
21	EEF2	274		P13639	P13639	Match
22	ALB	274		P02768	P02768	Match
23	TPI1	270		P60174	P60174	Match
24	VCP	269		P55072	P55072	Match
25	CFL1	268		P23528	P23528	Match
26	MSN	266		P26038	P26038	Match
27	ATP1A1	266		P05023	P05023	Match
28	PRDX1	263		Q06830	Q06830	Match
29	MYH9	262		P35579	P35579	Match
30	EZR	262		P15311	P15311	Match
31	CD81	262		P60033	P60033	Match
32	ANXA6	260		P08133	P08133	Match
33	FLOT1	259		O75955	O75955	Match
34	YWHAB	258		P31946	P31946	Match
35	LDHB	258		P07195	P07195	Match
36	SLC3A2	257		P08195	P08195	Match
37	GNB1	257		P62873	P62873	Match
38	PFN1	256		P07737	P07737	Match
39	TSG101	255		Q99816	Q99816	Match
40	YWHAQ	254		P27348	P27348	Match
41	GNAI2	252		P04899	P04899	Match
42	CLIC1	251		O00299	O00299	Match
43	ANXA1	251		P04083	P04083	Match
44	ITGB1	250		P05556	P05556	Match
45	LDHA	249		P00338	P00338	Match
46	FASN	248		P49327	P49327	Match
47	CDC42	248		P60953	P60953	Match
48	RAP1B	242		P61224	P61224	Match
49	CCT2	242		P78371	P78371	Match
50	YWHAG	240		P61981	P61981	Match
51	GNB2	240		P62879	P62879	Match
52	ACTN4	240		O43707	O43707	Match
53	RAB5C	239		P51148	P51148	Match
54	C3	239		P01024	P01024	Match
55	RAB10	236		P61026	P61026	Match
56	HIST1H4A	234		P62805	P62805	Match
57	KRT1	233		P04264	P04264	Match
58	FN1	233		P02751	P02751	Match
59	AHCY	233		P23526	P23526	Match
60	A2M	232		P01023	P01023	Match
61	BSG	230		P35613	P35613	Match
62	ACTN1	229		P12814	P12814	Match
63	ANXA7	228		P20073	P20073	Match
64	ACLY	228		P53396	P53396	Match
65	HIST1H4B	227		P62805	P62805	Match
66	GDI2	227		P50395	P50395	Match
67	FLNA	227		P21333	P21333	Match
68	UBA1	226		P22314	P22314	Match
69	GNAS	226		Q5JWF2	P84996
70	GSN	225		P06396	P06396	Match
71	CCT4	225		P50991	P50991	Match
72	RAN	222		P62826	P62826	Match
73	PRDX2	222		P32119	P32119	Match
74	RHOA	220		P61586	P61586	Match
75	CCT3	220		P49368	P49368	Match
76	RAC1	219		P63000	P63000	Match
77	LGALS3BP	219		Q08380	Q08380	Match
78	TCP1	218		P17987	P17987	Match
79	KRT10	218		P13645	P13645	Match
80	CAP1	218		Q01518	Q01518	Match
81	RAB7A	217		P51149	P51149	Match
82	TUBB4B	216		P68371	P68371	Match
83	HSPA5	215		P11021	P11021	Match
84	IQGAP1	214		P46940	P46940	Match
85	GPI	214		P06744	P06744	Match
86	RALA	213		P11233	P11233	Match
87	KPNB1	212		Q14974	Q14974	Match
88	HIST1H4I	212		P62805	P62805	Match
89	TFRC	211		P02786	P02786	Match
90	EIF4A1	211		P60842	P60842	Match
91	HIST4H4	210		P62805	P62805	Match
92	CCT8	210		P50990	P50990	Match
93	TLN1	209		Q9Y490	Q9Y490	Match
94	HIST1H4K	209		P62805	P62805	Match
95	HIST1H4H	209		P62805	P62805	Match
96	CCT6A	209		P40227	P40227	Match
97	ANXA11	209		P50995	P50995	Match
98	HIST1H4J	208		P62805	P62805	Match
99	HIST1H4F	208		P62805	P62805	Match
100	HIST1H4D	208		P62805	P62805	Match

## Sheet: PeptideAtlas
Supplementary Table S1. Union of proteins in both the plasma and blood extracellular vesicle PeptideAtlas builds, along with the crudely estimated log10 abundances and functional annotations.
protein_identifier	symbol	plasma_abundance	EV_abundance	max_abundance	diff	blood_cell_type	tissue_type	protein_name
P02768	ALB	4.29951	4.1086	4.29951	-0.190906	naive CD4 T-cell	liver	Albumin
P00450	CP	4.10034	3.0748	4.10034	-1.02553		liver	Ceruloplasmin
P0C0L5	C4B	3.92288	3.77591	3.92288	-0.146978		adrenal gland;liver	Complement C4-B
P0C0L4	C4A	3.91728	3.77313	3.91728	-0.144147		liver	Complement C4-A
P01024	C3	3.90147	3.87917	3.90147	-0.0223073	non-classical monocyte	liver	Complement C3
P02790	HPX	3.85263	2.93272	3.85263	-0.919913		liver	Hemopexin
P01023	A2M	3.82395	3.66545	3.82395	-0.158497	gdT-cell	liver;lung	Alpha-2-macroglobulin
P08603	CFH	3.79401	3.31701	3.79401	-0.476998	MAIT T-cell	liver	Complement factor H
P04114	APOB	3.77316	3.74864	3.77316	-0.0245215		intestine;liver	Apolipoprotein B-100
P02765	AHSG	3.75946	2.88987	3.75946	-0.869584	NK-cell	liver	Alpha-2-HS-glycoprotein
P00751	CFB	3.75547	2.80885	3.75547	-0.946621	plasmacytoid DC	liver	Complement factor B
P01871	IGHM	3.53608	3.74291	3.74291	0.206826			Immunoglobulin heavy constant mu
P01008	SERPINC1	3.73562	2.66523	3.73562	-1.0704	eosinophil	liver	Antithrombin-III
P02647	APOA1	3.7225	3.2181	3.7225	-0.504396	plasmacytoid DC	liver	Apolipoprotein A-I
P02751	FN1	3.27278	3.71438	3.71438	0.441603		ductus deferens;placenta	Fibronectin
P01859	IGHG2	3.63264	3.70506	3.70506	0.0724164			Immunoglobulin heavy constant gamma 2
P02787	TF	3.692	3.39303	3.692	-0.298964		liver	Serotransferrin
P06396	GSN	3.69012	3.04569	3.69012	-0.644436	eosinophil		Gelsolin
P00738	HP	3.6833	3.10467	3.6833	-0.578621	classical monocyte;eosinophil	liver	Haptoglobin
P01857	IGHG1	3.64268	3.68163	3.68163	0.0389491			Immunoglobulin heavy constant gamma 1
P02774	GC	3.66494	2.83233	3.66494	-0.832609		liver	Vitamin D-binding protein
P01011	SERPINA3	3.66256	2.72858	3.66256	-0.933985		liver	Alpha-1-antichymotrypsin
P01042	KNG1	3.65785	2.87409	3.65785	-0.783766	basophil	liver	Kininogen-1
P02675	FGB	3.65116	3.36093	3.65116	-0.290225		liver	Fibrinogen beta chain
P01876	IGHA1	3.63378	3.31204	3.63378	-0.321743			Immunoglobulin heavy constant alpha 1
P02671	FGA	3.63194	3.4713	3.63194	-0.160633		liver	Fibrinogen alpha chain
P01861	IGHG4	3.54277	3.61704	3.61704	0.074275			Immunoglobulin heavy constant gamma 4
P01834	IGKC	3.60615	3.42807	3.60615	-0.17808			Immunoglobulin kappa constant
P06727	APOA4	3.55515	2.79375	3.55515	-0.761406		intestine	Apolipoprotein A-IV
P00747	PLG	3.55001	3.13783	3.55001	-0.412181		liver	Plasminogen
P01009	SERPINA1	3.52919	3.02207	3.52919	-0.507121	classical monocyte;intermediate monocyte;neutrophil;non-classical monocyte	liver	Alpha-1-antitrypsin
P00739	HPR	3.52538	3.14	3.52538	-0.385379		liver	Haptoglobin-related protein
Q14624	ITIH4	3.51214	2.98195	3.51214	-0.530187	NK-cell	liver	Inter-alpha-trypsin inhibitor heavy chain H4
P01877	IGHA2	3.492	3.16605	3.492	-0.325948			Immunoglobulin heavy constant alpha 2
P02679	FGG	3.44895	3.42954	3.44895	-0.0194153		liver	Fibrinogen gamma chain
P00734	F2	3.44811	2.82096	3.44811	-0.62715		liver	Prothrombin
P02753	RBP4	3.43964	2.1302	3.43964	-1.30943	classical monocyte;myeloid DC	liver	Retinol-binding protein 4
P01031	C5	3.40189	2.94444	3.40189	-0.457453		liver	Complement C5
P02749	APOH	3.39543	2.833	3.39543	-0.562435		liver	Beta-2-glycoprotein 1
P04003	C4BPA	3.23345	3.39178	3.39178	0.158336	neutrophil	liver	C4b-binding protein alpha chain
P04264	KRT1	3.38893	3.11216	3.38893	-0.276763	memory CD4 T-cell;memory CD8 T-cell;naive CD4 T-cell	skin 1	Keratin, type II cytoskeletal 1
P01860	IGHG3	3.37433	3.37317	3.37433	-0.00116028			Immunoglobulin heavy constant gamma 3
P02652	APOA2	3.37031	2.70879	3.37031	-0.661523	intermediate monocyte;neutrophil	liver	Apolipoprotein A-II
P02760	AMBP	3.36154	2.59214	3.36154	-0.769398		liver	Protein AMBP
P02748	C9	3.35473	2.75567	3.35473	-0.599059		liver	Complement component C9
Q96PD5	PGLYRP2	3.3523	2.50057	3.3523	-0.851733		liver	N-acetylmuramoyl-L-alanine amidase
P04217	A1BG	3.34361	2.62966	3.34361	-0.713951	plasmacytoid DC	liver	Alpha-1B-glycoprotein
P10643	C7	3.33958	2.54927	3.33958	-0.790309		ovary	Complement component C7
P10909	CLU	3.33569	2.87051	3.33569	-0.465185	basophil	epididymis;liver	Clusterin
P60709	ACTB	2.85425	3.33321	3.33321	0.478952			Actin, cytoplasmic 1
P02766	TTR	3.33121	2.59283	3.33121	-0.738384		brain;liver;retina	Transthyretin
P19827	ITIH1	3.3229	3.00742	3.3229	-0.315476	classical monocyte	liver	Inter-alpha-trypsin inhibitor heavy chain H1
Q9Y490	TLN1	2.41429	3.32248	3.32248	0.908186			Talin-1
B9A064	IGLL5	3.31003	3.14206	3.31003	-0.167974	memory B-cell;naive B-cell	blood;lymphoid system	Immunoglobulin lambda-like polypeptide 5
P35579	MYH9	1.99236	3.30995	3.30995	1.31759			Myosin-9
P63261	ACTG1	2.82524	3.3097	3.3097	0.48446			Actin, cytoplasmic 2
P04004	VTN	3.30949	2.73811	3.30949	-0.571383	naive CD8 T-cell	liver	Vitronectin
P05546	SERPIND1	3.30698	2.43517	3.30698	-0.871806		liver	Heparin cofactor 2
P08697	SERPINF2	3.28986	2.39724	3.28986	-0.892617	plasmacytoid DC	liver	Alpha-2-antiplasmin
P02763	ORM1	3.28699	2.28945	3.28699	-0.997543	neutrophil	liver	Alpha-1-acid glycoprotein 1
P19823	ITIH2	3.2868	3.05945	3.2868	-0.227356		liver	Inter-alpha-trypsin inhibitor heavy chain H2
P06681	C2	3.28679	1.86179	3.28679	-1.42499	classical monocyte;intermediate monocyte;non-classical monocyte	liver	Complement C2
P04196	HRG	3.28339	2.68449	3.28339	-0.598898		liver	Histidine-rich glycoprotein
P01764	IGHV3-23	3.0666	3.26971	3.26971	0.203115			Immunoglobulin heavy variable 3-23
P07477	PRSS1	3.26194	2.40842	3.26194	-0.853529	basophil	pancreas	Trypsin-1
P15814	IGLL1	3.26161	2.92578	3.26161	-0.335829	memory B-cell;naive B-cell	blood;bone marrow;lymphoid system;testis	Immunoglobulin lambda-like polypeptide 1
P05155	SERPING1	3.25901	2.56281	3.25901	-0.696196	classical monocyte;intermediate monocyte;neutrophil;plasmacytoid DC	liver	Plasma protease C1 inhibitor
P25311	AZGP1	3.24247	1.7801	3.24247	-1.46237		liver;salivary gland	Zinc-alpha-2-glycoprotein
P36955	SERPINF1	3.24181	1.95793	3.24181	-1.28388	plasmacytoid DC	retina	Pigment epithelium-derived factor
P01019	AGT	3.24019	2.45832	3.24019	-0.781875		liver	Angiotensinogen
P01780	IGHV3-7	3.07259	3.23593	3.23593	0.163337			Immunoglobulin heavy variable 3-7
P01763	IGHV3-48	3.04719	3.20202	3.20202	0.154832			Immunoglobulin heavy variable 3-48
P35527	KRT9	3.17814	2.86418	3.17814	-0.31396		lymphoid system;skin 1	Keratin, type I cytoskeletal 9
P21333	FLNA	2.32346	3.1769	3.1769	0.853448		smooth muscle;urinary bladder	Filamin-A
P04275	VWF	2.95748	3.17469	3.17469	0.217216	neutrophil	adipose tissue	von Willebrand factor
P19652	ORM2	3.17397	2.29937	3.17397	-0.874597	neutrophil	liver	Alpha-1-acid glycoprotein 2
A0A0B4J1X5	IGHV3-74	3.02845	3.16136	3.16136	0.132909			Immunoglobulin heavy variable 3-74
P00736	C1R	3.16061	2.9036	3.16061	-0.257007	eosinophil;gdT-cell;MAIT T-cell;memory CD4 T-cell;memory CD8 T-cell;naive CD4 T-cell;naive CD8 T-cell;neutrophil;NK-cell;T-reg	liver	Complement C1r subcomponent
P13645	KRT10	3.15497	2.90025	3.15497	-0.254723		skin 1	Keratin, type I cytoskeletal 10
P02649	APOE	3.15277	2.87555	3.15277	-0.27722		adrenal gland;liver	Apolipoprotein E
P51884	LUM	3.13442	1.49655	3.13442	-1.63787	basophil	placenta	Lumican
P43652	AFM	3.12552	2.17497	3.12552	-0.950549		liver	Afamin
P02656	APOC3	3.10701	2.72605	3.10701	-0.380958		liver	Apolipoprotein C-III
O75882	ATRN	3.10569	1.98801	3.10569	-1.11768			Attractin
Q03591	CFHR1	3.10533	2.57578	3.10533	-0.529543		liver	Complement factor H-related protein 1
P13671	C6	3.08762	2.49743	3.08762	-0.590199		liver	Complement component C6
P35908	KRT2	3.08532	2.87678	3.08532	-0.208534	naive CD4 T-cell;naive CD8 T-cell	skin 1	Keratin, type II cytoskeletal 2 epidermal
P02743	APCS	3.08045	2.11692	3.08045	-0.963529		liver	Serum amyloid P-component
P02750	LRG1	3.0754	1.70619	3.0754	-1.36921	neutrophil	liver	Leucine-rich alpha-2-glycoprotein
P07996	THBS1	2.53128	3.075	3.075	0.543713	eosinophil		Thrombospondin-1
A0A0B4J1V1	IGHV3-21	2.96337	3.07329	3.07329	0.109927			Immunoglobulin heavy variable 3-21
P05543	SERPINA7	3.07022	1.61275	3.07022	-1.45747		liver	Thyroxine-binding globulin
Q9Y4H2	IRS2		3.06232	3.06232	3.06232	neutrophil	bone marrow	Insulin receptor substrate 2
P27169	PON1	3.06214	2.52911	3.06214	-0.533024	NK-cell	liver	Serum paraoxonase/arylesterase 1
P05090	APOD	3.05545	2.26715	3.05545	-0.788299	memory B-cell	breast	Apolipoprotein D
P18206	VCL	2.44073	3.05156	3.05156	0.610833			Vinculin
P20742	PZP	3.04434	2.95004	3.04434	-0.094295	gdT-cell;MAIT T-cell	liver	Pregnancy zone protein
P35858	IGFALS	3.03631	1.86099	3.03631	-1.17532		liver	Insulin-like growth factor-binding protein complex acid labile subunit
P09871	C1S	3.02696	2.71676	3.02696	-0.310199	neutrophil	liver	Complement C1s subcomponent
P23142	FBLN1	3.01927	2.4159	3.01927	-0.603366	non-classical monocyte	placenta;vagina	Fibulin-1
P68133	ACTA1	2.5703	3.01775	3.01775	0.447455		skeletal muscle;tongue	Actin, alpha skeletal muscle
P05452	CLEC3B	3.01161	1.41702	3.01161	-1.59459		breast;lung	Tetranectin
P01766	IGHV3-13	2.93909	3.00823	3.00823	0.0691385			Immunoglobulin heavy variable 3-13
P12814	ACTN1	2.09747	2.99995	2.99995	0.902481	neutrophil		Alpha-actinin-1
P08185	SERPINA6	2.99667	1.85499	2.99667	-1.14168		liver	Corticosteroid-binding globulin
P01619	IGKV3-20	2.82016	2.99374	2.99374	0.17358			Immunoglobulin kappa variable 3-20
O43866	CD5L	2.61531	2.99272	2.99272	0.377412	non-classical monocyte	lymphoid system	CD5 antigen-like
P12259	F5	2.9826	2.68972	2.9826	-0.292883	eosinophil;neutrophil	brain;liver;placenta	Coagulation factor V
P01768	IGHV3-30	2.67571	2.9815	2.9815	0.305791			Immunoglobulin heavy variable 3-30
P04433	IGKV3-11	2.79358	2.97573	2.97573	0.182141			Immunoglobulin kappa variable 3-11
P02655	APOC2	2.97282	2.47441	2.97282	-0.498415	NK-cell	liver	Apolipoprotein C-II
P05156	CFI	2.96806	2.46006	2.96806	-0.508		kidney;liver	Complement factor I
A0A0B4J1V0	IGHV3-15	2.89689	2.9677	2.9677	0.0708048			Immunoglobulin heavy variable 3-15
P69905	HBA1	2.65894	2.96149	2.96149	0.302551	eosinophil;neutrophil;plasmacytoid DC	blood;bone marrow	Hemoglobin subunit alpha
P22792	CPN2	2.96049	2.2454	2.96049	-0.71509	neutrophil	liver	Carboxypeptidase N subunit 2
Q06033	ITIH3	2.95665	2.23246	2.95665	-0.724196		liver	Inter-alpha-trypsin inhibitor heavy chain H3
P29622	SERPINA4	2.95178	2.26782	2.95178	-0.683957		gallbladder;liver;pancreas	Kallistatin
Q9NZP8	C1RL	2.95125	1.83274	2.95125	-1.11851	neutrophil	liver	Complement C1r subcomponent-like protein
P00748	F12	2.94833	2.25898	2.94833	-0.689348	classical monocyte;eosinophil	liver	Coagulation factor XII
P07358	C8B	2.94679	2.60029	2.94679	-0.3465	basophil	liver	Complement component C8 beta chain
P01772	IGHV3-33	2.65946	2.93916	2.93916	0.279699			Immunoglobulin heavy variable 3-33
A0A0C4DH35	IGHV3-35	2.91522	2.93908	2.93908	0.0238644			Probable non-functional immunoglobulin heavy variable 3-35
P07357	C8A	2.93379	2.43007	2.93379	-0.503726		liver	Complement component C8 alpha chain
P68871	HBB	2.80048	2.92041	2.92041	0.119922	neutrophil;plasmacytoid DC	bone marrow	Hemoglobin subunit beta
P63267	ACTG2		2.9117	2.9117	2.9117	T-reg	intestine;smooth muscle;urinary bladder	Actin, gamma-enteric smooth muscle
P00742	F10	2.89508	1.40463	2.89508	-1.49045	MAIT T-cell	liver	Coagulation factor X
P46821	MAP1B	1.06406	2.89239	2.89239	1.82833		brain	Microtubule-associated protein 1B
O75636	FCN3	2.88517	2.72522	2.88517	-0.159948		liver;lung	Ficolin-3
Q9P266	JCAD		2.87463	2.87463	2.87463			Junctional protein associated with coronary artery disease
P03952	KLKB1	2.86534	2.35461	2.86534	-0.510733	gdT-cell	liver	Plasma kallikrein
P26927	MST1	2.86417	1.83946	2.86417	-1.02471			Hepatocyte growth factor-like protein
P01762	IGHV3-11	2.79086	2.8641	2.8641	0.0732475			Immunoglobulin heavy variable 3-11
Q92954	PRG4	2.84634	1.38089	2.84634	-1.46545	T-reg	adipose tissue;liver	Proteoglycan 4
Q16610	ECM1	2.84431	1.95187	2.84431	-0.892443	classical monocyte;myeloid DC	epididymis;esophagus;lymphoid system	Extracellular matrix protein 1
A0A0C4DH73	IGKV1-12	2.53709	2.83583	2.83583	0.298736			Immunoglobulin kappa variable 1-12
A0A0B4J1Y9	IGHV3-72	2.72796	2.83427	2.83427	0.106312			Immunoglobulin heavy variable 3-72
A0A0C4DH42	IGHV3-66	2.63962	2.8226	2.8226	0.182976			Immunoglobulin heavy variable 3-66
P35542	SAA4	2.81023	2.15269	2.81023	-0.657544	memory B-cell	liver	Serum amyloid A-4 protein
A0A0C4DH25	IGKV3D-20	2.71979	2.80912	2.80912	0.0893251			Immunoglobulin kappa variable 3D-20
P01611	IGKV1D-12	2.52625	2.80874	2.80874	0.28249			Immunoglobulin kappa variable 1D-12
A0A0C4DH72	IGKV1-6	2.50477	2.80803	2.80803	0.303256			Immunoglobulin kappa variable 1-6
Q15942	ZYX	1.86752	2.80665	2.80665	0.939135	neutrophil		Zyxin
P07225	PROS1	2.78652	2.80655	2.80655	0.0200293	neutrophil	liver	Vitamin K-dependent protein S
P06276	BCHE	2.79757	1.20514	2.79757	-1.59243		liver	Cholinesterase
Q04756	HGFAC	2.79312	1.30706	2.79312	-1.48606		liver	Hepatocyte growth factor activator
P36980	CFHR2	2.79218	2.19135	2.79218	-0.600832		liver	Complement factor H-related protein 2
Q9UBW5	BIN2	1.49986	2.78894	2.78894	1.28908			Bridging integrator 2
Q86UX7	FERMT3	1.91771	2.77572	2.77572	0.858012		blood;bone marrow;lymphoid system	Fermitin family homolog 3
P02654	APOC1	2.77329	2.22629	2.77329	-0.547002	myeloid DC	liver	Apolipoprotein C-I
P01599	IGKV1-17	2.41833	2.76976	2.76976	0.351439			Immunoglobulin kappa variable 1-17
P00740	F9	2.76929	1.57507	2.76929	-1.19422		liver	Coagulation factor IX
Q96IY4	CPB2	2.76671	1.92576	2.76671	-0.840955		liver	Carboxypeptidase B2
O95810	CAVIN2	1.72454	2.76575	2.76575	1.04122	basophil;neutrophil		Caveolae-associated protein 2
P02042	HBD	2.70038	2.76125	2.76125	0.0608713		bone marrow	Hemoglobin subunit delta
P06312	IGKV4-1	2.60262	2.75969	2.75969	0.157072			Immunoglobulin kappa variable 4-1
Q9H4B7	TUBB1	1.7671	2.75821	2.75821	0.99111	basophil;neutrophil	blood;lymphoid system	Tubulin beta-1 chain
P08519	LPA	2.58645	2.75539	2.75539	0.16894		liver	Apolipoprotein(a)
P08571	CD14	2.75519	1.80311	2.75519	-0.95208	classical monocyte	blood;liver	Monocyte differentiation antigen CD14
P05160	F13B	2.74403	2.05176	2.74403	-0.692271		liver	Coagulation factor XIII B chain
P01602	IGKV1-5	2.40888	2.74348	2.74348	0.334594			Immunoglobulin kappa variable 1-5
P01601	IGKV1D-16	2.44492	2.74174	2.74174	0.296826			Immunoglobulin kappa variable 1D-16
P13647	KRT5	2.74158	2.49187	2.74158	-0.249707	plasmacytoid DC	esophagus;skin 1;tongue	Keratin, type II cytoskeletal 5
Q7Z401	DENND4A		2.7399	2.7399	2.7399			C-myc promoter-binding protein
A0A075B6S5	IGKV1-27	2.43375	2.73782	2.73782	0.304069			Immunoglobulin kappa variable 1-27
Q13201	MMRN1	2.09032	2.73686	2.73686	0.646536	NK-cell;plasmacytoid DC		Multimerin-1
P08514	ITGA2B	1.50762	2.73434	2.73434	1.22672	basophil	blood;epididymis;lymphoid system	Integrin alpha-IIb
Q96D71	REPS1	1.28644	2.73407	2.73407	1.44764			RalBP1-associated Eps domain-containing protein 1
Q86VQ1	GLCCI1		2.73345	2.73345	2.73345		lymphoid system	Glucocorticoid-induced transcript 1 protein
P03951	F11	2.72982	1.31776	2.72982	-1.41207		liver	Coagulation factor XI
P14618	PKM	2.10252	2.72645	2.72645	0.623927		skeletal muscle	Pyruvate kinase PKM
P15169	CPN1	2.72433	1.49516	2.72433	-1.22917		liver	Carboxypeptidase N catalytic chain
P04430	IGKV1-16	2.45804	2.72183	2.72183	0.263783			Immunoglobulin kappa variable 1-16
P16157	ANK1	1.31757	2.71539	2.71539	1.39781	memory B-cell;naive B-cell;plasmacytoid DC	skeletal muscle;tongue	Ankyrin-1
P04350	TUBB4A	1.8351	2.71499	2.71499	0.879894		adrenal gland;brain	Tubulin beta-4A chain
P08567	PLEK	1.86556	2.71252	2.71252	0.846961		blood;bone marrow;lymphoid system	Pleckstrin
P01825	IGHV4-59	2.37292	2.71186	2.71186	0.33895			Immunoglobulin heavy variable 4-59
P04278	SHBG	2.71079	1.75127	2.71079	-0.959516	myeloid DC	intestine;liver	Sex hormone-binding globulin
Q14520	HABP2	2.70912	1.76636	2.70912	-0.942753		liver	Hyaluronan-binding protein 2
O14791	APOL1	2.46851	2.70642	2.70642	0.237915			Apolipoprotein L1
P17936	IGFBP3	2.70127	1.68755	2.70127	-1.01372	plasmacytoid DC	placenta	Insulin-like growth factor-binding protein 3
P01591	JCHAIN	2.36742	2.69607	2.69607	0.328646	memory B-cell;naive B-cell;plasmacytoid DC	blood;intestine;lymphoid system;salivary gland	Immunoglobulin J chain
Q3YEC7	RABL6		2.69123	2.69123	2.69123		skeletal muscle	Rab-like protein 6
P02746	C1QB	2.68276	2.68849	2.68849	0.00573308	intermediate monocyte;non-classical monocyte	lymphoid system	Complement C1q subcomponent subunit B
P01597	IGKV1-39	2.38946	2.6822	2.6822	0.292735			Immunoglobulin kappa variable 1-39
O00391	QSOX1	2.67965	1.63617	2.67965	-1.04348		placenta	Sulfhydryl oxidase 1
Q9UK55	SERPINA10	2.67857	1.76317	2.67857	-0.915408		liver	Protein Z-dependent protease inhibitor
P01624	IGKV3-15	2.42341	2.6776	2.6776	0.254193			Immunoglobulin kappa variable 3-15
Q8WWA0	ITLN1	1.09801	2.66696	2.66696	1.56895	intermediate monocyte;non-classical monocyte	adipose tissue;heart muscle;intestine;lymphoid system	Intelectin-1
P01767	IGHV3-53	2.42399	2.66574	2.66574	0.241747			Immunoglobulin heavy variable 3-53
Q08380	LGALS3BP	2.66473	2.56774	2.66473	-0.0969911	naive CD4 T-cell		Galectin-3-binding protein
Q9NZN5	ARHGEF12	1.28644	2.66472	2.66472	1.37829	basophil		Rho guanine nucleotide exchange factor 12
Q13418	ILK	1.53305	2.66266	2.66266	1.12961			Integrin-linked protein kinase
Q00610	CLTC	1.39714	2.66252	2.66252	1.26538			Clathrin heavy chain 1
P80108	GPLD1	2.66058	1.54832	2.66058	-1.11226		liver	Phosphatidylinositol-glycan-specific phospholipase D
P22352	GPX3	2.6558	1.49045	2.6558	-1.16536	neutrophil	kidney;thyroid gland	Glutathione peroxidase 3
Q562R1	ACTBL2	2.25059	2.65564	2.65564	0.405042		cervix, uterine;placenta;skin 1	Beta-actin-like protein 2
P06733	ENO1	1.96722	2.65392	2.65392	0.686691			Alpha-enolase
P11277	SPTB	1.52284	2.65273	2.65273	1.12989		bone marrow;brain;skeletal muscle	Spectrin beta chain, erythrocytic
P98160	HSPG2	2.65269	1.87612	2.65269	-0.776563	plasmacytoid DC	smooth muscle	Basement membrane-specific heparan sulfate proteoglycan core protein
P01824	IGHV4-39	2.28181	2.64686	2.64686	0.365051			Immunoglobulin heavy variable 4-39
Q66K74	MAP1S		2.64672	2.64672	2.64672			Microtubule-associated protein 1S
A0A0C4DH31	IGHV1-18	2.50801	2.64529	2.64529	0.137286			Immunoglobulin heavy variable 1-18
P48740	MASP1	2.64482	1.98957	2.64482	-0.655244		cervix, uterine;liver	Mannan-binding lectin serine protease 1
Q5VZK9	CARMIL1	1.22711	2.63358	2.63358	1.40647			F-actin-uncapping protein LRRC16A
O43707	ACTN4	1.87738	2.62805	2.62805	0.750668			Alpha-actinin-4
Q02985	CFHR3	2.62529	2.00515	2.62529	-0.620142		liver	Complement factor H-related protein 3
P00915	CA1	2.62083	1.88351	2.62083	-0.737317		bone marrow;intestine	Carbonic anhydrase 1
P27824	CANX	1.40754	2.62076	2.62076	1.21321			Calnexin
Q12805	EFEMP1	2.61547	1.46508	2.61547	-1.15039			EGF-containing fibulin-like extracellular matrix protein 1
Q93084	ATP2A3	1.40875	2.61383	2.61383	1.20508		lymphoid system;salivary gland	Sarcoplasmic/endoplasmic reticulum calcium ATPase 3
P05106	ITGB3	1.39622	2.61076	2.61076	1.21454	basophil;neutrophil	thyroid gland	Integrin beta-3
Q9BYX7	POTEKP		2.60969	2.60969	2.60969			Putative beta-actin-like protein 3
P02747	C1QC	2.56553	2.60914	2.60914	0.0436108	intermediate monocyte	lymphoid system	Complement C1q subcomponent subunit C
Q6PKG0	LARP1	0.865534	2.6081	2.6081	1.74256			La-related protein 1
A0A0B4J1X8	IGHV3-43	2.45207	2.60671	2.60671	0.154637			Immunoglobulin heavy variable 3-43
P04070	PROC	2.60388	1.16217	2.60388	-1.44171	plasmacytoid DC	liver	Vitamin K-dependent protein C
P07360	C8G	2.60352	2.26638	2.60352	-0.337148	gdT-cell	liver	Complement component C8 gamma chain
Q9Y6R7	FCGBP	2.53942	2.60168	2.60168	0.062259			IgGFc-binding protein
P0DJI8	SAA1	2.60099	1.79576	2.60099	-0.805228	gdT-cell;intermediate monocyte;memory B-cell	adipose tissue;liver	Serum amyloid A-1 protein
Q5VZ89	DENND4C		2.6004	2.6004	2.6004			DENN domain-containing protein 4C
O95445	APOM	2.60022	2.06831	2.60022	-0.531912		liver	Apolipoprotein M
P23083	IGHV1-2	2.52049	2.59755	2.59755	0.0770663			Immunoglobulin heavy variable 1-2
P67936	TPM4	2.0363	2.59487	2.59487	0.558567			Tropomyosin alpha-4 chain
Q9BXR6	CFHR5	2.59192	2.10983	2.59192	-0.482084		liver	Complement factor H-related protein 5
P27918	CFP	2.59108	2.50332	2.59108	-0.0877658	classical monocyte;intermediate monocyte;myeloid DC;neutrophil;non-classical monocyte	blood;bone marrow;lymphoid system	Properdin
P63104	YWHAZ	2.0233	2.59027	2.59027	0.566974			14-3-3 protein zeta/delta
P19105	MYL12A		2.59022	2.59022	2.59022		blood;heart muscle;skeletal muscle	Myosin regulatory light chain 12A
Q9Y4G6	TLN2	1.72803	2.59009	2.59009	0.862055		kidney	Talin-2
P02533	KRT14	2.58956	2.34138	2.58956	-0.248182		skin 1;tongue	Keratin, type I cytoskeletal 14
A0A0C4DH36	IGHV3-38		2.58855	2.58855	2.58855			Probable non-functional immunoglobulin heavy variable 3-38
Q96N67	DOCK7		2.58773	2.58773	2.58773	myeloid DC		Dedicator of cytokinesis protein 7
P00488	F13A1	2.493	2.58644	2.58644	0.0934447	classical monocyte;myeloid DC	placenta	Coagulation factor XIII A chain
Q9UGM5	FETUB	2.58445	1.40694	2.58445	-1.17751		liver	Fetuin-B
Q5XKE5	KRT79	2.58007	2.26952	2.58007	-0.310548		lymphoid system;skin 1	Keratin, type II cytoskeletal 79
A0A0C4DH41	IGHV4-61	2.28474	2.58004	2.58004	0.295302			Immunoglobulin heavy variable 4-61
P48059	LIMS1	1.48736	2.57544	2.57544	1.08808			LIM and senescent cell antigen-like-containing domain protein 1
P24844	MYL9	1.43942	2.57496	2.57496	1.13555	eosinophil;neutrophil	smooth muscle;urinary bladder	Myosin regulatory light polypeptide 9
P08779	KRT16	2.57467	2.30744	2.57467	-0.267231		tongue	Keratin, type I cytoskeletal 16
P37802	TAGLN2	1.98256	2.57339	2.57339	0.590831			Transgelin-2
Q5JSH3	WDR44	1.31672	2.57271	2.57271	1.25599			WD repeat-containing protein 44
P26038	MSN	2.02853	2.57185	2.57185	0.543324			Moesin
P43251	BTD	2.57111	1.16731	2.57111	-1.4038			Biotinidase
P0DSN7	IGKV1D-37	2.41069	2.56941	2.56941	0.158725			Probable non-functional immunoglobulinn kappa variable 1D-37
P68366	TUBA4A	1.94383	2.569	2.569	0.625166		skeletal muscle	Tubulin alpha-4A chain
P0DJI9	SAA2	2.56653	1.83588	2.56653	-0.730643		liver	Serum amyloid A-2 protein
Q9BQE3	TUBA1C	1.92073	2.56032	2.56032	0.639589	basophil		Tubulin alpha-1C chain
Q96Q42	ALS2		2.55875	2.55875	2.55875	basophil;eosinophil	brain	Alsin
A0A075B6Q5	IGHV3-64	2.50755	2.55822	2.55822	0.0506629			Immunoglobulin heavy variable 3-64
P16284	PECAM1	1.82661	2.55508	2.55508	0.728473			Platelet endothelial cell adhesion molecule
A0A075B6R2	IGHV4-4	2.27288	2.55379	2.55379	0.280908			Immunoglobulin heavy variable 4-4
P06310	IGKV2-30	2.46695	2.55333	2.55333	0.0863798			Immunoglobulin kappa variable 2-30
A0A0B4J1V6	IGHV3-73	2.42834	2.54929	2.54929	0.120953			Immunoglobulin heavy variable 3-73
Q15833	STXBP2	0.88445	2.54873	2.54873	1.66428	basophil;classical monocyte;eosinophil;intermediate monocyte;myeloid DC;neutrophil;non-classical monocyte	blood;lymphoid system	Syntaxin-binding protein 2
P50552	VASP	1.48427	2.54496	2.54496	1.06069	eosinophil		Vasodilator-stimulated phosphoprotein
Q15311	RALBP1		2.54368	2.54368	2.54368	neutrophil		RalA-binding protein 1
O00151	PDLIM1	1.78655	2.53766	2.53766	0.751112	eosinophil;memory B-cell;naive B-cell		PDZ and LIM domain protein 1
O75083	WDR1	1.80301	2.53766	2.53766	0.734655			WD repeat-containing protein 1
Q14766	LTBP1	1.92529	2.53694	2.53694	0.611647	basophil		Latent-transforming growth factor beta-binding protein 1
Q8N3F8	MICALL1		2.53542	2.53542	2.53542			MICAL-like protein 1
P07437	TUBB	1.93494	2.53429	2.53429	0.59935		lymphoid system	Tubulin beta chain
A0A0C4DH38	IGHV5-51	2.49001	2.5338	2.5338	0.0437909			Immunoglobulin heavy variable 5-51
O95678	KRT75	2.52942	2.19746	2.52942	-0.331963		skin 1;tongue	Keratin, type II cytoskeletal 75
P00746	CFD	2.52857	1.01018	2.52857	-1.51839	basophil		Complement factor D
Q9UMZ2	SYNRG		2.52609	2.52609	2.52609			Synergin gamma
P01593	IGKV1D-33	2.23634	2.52449	2.52449	0.288145			Immunoglobulin kappa variable 1D-33
P04075	ALDOA	2.26292	2.52301	2.52301	0.260094			Fructose-bisphosphate aldolase A
P30101	PDIA3	1.92196	2.52279	2.52279	0.600834			Protein disulfide-isomerase A3
P02775	PPBP	2.52247	2.35598	2.52247	-0.166485	basophil;neutrophil	blood;bone marrow;lymphoid system	Platelet basic protein
Q27J81	INF2	1.3199	2.51476	2.51476	1.19486			Inverted formin-2
Q05682	CALD1	1.53523	2.51262	2.51262	0.977393	neutrophil	smooth muscle	Caldesmon
P04180	LCAT	2.51231	1.3962	2.51231	-1.11611		brain;liver	Phosphatidylcholine-sterol acyltransferase
A0A0C4DH69	IGKV1-9	2.26172	2.51178	2.51178	0.25006			Immunoglobulin kappa variable 1-9
O75069	TMCC2		2.51064	2.51064	2.51064	eosinophil	bone marrow;brain	Transmembrane and coiled-coil domains protein 2
P48735	IDH2	1.32775	2.5089	2.5089	1.18115		heart muscle;skeletal muscle	Isocitrate dehydrogenase [NADP], mitochondrial
A0A0C4DH67	IGKV1-8	2.37476	2.50874	2.50874	0.133973			Immunoglobulin kappa variable 1-8
O75592	MYCBP2		2.50853	2.50853	2.50853			E3 ubiquitin-protein ligase MYCBP2
P06331	IGHV4-34	2.24507	2.50824	2.50824	0.263173			Immunoglobulin heavy variable 4-34
Q14247	CTTN	1.32968	2.50689	2.50689	1.17722	neutrophil		Src substrate cortactin
Q9BUF5	TUBB6	1.69413	2.50681	2.50681	0.812685	plasmacytoid DC		Tubulin beta-6 chain
P25705	ATP5F1A	1.24188	2.5056	2.5056	1.26372			ATP synthase subunit alpha, mitochondrial
P01880	IGHD	2.50556	1.82138	2.50556	-0.684177			Immunoglobulin heavy constant delta
A0A0A0MS15	IGHV3-49	2.16571	2.50325	2.50325	0.337535			Immunoglobulin heavy variable 3-49
P04406	GAPDH	2.24154	2.50105	2.50105	0.259501		skeletal muscle	Glyceraldehyde-3-phosphate dehydrogenase
A0A087WSY6	IGKV3D-15	2.35886	2.49796	2.49796	0.139103			Immunoglobulin kappa variable 3D-15
P05556	ITGB1	1.86809	2.49598	2.49598	0.627897			Integrin beta-1
P22105	TNXB	2.49267	1.52511	2.49267	-0.967558			Tenascin-X
P61981	YWHAG	1.72722	2.49135	2.49135	0.76413		brain;skeletal muscle	14-3-3 protein gamma
P01742	IGHV1-69	2.47877	2.48902	2.48902	0.0102555			Immunoglobulin heavy variable 1-69
P49747	COMP	2.48719	1.66422	2.48719	-0.82297		adipose tissue;skeletal muscle	Cartilage oligomeric matrix protein
P20851	C4BPB	2.4867	2.40596	2.4867	-0.080742	naive CD4 T-cell;plasmacytoid DC	liver	C4b-binding protein beta chain
P02549	SPTA1	1.56487	2.48585	2.48585	0.920987		bone marrow	Spectrin alpha chain, erythrocytic 1
P80748	IGLV3-21	2.29078	2.47584	2.47584	0.185064			Immunoglobulin lambda variable 3-21
A0A0C4DH30	IGHV3-16	2.4314	2.47566	2.47566	0.0442634			Probable non-functional immunoglobulin heavy variable 3-16
P13796	LCP1	2.47379	1.74846	2.47379	-0.725332		blood;lymphoid system	Plastin-2
Q96KN2	CNDP1	2.47111	1.51012	2.47111	-0.96099		brain;liver	Beta-Ala-His dipeptidase
A0A0C4DH33	IGHV1-24	2.44916	2.47036	2.47036	0.0212			Immunoglobulin heavy variable 1-24
Q9NRA8	EIF4ENIF1		2.46753	2.46753	2.46753			Eukaryotic translation initiation factor 4E transporter
Q9Y4G8	RAPGEF2		2.46594	2.46594	2.46594	neutrophil		Rap guanine nucleotide exchange factor 2
P09493	TPM1	1.83989	2.46553	2.46553	0.625649	basophil	heart muscle;skeletal muscle	Tropomyosin alpha-1 chain
Q9UDY2	TJP2	1.83609	2.46342	2.46342	0.62733	non-classical monocyte		Tight junction protein ZO-2
P27797	CALR	1.99243	2.46268	2.46268	0.470254			Calreticulin
P12111	COL6A3	2.46234	1.60236	2.46234	-0.85998			Collagen alpha-3(VI) chain
P06576	ATP5F1B	1.47694	2.4619	2.4619	0.984968			ATP synthase subunit beta, mitochondrial
P01743	IGHV1-46	2.31785	2.45869	2.45869	0.140836			Immunoglobulin heavy variable 1-46
Q8NC44	RETREG2		2.45798	2.45798	2.45798			Reticulophagy regulator 2
P62258	YWHAE	1.88205	2.45725	2.45725	0.575199			14-3-3 protein epsilon
P00387	CYB5R3	0.917935	2.45652	2.45652	1.53859			NADH-cytochrome b5 reductase 3
Q9ULV4	CORO1C	1.45498	2.45255	2.45255	0.997569			Coronin-1C
P35580	MYH10	1.63587	2.44585	2.44585	0.809982	neutrophil		Myosin-10
P01615	IGKV2D-28	2.299	2.44565	2.44565	0.146656			Immunoglobulin kappa variable 2D-28
A0A0C4DH34	IGHV4-28	2.1685	2.44498	2.44498	0.276482			Immunoglobulin heavy variable 4-28
Q7Z794	KRT77	2.44463	2.21779	2.44463	-0.226845		skin 1	Keratin, type II cytoskeletal 1b
Q0ZGT2	NEXN	1.03438	2.44442	2.44442	1.41004		heart muscle;skeletal muscle	Nexilin
A0A0C4DH55	IGKV3D-7	2.33983	2.43863	2.43863	0.0988063			Immunoglobulin kappa variable 3D-7
P13224	GP1BB	1.61922	2.43703	2.43703	0.817812	basophil;neutrophil	blood;brain	Platelet glycoprotein Ib beta chain
P05154	SERPINA5	2.43652	1.62923	2.43652	-0.807295		adrenal gland;ductus deferens;liver;seminal vesicle;testis	Plasma serine protease inhibitor
P07951	TPM2	1.85863	2.43537	2.43537	0.576739	plasmacytoid DC	skeletal muscle;tongue	Tropomyosin beta chain
Q01518	CAP1	1.73545	2.433	2.433	0.697547		blood	Adenylyl cyclase-associated protein 1
P01699	IGLV1-44	2.27009	2.43003	2.43003	0.15994			Immunoglobulin lambda variable 1-44
A0A0C4DH32	IGHV3-20	2.27884	2.42977	2.42977	0.150935			Immunoglobulin heavy variable 3-20
P12931	SRC	1.21634	2.42597	2.42597	1.20963	intermediate monocyte;non-classical monocyte		Proto-oncogene tyrosine-protein kinase Src
P06753	TPM3	1.85092	2.42571	2.42571	0.57479		skeletal muscle;tongue	Tropomyosin alpha-3 chain
P15144	ANPEP	2.4238	1.66512	2.4238	-0.758675	neutrophil	intestine;kidney;pancreas	Aminopeptidase N
A0A0C4DH29	IGHV1-3	2.42377	2.4176	2.42377	-0.00616457			Immunoglobulin heavy variable 1-3
P09172	DBH	2.42295	0.946381	2.42295	-1.47657	naive CD4 T-cell	adrenal gland;brain;liver	Dopamine beta-hydroxylase
P62937	PPIA	1.91078	2.42006	2.42006	0.509281			Peptidyl-prolyl cis-trans isomerase A
P16615	ATP2A2	0.992995	2.41855	2.41855	1.42556		heart muscle;skeletal muscle	Sarcoplasmic/endoplasmic reticulum calcium ATPase 2
P04439	HLA-A	1.8518	2.41535	2.41535	0.563559			HLA class I histocompatibility antigen, A alpha chain
P10809	HSPD1	1.54009	2.41183	2.41183	0.871744		vagina	60 kDa heat shock protein, mitochondrial
Q9NPI6	DCP1A		2.40819	2.40819	2.40819		blood	mRNA-decapping enzyme 1A
P02745	C1QA	2.37298	2.40759	2.40759	0.0346163	intermediate monocyte;non-classical monocyte	lymphoid system	Complement C1q subcomponent subunit A
Q9C073	FAM117A		2.4075	2.4075	2.4075	basophil		Protein FAM117A
P01700	IGLV1-47	2.25649	2.406	2.406	0.149512			Immunoglobulin lambda variable 1-47
O15117	FYB1	1.46058	2.40077	2.40077	0.940196	neutrophil	blood;lymphoid system	FYN-binding protein 1
P49908	SELENOP	2.39981	1.82494	2.39981	-0.574875		intestine;liver	Selenoprotein P
Q9NQC3	RTN4	1.09136	2.39957	2.39957	1.30821			Reticulon-4
Q9NY65	TUBA8	1.7536	2.39779	2.39779	0.644191	neutrophil;NK-cell	heart muscle;skeletal muscle	Tubulin alpha-8 chain
Q12802	AKAP13	0.563687	2.39719	2.39719	1.8335			A-kinase anchor protein 13
P31946	YWHAB	1.72492	2.39558	2.39558	0.670656			14-3-3 protein beta/alpha
Q9Y6D5	ARFGEF2		2.3944	2.3944	2.3944		parathyroid gland	Brefeldin A-inhibited guanine nucleotide-exchange protein 2
Q99698	LYST		2.39426	2.39426	2.39426	neutrophil	lymphoid system	Lysosomal-trafficking regulator
Q15404	RSU1	1.39321	2.39179	2.39179	0.998578			Ras suppressor protein 1
P35749	MYH11	1.62122	2.39164	2.39164	0.770419		smooth muscle;urinary bladder	Myosin-11
P07359	GP1BA	2.18927	2.39109	2.39109	0.201816	basophil	lymphoid system	Platelet glycoprotein Ib alpha chain
O43741	PRKAB2		2.38646	2.38646	2.38646		skeletal muscle	5'-AMP-activated protein kinase subunit beta-2
P27348	YWHAQ	1.63247	2.38532	2.38532	0.752846			14-3-3 protein theta
Q9NZN3	EHD3	1.29263	2.38407	2.38407	1.09144	memory B-cell;naive B-cell	brain;esophagus	EH domain-containing protein 3
O00187	MASP2	2.38297	1.88944	2.38297	-0.493532		liver	Mannan-binding lectin serine protease 2
P35611	ADD1	1.23095	2.38148	2.38148	1.15053			Alpha-adducin
P07948	LYN	1.08101	2.37988	2.37988	1.29886	neutrophil	lymphoid system	Tyrosine-protein kinase Lyn
P14151	SELL	2.37895	1.02596	2.37895	-1.35299		blood;lymphoid system	L-selectin
P00558	PGK1	1.92459	2.37872	2.37872	0.454129			Phosphoglycerate kinase 1
Q15113	PCOLCE	2.37675	1.90574	2.37675	-0.471014			Procollagen C-endopeptidase enhancer 1
P01715	IGLV3-1	2.2466	2.37654	2.37654	0.129938			Immunoglobulin lambda variable 3-1
O43182	ARHGAP6	2.07169	2.37533	2.37533	0.303637		ductus deferens;seminal vesicle	Rho GTPase-activating protein 6
Q8NDX1	PSD4		2.37488	2.37488	2.37488		lymphoid system	PH and SEC7 domain-containing protein 4
Q9C0B5	ZDHHC5		2.37488	2.37488	2.37488			Palmitoyltransferase ZDHHC5
Q9Y624	F11R	1.1509	2.37293	2.37293	1.22203	eosinophil;neutrophil		Junctional adhesion molecule A
P53814	SMTN	2.37185	1.85123	2.37185	-0.520621		intestine	Smoothelin
Q5T5U3	ARHGAP21	1.28644	2.37162	2.37162	1.08519		brain	Rho GTPase-activating protein 21
Q53ET0	CRTC2	1.38678	2.37162	2.37162	0.984843			CREB-regulated transcription coactivator 2
Q8WWA1	TMEM40	1.09171	2.37113	2.37113	1.27942	neutrophil	esophagus;lymphoid system;placenta;tongue	Transmembrane protein 40
Q05209	PTPN12	1.57199	2.36823	2.36823	0.796237			Tyrosine-protein phosphatase non-receptor type 12
A0A0J9YX35	IGHV3-64D	2.27863	2.36725	2.36725	0.088622			Immunoglobulin heavy variable 3-64D
Q9Y6D6	ARFGEF1		2.36572	2.36572	2.36572			Brefeldin A-inhibited guanine nucleotide-exchange protein 1
P14625	HSP90B1	2.04903	2.36502	2.36502	0.315989		liver;thyroid gland	Endoplasmin
P01703	IGLV1-40	2.01164	2.36318	2.36318	0.351541			Immunoglobulin lambda variable 1-40
Q15582	TGFBI	2.36266	1.32262	2.36266	-1.04004	classical monocyte;intermediate monocyte;myeloid DC;non-classical monocyte;plasmacytoid DC		Transforming growth factor-beta-induced protein ig-h3
P23219	PTGS1	1.24521	2.36094	2.36094	1.11572		smooth muscle;urinary bladder	Prostaglandin G/H synthase 1
P35555	FBN1	2.36011	0.389834	2.36011	-1.97027		placenta	Fibrillin-1
Q6EMK4	VASN	2.35985	0.832352	2.35985	-1.5275			Vasorin
P11226	MBL2	2.35845	1.65512	2.35845	-0.70333		liver	Mannose-binding protein C
P18428	LBP	2.26379	2.35409	2.35409	0.0902987		liver	Lipopolysaccharide-binding protein
P62873	GNB1	0.893014	2.35381	2.35381	1.46079			Guanine nucleotide-binding protein G(I)/G(S)/G(T) subunit beta-1
Q9P270	SLAIN2	2.35366	1.52574	2.35366	-0.827923			SLAIN motif-containing protein 2
P11274	BCR		2.3518	2.3518	2.3518			Breakpoint cluster region protein
Q86VR2	RETREG3		2.35175	2.35175	2.35175			Reticulophagy regulator 3
P11142	HSPA8	1.9108	2.35085	2.35085	0.440047			Heat shock cognate 71 kDa protein
P02730	SLC4A1	1.46975	2.35064	2.35064	0.880891		bone marrow;placenta	Band 3 anion transport protein
Q8N5C8	TAB3		2.35	2.35	2.35	NK-cell		TGF-beta-activated kinase 1 and MAP3K7-binding protein 3
P01717	IGLV3-25	2.25152	2.34962	2.34962	0.0980957			Immunoglobulin lambda variable 3-25
P01889	HLA-B	1.90114	2.34501	2.34501	0.443866			HLA class I histocompatibility antigen, B alpha chain
P07900	HSP90AA1	1.89279	2.34149	2.34149	0.448699		vagina	Heat shock protein HSP 90-alpha
Q04695	KRT17	2.34144	2.06659	2.34144	-0.274851		skin 1;tongue	Keratin, type I cytoskeletal 17
P07737	PFN1	2.06258	2.33988	2.33988	0.277304		blood	Profilin-1
Q4LDE5	SVEP1	2.14722	2.33674	2.33674	0.189514		placenta	Sushi, von Willebrand factor type A, EGF and pentraxin domain-containing protein 1
P22314	UBA1	1.64151	2.33494	2.33494	0.693436			Ubiquitin-like modifier-activating enzyme 1
O60610	DIAPH1	1.22961	2.3342	2.3342	1.10459		skeletal muscle	Protein diaphanous homolog 1
Q04917	YWHAH	1.65183	2.33075	2.33075	0.678919		brain	14-3-3 protein eta
Q13576	IQGAP2	1.23345	2.32951	2.32951	1.09606		liver	Ras GTPase-activating-like protein IQGAP2
P22059	OSBP	1.02616	2.32754	2.32754	1.30138			Oxysterol-binding protein 1
P23528	CFL1	1.92136	2.32386	2.32386	0.4025			Cofilin-1
O43294	TGFB1I1	1.52618	2.32341	2.32341	0.797221	basophil		Transforming growth factor beta-1-induced transcript 1 protein
Q70J99	UNC13D	1.26436	2.32247	2.32247	1.05811		placenta	Protein unc-13 homolog D
P55072	VCP	1.7165	2.31694	2.31694	0.600436			Transitional endoplasmic reticulum ATPase
P04899	GNAI2	1.14057	2.31592	2.31592	1.17536			Guanine nucleotide-binding protein G(i) subunit alpha-2
Q08495	DMTN	1.14845	2.31458	2.31458	1.16614	gdT-cell;MAIT T-cell;memory CD4 T-cell;memory CD8 T-cell;naive CD4 T-cell;naive CD8 T-cell;neutrophil;T-reg	brain	Dematin
P05362	ICAM1	2.3138	1.40601	2.3138	-0.907796		liver;lung	Intercellular adhesion molecule 1
Q9ULH1	ASAP1	0.86407	2.31314	2.31314	1.44907	neutrophil		Arf-GAP with SH3 domain, ANK repeat and PH domain-containing protein 1
P61586	RHOA	0.982862	2.31311	2.31311	1.33025			Transforming protein RhoA
P29144	TPP2	1.28656	2.31211	2.31211	1.02555			Tripeptidyl-peptidase 2
P16109	SELP	1.95334	2.30907	2.30907	0.355732	basophil;neutrophil;T-reg		P-selectin
Q6P1L5	FAM117B		2.30734	2.30734	2.30734			Protein FAM117B
Q15019	SEPTIN2	1.25529	2.3068	2.3068	1.05151			Septin-2
P50148	GNAQ	1.90047	2.30449	2.30449	0.404017	basophil		Guanine nucleotide-binding protein G(q) subunit alpha
Q8N699	MYCT1	1.44703	2.30404	2.30404	0.857009	eosinophil		Myc target protein 1
Q8WWZ8	OIT3	1.80182	2.3031	2.3031	0.501273		liver	Oncoprotein-induced transcript 3 protein
O76074	PDE5A	1.24733	2.30307	2.30307	1.05574			cGMP-specific 3',5'-cyclic phosphodiesterase
Q13459	MYO9B	1.58747	2.30015	2.30015	0.712684			Unconventional myosin-IXb
O14786	NRP1	2.30009	1.72439	2.30009	-0.575699	plasmacytoid DC		Neuropilin-1
P08238	HSP90AB1	1.82135	2.29995	2.29995	0.478597			Heat shock protein HSP 90-beta
A0A075B6K4	IGLV3-10	2.24124	2.29916	2.29916	0.057926			Immunoglobulin lambda variable 3-10
P13646	KRT13	2.29862	2.1854	2.29862	-0.113217	neutrophil	esophagus;lymphoid system;tongue	Keratin, type I cytoskeletal 13
P11021	HSPA5	2.25024	2.29698	2.29698	0.0467334			Endoplasmic reticulum chaperone BiP
Q86YW5	TREML1	1.5465	2.29698	2.29698	0.750478	basophil	blood;bone marrow;heart muscle;lymphoid system	Trem-like transcript 1 protein
P24557	TBXAS1	1.18309	2.29698	2.29698	1.11389	basophil;classical monocyte;eosinophil;intermediate monocyte;myeloid DC;neutrophil;non-classical monocyte	blood;lymphoid system	Thromboxane-A synthase
Q0JRZ9	FCHO2		2.29546	2.29546	2.29546	neutrophil		F-BAR domain only protein 2
Q9H4A3	WNK1	1.34607	2.29171	2.29171	0.945631			Serine/threonine-protein kinase WNK1
Q9NPQ8	RIC8A	0.579084	2.2913	2.2913	1.71222			Synembryn-A
P61769	B2M	2.29076	1.88641	2.29076	-0.404347			Beta-2-microglobulin
O00410	IPO5	1.09729	2.28956	2.28956	1.19227			Importin-5
Q14644	RASA3	1.67782	2.28922	2.28922	0.6114			Ras GTPase-activating protein 3
A0A0C4DH68	IGKV2-24	2.01726	2.28786	2.28786	0.270602			Immunoglobulin kappa variable 2-24
Q9NRY4	ARHGAP35		2.28549	2.28549	2.28549			Rho GTPase-activating protein 35
P61158	ACTR3	1.55633	2.28242	2.28242	0.726092			Actin-related protein 3
P07237	P4HB	1.96895	2.28155	2.28155	0.312598		liver;pancreas	Protein disulfide-isomerase
O94915	FRYL		2.27928	2.27928	2.27928	basophil		Protein furry homolog-like
Q99439	CNN2	1.31093	2.27577	2.27577	0.964848			Calponin-2
Q9Y6E0	STK24	1.125	2.27298	2.27298	1.14798			Serine/threonine-protein kinase 24
Q8IZD0	SAMD14	0.398255	2.27169	2.27169	1.87343	basophil	brain	Sterile alpha motif domain-containing protein 14
P19012	KRT15	2.26729	1.94824	2.26729	-0.319044		breast;esophagus;skin 1;vagina	Keratin, type I cytoskeletal 15
P56385	ATP5ME	2.26711	1.15258	2.26711	-1.11453		skeletal muscle	ATP synthase subunit e, mitochondrial
P50851	LRBA	1.1928	2.26668	2.26668	1.07389			Lipopolysaccharide-responsive and beige-like anchor protein
P40926	MDH2	1.51661	2.26564	2.26564	0.74903		skeletal muscle	Malate dehydrogenase, mitochondrial
A0A075B6K5	IGLV3-9	2.056	2.26552	2.26552	0.209525			Immunoglobulin lambda variable 3-9
P60660	MYL6	1.52605	2.26482	2.26482	0.738774			Myosin light polypeptide 6
P04179	SOD2	1.47262	2.26455	2.26455	0.791931	memory B-cell	blood;bone marrow;seminal vesicle	Superoxide dismutase [Mn], mitochondrial
P02741	CRP	2.26413	1.43737	2.26413	-0.826757		liver	C-reactive protein
P01034	CST3	2.26406	0.584414	2.26406	-1.67965	classical monocyte;intermediate monocyte;myeloid DC;non-classical monocyte;plasmacytoid DC		Cystatin-C
A0A075B6H7	IGKV3-7	2.10803	2.26332	2.26332	0.155294			Probable non-functional immunoglobulin kappa variable 3-7
P0DP06	IGHV4-30-4		2.26258	2.26258	2.26258			Immunoglobulin heavy variable 4-30-4
Q9NYL9	TMOD3	1.04604	2.25911	2.25911	1.21307			Tropomodulin-3
Q9UBF8	PI4KB		2.25772	2.25772	2.25772			Phosphatidylinositol 4-kinase beta
O95425	SVIL	2.20607	2.25772	2.25772	0.0516445	neutrophil	skeletal muscle;tongue	Supervillin
Q8NBP7	PCSK9	2.16386	2.25672	2.25672	0.0928598		liver;lung	Proprotein convertase subtilisin/kexin type 9
Q14697	GANAB	1.66223	2.25371	2.25371	0.591481			Neutral alpha-glucosidase AB
Q9NQ75	CASS4	1.91694	2.25357	2.25357	0.336633	eosinophil;neutrophil	blood;lung	Cas scaffolding protein family member 4
O96013	PAK4		2.25352	2.25352	2.25352			Serine/threonine-protein kinase PAK 4
P04040	CAT	2.24194	2.2532	2.2532	0.0112646	eosinophil	blood;liver	Catalase
P24821	TNC	2.25299	1.85839	2.25299	-0.394609	neutrophil	smooth muscle	Tenascin
P30405	PPIF	0.743681	2.25126	2.25126	1.50758	neutrophil		Peptidyl-prolyl cis-trans isomerase F, mitochondrial
Q9HBI1	PARVB	1.56413	2.2489	2.2489	0.684771		skeletal muscle	Beta-parvin
P52566	ARHGDIB	1.61707	2.24867	2.24867	0.631602		blood;bone marrow;lymphoid system	Rho GDP-dissociation inhibitor 2
P31323	PRKAR2B	1.22757	2.24783	2.24783	1.02025	myeloid DC	adipose tissue;breast	cAMP-dependent protein kinase type II-beta regulatory subunit
Q9BSJ8	ESYT1	0.8224	2.24774	2.24774	1.42534			Extended synaptotagmin-1
O95497	VNN1	2.24475	0.784235	2.24475	-1.46052	classical monocyte	intestine;liver	Pantetheinase
O00429	DNM1L	1.19059	2.2445	2.2445	1.05391			Dynamin-1-like protein
P27105	STOM	1.15275	2.24203	2.24203	1.08928			Stomatin
Q14160	SCRIB	0.716148	2.24191	2.24191	1.52576			Protein scribble homolog
P60953	CDC42	1.10995	2.24177	2.24177	1.13182			Cell division control protein 42 homolog
P01701	IGLV1-51	2.13439	2.24113	2.24113	0.106741			Immunoglobulin lambda variable 1-51
Q15084	PDIA6	1.41759	2.24087	2.24087	0.823286			Protein disulfide-isomerase A6
P62879	GNB2	0.804127	2.24037	2.24037	1.43624	neutrophil		Guanine nucleotide-binding protein G(I)/G(S)/G(T) subunit beta-2
Q8WVT3	TRAPPC12		2.23967	2.23967	2.23967			Trafficking protein particle complex subunit 12
Q9ULH0	KIDINS220		2.23967	2.23967	2.23967			Kinase D-interacting substrate of 220 kDa
Q5T4S7	UBR4	0.53334	2.23933	2.23933	1.70599			E3 ubiquitin-protein ligase UBR4
P18065	IGFBP2	2.23852	0.35036	2.23852	-1.88816	NK-cell	liver;pancreas	Insulin-like growth factor-binding protein 2
Q15848	ADIPOQ	2.23847	1.83421	2.23847	-0.404261		adipose tissue;breast	Adiponectin
P60174	TPI1	1.86078	2.23703	2.23703	0.376248		blood;skeletal muscle	Triosephosphate isomerase
P35443	THBS4	2.23632	1.41417	2.23632	-0.822151	eosinophil	adipose tissue;heart muscle;skeletal muscle;smooth muscle	Thrombospondin-4
P23229	ITGA6	1.31133	2.23483	2.23483	0.923495	eosinophil		Integrin alpha-6
P04083	ANXA1	2.23435	1.04732	2.23435	-1.18704		esophagus;tongue	Annexin A1
P41222	PTGDS	2.23357	-0.0608627	2.23357	-2.29443	plasmacytoid DC	heart muscle;retina	Prostaglandin-H2 D-isomerase
Q6UWD8	C16orf54		2.23325	2.23325	2.23325		blood;lymphoid system	Transmembrane protein C16orf54
P01833	PIGR	2.233	2.11876	2.233	-0.114234		gallbladder;intestine;salivary gland	Polymeric immunoglobulin receptor
P33908	MAN1A1	2.23269	0.0906969	2.23269	-2.14199		liver	Mannosyl-oligosaccharide 1,2-alpha-mannosidase IA
P22891	PROZ	2.23143	0.842227	2.23143	-1.38921	intermediate monocyte;T-reg	liver	Vitamin K-dependent protein Z
Q05655	PRKCD	0.889957	2.22979	2.22979	1.33983	basophil;classical monocyte;eosinophil;intermediate monocyte;myeloid DC;neutrophil;non-classical monocyte;plasmacytoid DC		Protein kinase C delta type
P62328	TMSB4X		2.22784	2.22784	2.22784		blood	Thymosin beta-4
P01344	IGF2	2.22695	0.900577	2.22695	-1.32638		placenta	Insulin-like growth factor II
Q9Y2U5	MAP3K2		2.22666	2.22666	2.22666	neutrophil		Mitogen-activated protein kinase kinase kinase 2
Q96RT1	ERBIN	1.34517	2.2259	2.2259	0.880738			Erbin
Q07889	SOS1		2.22506	2.22506	2.22506			Son of sevenless homolog 1
Q8ND56	LSM14A	1.27537	2.22506	2.22506	0.949687			Protein LSM14 homolog A
Q9Y696	CLIC4	1.27184	2.22392	2.22392	0.952082	memory B-cell;naive B-cell		Chloride intracellular channel protein 4
Q96C24	SYTL4	1.71117	2.22292	2.22292	0.511748	neutrophil	endometrium 1;ovary;pituitary gland	Synaptotagmin-like protein 4
P32119	PRDX2	2.21941	1.86119	2.21941	-0.358224			Peroxiredoxin-2
P08134	RHOC		2.21883	2.21883	2.21883	non-classical monocyte		Rho-related GTP-binding protein RhoC
P61626	LYZ	2.21853	1.46843	2.21853	-0.750092	classical monocyte;myeloid DC	blood;salivary gland	Lysozyme C
P78559	MAP1A	0.884421	2.21814	2.21814	1.33372	plasmacytoid DC	brain	Microtubule-associated protein 1A
P01704	IGLV2-14	1.92768	2.21683	2.21683	0.289151			Immunoglobulin lambda variable 2-14
Q6GYQ0	RALGAPA1		2.21678	2.21678	2.21678			Ral GTPase-activating protein subunit alpha-1
Q9Y4D8	HECTD4		2.21654	2.21654	2.21654			Probable E3 ubiquitin-protein ligase HECTD4
P02686	MBP	1.03223	2.21563	2.21563	1.1834		brain	Myelin basic protein
P19367	HK1	1.02728	2.21489	2.21489	1.18762			Hexokinase-1
P28290	ITPRID2	1.22711	2.21477	2.21477	0.987658		pancreas	Protein ITPRID2
P55209	NAP1L1	1.23241	2.2139	2.2139	0.981493			Nucleosome assembly protein 1-like 1
Q01082	SPTBN1	1.30901	2.21305	2.21305	0.904038			Spectrin beta chain, non-erythrocytic 1
Q15746	MYLK	1.15218	2.21181	2.21181	1.05963	basophil;classical monocyte;myeloid DC;neutrophil;plasmacytoid DC	smooth muscle	Myosin light chain kinase, smooth muscle
Q14315	FLNC	1.61186	2.21144	2.21144	0.599582		skeletal muscle	Filamin-C
Q96JG6	VPS50		2.21047	2.21047	2.21047			Syndetin
Q7RTP6	MICAL3		2.21047	2.21047	2.21047	basophil;memory B-cell;naive B-cell		[F-actin]-monooxygenase MICAL3
Q13017	ARHGAP5		2.20961	2.20961	2.20961			Rho GTPase-activating protein 5
O00178	GTPBP1	0.759922	2.20961	2.20961	1.44969			GTP-binding protein 1
Q9Y613	FHOD1	1.23062	2.20959	2.20959	0.978979		lymphoid system;skeletal muscle	FH1/FH2 domain-containing protein 1
Q9Y4F9	RIPOR2		2.207	2.207	2.207	neutrophil	blood;lymphoid system	Rho family-interacting cell polarization regulator 2
P49327	FASN	1.35111	2.20641	2.20641	0.855302		adipose tissue	Fatty acid synthase
P12955	PEPD	2.20618	1.38852	2.20618	-0.81766		intestine;kidney	Xaa-Pro dipeptidase
Q06187	BTK	1.54029	2.20576	2.20576	0.66547	basophil	blood;lymphoid system	Tyrosine-protein kinase BTK
O00299	CLIC1	1.55137	2.20537	2.20537	0.654004			Chloride intracellular channel protein 1
P19013	KRT4	2.20526	1.9596	2.20526	-0.245654		esophagus;lymphoid system;tongue	Keratin, type II cytoskeletal 4
P08709	F7	2.20312	1.57723	2.20312	-0.625885	gdT-cell;MAIT T-cell;memory CD8 T-cell	liver	Coagulation factor VII
P11169	SLC2A3		2.20227	2.20227	2.20227	basophil;neutrophil	bone marrow	Solute carrier family 2, facilitated glucose transporter member 3
O43149	ZZEF1	1.75922	2.20177	2.20177	0.442553			Zinc finger ZZ-type and EF-hand domain-containing protein 1
Q8WXG6	MADD		2.2007	2.2007	2.2007	basophil	brain	MAP kinase-activating death domain protein
O75369	FLNB	1.52495	2.1995	2.1995	0.674557	plasmacytoid DC		Filamin-B
A0A0J9YXX1	IGHV5-10-1	2.19728	2.18367	2.19728	-0.0136062			Immunoglobulin heavy variable 5-10-1
Q13033	STRN3		2.19714	2.19714	2.19714			Striatin-3
P02788	LTF	2.19624	1.76367	2.19624	-0.432563	neutrophil;non-classical monocyte	bone marrow;salivary gland;seminal vesicle	Lactotransferrin
Q9H4L5	OSBPL3		2.1932	2.1932	2.1932			Oxysterol-binding protein-related protein 3
Q92539	LPIN2		2.1932	2.1932	2.1932		liver	Phosphatidate phosphatase LPIN2
Q01546	KRT76	2.19246	2.15592	2.19246	-0.0365451		tongue	Keratin, type II cytoskeletal 2 oral
Q9C0C9	UBE2O	1.21041	2.19165	2.19165	0.981237			(E3-independent) E2 ubiquitin-conjugating enzyme
P40197	GP5	1.75049	2.18964	2.18964	0.439148	naive CD4 T-cell;naive CD8 T-cell	lymphoid system	Platelet glycoprotein V
O75116	ROCK2	1.14959	2.18907	2.18907	1.03947			Rho-associated protein kinase 2
A0A0B4J2H0	IGHV1-69D	2.18865	2.17751	2.18865	-0.0111458			Immunoglobulin heavy variable 1-69D
P22694	PRKACB	0.730303	2.18812	2.18812	1.45782		brain	cAMP-dependent protein kinase catalytic subunit beta
P17538	CTRB1		2.18773	2.18773	2.18773		pancreas	Chymotrypsinogen B
A0A087WSZ0	IGKV1D-8	2.18737	2.17263	2.18737	-0.0147395			Immunoglobulin kappa variable 1D-8
A0A0B4J1U7	IGHV6-1	1.95381	2.1865	2.1865	0.232688			Immunoglobulin heavy variable 6-1
Q13586	STIM1	1.90288	2.18553	2.18553	0.282644			Stromal interaction molecule 1
Q9UBC2	EPS15L1	0.916606	2.18551	2.18551	1.26891			Epidermal growth factor receptor substrate 15-like 1
Q13790	APOF	2.18401	1.84653	2.18401	-0.337482		liver	Apolipoprotein F
A0A075B6S2	IGKV2D-29	2.18389	2.13735	2.18389	-0.0465497			Immunoglobulin kappa variable 2D-29
Q8N392	ARHGAP18	1.25023	2.1837	2.1837	0.933474			Rho GTPase-activating protein 18
P04792	HSPB1	1.27733	2.18347	2.18347	0.906142		vagina	Heat shock protein beta-1
Q9Y6C2	EMILIN1	1.2486	2.18279	2.18279	0.934183	plasmacytoid DC		EMILIN-1
P49407	ARRB1	0.902477	2.18135	2.18135	1.27887	non-classical monocyte		Beta-arrestin-1
P36871	PGM1	1.68973	2.18092	2.18092	0.491186		skeletal muscle	Phosphoglucomutase-1
O43306	ADCY6	0.119401	2.17973	2.17973	2.06032			Adenylate cyclase type 6
P09104	ENO2	1.55224	2.17812	2.17812	0.625875	gdT-cell;MAIT T-cell;memory B-cell;memory CD4 T-cell;memory CD8 T-cell;naive B-cell;naive CD4 T-cell;naive CD8 T-cell;neutrophil;T-reg	brain	Gamma-enolase
P51659	HSD17B4	0.94875	2.17739	2.17739	1.22864			Peroxisomal multifunctional enzyme type 2
Q7L576	CYFIP1	0.809986	2.1766	2.1766	1.36662	classical monocyte;intermediate monocyte;myeloid DC;non-classical monocyte		Cytoplasmic FMR1-interacting protein 1
Q96B97	SH3KBP1		2.1757	2.1757	2.1757			SH3 domain-containing kinase-binding protein 1
P07998	RNASE1	2.17549	0.830574	2.17549	-1.34492	classical monocyte;myeloid DC	pancreas	Ribonuclease pancreatic
O60333	KIF1B		2.1747	2.1747	2.1747	eosinophil	skeletal muscle	Kinesin-like protein KIF1B
Q96MK2	RIPOR3		2.17298	2.17298	2.17298			RIPOR family member 3
O94919	ENDOD1	1.34424	2.17117	2.17117	0.826931			Endonuclease domain-containing 1 protein
Q15149	PLEC	1.435	2.17054	2.17054	0.73554		skeletal muscle	Plectin
O00161	SNAP23	1.18788	2.16957	2.16957	0.981694	eosinophil		Synaptosomal-associated protein 23
P01614	IGKV2D-40	2.14042	2.16932	2.16932	0.0288952			Immunoglobulin kappa variable 2D-40
Q9UNF1	MAGED2	1.26015	2.16781	2.16781	0.90766			Melanoma-associated antigen D2
P06702	S100A9	2.16719	1.70829	2.16719	-0.458902	classical monocyte;neutrophil	blood;bone marrow;esophagus;tongue	Protein S100-A9
Q8WUA7	TBC1D22A		2.16636	2.16636	2.16636			TBC1 domain family member 22A
Q96HC4	PDLIM5	1.33461	2.16602	2.16602	0.831406	basophil	heart muscle;skeletal muscle	PDZ and LIM domain protein 5
O14745	SLC9A3R1	1.1998	2.16524	2.16524	0.965442			Na(+)/H(+) exchange regulatory cofactor NHE-RF1
Q14847	LASP1	1.41247	2.16469	2.16469	0.752221		intestine	LIM and SH3 domain protein 1
Q92619	ARHGAP45	1.47283	2.16297	2.16297	0.69014		blood;bone marrow;intestine;lung;lymphoid system	Rho GTPase-activating protein 45
Q76LX8	ADAMTS13	2.16199	1.40117	2.16199	-0.760825	basophil	liver	A disintegrin and metalloproteinase with thrombospondin motifs 13
Q9H4M9	EHD1	1.379	2.16017	2.16017	0.781172			EH domain-containing protein 1
Q9NZQ3	NCKIPSD	2.1597	1.82104	2.1597	-0.338655		brain;parathyroid gland	NCK-interacting protein with SH3 domain
P62834	RAP1A		2.15934	2.15934	2.15934			Ras-related protein Rap-1A
Q92820	GGH	2.15884	1.24847	2.15884	-0.910366	plasmacytoid DC	kidney;liver	Gamma-glutamyl hydrolase
Q15365	PCBP1	1.02107	2.15847	2.15847	1.1374			Poly(rC)-binding protein 1
O15143	ARPC1B	1.33604	2.15833	2.15833	0.822283		blood	Actin-related protein 2/3 complex subunit 1B
P30041	PRDX6	1.88666	2.15827	2.15827	0.271609			Peroxiredoxin-6
P10321	HLA-C	1.88948	2.15534	2.15534	0.265864			HLA class I histocompatibility antigen, C alpha chain
P07203	GPX1	1.29247	2.15461	2.15461	0.862138			Glutathione peroxidase 1
O75558	STX11	0.88978	2.15448	2.15448	1.2647		blood;bone marrow;breast	Syntaxin-11
O15027	SEC16A	0.968303	2.15188	2.15188	1.18358			Protein transport protein Sec16A
Q10567	AP1B1	1.09981	2.15085	2.15085	1.05104			AP-1 complex subunit beta-1
P17612	PRKACA	0.661688	2.15045	2.15045	1.48876			cAMP-dependent protein kinase catalytic subunit alpha
P62491	RAB11A		2.1473	2.1473	2.1473			Ras-related protein Rab-11A
P35241	RDX	1.68967	2.14673	2.14673	0.457061		adrenal gland	Radixin
A0A0G2JMI3	IGHV1-69-2	2.14479	2.11568	2.14479	-0.0291191			Immunoglobulin heavy variable 1-69-2
A0A075B6S4	IGKV1D-17	2.02899	2.14166	2.14166	0.112666			Immunoglobulin kappa variable 1D-17
Q9H330	TMEM245		2.141	2.141	2.141			Transmembrane protein 245
Q15063	POSTN	2.14065	1.00483	2.14065	-1.13582			Periostin
Q99497	PARK7	1.55132	2.13927	2.13927	0.587953			Parkinson disease protein 7
P0C7M8	CLEC2L		2.13833	2.13833	2.13833		brain;parathyroid gland	C-type lectin domain family 2 member L
P09972	ALDOC	1.86783	2.13751	2.13751	0.269673		brain;heart muscle	Fructose-bisphosphate aldolase C
Q15555	MAPRE2	1.16999	2.13718	2.13718	0.967188		brain	Microtubule-associated protein RP/EB family member 2
O95782	AP2A1	0.964323	2.13695	2.13695	1.17263	non-classical monocyte		AP-2 complex subunit alpha-1
Q6ICG6	KIAA0930		2.13671	2.13671	2.13671	classical monocyte;eosinophil;intermediate monocyte;myeloid DC;non-classical monocyte;plasmacytoid DC	brain	Uncharacterized protein KIAA0930
Q07954	LRP1	2.13536	1.52366	2.13536	-0.611696	classical monocyte;intermediate monocyte;myeloid DC;non-classical monocyte		Prolow-density lipoprotein receptor-related protein 1
Q9Y2L6	FRMD4B	1.60978	2.13454	2.13454	0.524762			FERM domain-containing protein 4B
Q5JTV8	TOR1AIP1		2.13305	2.13305	2.13305			Torsin-1A-interacting protein 1
Q9NQG7	HPS4		2.13305	2.13305	2.13305			Hermansky-Pudlak syndrome 4 protein
Q9NYU2	UGGT1	1.46383	2.13132	2.13132	0.66749			UDP-glucose:glycoprotein glucosyltransferase 1
Q9HBL0	TNS1	2.01372	2.13122	2.13122	0.117499	intermediate monocyte	smooth muscle	Tensin-1
P11413	G6PD	1.32861	2.13077	2.13077	0.802161	eosinophil	testis	Glucose-6-phosphate 1-dehydrogenase
Q5JSP0	FGD3	1.44896	2.13058	2.13058	0.681616		blood;lymphoid system	FYVE, RhoGEF and PH domain-containing protein 3
P01714	IGLV3-19	2.0288	2.12941	2.12941	0.100616			Immunoglobulin lambda variable 3-19
P05771	PRKCB	0.796403	2.12895	2.12895	1.33255		brain;lymphoid system	Protein kinase C beta type
Q9Y4D1	DAAM1	1.03904	2.12884	2.12884	1.08981	plasmacytoid DC		Disheveled-associated activator of morphogenesis 1
Q7Z406	MYH14	1.42023	2.12852	2.12852	0.708283		intestine;skeletal muscle	Myosin-14
P23284	PPIB	1.60988	2.12786	2.12786	0.517985			Peptidyl-prolyl cis-trans isomerase B
P13489	RNH1	1.50998	2.12611	2.12611	0.616124			Ribonuclease inhibitor
P30153	PPP2R1A	1.32957	2.12229	2.12229	0.792725			Serine/threonine-protein phosphatase 2A 65 kDa regulatory subunit A alpha
P0DMV8	HSPA1A	1.62917	2.11783	2.11783	0.488665		breast;vagina	Heat shock 70 kDa protein 1A
Q9HAV0	GNB4		2.11769	2.11769	2.11769			Guanine nucleotide-binding protein subunit beta-4
Q9NR09	BIRC6		2.11738	2.11738	2.11738			Baculoviral IAP repeat-containing protein 6
P10586	PTPRF	2.11722	1.28284	2.11722	-0.834375			Receptor-type tyrosine-protein phosphatase F
P12035	KRT3	2.11353	2.11599	2.11599	0.00246531		salivary gland;tongue	Keratin, type II cytoskeletal 3
O15173	PGRMC2	0.736531	2.11534	2.11534	1.37881			Membrane-associated progesterone receptor component 2
P07195	LDHB	2.1151	2.06455	2.1151	-0.0505488		heart muscle;kidney	L-lactate dehydrogenase B chain
Q9UQQ2	SH2B3		2.11473	2.11473	2.11473			SH2B adapter protein 3
Q96FS4	SIPA1		2.11473	2.11473	2.11473		lymphoid system	Signal-induced proliferation-associated protein 1
P06744	GPI	1.75118	2.11468	2.11468	0.363502			Glucose-6-phosphate isomerase
Q7KZF4	SND1	1.07765	2.11462	2.11462	1.03697			Staphylococcal nuclease domain-containing protein 1
Q16643	DBN1	1.28362	2.11454	2.11454	0.830917	MAIT T-cell		Drebrin
O95866	MPIG6B	1.40625	2.11293	2.11293	0.706679	NK-cell;plasmacytoid DC	lymphoid system	Megakaryocyte and platelet inhibitory receptor G6b
P00491	PNP	1.62547	2.11045	2.11045	0.484981		epididymis	Purine nucleoside phosphorylase
P17301	ITGA2	1.54028	2.11036	2.11036	0.570076			Integrin alpha-2
P31150	GDI1	1.61427	2.10925	2.10925	0.494979		brain	Rab GDP dissociation inhibitor alpha
P50395	GDI2	1.79388	2.10799	2.10799	0.314102			Rab GDP dissociation inhibitor beta
P54108	CRISP3	2.10542	0.846517	2.10542	-1.25891	neutrophil;non-classical monocyte	ductus deferens;fallopian tube;salivary gland	Cysteine-rich secretory protein 3
P01817	IGHV2-5	1.69736	2.10402	2.10402	0.406663			Immunoglobulin heavy variable 2-5
P47756	CAPZB	1.3176	2.09877	2.09877	0.781171			F-actin-capping protein subunit beta
P17252	PRKCA	0.659646	2.09848	2.09848	1.43883			Protein kinase C alpha type
Q5TCZ1	SH3PXD2A		2.09808	2.09808	2.09808			SH3 and PX domain-containing protein 2A
Q13045	FLII	0.915183	2.0968	2.0968	1.18161			Protein flightless-1 homolog
A7KAX9	ARHGAP32		2.09652	2.09652	2.09652		brain	Rho GTPase-activating protein 32
Q96MH2	HEXIM2		2.09652	2.09652	2.09652		skeletal muscle	Protein HEXIM2
Q9BW04	SARG	1.88111	2.09631	2.09631	0.215197		esophagus;lung;lymphoid system	Specifically androgen-regulated gene protein
P82094	TMF1		2.09507	2.09507	2.09507			TATA element modulatory factor
Q01433	AMPD2	1.21175	2.09416	2.09416	0.882412		bone marrow	AMP deaminase 2
Q9H425	C1orf198	2.09364	1.53806	2.09364	-0.555577			Uncharacterized protein C1orf198
O60841	EIF5B	0.833766	2.09304	2.09304	1.25927			Eukaryotic translation initiation factor 5B
Q9NTJ5	SACM1L	1.26236	2.09191	2.09191	0.829546			Phosphatidylinositol-3-phosphatase SAC1
O75563	SKAP2	1.11911	2.09185	2.09185	0.972741			Src kinase-associated phosphoprotein 2
O60229	KALRN	0.888736	2.09099	2.09099	1.20225	T-reg	brain;retina	Kalirin
Q15366	PCBP2	0.957781	2.09069	2.09069	1.13291			Poly(rC)-binding protein 2
Q8NI08	NCOA7		2.09061	2.09061	2.09061			Nuclear receptor coactivator 7
Q8TEQ0	SNX29		2.09061	2.09061	2.09061	naive B-cell		Sorting nexin-29
A0A0A0MRZ7	IGKV2D-26	2.08899	1.98054	2.08899	-0.108454			Immunoglobulin kappa variable 2D-26
Q13557	CAMK2D	0.99127	2.08858	2.08858	1.09731			Calcium/calmodulin-dependent protein kinase type II subunit delta
P41226	UBA7	1.02689	2.08845	2.08845	1.06156			Ubiquitin-like modifier-activating enzyme 7
P81605	DCD	2.08808	1.62282	2.08808	-0.465258		breast;skin 1	Dermcidin
P07942	LAMB1	2.08764	0.483205	2.08764	-1.60444			Laminin subunit beta-1
P48426	PIP4K2A	1.18145	2.08721	2.08721	0.905766		brain	Phosphatidylinositol 5-phosphate 4-kinase type-2 alpha
Q99733	NAP1L4	1.16572	2.08711	2.08711	0.921392			Nucleosome assembly protein 1-like 4
P15924	DSP	2.0867	1.48373	2.0867	-0.602967	naive B-cell	esophagus;skin 1;tongue	Desmoplakin
P01705	IGLV2-23	1.72843	2.08534	2.08534	0.356911			Immunoglobulin lambda variable 2-23
Q96BY6	DOCK10		2.08506	2.08506	2.08506		brain;lymphoid system	Dedicator of cytokinesis protein 10
Q86YZ3	HRNR	2.06752	2.08444	2.08444	0.0169143	plasmacytoid DC	skin 1	Hornerin
Q8TEW0	PARD3	1.06804	2.08309	2.08309	1.01505	basophil		Partitioning defective 3 homolog
Q86TB9	PATL1		2.08287	2.08287	2.08287			Protein PAT1 homolog 1
Q01813	PFKP	0.994003	2.08268	2.08268	1.08868			ATP-dependent 6-phosphofructokinase, platelet type
P30048	PRDX3	1.07388	2.08216	2.08216	1.00828			Thioredoxin-dependent peroxide reductase, mitochondrial
Q9NQ79	CRTAC1	2.08146	0.900422	2.08146	-1.18104		fallopian tube;lung;retina;seminal vesicle	Cartilage acidic protein 1
P09211	GSTP1	1.57197	2.08135	2.08135	0.509379			Glutathione S-transferase P
P14770	GP9	1.61091	2.08068	2.08068	0.469773	basophil;neutrophil	blood;bone marrow;lymphoid system	Platelet glycoprotein IX
Q8N9U0	TC2N		2.07968	2.07968	2.07968	MAIT T-cell	pancreas	Tandem C2 domains nuclear protein
Q86YS7	C2CD5		2.07588	2.07588	2.07588			C2 domain-containing protein 5
P22681	CBL	1.36757	2.07442	2.07442	0.706845	neutrophil	lymphoid system	E3 ubiquitin-protein ligase CBL
P49815	TSC2		2.07385	2.07385	2.07385			Tuberin
Q8IZ21	PHACTR4		2.07385	2.07385	2.07385			Phosphatase and actin regulator 4
Q9BYB0	SHANK3		2.07385	2.07385	2.07385			SH3 and multiple ankyrin repeat domains protein 3
Q8NDI1	EHBP1		2.07385	2.07385	2.07385			EH domain-binding protein 1
Q96BY7	ATG2B		2.07385	2.07385	2.07385			Autophagy-related protein 2 homolog B
Q6P2E9	EDC4	1.1398	2.07385	2.07385	0.934043			Enhancer of mRNA-decapping protein 4
Q6UX71	PLXDC2	2.07377	1.66758	2.07377	-0.406192	classical monocyte;intermediate monocyte;myeloid DC;neutrophil;non-classical monocyte		Plexin domain-containing protein 2
Q12913	PTPRJ	2.07372	2.03756	2.07372	-0.03616	neutrophil		Receptor-type tyrosine-protein phosphatase eta
P13598	ICAM2	2.07254	1.2609	2.07254	-0.811639		blood;lymphoid system	Intercellular adhesion molecule 2
Q6ZU35	CRACD	2.07221	1.30617	2.07221	-0.766041	naive B-cell	intestine;testis	Capping protein inhibiting regulator of actin dynamics
Q9UNE0	EDAR		2.07128	2.07128	2.07128	naive CD4 T-cell;naive CD8 T-cell	blood;esophagus;lymphoid system	Tumor necrosis factor receptor superfamily member EDAR
P58546	MTPN	1.34621	2.07115	2.07115	0.724945			Myotrophin
Q9Y2K5	R3HDM2		2.07059	2.07059	2.07059			R3H domain-containing protein 2
O15169	AXIN1		2.07059	2.07059	2.07059			Axin-1
P16949	STMN1	0.922404	2.07059	2.07059	1.14819	plasmacytoid DC	brain;lymphoid system	Stathmin
P10644	PRKAR1A	1.36488	2.07054	2.07054	0.705656			cAMP-dependent protein kinase type I-alpha regulatory subunit
Q92835	INPP5D	1.28517	2.06849	2.06849	0.783316		lymphoid system	Phosphatidylinositol 3,4,5-trisphosphate 5-phosphatase 1
P15311	EZR	1.76859	2.06844	2.06844	0.299857			Ezrin
P54652	HSPA2	1.76994	2.06745	2.06745	0.29751		brain;skeletal muscle	Heat shock-related 70 kDa protein 2
P78417	GSTO1	1.94052	2.06464	2.06464	0.124113		liver	Glutathione S-transferase omega-1
Q86WI1	PKHD1L1	1.78079	2.06449	2.06449	0.283694	memory B-cell;naive B-cell	thyroid gland	Fibrocystin-L
Q7Z422	SZRD1	0.992679	2.06386	2.06386	1.07118			SUZ domain-containing protein 1
P78509	RELN	1.81375	2.0621	2.0621	0.248353		brain;liver	Reelin
P52209	PGD	1.66788	2.06209	2.06209	0.394216	basophil;classical monocyte;eosinophil;neutrophil	blood;esophagus	6-phosphogluconate dehydrogenase, decarboxylating
Q6YHK3	CD109	2.06169	1.76867	2.06169	-0.293021	myeloid DC	parathyroid gland	CD109 antigen
Q9H0U4	RAB1B		2.06019	2.06019	2.06019			Ras-related protein Rab-1B
P14543	NID1	1.99538	2.05938	2.05938	0.0639942	classical monocyte;intermediate monocyte;myeloid DC;non-classical monocyte		Nidogen-1
P00918	CA2	2.05742	1.991	2.05742	-0.0664166	basophil	intestine;stomach 1	Carbonic anhydrase 2
A0A075B6K2	IGLV3-12	1.93091	2.05592	2.05592	0.125017			Immunoglobulin lambda variable 3-12
Q9NQT8	KIF13B	1.05102	2.05553	2.05553	1.00451		brain;parathyroid gland	Kinesin-like protein KIF13B
P21291	CSRP1	1.37491	2.05387	2.05387	0.67896		seminal vesicle	Cysteine and glycine-rich protein 1
P63000	RAC1	1.51881	2.05217	2.05217	0.533361			Ras-related C3 botulinum toxin substrate 1
Q8WYL5	SSH1		2.05077	2.05077	2.05077			Protein phosphatase Slingshot homolog 1
P00338	LDHA	1.89139	2.04953	2.04953	0.158137		liver	L-lactate dehydrogenase A chain
Q8WZ73	RFFL		2.04897	2.04897	2.04897		brain	E3 ubiquitin-protein ligase rififylin
Q15032	R3HDM1		2.04897	2.04897	2.04897		brain	R3H domain-containing protein 1
Q15166	PON3	2.04825	1.39158	2.04825	-0.656672	NK-cell	liver	Serum paraoxonase/lactonase 3
Q9UGP4	LIMD1	1.35205	2.048	2.048	0.695947			LIM domain-containing protein 1
O75791	GRAP2	1.20092	2.04744	2.04744	0.846529	gdT-cell;MAIT T-cell;memory CD4 T-cell;memory CD8 T-cell;naive CD4 T-cell;naive CD8 T-cell;T-reg	lymphoid system	GRB2-related adapter protein 2
P43304	GPD2	1.34608	2.04701	2.04701	0.700926	classical monocyte;eosinophil;intermediate monocyte;myeloid DC;neutrophil;non-classical monocyte		Glycerol-3-phosphate dehydrogenase, mitochondrial
Q9Y6F6	IRAG1	1.25918	2.04613	2.04613	0.786951	neutrophil		Inositol 1,4,5-triphosphate receptor associated 1
P12821	ACE	2.04579	0.803948	2.04579	-1.24184	memory B-cell	intestine	Angiotensin-converting enzyme
Q9NR12	PDLIM7	1.41833	2.0448	2.0448	0.626471	basophil;eosinophil;neutrophil	skeletal muscle	PDZ and LIM domain protein 7
A0A0A0MS14	IGHV1-45	2.04361	1.92771	2.04361	-0.115899			Immunoglobulin heavy variable 1-45
A0A0B4J1Z2	IGKV1D-43	1.85028	2.04355	2.04355	0.193263			Immunoglobulin kappa variable 1D-43
Q7L8J4	SH3BP5L		2.04343	2.04343	2.04343			SH3 domain-binding protein 5-like
O43561	LAT	0.958009	2.04338	2.04338	1.08537	basophil;gdT-cell;MAIT T-cell;memory CD4 T-cell;memory CD8 T-cell;naive CD4 T-cell;naive CD8 T-cell;NK-cell;T-reg	blood;lymphoid system	Linker for activation of T-cells family member 1
P01137	TGFB1	1.47981	2.04287	2.04287	0.56306	eosinophil		Transforming growth factor beta-1 proprotein
P55056	APOC4	2.04149	1.64303	2.04149	-0.398462		liver	Apolipoprotein C-IV
Q3ZCW2	LGALSL	1.33769	2.04109	2.04109	0.703394	eosinophil;MAIT T-cell;neutrophil	skin 1;tongue	Galectin-related protein
P31947	SFN	1.55931	2.04107	2.04107	0.481761	basophil	esophagus;lymphoid system;skin 1;tongue	14-3-3 protein sigma
Q6PJW8	CNST	1.75732	2.04072	2.04072	0.283398			Consortin
Q16555	DPYSL2	1.30151	2.04059	2.04059	0.739086	classical monocyte;intermediate monocyte;myeloid DC;non-classical monocyte;plasmacytoid DC	brain	Dihydropyrimidinase-related protein 2
Q14008	CKAP5	1.3945	2.03977	2.03977	0.645267			Cytoskeleton-associated protein 5
Q9UJU6	DBNL	1.18363	2.03903	2.03903	0.855397			Drebrin-like protein
Q13642	FHL1	1.44795	2.03775	2.03775	0.589805	NK-cell	skeletal muscle;tongue	Four and a half LIM domains protein 1
Q9Y210	TRPC6		2.03672	2.03672	2.03672	eosinophil	lung;placenta	Short transient receptor potential channel 6
P29692	EEF1D	1.15856	2.03641	2.03641	0.877842			Elongation factor 1-delta
Q16706	MAN2A1	2.03425	0.615442	2.03425	-1.41881		brain	Alpha-mannosidase 2
Q5T5Y3	CAMSAP1		2.03371	2.03371	2.03371			Calmodulin-regulated spectrin-associated protein 1
P16070	CD44	2.03307	1.45837	2.03307	-0.574703			CD44 antigen
Q9Y2X7	GIT1	0.821878	2.03213	2.03213	1.21026			ARF GTPase-activating protein GIT1
Q5R372	RABGAP1L		2.03192	2.03192	2.03192		heart muscle	Rab GTPase-activating protein 1-like
Q684P5	RAP1GAP2	0.880641	2.02926	2.02926	1.14862		brain;pancreas	Rap1 GTPase-activating protein 2
Q7L591	DOK3	1.27224	2.02893	2.02893	0.756695	neutrophil	blood;bone marrow;lymphoid system	Docking protein 3
Q14141	SEPTIN6	1.09812	2.02879	2.02879	0.930667		lymphoid system	Septin-6
P0DP01	IGHV1-8	2.02702	1.96833	2.02702	-0.0586884			Immunoglobulin heavy variable 1-8
Q14019	COTL1	1.40479	2.02591	2.02591	0.621122	classical monocyte;eosinophil;intermediate monocyte;myeloid DC;neutrophil;non-classical monocyte	blood;lymphoid system	Coactosin-like protein
Q92614	MYO18A	1.60339	2.02588	2.02588	0.422492		skeletal muscle	Unconventional myosin-XVIIIa
Q5TBA9	FRY		2.02544	2.02544	2.02544	basophil;eosinophil;neutrophil		Protein furry homolog
Q96S38	RPS6KC1		2.02544	2.02544	2.02544			Ribosomal protein S6 kinase delta-1
Q5VSL9	STRIP1		2.02544	2.02544	2.02544			Striatin-interacting protein 1
Q9H4X1	RGCC	1.21719	2.02486	2.02486	0.807666	naive CD4 T-cell	bone marrow;lung	Regulator of cell cycle RGCC
Q16512	PKN1	0.440565	2.02437	2.02437	1.5838			Serine/threonine-protein kinase N1
Q14677	CLINT1	1.151	2.02166	2.02166	0.870657	basophil;eosinophil		Clathrin interactor 1
O60238	BNIP3L		2.02136	2.02136	2.02136			BCL2/adenovirus E1B 19 kDa protein-interacting protein 3-like
Q9BZ72	PITPNM2	1.05102	2.02115	2.02115	0.970131	NK-cell	lymphoid system	Membrane-associated phosphatidylinositol transfer protein 2
O15144	ARPC2	1.32228	2.02111	2.02111	0.698833			Actin-related protein 2/3 complex subunit 2
Q7LDG7	RASGRP2	1.52089	2.01846	2.01846	0.497568		blood;bone marrow;lymphoid system	RAS guanyl-releasing protein 2
P61160	ACTR2	1.44919	2.01737	2.01737	0.568187			Actin-related protein 2
Q92625	ANKS1A	1.72011	2.01729	2.01729	0.297174			Ankyrin repeat and SAM domain-containing protein 1A
Q8IU68	TMC8		2.01671	2.01671	2.01671		bone marrow;intestine;lymphoid system	Transmembrane channel-like protein 8
P09486	SPARC	2.01493	1.68269	2.01493	-0.332247	neutrophil		SPARC
Q9H7M9	VSIR	1.21646	2.01476	2.01476	0.798297	neutrophil	blood	V-type immunoglobulin domain-containing suppressor of T-cell activation
O00264	PGRMC1	1.04716	2.01407	2.01407	0.966907		liver	Membrane-associated progesterone receptor component 1
P13667	PDIA4	1.5504	2.01402	2.01402	0.46362		liver	Protein disulfide-isomerase A4
Q8NBR6	MINDY2	1.22711	2.01284	2.01284	0.785731			Ubiquitin carboxyl-terminal hydrolase MINDY-2
Q96SB3	PPP1R9B	2.01225	1.59232	2.01225	-0.419933			Neurabin-2
O14639	ABLIM1	0.807814	2.01207	2.01207	1.20426	naive CD4 T-cell		Actin-binding LIM protein 1
Q6ZNJ1	NBEAL2	1.05127	2.01154	2.01154	0.960266	neutrophil	bone marrow	Neurobeachin-like protein 2
Q8TD19	NEK9	0.126143	2.01124	2.01124	1.8851			Serine/threonine-protein kinase Nek9
Q9P0L0	VAPA	1.11862	2.01122	2.01122	0.892609			Vesicle-associated membrane protein-associated protein A
Q9Y5J7	TIMM9	2.0092	1.05138	2.0092	-0.957826			Mitochondrial import inner membrane translocase subunit Tim9
P01814	IGHV2-70	1.58886	2.00916	2.00916	0.420295			Immunoglobulin heavy variable 2-70
P42566	EPS15	1.10167	2.00864	2.00864	0.906971			Epidermal growth factor receptor substrate 15
P47755	CAPZA2	1.11935	2.00852	2.00852	0.889167			F-actin-capping protein subunit alpha-2
O00194	RAB27B	1.07216	2.00768	2.00768	0.935523	gdT-cell;NK-cell	brain;stomach 1	Ras-related protein Rab-27B
A0A0J9YVY3	IGHV7-4-1	2.00621	1.94255	2.00621	-0.0636678			Immunoglobulin heavy variable 7-4-1
Q14643	ITPR1		2.00551	2.00551	2.00551		parathyroid gland	Inositol 1,4,5-trisphosphate receptor type 1
Q00013	MPP1	1.12808	2.00539	2.00539	0.877308	eosinophil;neutrophil		55 kDa erythrocyte membrane protein
P40818	USP8		2.00464	2.00464	2.00464			Ubiquitin carboxyl-terminal hydrolase 8
O43150	ASAP2	1.45955	2.00152	2.00152	0.541973	basophil		Arf-GAP with SH3 domain, ANK repeat and PH domain-containing protein 2
Q5SW79	CEP170	1.79138	2.00104	2.00104	0.209652		testis	Centrosomal protein of 170 kDa
Q96AG3	SLC25A46		1.99961	1.99961	1.99961			Solute carrier family 25 member 46
O75167	PHACTR2		1.99961	1.99961	1.99961		placenta	Phosphatase and actin regulator 2
Q9C0B0	UNK		1.99961	1.99961	1.99961			RING finger protein unkempt homolog
Q5JTD0	TJAP1	1.05102	1.99961	1.99961	0.948591			Tight junction-associated protein 1
Q7Z6Z7	HUWE1	0.945106	1.99913	1.99913	1.05402			E3 ubiquitin-protein ligase HUWE1
P16671	CD36	1.1494	1.99748	1.99748	0.848074	classical monocyte;intermediate monocyte;myeloid DC	adipose tissue;breast	Platelet glycoprotein 4
Q8N122	RPTOR		1.99733	1.99733	1.99733			Regulatory-associated protein of mTOR
Q8IX07	ZFPM1		1.99733	1.99733	1.99733		gallbladder	Zinc finger protein ZFPM1
Q9GZY6	LAT2		1.99733	1.99733	1.99733	basophil	blood;lymphoid system	Linker for activation of T-cells family member 2
Q9ULL8	SHROOM4		1.99733	1.99733	1.99733	basophil	brain	Protein Shroom4
P40189	IL6ST	1.99717	1.90829	1.99717	-0.0888794	naive CD4 T-cell		Interleukin-6 receptor subunit beta
P62136	PPP1CA	1.2335	1.99603	1.99603	0.76253		blood	Serine/threonine-protein phosphatase PP1-alpha catalytic subunit
Q13332	PTPRS	1.995	0.57273	1.995	-1.42227	plasmacytoid DC		Receptor-type tyrosine-protein phosphatase S
Q7Z3C6	ATG9A	1.22711	1.99498	1.99498	0.767867			Autophagy-related protein 9A
Q9BR76	CORO1B	1.16596	1.99448	1.99448	0.828519			Coronin-1B
P62820	RAB1A	1.09748	1.99211	1.99211	0.894635			Ras-related protein Rab-1A
O95373	IPO7	1.02837	1.99152	1.99152	0.963145			Importin-7
Q86X10	RALGAPB		1.99027	1.99027	1.99027			Ral GTPase-activating protein subunit beta
Q15477	SKIV2L		1.98972	1.98972	1.98972			Helicase SKI2W
Q9Y608	LRRFIP2	1.16671	1.98967	1.98967	0.822954			Leucine-rich repeat flightless-interacting protein 2
P19086	GNAZ	1.48006	1.98961	1.98961	0.50955		brain	Guanine nucleotide-binding protein G(z) subunit alpha
Q8NEN9	PDZD8	1.1274	1.98824	1.98824	0.860848		bone marrow	PDZ domain-containing protein 8
Q6IBS0	TWF2	1.2646	1.9882	1.9882	0.723596		skeletal muscle	Twinfilin-2
Q15323	KRT31	1.98752	1.56933	1.98752	-0.418188		brain;skin 1	Keratin, type I cuticular Ha1
Q99969	RARRES2	1.98736	1.08179	1.98736	-0.90557	plasmacytoid DC	adrenal gland;liver;pancreas	Retinoic acid receptor responder protein 2
Q9P289	STK26	1.02565	1.9867	1.9867	0.961051			Serine/threonine-protein kinase 26
P01709	IGLV2-8	1.94419	1.98656	1.98656	0.0423724			Immunoglobulin lambda variable 2-8
P04843	RPN1	1.16209	1.98632	1.98632	0.824235			Dolichyl-diphosphooligosaccharide--protein glycosyltransferase subunit 1
P04632	CAPNS1	1.30956	1.98626	1.98626	0.676695			Calpain small subunit 1
Q07960	ARHGAP1	1.36861	1.98617	1.98617	0.61756			Rho GTPase-activating protein 1
O15031	PLXNB2	1.84672	1.98576	1.98576	0.139048	classical monocyte;intermediate monocyte;myeloid DC;non-classical monocyte;plasmacytoid DC		Plexin-B2
P26641	EEF1G	1.20858	1.98573	1.98573	0.777144		blood	Elongation factor 1-gamma
Q9NPH3	IL1RAP	1.98557	0.866472	1.98557	-1.1191	neutrophil	blood;liver;placenta	Interleukin-1 receptor accessory protein
Q9Y6W5	WASF2	0.874978	1.98502	1.98502	1.11005			Wiskott-Aldrich syndrome protein family member 2
P27987	ITPKB	1.82046	1.98425	1.98425	0.163795		brain	Inositol-trisphosphate 3-kinase B
P01706	IGLV2-11	1.93684	1.98365	1.98365	0.0468012			Immunoglobulin lambda variable 2-11
Q9H939	PSTPIP2	1.03149	1.98268	1.98268	0.951187	eosinophil	blood;bone marrow;lymphoid system	Proline-serine-threonine phosphatase-interacting protein 2
Q68EM7	ARHGAP17	0.935274	1.98241	1.98241	1.04714			Rho GTPase-activating protein 17
Q9H299	SH3BGRL3	1.47609	1.98173	1.98173	0.505634		blood	SH3 domain-binding glutamic acid-rich-like protein 3
Q6KB66	KRT80	1.98161	1.48287	1.98161	-0.498743		lymphoid system;skin 1;tongue	Keratin, type II cytoskeletal 80
P05141	SLC25A5	0.892194	1.98121	1.98121	1.08902			ADP/ATP translocase 2
Q9HCM2	PLXNA4		1.98102	1.98102	1.98102	plasmacytoid DC	adipose tissue;breast	Plexin-A4
Q86UP2	KTN1	1.2825	1.98084	1.98084	0.698345			Kinectin
P07384	CAPN1	1.49671	1.97966	1.97966	0.48295			Calpain-1 catalytic subunit
O94979	SEC31A	0.42795	1.97943	1.97943	1.55148			Protein transport protein Sec31A
Q13103	SPP2	1.97816	1.75479	1.97816	-0.223378		liver	Secreted phosphoprotein 24
P62140	PPP1CB	1.20833	1.97771	1.97771	0.769373			Serine/threonine-protein phosphatase PP1-beta catalytic subunit
Q99543	DNAJC2		1.97767	1.97767	1.97767			DnaJ homolog subfamily C member 2
Q13093	PLA2G7	1.93946	1.97748	1.97748	0.038016	classical monocyte	adipose tissue;lymphoid system	Platelet-activating factor acetylhydrolase
O15231	ZNF185	1.6831	1.97684	1.97684	0.293743	basophil	epididymis;esophagus	Zinc finger protein 185
O95674	CDS2		1.97633	1.97633	1.97633			Phosphatidate cytidylyltransferase 2
P12109	COL6A1	1.97413	0.841678	1.97413	-1.13245	MAIT T-cell;memory CD8 T-cell		Collagen alpha-1(VI) chain
P61026	RAB10	1.0948	1.97371	1.97371	0.878912			Ras-related protein Rab-10
O76013	KRT36	1.97201	1.46868	1.97201	-0.503325	classical monocyte;intermediate monocyte	tongue	Keratin, type I cuticular Ha6
O00139	KIF2A	1.33818	1.97183	1.97183	0.633647			Kinesin-like protein KIF2A
Q99683	MAP3K5		1.97152	1.97152	1.97152		adrenal gland	Mitogen-activated protein kinase kinase kinase 5
P31948	STIP1	1.31599	1.97116	1.97116	0.655178		vagina	Stress-induced-phosphoprotein 1
O75170	PPP6R2		1.97094	1.97094	1.97094			Serine/threonine-protein phosphatase 6 regulatory subunit 2
O15013	ARHGEF10		1.97094	1.97094	1.97094	NK-cell		Rho guanine nucleotide exchange factor 10
Q96B36	AKT1S1		1.97094	1.97094	1.97094			Proline-rich AKT1 substrate 1
Q9H1E3	NUCKS1	0.411565	1.97094	1.97094	1.55937			Nuclear ubiquitous casein and cyclin-dependent kinase substrate 1
P40763	STAT3	0.59477	1.97061	1.97061	1.37584			Signal transducer and activator of transcription 3
Q9NX76	CMTM6		1.9703	1.9703	1.9703		blood	CKLF-like MARVEL transmembrane domain-containing protein 6
O94804	STK10	0.915065	1.96955	1.96955	1.05449		lymphoid system	Serine/threonine-protein kinase 10
P39060	COL18A1	1.96912	0.986333	1.96912	-0.982784	neutrophil	liver	Collagen alpha-1(XVIII) chain
Q9Y4L1	HYOU1	1.96895	1.78686	1.96895	-0.182096	plasmacytoid DC	liver	Hypoxia up-regulated protein 1
Q99784	OLFM1	1.96749	0.960853	1.96749	-1.00663	classical monocyte;intermediate monocyte;myeloid DC;non-classical monocyte	brain	Noelin
Q14525	KRT33B	1.96722	1.5675	1.96722	-0.399722		skin 1	Keratin, type I cuticular Ha3-II
Q13615	MTMR3		1.96567	1.96567	1.96567			Myotubularin-related protein 3
Q53T59	HS1BP3	0.677034	1.96567	1.96567	1.28864			HCLS1-binding protein 3
P0DMM9	SULT1A3	0.706802	1.9646	1.9646	1.2578	classical monocyte;intermediate monocyte;myeloid DC;non-classical monocyte	blood;intestine	Sulfotransferase 1A3
P28799	GRN	1.96431	0.741416	1.96431	-1.2229	classical monocyte;intermediate monocyte;myeloid DC;neutrophil;non-classical monocyte;plasmacytoid DC		Progranulin
P35612	ADD2	1.09085	1.96276	1.96276	0.871906	memory B-cell;non-classical monocyte	bone marrow;brain	Beta-adducin
Q96RL7	VPS13A		1.96183	1.96183	1.96183			Vacuolar protein sorting-associated protein 13A
O00559	EBAG9		1.96125	1.96125	1.96125			Receptor-binding cancer antigen expressed on SiSo cells
P63010	AP2B1	0.960204	1.95995	1.95995	0.999748			AP-2 complex subunit beta
P17987	TCP1	1.22728	1.95864	1.95864	0.731362			T-complex protein 1 subunit alpha
P30043	BLVRB	1.95862	1.03718	1.95862	-0.921439	classical monocyte	bone marrow	Flavin reductase (NADPH)
O95980	RECK	1.95829	0.115229	1.95829	-1.84306			Reversion-inducing cysteine-rich protein with Kazal motifs
P30740	SERPINB1	1.47943	1.95806	1.95806	0.478631		esophagus;lymphoid system	Leukocyte elastase inhibitor
Q8WUM4	PDCD6IP	1.36438	1.95793	1.95793	0.593551			Programmed cell death 6-interacting protein
P07339	CTSD	1.95792	1.78831	1.95792	-0.169617			Cathepsin D
Q96G03	PGM2	1.16296	1.95763	1.95763	0.794664			Phosphoglucomutase-2
P17813	ENG	1.95721	1.17192	1.95721	-0.785288	classical monocyte;intermediate monocyte;myeloid DC;NK-cell;non-classical monocyte		Endoglin
Q16181	SEPTIN7	1.29776	1.95705	1.95705	0.659284			Septin-7
Q13884	SNTB1	0.875988	1.95249	1.95249	1.07651		adrenal gland;liver	Beta-1-syntrophin
P12236	SLC25A6	0.891938	1.95244	1.95244	1.0605		blood	ADP/ATP translocase 3
Q7L7X3	TAOK1	1.869	1.95154	1.95154	0.0825386			Serine/threonine-protein kinase TAO1
O15511	ARPC5	1.08886	1.95072	1.95072	0.861862		blood	Actin-related protein 2/3 complex subunit 5
Q99501	GAS2L1		1.9507	1.9507	1.9507	classical monocyte;eosinophil	ductus deferens	GAS2-like protein 1
O15145	ARPC3	1.21064	1.95044	1.95044	0.7398			Actin-related protein 2/3 complex subunit 3
P07947	YES1		1.95014	1.95014	1.95014	basophil		Tyrosine-protein kinase Yes
P29350	PTPN6	1.30488	1.94844	1.94844	0.64356		blood;lymphoid system	Tyrosine-protein phosphatase non-receptor type 6
Q8IY33	MICALL2		1.94838	1.94838	1.94838			MICAL-like protein 2
P13797	PLS3	1.94739	1.45838	1.94739	-0.489011	NK-cell;plasmacytoid DC		Plastin-3
P08294	SOD3	1.94697	1.01112	1.94697	-0.935848			Extracellular superoxide dismutase [Cu-Zn]
P01721	IGLV6-57	1.94573	1.81204	1.94573	-0.133694			Immunoglobulin lambda variable 6-57
P06737	PYGL	1.68132	1.94273	1.94273	0.261409	eosinophil;neutrophil		Glycogen phosphorylase, liver form
O14672	ADAM10	1.19326	1.94242	1.94242	0.749158			Disintegrin and metalloproteinase domain-containing protein 10
Q8TB72	PUM2		1.94162	1.94162	1.94162			Pumilio homolog 2
O95714	HERC2		1.94162	1.94162	1.94162			E3 ubiquitin-protein ligase HERC2
P06241	FYN	1.04382	1.94048	1.94048	0.896652			Tyrosine-protein kinase Fyn
Q92764	KRT35	1.94016	1.48468	1.94016	-0.455483		skin 1	Keratin, type I cuticular Ha5
P27816	MAP4	1.43981	1.93907	1.93907	0.499258		brain;skeletal muscle	Microtubule-associated protein 4
P0DP09	IGKV1-13		1.93893	1.93893	1.93893			Immunoglobulin kappa variable 1-13
Q96G74	OTUD5		1.93864	1.93864	1.93864			OTU domain-containing protein 5
Q8WV99	ZFAND2B		1.93864	1.93864	1.93864			AN1-type zinc finger protein 2B
O94876	TMCC1		1.93864	1.93864	1.93864	neutrophil		Transmembrane and coiled-coil domains protein 1
P41240	CSK	0.630172	1.93702	1.93702	1.30685		lymphoid system	Tyrosine-protein kinase CSK
Q96KP4	CNDP2	1.22748	1.93655	1.93655	0.709072			Cytosolic non-specific dipeptidase
Q9H6U6	BCAS3		1.93603	1.93603	1.93603			Breast carcinoma-amplified sequence 3
O94929	ABLIM3	1.93239	1.93586	1.93586	0.00347693	neutrophil	heart muscle	Actin-binding LIM protein 3
Q05193	DNM1	0.241614	1.9355	1.9355	1.69388		brain	Dynamin-1
Q9BTU6	PI4K2A		1.9353	1.9353	1.9353			Phosphatidylinositol 4-kinase type 2-alpha
P29401	TKT	1.86503	1.9345	1.9345	0.0694633	classical monocyte;eosinophil;intermediate monocyte;myeloid DC;neutrophil;non-classical monocyte	bone marrow	Transketolase
O43488	AKR7A2	1.12029	1.9342	1.9342	0.813916			Aflatoxin B1 aldehyde reductase member 2
P21926	CD9	0.69942	1.9341	1.9341	1.23468	basophil;eosinophil		CD9 antigen
Q765P7	MTSS2		1.9338	1.9338	1.9338	MAIT T-cell;plasmacytoid DC	brain	Protein MTSS 2
Q4KMQ2	ANO6	0.886486	1.93127	1.93127	1.04478			Anoctamin-6
Q16799	RTN1	1.48373	1.93101	1.93101	0.447283	classical monocyte;intermediate monocyte;myeloid DC	brain	Reticulon-1
P47712	PLA2G4A	0.764232	1.93	1.93	1.16577	classical monocyte;eosinophil;intermediate monocyte;myeloid DC;non-classical monocyte;plasmacytoid DC	ductus deferens;parathyroid gland;seminal vesicle	Cytosolic phospholipase A2
P49588	AARS1	1.21828	1.92977	1.92977	0.711491			Alanine--tRNA ligase, cytoplasmic
Q04656	ATP7A		1.92929	1.92929	1.92929			Copper-transporting ATPase 1
P18054	ALOX12	0.834489	1.92926	1.92926	1.09477	neutrophil	cervix, uterine;esophagus;tongue;vagina	Polyunsaturated fatty acid lipoxygenase ALOX12
P55884	EIF3B	1.05297	1.92836	1.92836	0.87539			Eukaryotic translation initiation factor 3 subunit B
Q00325	SLC25A3	1.35683	1.92825	1.92825	0.571418		heart muscle	Phosphate carrier protein, mitochondrial
P18669	PGAM1	1.7227	1.9274	1.9274	0.204695			Phosphoglycerate mutase 1
Q04759	PRKCQ		1.92706	1.92706	1.92706	gdT-cell;MAIT T-cell;memory CD4 T-cell;memory CD8 T-cell;naive CD4 T-cell;naive CD8 T-cell;NK-cell;T-reg	blood;lymphoid system;skeletal muscle	Protein kinase C theta type
P13473	LAMP2	1.92674	1.66772	1.92674	-0.259014	neutrophil		Lysosome-associated membrane glycoprotein 2
P24534	EEF1B2	0.917536	1.92666	1.92666	1.00913			Elongation factor 1-beta
Q5VY43	PEAR1	1.69852	1.92598	1.92598	0.227463			Platelet endothelial aggregation receptor 1
P30044	PRDX5	1.27413	1.92541	1.92541	0.651273			Peroxiredoxin-5, mitochondrial
P11171	EPB41	1.36783	1.92524	1.92524	0.557411		brain	Protein 4.1
Q15485	FCN2	1.92464	1.79843	1.92464	-0.126204	classical monocyte;intermediate monocyte	liver	Ficolin-2
P63096	GNAI1	1.22911	1.92419	1.92419	0.695082	NK-cell		Guanine nucleotide-binding protein G(i) subunit alpha-1
Q99719	SEPTIN5	1.01485	1.92327	1.92327	0.908421	eosinophil;neutrophil	brain;parathyroid gland	Septin-5
P36873	PPP1CC	1.21224	1.92214	1.92214	0.709896			Serine/threonine-protein phosphatase PP1-gamma catalytic subunit
Q96S97	MYADM	1.00159	1.92128	1.92128	0.919694	neutrophil		Myeloid-associated differentiation marker
Q9NQ84	GPRC5C	0.480834	1.92092	1.92092	1.44008	plasmacytoid DC	pancreas	G-protein coupled receptor family C group 5 member C
P01718	IGLV3-27	1.80555	1.9207	1.9207	0.115153			Immunoglobulin lambda variable 3-27
O75915	ARL6IP5	1.51352	1.92059	1.92059	0.40707			PRA1 family protein 3
P51812	RPS6KA3		1.92041	1.92041	1.92041			Ribosomal protein S6 kinase alpha-3
Q9UPN7	PPP6R1	0.731348	1.91903	1.91903	1.18768	plasmacytoid DC		Serine/threonine-protein phosphatase 6 regulatory subunit 1
P15153	RAC2	1.32315	1.91837	1.91837	0.595212		blood;bone marrow;lymphoid system	Ras-related C3 botulinum toxin substrate 2
P55058	PLTP	1.86085	1.91574	1.91574	0.0548864	basophil		Phospholipid transfer protein
Q9Y478	PRKAB1		1.91337	1.91337	1.91337			5'-AMP-activated protein kinase subunit beta-1
P19784	CSNK2A2	1.91274	0.482727	1.91274	-1.43001			Casein kinase II subunit alpha'
P13747	HLA-E	1.71837	1.9126	1.9126	0.194232			HLA class I histocompatibility antigen, alpha chain E
Q9UKE5	TNIK	1.56301	1.91254	1.91254	0.349531	basophil;eosinophil;gdT-cell;MAIT T-cell;memory CD4 T-cell;memory CD8 T-cell;naive CD4 T-cell;naive CD8 T-cell;NK-cell;T-reg	brain	TRAF2 and NCK-interacting protein kinase
P05067	APP	1.5978	1.91147	1.91147	0.31367	plasmacytoid DC		Amyloid-beta precursor protein
A0A075B6I9	IGLV7-46	1.76328	1.91128	1.91128	0.147993			Immunoglobulin lambda variable 7-46
P06732	CKM	1.91033	0.483205	1.91033	-1.42713	classical monocyte;intermediate monocyte;myeloid DC	skeletal muscle;tongue	Creatine kinase M-type
Q8IUW3	SPATA2L		1.90858	1.90858	1.90858			Spermatogenesis-associated protein 2-like protein
Q92574	TSC1		1.90858	1.90858	1.90858			Hamartin
P35568	IRS1		1.90858	1.90858	1.90858	memory B-cell;naive B-cell		Insulin receptor substrate 1
O95772	STARD3NL		1.90858	1.90858	1.90858			STARD3 N-terminal-like protein
Q96K21	ZFYVE19		1.90858	1.90858	1.90858			Abscission/NoCut checkpoint regulator
Q9NRS6	SNX15		1.90858	1.90858	1.90858			Sorting nexin-15
Q99700	ATXN2	1.35205	1.90858	1.90858	0.556525			Ataxin-2
P33176	KIF5B	1.01731	1.90785	1.90785	0.890539			Kinesin-1 heavy chain
P80188	LCN2	1.90775	0.641038	1.90775	-1.26671	basophil;neutrophil;non-classical monocyte	bone marrow;gallbladder;lymphoid system;salivary gland	Neutrophil gelatinase-associated lipocalin
P01033	TIMP1	1.90718	1.42165	1.90718	-0.485529		lymphoid system	Metalloproteinase inhibitor 1
P08195	SLC3A2	1.90714	1.26268	1.90714	-0.64445			4F2 cell-surface antigen heavy chain
Q96K49	TMEM87B		1.90505	1.90505	1.90505			Transmembrane protein 87B
P49641	MAN2A2	1.90393	0.690591	1.90393	-1.21334	basophil;neutrophil		Alpha-mannosidase 2x
Q9P035	HACD3		1.90318	1.90318	1.90318			Very-long-chain (3R)-3-hydroxyacyl-CoA dehydratase 3
Q9ULI3	HEG1	1.90288	0.999532	1.90288	-0.903348			Protein HEG homolog 1
Q8TC12	RDH11	0.882153	1.9019	1.9019	1.01975		prostate	Retinol dehydrogenase 11
Q9BZL6	PRKD2		1.90151	1.90151	1.90151			Serine/threonine-protein kinase D2
Q8IWB9	TEX2		1.90151	1.90151	1.90151	plasmacytoid DC		Testis-expressed protein 2
P11047	LAMC1	1.89977	0.834845	1.89977	-1.06493	memory B-cell;naive B-cell;plasmacytoid DC		Laminin subunit gamma-1
Q9UH62	ARMCX3		1.89854	1.89854	1.89854			Armadillo repeat-containing X-linked protein 3
Q13627	DYRK1A		1.89849	1.89849	1.89849			Dual specificity tyrosine-phosphorylation-regulated kinase 1A
P78344	EIF4G2	1.24077	1.89794	1.89794	0.657168			Eukaryotic translation initiation factor 4 gamma 2
Q9Y5C1	ANGPTL3	1.89771	0.777907	1.89771	-1.1198		liver	Angiopoietin-related protein 3
O43318	MAP3K7		1.89745	1.89745	1.89745			Mitogen-activated protein kinase kinase kinase 7
A0A0B4J1U3	IGLV1-36	1.89098	1.89745	1.89745	0.00647105			Immunoglobulin lambda variable 1-36
P61006	RAB8A	1.19924	1.89704	1.89704	0.697803			Ras-related protein Rab-8A
O60763	USO1	0.574019	1.897	1.897	1.32299		skeletal muscle	General vesicular transport factor p115
Q9UHB6	LIMA1	1.80491	1.89583	1.89583	0.0909197			LIM domain and actin-binding protein 1
P03950	ANG	1.8937	1.13248	1.8937	-0.76122	classical monocyte;myeloid DC	liver	Angiogenin
P30273	FCER1G	1.36009	1.89343	1.89343	0.533348	non-classical monocyte	blood;lymphoid system	High affinity immunoglobulin epsilon receptor subunit gamma
Q15762	CD226	1.34706	1.89297	1.89297	0.545907	gdT-cell;MAIT T-cell;memory CD4 T-cell;memory CD8 T-cell;naive CD4 T-cell;naive CD8 T-cell;NK-cell;T-reg	lymphoid system;parathyroid gland	CD226 antigen
P17858	PFKL	1.23425	1.89219	1.89219	0.657941			ATP-dependent 6-phosphofructokinase, liver type
Q14344	GNA13	1.34525	1.89129	1.89129	0.546035		bone marrow	Guanine nucleotide-binding protein subunit alpha-13
Q9H2G2	SLK	1.0199	1.89109	1.89109	0.871191			STE20-like serine/threonine-protein kinase
Q6PJF5	RHBDF2		1.89093	1.89093	1.89093			Inactive rhomboid protein 2
P53396	ACLY	1.29632	1.8902	1.8902	0.593883			ATP-citrate synthase
Q8TD55	PLEKHO2	1.13349	1.88923	1.88923	0.755741		lymphoid system	Pleckstrin homology domain-containing family O member 2
Q92890	UFD1	0.541084	1.88854	1.88854	1.34746			Ubiquitin recognition factor in ER-associated degradation protein 1
P08754	GNAI3	1.24575	1.88825	1.88825	0.642499			Guanine nucleotide-binding protein G(i) subunit alpha
Q9NWV8	BABAM1		1.88802	1.88802	1.88802			BRISC and BRCA1-A complex member 1
Q9Y5S2	CDC42BPB	0.663033	1.88727	1.88727	1.22423	intermediate monocyte		Serine/threonine-protein kinase MRCK beta
Q9Y485	DMXL1		1.88626	1.88626	1.88626			DmX-like protein 1
Q15223	NECTIN1	1.5586	1.88626	1.88626	0.327657	plasmacytoid DC	esophagus;skin 1	Nectin-1
P07602	PSAP	1.88606	1.50046	1.88606	-0.385602	classical monocyte;intermediate monocyte;myeloid DC;neutrophil;non-classical monocyte		Prosaposin
O14974	PPP1R12A	1.53178	1.88495	1.88495	0.353173			Protein phosphatase 1 regulatory subunit 12A
P48634	PRRC2A	0.895275	1.88304	1.88304	0.987761			Protein PRRC2A
Q9Y277	VDAC3	1.17809	1.88303	1.88303	0.70494		skeletal muscle	Voltage-dependent anion-selective channel protein 3
[truncated: 1,792 more rows]
