# Supplementary material for: A Proteomic Examination of Plasma Extracellular Vesicles Across Colorectal Cancer Stages Uncovers Biological Insights That Potentially Improve Prognosis
Source: Cancers (Basel). 2024 Dec 21;16(24):4259. doi: 10.3390/cancers16244259 (PMC11674649; doi:10.3390/cancers16244259)
Supplement: Supplementary file 1 [file cancers-16-04259-s001.zip › Supplementary Table S4.xlsx]

## Sheet: Protein expression all samples
Uniprot	Protein	A1.	A2.	A3.	A4.	A5.	A6.	A7.	A8.	A9.	A10	A11	A12	A13	A14	A15	A16	A17	A18	A19	A20	B1.	B2.	B3.	B4.	B5.	B6.	B7.	B8.	B9.	B10	B11	B12	B13	B14	B15	B16	B17	B18	B19	B20	C1.	C2.	C3.	C4.	C5.	C6.	C7.	C8.
B2RUZ4	sp|B2RUZ4|SMIM1_HUMAN	234645	71640.7	265228	114392	102577	129434	47747.6	81816.8	68999.1	73706.8	104587	67173.9	112994	69596.5	137475	65742.9	96168.8	80010.9	74846	81366.5	45439.2	232595	37584.2	30878.2	148752	63717.7	54804.3	58334.1	56222.6	87575.6	84534.1	56204.9	91953.4	37509	37717.9	68202.2	72429.1	88817.7	134209	58684.2	81315.2	204984	62788	43370.3	90399.5	129178	66308.8	63129.8
P00739	sp|P00739|HPTR_HUMAN	1.10401e+07	6.23361e+06	1.16451e+07	1.13237e+07	5.09057e+06	2.11729e+06	3.95956e+06	7.08546e+06	4.24157e+06	1.56167e+06	2.43892e+06	1.17019e+07	1.62613e+06	4.80145e+06	8.19378e+06	5.31122e+06	5.1864e+06	1.24093e+06	1.00112e+07	6.46732e+06	1.75483e+06	3.40935e+06	8.03844e+06	2.37832e+06	8.28677e+06	860282	2.93181e+06	1.36708e+07	6.88716e+06	4.02008e+06	1.43435e+07	4.62813e+06	5.58572e+06	3.26899e+06	5.9937e+06	2.32608e+07	7.45592e+06	5.58248e+06	1.24893e+07	7.52812e+06	1.22224e+06	7.35344e+06	6.23147e+06	8.13564e+06	6.55038e+06	5.13905e+06	1.82493e+06	4.24135e+06
P00740	sp|P00740|FA9_HUMAN	3.58887e+06	2.41516e+06	1.43607e+06	1.70808e+06	1.08353e+06	1.09418e+06	1.26769e+06	534059	1.04667e+06	2.71443e+06	1.39179e+06	2.9652e+06	1.39294e+06	837061	596921	865762	2.0188e+06	490675	1.71518e+06	1.54954e+06	338625	1.0111e+06	321972	3.0077e+06	402457	321512	421263	1.45966e+06	851495	735909	1.66776e+06	1.63799e+06	365578	2.34907e+06	2.30076e+06	2.93786e+06	774307	620145	3.16631e+06	610603	4.02618e+06	791011	931197	2.48686e+06	6.01939e+06	426939	2.59828e+06	2.91681e+06
P02747	sp|P02747|C1QC_HUMAN	2.68792e+06	618751	6.17866e+06	1.36605e+06	1.03705e+06	2.7862e+06	1.22239e+06	7.06094e+06	5.56872e+06	1.82191e+07	8.17324e+06	542167	2.31096e+06	2.31115e+06	3.22212e+06	2.4268e+06	2.6774e+06	1.20011e+06	1.40207e+07	8.88317e+06	2.01397e+06	1.53199e+07	2.66821e+06	3.90041e+06	3.94722e+06	943988	1.26636e+06	4.01047e+06	9.49892e+06	2.93657e+06	7.16786e+06	1.6761e+06	4.07387e+06	1.14153e+06	3.31405e+06	1.13052e+07	5.05177e+06	3.95446e+06	3.27921e+07	1.30788e+07	378096	4.26135e+06	1.5486e+06	3.73965e+06	6.02076e+06	9.19999e+06	2.09574e+06	2.24247e+06
P05387	sp|P05387|RLA2_HUMAN	25305.6	48081.7	141851	29644	41893.5	85507.2	13962	31183.6	25482.2	53211.8	35661.1	46191.6	28498.2	33593.7	27794.1	22777.6	34980.5	14468.6	35659.2	28173.2	23168.1	108889	28871.7	40009.6	89076.7	22610.5	7458.02	46493.9	25694.4	32371.3	30819.4	53113.5	30188.2	22913.8	27757.5	51371.9	24129.1	31028.2	36330.8	28866.8	63770	28637.2	54593.7	23190.2	53792.8	24504.2	20962.6	26497.1
P06727	sp|P06727|APOA4_HUMAN	1.90309e+08	1.80987e+08	1.51e+08	8.27544e+07	9.32618e+07	1.06042e+08	6.03658e+07	1.07217e+08	7.98714e+07	1.17436e+08	1.48494e+08	2.86516e+08	9.86398e+07	6.81093e+07	5.22255e+08	3.0421e+08	1.36995e+08	2.36004e+08	1.82884e+08	2.48472e+08	1.69975e+07	7.10375e+07	1.36287e+08	3.92146e+08	2.32525e+08	2.58865e+08	1.37615e+08	3.72165e+08	5.59756e+07	6.82674e+08	3.41893e+08	1.01737e+08	2.22107e+08	3.03891e+08	2.37764e+08	5.10729e+08	1.85044e+08	1.89437e+08	4.41423e+08	1.23466e+08	5.7319e+07	1.11088e+08	1.15804e+08	2.46089e+08	2.59499e+08	1.29242e+08	1.60075e+08	1.54372e+09
P07919	sp|P07919|QCR6_HUMAN	83258.2	15617.6	27605.6	69047.1	102122	66347.8	9929.9	17077.8	49851	9271.48	24317.3	26279.4	13583.9	57933.4	16578.2	39288.4	54123.1	64163.4	63626.7	69441.2	15235.2	97631.2	51595.8	57398.4	26554.2	31875.2	18469.1	107769	44655.9	166906	57764.7	21381.5	149920	13985.4	57038.8	244745	31805.9	110018	191279	87845.3	284357	39155.9	73512.4	190981	77778.1	226897	151890	83123.3
P11177	sp|P11177|ODPB_HUMAN	41749.7	63080.8	54963	35406.8	45748.3	68090.2	30906.2	12413.7	58388.4	44349.9	33321.9	62687.8	57565.6	15567.5	57009.2	93213.1	26075.5	40778.8	71570.5	51404.6	56677.5	54369.1	84415.8	76890.2	117180	37570.1	56124.2	34709.7	47572.5	20429.3	31421.1	904666	15591.3	46463.4	103932	90038.9	91463.2	78199.9	13912.7	14646.6	290537	34575.2	93324.7	101072	68219.1	77642.2	86498.6	121845
P17936	sp|P17936|IBP3_HUMAN	145861	34456.7	334677	21913	162347	110208	74550.3	130650	117557	13571.3	189070	23596.9	194293	127138	384092	158560	195992	88514.4	229744	78896.9	201353	184846	250319	225889	208308	114477	25395.1	293225	127065	91671.9	28491.6	374232	84120.6	39337.7	332118	476179	201735	795019	379273	164518	572358	101580	169179	119413	157420	46814.2	125942	316975
P23368	sp|P23368|MAOM_HUMAN	210958	366909	336698	121467	77859.6	118914	171299	170433	70265.2	64028.3	149964	122840	139743	90508.8	46189.8	102008	196757	128999	72193.1	126545	325434	158583	39670.6	78481.1	245887	120298	78523.5	341266	154422	200908	141416	108634	64575.3	119345	103736	377183	147900	225562	101562	114483	157489	223672	355556	138540	89225.3	259691	88757.7	27241.5
P28482	sp|P28482|MK01_HUMAN	105136	118624	2.71747e+06	62504.2	73036.1	101148	180261	126035	190493	206413	59456.6	18851.1	49254.9	47790.5	277403	1.32615e+06	74723.7	79106.6	1.92462e+06	70640	220006	70374.5	184882	181724	2.07876e+06	262155	152078	72626.3	209492	760201	41994.3	16295.6	248534	102712	15347.4	4.18311e+06	273212	3.31131e+06	4.84658e+06	215489	91636	772313	1.1014e+06	3.40017e+06	1.58909e+06	1.37809e+06	186566	412137
P35609	sp|P35609|ACTN2_HUMAN	124193	95852.7	111068	70338.8	78759.1	32187	32933.8	30468.7	36713.5	37951.4	19668.5	19632.6	37424.9	12428.5	33958.5	167767	30447.9	28840.1	32393.9	26270	53059.4	50031	40548.6	88115.9	65508.5	5403.11	29304.1	145175	8490.05	84876	42206.1	26124	13564.2	29412	25110.3	148500	8623.13	127337	15913.7	17909.2	78836.2	59987.5	26935.4	31829.1	61853	38679.5	17355.4	57021.9
P38117	sp|P38117|ETFB_HUMAN	197914	456581	759864	190028	175294	113883	192469	194810	236033	50414.4	243334	129465	207048	360328	325498	318705	181145	119907	86603.9	88226.8	289956	900351	515911	50147.9	386361	247198	204396	542901	169044	604940	376468	647811	270552	181694	114208	722871	261455	528128	176603	173886	669423	195951	169408	172273	48184	352512	358639	695322
P40926	sp|P40926|MDHM_HUMAN	311287	179998	258244	120099	234667	168009	283546	228720	405474	303409	380318	261415	412526	497031	217388	144949	371755	336519	190278	358110	183489	238646	148758	241784	176354	469698	312417	187833	309520	146724	205346	249649	388223	344482	323625	251419	584432	322487	371622	371756	298650	98764.6	130576	196543	273621	159307	180369	199353
P49189	sp|P49189|AL9A1_HUMAN	192607	259680	433847	574674	786211	2.57276e+06	1.75504e+06	252081	1.67384e+06	2.20764e+06	822764	1.90578e+06	1.16397e+06	143352	3.10154e+06	2.11065e+06	839158	1.06965e+06	1.09847e+06	287943	733257	1.10553e+06	157080	185047	1.26954e+06	55063.2	1.18058e+06	2.07559e+06	862848	2.11902e+06	2.84214e+06	1.67387e+06	83958.1	1.43109e+06	1.86707e+06	2.90534e+06	716935	346298	949501	532892	225449	641643	691887	102274	161386	3.10829e+06	4.97762e+06	341847
Q01813	sp|Q01813|PFKAP_HUMAN	1.23174e+06	1.64082e+06	1.37927e+06	1.71425e+06	1.30161e+06	1.16115e+06	1.56521e+06	971351	735334	1.04765e+06	986002	1.52489e+06	755472	1.84389e+06	1.11611e+06	844240	1.30688e+06	1.33158e+06	1.26742e+06	1.49743e+06	2.76108e+06	1.74539e+06	1.69835e+06	1.03898e+06	2.35216e+06	1.15063e+06	1.29232e+06	1.3642e+06	1.24217e+06	1.46919e+06	1.0063e+06	1.57487e+06	1.76539e+06	1.86918e+06	997731	1.34326e+06	898201	1.31183e+06	1.05809e+06	1.65463e+06	1.51185e+06	1.07425e+06	1.12461e+06	909755	1.77631e+06	1.05675e+06	1.0523e+06	774526
Q03591	sp|Q03591|FHR1_HUMAN	194387	377556	571896	189072	268054	1.04036e+06	582654	105011	443758	164084	632485	113073	750067	202339	466179	759929	97039.3	744896	487228	490279	138354	334182	463561	214275	364504	486836	288665	851739	383983	549105	746386	173715	103574	417269	991038	1.38097e+06	497224	454466	899664	378161	217844	482390	349445	451574	894455	874916	1.37788e+06	1.52613e+06
Q15848	sp|Q15848|ADIPO_HUMAN	5509.05	23929.1	4445.22	11908.7	11293.8	8112.45	6525.19	37474	13151.4	22342.1	9632.91	47048.5	20622	44228.7	32510.1	40454.4	45585.9	10771.8	20914.3	80524.2	5057.86	9985.22	8331.7	43972.7	7909.41	14916.6	7786.82	4560.31	4382.61	17614.7	9521	58138.5	14659	66587.1	19484.6	36960.1	14013.6	12641.4	7416.75	22018.5	174401	1493.12	46031.9	3508.68	32155	8242.33	50638.9	58125.5
Q16543	sp|Q16543|CDC37_HUMAN	91810.2	102829	73788.7	153139	20051.4	82307.5	22899.3	189773	48677.2	70876.5	231025	241156	36534	15804.9	282053	244351	74477.3	33835.8	25634.3	8701.07	31998.7	84060.4	100286	113509	57696.3	49043.2	58068.4	131686	44070.9	220655	109929	44647.8	196426	32624.1	35583.3	201564	52220.7	183934	252822	184912	57461.7	33377.2	101185	71847.7	82718.1	306057	160856	192446
Q32MZ4	sp|Q32MZ4|LRRF1_HUMAN	14817.1	2525.82	19011.9	8267.15	10951.7	9889.78	4839.25	4555.04	5141.68	18033.8	13218.4	14874	11307.5	8917.5	3701.73	8796.21	5179.17	9453.66	4914.49	8069.96	8009.49	18147	23587.7	18526.3	11038.6	9732.61	6585.84	46803.1	24888.7	4706.03	9349.52	33301.1	14090.5	9996.95	21354	7534.48	16964.9	3019.42	5030.74	10010.7	35233.9	4447.66	25092.4	21089.1	4150.7	7956.52	1410.38	5319.8
Q6E0U4	sp|Q6E0U4|DMKN_HUMAN	64157.9	251951	73603.9	81405.4	126895	3829.86	85998.8	159255	312598	4339.61	88475.3	82393.9	35480.4	50727.8	243576	202610	151072	53888.6	64951.8	260812	235003	137617	184970	525197	169841	62898.2	181833	76501.3	46636.8	284205	160697	138911	188643	143394	1.3883e+06	100276	248280	226775	105154	212217	211438	93110.9	290782	237613	138992	219639	33554.5	196525
Q9H0E2	sp|Q9H0E2|TOLIP_HUMAN	45971.3	10353.6	34937.7	33797	21664.3	10815.5	69017.9	42886.9	80266.5	70023.4	94944.8	51230.3	79556.4	83857.4	6556.17	37081.1	84955	91432.7	37890.2	85800.6	36860.9	11949.2	67460.4	40174.6	14145.4	96395.1	68230	57075.6	118237	224010	38047.2	64732.2	92030	69803.2	83903.3	32557.5	91466.3	37071.5	40598.3	83306.1	112534	48110	46118.7	16023.3	20797.9	18784.1	73610.8	143209
Q9NUQ9	sp|Q9NUQ9|FA49B_HUMAN	716329	530595	340201	424720	374563	240436	486550	120579	178884	385754	236190	1.24125e+06	164503	176488	286564	198765	144690	126425	357813	299685	177833	267129	381819	807307	482721	126858	113718	686459	393190	503211	766101	190163	180660	231441	196191	679005	364014	1.13676e+06	1.43866e+06	980512	233223	122467	249426	482875	471433	436791	194267	270677
Q9UBQ6	sp|Q9UBQ6|EXTL2_HUMAN	426988	101537	341288	441813	528631	321321	140856	281268	171245	312159	94752.8	206063	173981	56393.1	320379	103281	163898	75838.5	98304.6	75487.6	119135	236826	303883	181301	238578	960917	310908	384341	445875	205110	98176.2	152528	117195	241339	111762	228275	47065.9	274475	2.33035e+06	51296.9	223363	89232.7	236445	366082	360299	346892	310723	195249
Q9UJC5	sp|Q9UJC5|SH3L2_HUMAN	27850.3	61051	60101.3	12611.1	518897	167590	7759.75	309805	31555.3	24409.1	46587.4	19397	263994	14132.6	59097.5	143822	12980.1	26682	16172.9	347371	12231.6	1.80447e+06	62428	680909	569920	53209.5	262197	563048	280116	84351.4	387491	4.22072e+06	422413	712446	850146	37886.5	471485	31958.1	10897.4	39184.6	60481.7	1.0627e+06	549961	38159.7	681097	72472.5	200643	14335.5
Q9UK41	sp|Q9UK41|VPS28_HUMAN	31556.3	101197	34637.4	58381.9	232931	48689.1	31467.3	109040	138026	117351	49851.2	23892.1	15485.7	74766.1	16826.2	16045.1	88610.6	33895.1	243848	16320.5	65836.2	38675	131105	36919	133634	108016	67107.2	235268	67191.2	264861	29522.9	322408	25969.2	15764.4	202738	233479	7871.31	403220	235609	17864.6	121947	122054	177957	28513.2	110773	28486.6	27673.2	272153
A0FGR8	sp|A0FGR8|ESYT2_HUMAN	3.94478e+06	92463	63089.9	32388.9	75252.6	96575.4	87658.8	77412.6	107584	102919	105678	64184.3	104350	222414	75093.9	29341.4	100790	100626	68746.6	106979	68771.8	115516	82294.7	82373	116489	118953	43834.7	36331.9	55079.7	37243.3	45947.8	295170	66927.1	80454.7	91618.8	88679.2	112747	68137.4	197026	123309	197146	145608	127567	86682.1	103984	57239.3	42867.8	7.51654e+06
A0M8Q6	sp|A0M8Q6|LAC7_HUMAN	89084.5	44907.8	118391	75156.4	176083	16673	15020.4	65552.7	18126.9	225314	15284	99027.5	14322.5	32491.2	168274	24934.9	23594.3	27968.7	320344	15692.4	49390.8	358918	77899.8	168912	114583	43367.3	52710.5	30065.8	36435.4	23673.2	13324.4	20015	49508.1	21453.9	22932.8	25931.4	2957.94	146854	59719.5	19907.4	27035.7	51989.3	69928.5	20482.3	70994.2	37178.8	131447	45767.6
A2RUS2	sp|A2RUS2|DEND3_HUMAN	7417.52	4661.5	8356.76	9422.56	5268.58	1280.67	7594.9	1380.51	6851.63	2491.41	8659.99	1151.85	3297.18	4778.55	3897.22	2574.16	5128.17	5365.35	2664.62	8895.21	19344.4	2373.74	6555.19	4626.32	5714.12	6873.41	11589.1	4345.63	5594.22	2162.64	2891.28	1040.63	11325.3	2957.89	7521.79	2212.2	5626.38	3027.41	2331.5	5056.4	6742.19	20243.9	4707.48	1880.43	18376.3	2966.46	2532.35	1178.4
B0I1T2	sp|B0I1T2|MYO1G_HUMAN	2.67777e+06	1.70387e+06	284170	308363	383380	367548	143889	294493	221706	2.05222e+06	328395	620421	336976	425522	790684	679609	302001	190193	233103	297164	162898	1.66408e+06	377174	298820	373610	272105	1.4335e+06	388886	1.11103e+06	290748	588250	188981	298227	569807	465478	3.06522e+06	248407	377973	561973	421345	394342	195594	298196	543311	425773	3.76095e+06	221442	251175
B9A064	sp|B9A064|IGLL5_HUMAN	1.09886e+08	4.71887e+07	1.79918e+08	1.03414e+08	6.80413e+07	2.51039e+07	2.39228e+07	4.69606e+07	2.97491e+07	5.5496e+06	2.49621e+07	8.89137e+07	2.7509e+07	2.15078e+07	2.81596e+08	9.85888e+07	4.27415e+07	1.70946e+07	5.00874e+07	3.77679e+07	2.18186e+07	1.30708e+08	1.18174e+08	5.27664e+07	4.88441e+07	4.23709e+07	3.3894e+07	1.14306e+08	1.83387e+07	7.48611e+07	6.00737e+07	2.27308e+07	2.57237e+07	2.19975e+07	3.09464e+07	6.40603e+07	8.69743e+07	4.37209e+07	1.16898e+08	8.16026e+07	308130	7.03811e+07	5.40348e+07	4.14265e+07	7.90581e+07	5.67081e+07	3.28891e+07	6.54839e+07
O00139	sp|O00139|KIF2A_HUMAN	209772	191147	100633	477445	153053	173855	376304	189963	272532	245667	340709	236077	338125	494533	188521	240734	311391	350028	231976	388570	962401	132218	232748	67881.2	119202	383764	308841	158768	369691	131446	129364	243549	332678	264056	226191	254699	396828	200171	110153	337992	394291	352889	211151	165523	192143	164566	117011	115969
O00151	sp|O00151|PDLI1_HUMAN	2.83763e+06	2.51149e+06	4.95235e+06	4.24478e+06	4.80345e+06	3.63695e+06	8.32584e+06	8.33076e+06	1.40098e+07	6.94665e+06	1.43919e+07	4.96282e+06	1.25731e+07	1.38272e+07	4.7041e+06	4.12505e+06	8.53059e+06	1.11467e+07	5.73659e+06	1.24788e+07	8.20528e+06	5.51591e+06	2.65915e+06	3.00726e+06	2.24419e+06	1.25909e+07	8.27971e+06	6.08196e+06	1.38333e+07	4.27072e+06	6.90211e+06	7.85676e+06	8.28959e+06	9.16256e+06	1.28646e+07	3.2038e+06	1.28306e+07	3.9721e+06	1.66275e+06	1.27351e+07	2.94527e+06	5.18178e+06	3.87215e+06	3.23453e+06	2.43797e+06	2.55732e+06	4.69531e+06	3.62754e+06
O00159	sp|O00159|MYO1C_HUMAN	187179	80681.9	48831.6	109022	223922	214413	176031	214618	164812	218472	125177	335209	438256	69349.7	1.57507e+06	405664	196707	539256	48179.9	27274.7	141292	494451	287485	65868.4	635087	65810.1	189180	695372	18859.5	125243	338192	1.12992e+06	230761	190626	219986	710624	113290	145395	245405	214547	567872	333235	56220.9	246523	60475.6	39506.7	51598	1.17466e+06
O00161	sp|O00161|SNP23_HUMAN	5.6921e+06	1.197e+07	1.36208e+07	3.74465e+06	2.45672e+06	5.34203e+06	4.28687e+06	5.82364e+06	4.27028e+06	3.49623e+06	7.30544e+06	1.21465e+07	3.65452e+06	1.24968e+06	1.00612e+07	5.54387e+06	1.13117e+07	2.38031e+06	8.29573e+06	4.34567e+06	2.10986e+06	3.67275e+06	805299	3.48656e+06	9.93393e+06	3.79675e+06	6.95343e+06	6.08993e+06	2.96348e+06	4.17481e+06	4.30006e+06	7.24205e+06	4.6555e+06	1.67212e+06	3.71605e+06	6.41051e+06	2.04652e+06	8.46869e+06	5.20143e+06	4.90287e+06	6.54613e+06	4.37959e+06	4.92702e+06	5.41487e+06	7.49929e+06	1.5918e+07	4.43738e+06	3.45261e+06
O00186	sp|O00186|STXB3_HUMAN	327027	614974	288952	304129	331585	447039	464337	304632	292730	500407	387049	263943	322996	402621	320898	508364	401463	400095	434360	433302	631956	716115	438984	465880	283983	325487	389723	219763	354256	299192	347009	420171	440825	367272	485029	435490	233385	722713	576949	257517	237982	335798	399752	556491	406102	724529	1.0256e+06	298763
O00187	sp|O00187|MASP2_HUMAN	3.75862e+06	2.75141e+06	5.78378e+06	3.2591e+06	2.47414e+06	613511	902275	2.46656e+06	746858	2.87698e+06	866256	5.30793e+06	1.9431e+06	615956	7.44813e+06	3.01534e+06	2.02924e+06	965578	2.6078e+06	1.21777e+06	523759	1.58426e+06	1.20363e+06	1.93536e+06	2.07884e+06	647829	1.28579e+06	7.05031e+06	1.23683e+06	1.55708e+06	3.49253e+06	1.84079e+06	757820	2.49012e+06	2.23985e+06	7.47442e+06	1.61284e+06	4.98517e+06	3.26786e+06	2.83083e+06	7.77047e+06	842059	3.06566e+06	1.00077e+06	2.16866e+06	1.9618e+06	1.1475e+06	1.71826e+06
O00194	sp|O00194|RB27B_HUMAN	901218	2.0388e+06	1.18887e+06	6.44538e+06	2.37752e+06	3.7192e+06	9.70583e+06	4.91235e+06	8.66912e+06	4.81551e+06	9.8528e+06	4.8275e+06	9.17574e+06	1.04258e+07	2.43423e+06	4.94264e+06	7.00875e+06	8.49361e+06	5.06354e+06	7.75392e+06	1.05139e+07	1.11588e+06	3.20908e+06	1.13522e+06	1.40428e+06	8.09511e+06	5.66626e+06	1.31828e+06	8.49718e+06	2.17309e+06	2.90626e+06	6.8694e+06	8.30877e+06	5.12789e+06	6.66528e+06	1.9112e+06	9.28746e+06	2.1893e+06	2.68042e+06	8.84528e+06	2.95101e+06	4.57173e+06	2.96613e+06	3.87722e+06	2.61213e+06	1.44727e+06	2.51331e+06	603005
O00232	sp|O00232|PSD12_HUMAN	3921.12	27269.2	15150.4	39010.1	9128.28	19172.9	26899	21557.8	28652.8	38503.9	38435.6	22285.1	31477.3	45171.6	20952.9	17298.6	34151.2	33773.5	18133.7	41634	77933	21023.1	27001.9	12720.9	14641.3	46137.9	36093.6	5933.41	34515.7	25170.4	21234.7	20381.2	44051.2	35687.6	27253.2	19460	48581.6	23230.7	29761.7	37540.1	44713.1	38677.9	15033.4	19710.9	11808.9	25533.9	33450.9	13778
O00233	sp|O00233|PSMD9_HUMAN	50885.2	66285.5	36596.9	910968	1.55487e+06	86175.1	107336	53580.5	88980.2	54378.3	106539	111325	93485.5	104048	9663.69	102080	86911.2	95227.9	168912	185389	134105	1.67247e+06	110725	75740.4	87177.6	78698.1	75645.9	99224.4	123804	131349	109928	197142	71535.3	111964	111376	3.96427e+06	86923.8	47722.9	193095	115895	270685	76527.4	86449.2	68676.6	63738.5	278869	56318.2	17968.7
O00264	sp|O00264|PGRC1_HUMAN	225101	99380	128002	131702	211065	64667.1	32954.7	23054.9	72880	32173.3	29396.2	26745.4	89234.4	151224	61666.5	14488.6	171183	93100.7	64256.6	27518	124235	56096.5	104741	113199	185009	230402	76584.6	84412.2	49082.9	41056	31429.1	18336.3	70236.4	98700.3	86165.3	26341.9	175305	128577	12630.9	145390	103527	72447.7	200395	216769	89968.1	171060	612529	85634.1
O00299	sp|O00299|CLIC1_HUMAN	3.05983e+06	2.82647e+06	1.51663e+06	2.86671e+06	2.12208e+06	5.0443e+06	6.127e+06	4.50791e+06	4.47709e+06	3.34035e+06	7.2846e+06	3.9674e+06	3.89718e+06	6.63481e+06	6.63784e+06	5.54008e+06	5.37156e+06	5.64348e+06	4.84641e+06	5.86079e+06	1.0157e+07	2.5331e+06	2.89158e+06	2.52802e+06	2.53842e+06	6.90901e+06	4.18407e+06	1.81075e+06	7.21955e+06	3.86105e+06	5.24732e+06	5.54573e+06	5.56774e+06	5.53231e+06	4.24458e+06	5.1289e+06	7.79963e+06	4.74063e+06	3.87399e+06	5.11968e+06	1.53983e+06	1.92564e+06	2.09711e+06	3.63209e+06	4.60259e+06	5.9791e+06	6.521e+06	5.27077e+06
O00391	sp|O00391|QSOX1_HUMAN	235285	175778	225938	182564	308499	214219	79831.9	117627	117318	927537	35006.1	103191	97198	63576.1	49671.1	108785	106312	66678.1	100685	113237	156039	352835	427834	394174	231759	111926	117770	121885	74465.4	178333	54487	62047.9	140824	101021	173226	157606	111361	720536	201302	102918	208716	217857	237889	266976	1.48168e+06	162230	83100.2	1.66351e+06
O00410	sp|O00410|IPO5_HUMAN	4.15507e+06	1.39199e+06	115908	2.23867e+06	3.98757e+06	66140.5	140796	63807.2	99445.9	1.68686e+06	31897.6	1.1965e+06	39234.6	115618	3.25507e+06	223623	569814	67015.5	79838.1	1.02266e+06	440500	127244	2.50865e+06	193113	2.69868e+06	958536	764672	1.51807e+06	329596	128541	124177	520758	47384.7	1.42845e+06	233307	2.74714e+06	64987.5	862211	266873	872904	170895	6.12261e+06	121026	739375	54940.8	63014	2.4344e+06	67226.1
O00429	sp|O00429|DNM1L_HUMAN	707942	628104	482519	1.24212e+06	963832	707727	1.41108e+06	922265	1.16473e+06	1.01695e+06	1.34529e+06	829114	1.04042e+06	1.29326e+06	515267	1.08371e+06	941657	1.17545e+06	1.08999e+06	736106	3.18475e+06	512886	1.0392e+06	341681	783767	1.27069e+06	801104	665141	1.69094e+06	750959	459597	705601	754627	885831	703272	475981	1.38524e+06	897251	514308	1.03754e+06	1.1704e+06	1.29224e+06	931260	803380	818860	783029	876062	650753
O00592	sp|O00592|PODXL_HUMAN	75143.1	156710	22958.4	52688.4	87834.2	17960.5	20655.9	59802.9	130333	96814	97681.5	82678.3	160053	28011.2	413281	29179.1	42410.3	19385.7	203304	146284	33134.8	64513.3	17409.8	244581	190356	79190	79434.9	192801	123425	197337	168139	39554.5	84999.7	94888	109220	454901	76868.8	247026	32016.6	78986	148259	41683.8	86386.9	214642	38839.5	234274	142851	363473
O00602	sp|O00602|FCN1_HUMAN	3.36213e+06	2.53195e+06	278074	343302	139572	119656	72361	1.19738e+06	86675	325556	631159	9.9233e+06	506209	960922	1.19956e+07	268101	713315	182826	818007	257388	69852.1	853071	2.76261e+06	293192	84725.7	90819.1	273801	1.38343e+07	176838	357735	703165	179760	193177	305218	7.44742e+06	1.0412e+07	308260	6.92054e+06	832836	1.3841e+06	98717.2	75158	995778	142295	400316	309410	84006.4	213530
O14618	sp|O14618|CCS_HUMAN	487584	327865	349107	243891	616413	777705	352020	316256	367518	244717	184018	294381	178797	625519	167686	334756	859638	86690.6	399072	331273	778247	202876	332992	734471	1.15914e+06	146225	1.11929e+06	235895	675020	504137	474378	377857	259169	185097	391825	224734	351034	1.01341e+06	315331	374083	2.55562e+06	345057	458684	650202	794280	526506	264123	665606
O14672	sp|O14672|ADA10_HUMAN	751159	373584	592104	1.59428e+06	457175	1.17078e+06	2.09142e+06	939759	1.3194e+06	731099	2.26904e+06	1.51357e+06	2.00824e+06	1.54305e+06	1.03085e+06	2.10297e+06	1.67708e+06	2.40102e+06	2.31589e+06	1.4641e+06	5.13168e+06	586632	811160	602844	727499	1.69505e+06	1.13407e+06	410477	2.60099e+06	822440	617504	1.47707e+06	1.34904e+06	1.09901e+06	1.02311e+06	872912	1.18747e+06	495401	989922	1.53739e+06	983716	861869	690556	1.20112e+06	1.3237e+06	921385	925656	743472
O14745	sp|O14745|NHRF1_HUMAN	711899	2.03618e+06	1.79967e+06	274876	1.8855e+06	604170	994916	1.10612e+06	864469	471053	1.46148e+06	1.09833e+06	687469	1.24371e+06	933633	1.43753e+06	1.22737e+06	985014	931833	1.28538e+06	730729	1.72267e+06	319965	466953	452948	1.01359e+06	1.889e+06	703061	1.23109e+06	849998	954244	6.80451e+06	980770	1.8722e+06	2.13482e+06	1.56811e+06	902915	624763	1.10696e+06	1.0455e+06	1.89381e+07	289878	740253	912994	539183	884645	473114	1.6599e+06
O14791	sp|O14791|APOL1_HUMAN	4.99277e+06	5.2522e+06	6.39044e+06	4.27157e+06	3.52838e+06	1.25161e+06	1.66609e+06	4.06235e+06	1.69776e+06	1.09459e+06	1.59131e+06	9.37264e+06	1.52073e+06	2.10123e+06	4.54674e+06	4.03809e+06	3.22235e+06	1.29931e+06	4.66688e+06	2.30132e+06	1.16822e+06	3.86218e+06	4.52977e+06	1.9637e+06	8.91233e+06	904131	4.29104e+06	7.90229e+06	2.84159e+06	2.00152e+06	4.67682e+06	4.00849e+06	2.36636e+06	1.93237e+06	2.37139e+06	7.44054e+06	2.40293e+06	3.01265e+06	5.07148e+06	2.6123e+06	4.37418e+06	3.91188e+06	5.79295e+06	5.31215e+06	6.31495e+06	4.41124e+06	1.28539e+06	1.83532e+06
O14818	sp|O14818|PSA7_HUMAN	53479.9	116682	158495	29665.2	70671.4	125992	54038.5	83524.4	170265	222094	65567.9	107117	72697.6	45599	41140.8	189225	193952	170113	148810	166121	155251	78427.2	76873.9	17221.2	53866.6	59044	70298.5	100320	294922	30675.4	128101	67282.9	52151.6	335201	44727.3	133699	60107.7	153114	194651	73468.7	137283	121186	69506.2	97027.4	74351.5	128724	72949.1	63016
O14880	sp|O14880|MGST3_HUMAN	41726	23843.7	32706.2	59392.2	17979.7	36388.8	42961	8053.95	43919.6	21730.8	188776	22962.3	43392.5	16740.3	22923.9	27875.5	45607.4	52288.8	18115.4	11996.6	75286.3	16957	43186.6	18437.3	21356.9	58338.9	289079	242903	6268.23	67477.9	149657	13519.7	45882.4	20413.9	37235.6	21871.4	58836.7	356187	15425.9	39642.3	598099	40049.2	25460.7	16085.4	21327.3	23923.8	65625.4	29439
O14964	sp|O14964|HGS_HUMAN	66290.5	35246	55710.6	66603.2	137452	52925.7	74588	84648.4	80014.6	67079.8	96009.1	64886	64807.4	122634	104108	112979	51655.7	76758	70382.1	80685.7	58564.6	44623.6	40624.7	51930.2	20900.1	91907	36021.2	232988	88578.5	73265.6	48017	54201.3	74842.7	63239.6	60126.2	58888.6	85355.1	57849	80120	92857	121363	15292.8	34907.1	64114.1	39258.7	101883	44389.5	156882
O14974	sp|O14974|MYPT1_HUMAN	441933	104923	79139.6	181147	352061	963864	91612.5	367026	603384	66213.4	338541	73720.1	28918.3	123647	254414	540238	171602	631577	1.40135e+06	1.05263e+06	76701	141738	759825	21006.8	66022.3	142764	67641.9	45304.8	128845	27117.4	1.0311e+06	82502	21479.5	1.5731e+06	1.33735e+06	38844.8	111168	510879	93441.5	429792	403491	116258	16907.4	361767	510385	272622	101470	23424.8
O15031	sp|O15031|PLXB2_HUMAN	1.90576e+06	2.47372e+06	1.06455e+06	806908	1.24641e+06	1.0211e+06	697332	1.13522e+06	970894	1.26214e+06	1.78996e+06	2.93472e+06	777631	186848	681062	3.01878e+06	357731	313703	1.64918e+06	386492	944267	1.78958e+06	2.03877e+06	2.20595e+06	2.41528e+06	472858	322565	2.75806e+06	302898	775822	2.20576e+06	2.76394e+06	1.09555e+06	1.69128e+06	2.73671e+06	2.77151e+06	310114	1.16136e+06	4.70826e+06	1.04963e+06	1.46952e+06	1.33543e+06	855705	673250	2.27319e+06	413417	1.31914e+06	1.73948e+06
O15117	sp|O15117|FYB_HUMAN	1.57263e+06	553897	500990	773991	808303	574759	597709	495411	697701	705945	1.28482e+06	602525	984237	1.11235e+06	1.37075e+06	756697	2.8305e+06	1.3099e+06	1.2441e+06	756896	605210	1.87125e+06	894952	2.35246e+06	2.42524e+06	657644	1.31076e+06	1.50611e+06	1.63219e+06	1.40565e+06	525432	4.09293e+06	729137	694042	580266	1.37366e+06	817817	1.77192e+06	5.50714e+06	857338	1.33216e+06	739070	432934	1.45258e+06	820688	2.88307e+06	570016	2.1127e+06
O15127	sp|O15127|SCAM2_HUMAN	53428.5	105498	18247.5	57875	65777	44220.3	861199	46030.6	60986.8	16835.6	51587	578107	86764.8	71069	69101.6	25902.5	41794.6	55542.1	28688.2	60556.2	60863.3	37339.1	61216.1	46758.7	21285.5	56684.9	43826.2	51545.9	55545.7	36290.5	40290.1	36085.9	52399.9	55139.2	52523.4	17830.8	70507.9	846444	3.43479e+06	55151.2	46539.1	23711.5	1.99914e+06	45170	27452.6	30284.3	30168.4	122028
O15143	sp|O15143|ARC1B_HUMAN	944453	796061	1.06369e+06	1.27595e+06	1.0876e+06	1.28078e+06	2.16909e+06	1.23668e+06	1.9069e+06	1.3558e+06	2.33636e+06	959301	1.54237e+06	2.23086e+06	974626	1.57023e+06	1.37893e+06	2.19973e+06	1.34879e+06	1.76426e+06	3.46832e+06	593068	881753	877174	698789	2.44506e+06	1.90058e+06	1.59626e+06	2.11478e+06	864543	1.18767e+06	1.31258e+06	1.72497e+06	1.37848e+06	1.14346e+06	855180	2.58759e+06	1.07674e+06	817342	1.89103e+06	2.36092e+06	1.44314e+06	1.40303e+06	1.01061e+06	882440	753542	1.0259e+06	725013
O15144	sp|O15144|ARPC2_HUMAN	361958	334240	742110	358782	907711	355536	592120	278041	546649	470540	444637	223114	353724	531398	217399	370801	417674	561043	440845	486390	1.15739e+06	1.02557e+06	234613	161657	153319	740367	322957	235591	628953	177862	263103	669891	472014	378944	1.0168e+06	264152	654238	143421	220411	492731	1.01763e+06	323364	262792	397507	268231	395963	833326	966947
O15145	sp|O15145|ARPC3_HUMAN	2.43016e+06	309567	1.35086e+06	1.53839e+06	1.03509e+06	730170	3.44282e+06	658751	1.07625e+06	1.42064e+06	3.44251e+06	2.25298e+06	2.41075e+06	4.03975e+06	3.13396e+06	3.67927e+06	1.68788e+06	3.31445e+06	3.14587e+06	3.52176e+06	4.13169e+06	1.12134e+06	1.21367e+06	1.30407e+06	1.07818e+06	1.23291e+06	1.90319e+06	555089	1.29291e+06	556909	2.76543e+06	3.06329e+06	3.62825e+06	3.13737e+06	3.68211e+06	1.78732e+06	3.97127e+06	1.29956e+06	2.39514e+06	3.11587e+06	1.64343e+06	692764	1.17173e+06	3.07569e+06	465750	551796	604270	1.63955e+06
O15162	sp|O15162|PLS1_HUMAN	373679	307145	151094	57828.1	245892	80581.1	163732	170160	85083.6	67201.8	122058	1.09206e+06	131326	73688.8	69355.4	240115	107890	142183	147707	246219	168929	362580	15014	42928.9	52908.6	62836	361793	402930	364087	90563.8	258191	659990	82975.9	81921.1	187095	360163	70065.2	215679	552418	62833.5	548430	195361	60202.3	336562	79435.5	101241	17338.9	510369
O15198	sp|O15198|SMAD9_HUMAN	128737	49538.6	39960.7	20819.8	76408.6	30619.3	55491.3	44339.6	36654.6	85110.4	55167.1	7149.13	58438.8	53954.5	34635.9	60556	35701.8	51217.3	57703.8	77949.5	89910.7	50286.9	49466.2	11061	72435.1	56894.7	35683.7	67451.8	54344.7	27607.8	20530.9	17401.8	54471.5	34723.7	36576.6	47474	62819.7	106973	82045.9	52673.6	50971.4	37822	26455.6	31166.4	73218.9	42353.1	51089.5	66443
O15400	sp|O15400|STX7_HUMAN	620962	645496	291486	480585	585344	348640	578137	847627	812905	389642	462797	707046	509503	693059	836328	895788	1.07745e+06	665028	579051	594293	305920	415389	610568	303753	453290	559382	439138	687041	734763	433325	538193	364273	455511	464902	472801	503265	410511	560741	977526	320041	776626	463617	335974	713034	314656	818263	354912	409258
O15511	sp|O15511|ARPC5_HUMAN	314043	634255	163407	927222	462701	1.21907e+06	3.1228e+06	2.15555e+06	2.62067e+06	1.36794e+06	4.87255e+06	1.82646e+06	2.43459e+06	4.24905e+06	1.30966e+06	2.79224e+06	2.73637e+06	3.29521e+06	2.94802e+06	3.21628e+06	3.28228e+06	475799	556260	242220	301199	3.077e+06	2.01554e+06	640446	3.79807e+06	898151	1.34223e+06	2.2155e+06	2.66326e+06	2.64246e+06	2.34178e+06	802055	3.6473e+06	1.05943e+06	1.07581e+06	3.40151e+06	1.14375e+06	871233	430980	1.46274e+06	269083	722465	1.0857e+06	517513
O43149	sp|O43149|ZZEF1_HUMAN	3960.97	12818	12955.6	10877	14643.5	4131.65	8058.85	13821.8	9920.49	16456.3	3569.5	7605.32	9797.31	19503	14550.9	4552.37	14873.2	14184.7	5498.1	5088.78	17597.4	26834.8	6645.3	22378.5	13791.5	5251.22	12760.2	21683.6	3616.29	7627.12	8342.36	5925.48	5085.71	5020.02	1745.12	26883.1	7937.02	4066.74	8986.91	9354.15	12319.3	27644.9	27382.8	3847.9	41168.4	5466.52	12280.3	3270.95
O43150	sp|O43150|ASAP2_HUMAN	23894.8	103836	86318.7	35931.8	224658	22891.2	17393.4	157231	33341.4	138897	25266.4	149993	18846.3	68250.5	29022.7	20182.8	74161.6	50078.5	189678	78317.9	56047.7	192936	73990.4	99239.9	342696	4460.18	130299	180128	44932.3	72744.2	197931	27724.8	42850.8	10293.9	25965.2	263296	30797.1	167321	12273.9	102311	16537.7	119406	37913.1	49329.5	320599	74403.6	35196.8	21483.5
O43182	sp|O43182|RHG06_HUMAN	165218	34541.2	208928	196649	75375.9	165912	297185	187096	283178	231631	288458	263799	268503	393793	105525	159149	221508	342174	250727	282473	410914	109895	193198	106524	61582.5	274258	216622	138307	318051	107396	141842	230698	308651	242151	271275	107526	276184	199915	109731	260414	133846	154098	70814.1	134144	196897	190376	134525	88658.7
O43294	sp|O43294|TGFI1_HUMAN	384049	326825	421733	913073	271778	503237	702044	246195	648572	529874	649242	353336	536689	660596	327433	272235	630374	711646	509524	566644	1.93149e+06	396448	629394	575632	422001	838693	613311	161899	771599	413572	241238	439942	442054	524176	571278	348998	762192	486564	177169	663629	680735	720424	531332	516562	573792	387027	391514	156221
O43396	sp|O43396|TXNL1_HUMAN	488529	702030	237586	320489	328907	1.00568e+06	788778	742204	297328	825335	436839	198669	173813	400703	226338	751326	297110	314832	329608	289885	552142	94064.7	137540	1.14116e+06	811630	383265	234715	988638	360914	211432	199989	273133	419092	232811	247666	460049	480386	227550	651212	291244	204756	359164	589142	601762	1.07108e+06	764496	278336	148962
O43488	sp|O43488|ARK72_HUMAN	190936	74113.8	91100.9	221685	60166	89673	232302	79934.8	131089	139186	232751	120809	189577	297620	108762	136033	132230	200102	160730	213481	563870	250050	57846.8	165546	41024	271145	234817	316646	149931	115317	57021.2	274831	157087	153556	425366	80367.2	177469	76390.5	197391	260655	210129	107501	104662	86465	51809.5	177489	95011.1	132657
O43516	sp|O43516|WIPF1_HUMAN	61431.6	21276.7	58267.2	137556	136369	57624.6	29553.2	91215.5	29704.3	58150.3	78344.8	12941.2	100117	86371.6	26355.2	31928.8	134841	173416	166458	113222	60023.9	227096	45636.6	118884	56754.5	64238.1	13735.5	332879	169261	90848.5	24166.6	163617	43237.4	11695.4	114675	51226.3	89844.3	54994.6	27117.8	11098.8	98747.3	83973.1	62499.6	142268	29629.3	25096.1	15143.1	90533.5
O43633	sp|O43633|CHM2A_HUMAN	267915	649557	100232	478447	154430	147134	133919	118714	193568	95390.4	81151.2	333182	51108.5	980416	857243	319362	332183	106936	525680	110769	109116	266424	261044	308676	545120	137501	125872	252419	86099.8	115220	431223	182221	390210	86925.1	259622	816273	36489	619401	610292	64697.1	534552	163896	194321	654137	300926	169351	58022.4	425002
O43639	sp|O43639|NCK2_HUMAN	524133	751030	557782	307885	718330	2.0902e+06	1.50618e+06	156210	500718	2.07954e+06	796910	1.17584e+06	555316	476185	1.34156e+06	2.07215e+06	788353	928575	1.06105e+06	851084	214336	744895	637633	838729	778602	1.43072e+06	1.05969e+06	1.03215e+06	480096	1.72604e+06	1.07627e+06	1.7827e+06	904103	505845	250723	1.83938e+06	672562	777374	1.09087e+06	918803	1.47708e+06	417411	362071	339463	1.07161e+06	502032	320628	3.23993e+06
O43665	sp|O43665|RGS10_HUMAN	14221.9	20946.8	46694.5	106734	2922.92	40539	66127.6	33662.7	49312.8	44093.7	55487.5	35237.1	36399.6	65281.8	42864.5	51759.7	31761.8	40553.6	41976.3	46458.7	45053.1	21834.9	16393.3	1747.91	9339.26	68833.3	50716.1	51171.5	79389.5	6924.1	17816.5	37537.4	44480.4	49571.5	54686.3	203168	87674.2	33024.4	31390.2	49677.7	49627.1	18631.8	28559.2	25740.7	15897.5	31040.3	25664.8	10430.6
O43707	sp|O43707|ACTN4_HUMAN	1.6334e+06	7.70192e+06	2.86596e+06	1.00578e+06	2.77352e+06	892898	1.12447e+06	2.433e+06	1.84384e+06	1.72712e+06	2.21224e+06	2.27181e+06	2.19786e+06	2.29311e+06	1.30986e+06	1.65303e+06	1.38062e+06	2.41498e+06	1.17282e+06	2.03163e+06	1.26121e+06	1.01137e+06	3.23448e+06	2.43232e+06	8.64349e+06	1.93623e+06	1.80209e+06	1.38198e+06	1.75719e+06	1.47881e+06	1.31068e+06	1.59869e+06	1.69843e+06	1.88745e+06	1.17168e+06	1.92964e+06	2.75698e+06	3.10481e+06	1.12918e+06	2.14193e+06	2.47019e+06	1.19409e+06	1.8847e+06	1.2525e+06	3.85785e+06	4.02681e+06	1.69787e+06	1.86167e+06
O43790	sp|O43790|KRT86_HUMAN	484642	528701	245814	311516	293145	97602.2	115184	47709.7	248991	40968.7	72483.1	672069	418675	1.27983e+06	74366.2	60998.7	256453	100422	262084	161318	552833	171748	364220	201509	494924	140566	343868	506079	317305	259552	112765	2.73915e+06	52959.5	239912	170539	293759	174359	260225	76181.9	103490	590105	354460	546369	409137	319160	198082	206611	89017.8
O43866	sp|O43866|CD5L_HUMAN	3.02141e+08	4.78386e+07	1.22245e+08	1.01349e+08	2.20358e+07	5.81179e+07	3.21801e+07	5.67128e+07	3.45459e+07	2.37901e+07	2.11842e+07	2.8245e+08	2.1447e+07	6.18e+07	1.53635e+08	4.56786e+07	1.08679e+08	1.00616e+07	6.36571e+07	5.82007e+07	9.82975e+06	5.39206e+07	7.22593e+07	6.14061e+06	7.99608e+07	3.31294e+07	1.59829e+07	1.70126e+08	4.15532e+07	2.6078e+07	7.87027e+07	1.23929e+07	6.04405e+07	2.58703e+07	2.25189e+07	1.65333e+08	6.22272e+07	1.23452e+08	2.62313e+08	2.3258e+08	3.59354e+06	3.09393e+07	2.7615e+07	1.02549e+08	4.73058e+07	5.00241e+07	1.97552e+07	1.47351e+07
O60229	sp|O60229|KALRN_HUMAN	1.26615e+06	650701	2.41719e+06	334731	721183	292559	452268	329035	370335	309196	475511	1.39448e+06	458190	423558	901190	346021	602201	238581	689950	201256	334615	1.2714e+06	233146	206218	291271	420419	289241	625635	366191	794572	217493	1.00869e+06	254760	219484	475161	568072	213110	313861	1.87815e+06	192036	618304	975847	1.26023e+06	651407	804292	861612	435227	312059
O60234	sp|O60234|GMFG_HUMAN	940334	413755	450685	395863	309703	259517	358046	252498	300467	195741	475488	309046	326805	431047	214227	268474	383906	289280	321865	238368	710060	334588	234299	125001	147115	363270	716077	369203	441244	298392	153359	665780	343570	532074	292929	306658	417344	194368	310775	412757	622950	1.14323e+06	236150	404349	353867	372571	535000	198485
O60268	sp|O60268|K0513_HUMAN	224755	199241	168577	57169.3	292401	79450.8	64132.2	36210	33534.7	83083.3	74619.7	60346.1	109287	34715.9	68320.5	39095.3	51215.3	30905.2	98281.7	45264.6	80933.6	127048	57235.3	101619	435553	50548.9	57975	65345.6	41568.5	45156.3	78080.2	69633.7	44911.3	53088.5	133179	80321	47184.2	99922.2	148878	32921.2	309326	96945.1	131102	297205	232602	150994	82983.2	242218
O60496	sp|O60496|DOK2_HUMAN	186737	253373	481451	141184	206774	134017	193866	151271	170479	147035	79989.5	128903	27915.7	158405	195086	290740	100451	143947	112074	120832	95865.3	190630	166844	61647.1	161783	192063	157838	173192	193494	93161.1	170446	58833.8	87456.1	115390	84408.6	105747	165967	131069	194652	152027	143108	163544	84021.8	177809	158970	261979	149606	180085
O60610	sp|O60610|DIAP1_HUMAN	737400	605077	910733	651706	817918	908068	745500	601121	814733	885884	913953	693978	783382	609722	588899	699800	769393	1.0631e+06	503457	516830	2.19972e+06	1.03789e+06	488071	492170	354316	833300	1.03429e+06	1.12147e+06	855139	519706	456094	418209	870943	947893	681547	370737	961619	919249	537609	739264	2.10108e+06	1.2983e+06	472637	325275	375031	476294	579461	983127
O60664	sp|O60664|PLIN3_HUMAN	185212	166104	109431	162964	109129	229647	215851	295910	232145	218190	239009	643197	315870	223714	487747	290994	606298	275821	332570	226581	249361	357202	272916	121225	121664	243043	205663	358019	293380	220210	71415.1	243812	487486	229816	311023	208589	170248	214801	362638	285232	358658	134460	222340	142617	192216	301522	197457	300839
O60749	sp|O60749|SNX2_HUMAN	194342	321009	31552	304280	166770	105551	127330	23270.5	92542.9	85281.2	90256.1	89749.5	58778.8	121387	178412	152764	224370	113490	76646.9	84495.7	231461	167719	127589	137983	298132	190720	109419	640955	190654	310670	99147	606334	121079	85972.8	62161.6	66450.4	18607.3	24708.8	203960	79681.9	370342	203392	103044	37121	88311.1	293813	40642.1	106058
O60888	sp|O60888|CUTA_HUMAN	30655.9	71099.3	18206.2	56240.1	32392.9	106999	205281	132105	108422	180625	323552	171219	155735	306534	144149	225471	156235	233688	222413	219967	218247	47436.4	40187.7	54629.2	65065.2	240491	118327	38676.3	348051	98534.7	83455.2	204799	233113	284090	273642	94120.9	313678	19043.5	110846	220469	108981	56067.5	42439	58392.5	74543.9	78897.9	136614	73078.6
O75083	sp|O75083|WDR1_HUMAN	5.03982e+06	3.88035e+06	2.27307e+06	8.59033e+06	2.6874e+06	4.50472e+06	1.09902e+07	4.47486e+06	6.49198e+06	4.61825e+06	9.56219e+06	5.4378e+06	4.00615e+06	1.05111e+07	4.08331e+06	7.16188e+06	5.84846e+06	7.77314e+06	8.03342e+06	7.14328e+06	1.70491e+07	2.35035e+06	3.30366e+06	3.1235e+06	3.58411e+06	8.60129e+06	5.89004e+06	2.31548e+06	1.03547e+07	3.76559e+06	3.54928e+06	3.31049e+06	7.4888e+06	5.04341e+06	4.38902e+06	2.22314e+06	8.92441e+06	1.95359e+06	4.30018e+06	8.32405e+06	2.87423e+06	6.67206e+06	3.63429e+06	4.66917e+06	3.10849e+06	3.52745e+06	1.80372e+06	2.0729e+06
O75116	sp|O75116|ROCK2_HUMAN	1.16937e+06	1.45433e+06	1.76023e+06	1.70892e+06	1.3948e+06	1.12044e+06	935453	614279	713872	1.01016e+06	990551	1.03706e+06	1.17516e+06	1.41447e+06	1.05572e+06	758966	858223	1.01496e+06	809882	1.08891e+06	1.45264e+06	740670	1.59622e+06	1.0587e+06	1.05252e+06	987433	954355	1.13879e+06	839707	1.0224e+06	1.04601e+06	878137	746815	931257	1.04159e+06	1.17291e+06	987711	1.92047e+06	917085	1.12356e+06	743124	1.39134e+06	1.23294e+06	1.5126e+06	914292	1.78639e+06	872452	1.33097e+06
O75131	sp|O75131|CPNE3_HUMAN	226233	163266	90039.9	455551	106117	67853.8	93211.7	56662.4	80380	66965.9	71304	50707.5	38398.5	84065.9	60756.9	483379	77212.8	57695.5	80873.7	67257.4	185754	42765.8	73843.7	47155.5	112603	77779.9	40200.5	63190.2	104026	39481	35842.6	67778.4	116108	73642	52442.7	238691	78044.3	62110	474071	84959.7	106610	64956.3	38933.3	67782.8	53416.8	53019.8	126917	110283
O75223	sp|O75223|GGCT_HUMAN	173206	491926	27114.8	51787.6	63978.7	40751.7	50870.9	48266.9	21276.4	44567.8	18475.4	103609	39751.5	66291.2	44424.4	113306	717461	74708.1	49850.1	24448.9	31534.4	254400	653409	51993.8	33152.4	41314.8	131142	35886.9	275683	15267.1	10435.2	46981.4	9883.09	19368.7	41754.1	125838	8653.13	711768	51373.6	87974.3	150264	95451.4	196936	558901	30297.8	302883	197970	196122
O75347	sp|O75347|TBCA_HUMAN	280455	234082	912591	192778	221972	338338	704946	325678	420662	270952	650195	350840	397898	502599	255779	499637	136071	450923	464332	410008	242118	220729	64296.4	392966	222825	465060	374173	257265	523934	123039	319534	570986	528337	388766	468121	230129	577240	274935	504322	497930	399486	218539	258555	305656	101232	360493	219463	303270
O75348	sp|O75348|VATG1_HUMAN	92549.9	80128.9	454370	13663.4	151261	89210.5	127346	42219.3	76376.4	51676.1	148693	102111	130981	92816.5	266862	107151	186211	45451.9	34255.2	33674.5	137433	213565	85011.9	200526	68519.9	108675	83175.7	54075.7	134975	50874	54783.1	102189	71746.8	115324	95230	41399	82612.4	117644	72768.6	34319.3	257994	73736.7	97583.4	112193	63389.9	19562.8	62693.5	49947.1
O75368	sp|O75368|SH3L1_HUMAN	206367	92331.9	199537	138898	4.81937e+06	261966	629033	5.74954e+06	221805	7.59751e+06	572148	268906	4.66803e+06	532291	268426	312567	3.43129e+06	246105	503658	270759	65090.8	5.9236e+06	6.66914e+06	209715	108116	345163	5.83504e+06	180258	571136	156316	167450	1.07243e+07	630457	6.00279e+06	214929	159948	3.53845e+06	100522	3.79269e+06	362195	6.45114e+06	161444	4.22789e+06	1.80712e+06	137372	218699	217342	193348
O75390	sp|O75390|CISY_HUMAN	27975.9	44467.2	243317	155841	56178	127872	104074	136106	177594	242889	189745	160346	219673	219620	237079	21945.7	175221	218261	8137.59	157795	189855	61607.3	138648	97603.8	136158	188463	167791	58566.5	188659	153341	14652.2	208845	163935	155996	82205.1	62089.2	240382	195938	170992	195844	363412	13160.2	165737	86195.9	15567.1	125691	133792	56954.7
O75410	sp|O75410|TACC1_HUMAN	95057.4	288119	346466	60631.2	197103	44878.6	161976	91626.5	39548.3	41946.1	124790	50956.8	41000	86682.5	119273	52582.5	107539	53054.3	72862.3	47064.9	19761.6	141489	83365.3	64917.7	348358	39239.1	197983	69167.6	53468.6	7635.47	44001.3	43185.3	34943.2	40742	34148.1	44738.4	45713.2	132065	63982.7	182485	152170	86635.1	38034.4	37391	98991.8	550427	110932	18819
O75477	sp|O75477|ERLN1_HUMAN	32927.5	136262	118696	47197.7	119050	57807.8	14220.7	67622.1	41241.3	41077	32237.6	13056.3	44796.9	49680.2	35559.1	107902	17624.8	62845.9	133312	46133.5	58281.4	51826.6	22705	22045.4	162689	51127.1	56163.8	49160.2	81809.5	44899.1	69160.8	36524.8	28068.8	29251	21029.5	89209.3	50238.6	74355.7	60784.1	67110.8	161456	68312.7	31184.5	82343.2	53103.7	119660	26694.1	65193.3
O75558	sp|O75558|STX11_HUMAN	825891	1.1988e+06	937620	2.02483e+06	1.39811e+06	1.52674e+06	2.66726e+06	1.2984e+06	1.45673e+06	1.24082e+06	2.14473e+06	1.64104e+06	1.10596e+06	1.9882e+06	936888	1.83234e+06	1.59663e+06	1.7223e+06	1.49918e+06	1.43583e+06	3.55083e+06	746270	1.93484e+06	1.06235e+06	930683	1.21237e+06	1.4767e+06	1.22918e+06	2.09112e+06	694152	1.11431e+06	1.64519e+06	1.89014e+06	1.0881e+06	1.37687e+06	1.06248e+06	1.0618e+06	948982	1.19178e+06	1.71541e+06	1.40884e+06	1.34812e+06	1.08833e+06	1.56557e+06	1.11596e+06	1.12227e+06	1.17452e+06	813534
O75563	sp|O75563|SKAP2_HUMAN	999692	998824	1.37868e+06	747992	1.40399e+06	1.86343e+07	1.55341e+06	1.26694e+06	1.3108e+07	1.9381e+07	1.20078e+07	1.39118e+07	8.52219e+06	1.18778e+06	3.06297e+07	2.00031e+07	1.12044e+06	1.57629e+06	1.83031e+06	1.20853e+06	1.40706e+06	2.17415e+06	1.26292e+07	1.53085e+06	800484	1.40656e+06	916011	678550	1.79749e+06	1.79587e+07	1.4736e+07	2.82957e+07	8.60803e+06	1.10757e+07	1.68232e+06	2.27035e+07	1.13022e+06	812342	1.02333e+06	786495	957865	1.02128e+06	927557	1.16534e+06	2.19787e+07	539072	4.12576e+07	2.24801e+07
O75636	sp|O75636|FCN3_HUMAN	3.59905e+08	6.01654e+07	3.42658e+08	3.13868e+08	1.19979e+07	4.17484e+06	1.45679e+07	1.20335e+08	5.116e+06	3.32567e+08	2.49011e+07	4.15446e+08	6.48184e+07	2.12394e+08	6.84055e+08	6.97768e+08	8.06799e+07	6.112e+06	5.10351e+07	7.10844e+07	3.60217e+07	1.39398e+08	3.47733e+06	4.67181e+07	4.73511e+07	1.54595e+07	1.24324e+08	2.64443e+08	1.80125e+08	1.30229e+07	2.8819e+08	8.33009e+06	5.81065e+07	1.80002e+08	5.15942e+07	6.99864e+08	1.66631e+08	2.8402e+08	1.0365e+08	2.22484e+08	923997	9.00928e+07	1.62055e+08	1.16855e+07	2.76154e+07	4.4312e+07	8.48894e+07	2.50556e+07
O75695	sp|O75695|XRP2_HUMAN	152745	283823	144507	255920	185177	191794	353945	230619	182118	253735	401562	243846	212871	286704	386157	480486	276735	277317	283627	225973	484464	121687	193221	162239	201600	270906	239742	163863	411008	209744	248808	293797	235100	338058	215580	225848	204540	331365	258989	312520	368944	191781	217453	515787	268878	281648	328956	254236
O75791	sp|O75791|GRAP2_HUMAN	210252	193597	146567	133868	275603	223114	229436	232163	404630	144678	368125	148947	254799	353519	164316	263735	230110	295753	293508	259831	170972	341754	88909.6	99736.2	225646	471959	345397	131651	329575	156348	280972	549169	269606	252233	225786	186292	327215	193099	244590	303290	233915	260012	35960.3	100284	195168	263793	246503	245991
O75874	sp|O75874|IDHC_HUMAN	527164	2.5996e+06	308353	1.24219e+06	1.72976e+06	1.28199e+06	1.37775e+06	815170	1.44857e+06	780178	3.40348e+06	945068	1.01288e+06	1.51293e+06	831766	3.90952e+06	1.47355e+06	1.34729e+06	633291	1.10248e+06	1.69322e+06	513433	1.37122e+06	406522	511676	1.47597e+06	1.87971e+06	939802	1.44928e+06	214103	4.00051e+06	1.42844e+06	1.19377e+06	1.02445e+06	3.41506e+06	4.37634e+06	2.01867e+06	861333	1.72561e+06	1.47869e+06	618100	1.36103e+06	852480	862575	1.23182e+06	4.78784e+06	742199	5.79028e+06
O75882	sp|O75882|ATRN_HUMAN	228993	211189	85803.6	45893	147331	219049	164032	260842	127817	86102.5	152242	164919	448255	111905	251449	271042	474484	95050.3	112761	84284.7	187930	237435	243329	155988	188924	129176	125375	182685	105248	218142	212480	145926	84384	68826.4	193598	252116	64173.9	272396	286804	184035	509375	232300	94652.2	306142	322536	310684	422518	305355
O75915	sp|O75915|PRAF3_HUMAN	122352	317140	127674	487653	1.13996e+06	265782	99281.6	239798	454475	508838	221469	109567	227155	311354	47190.4	172354	210769	461940	258222	183168	605446	531987	292315	388671	187167	487244	518237	169114	332544	254707	192043	119770	264572	174474	210344	440880	511927	214567	229242	225043	991030	270958	473762	699157	395890	165045	114574	44021.1
O75947	sp|O75947|ATP5H_HUMAN	13345	25796	4914.93	23554.3	11023.6	3763.65	3236.78	3944.05	12019.7	2780.27	18417.6	22857.8	18892.2	10773.6	6937.04	2297.37	36795.2	14191.1	4656.2	11784.9	21983.3	22701	15136.8	18647.7	6349.74	11558.6	33232.2	5129.69	16576	7712.34	3597.12	22059.7	17119.7	11424.5	12047.3	8070.74	26236.1	8811.45	3982.91	24668.6	13443	15068.8	15097.4	3475.44	7804.97	6286.92	6597.55	3685.08
O75955	sp|O75955|FLOT1_HUMAN	1.17418e+07	805805	1.23648e+06	4.58141e+06	6.30115e+06	1.20523e+07	1.06992e+07	1.15761e+07	784326	910137	1.04776e+06	1.04095e+07	8.0401e+06	1.62181e+06	1.81371e+07	1.28168e+07	6.14419e+06	6.53422e+06	648130	6.68297e+06	1.00864e+06	694465	9.21998e+06	9.64183e+06	8.66681e+06	826004	8.07404e+06	1.51995e+07	5.97609e+06	889742	1.47704e+07	1.1452e+06	7.60903e+06	9.92549e+06	1.18169e+07	1.21388e+06	5.40993e+06	7.68642e+06	1.79313e+06	4.1334e+06	1.12566e+06	1.08838e+06	794766	1.01857e+07	1.55017e+07	1.98186e+06	920803	1.57961e+06
O75964	sp|O75964|ATP5L_HUMAN	135962	185179	111836	38302.5	46421.3	298954	91086.5	141808	89795.2	102722	82482.3	210387	111609	165801	148885	62970.1	48550.1	7382.47	213068	367489	116923	254416	80188.3	207289	27915.1	149132	56938.3	129937	92375.9	214246	113341	45046.4	41591	26640.7	62521.9	75260.7	110049	7634.73	94922.3	34494.4	113743	40488.9	86162.4	63924.9	21687.1	41223.6	44827.4	270770
O76009	sp|O76009|KT33A_HUMAN	116575	271576	531358	45019.6	160489	53491.5	93767	48738.1	43265.3	66711.4	202371	243103	11698.4	71089.7	117534	37464.4	236766	13105.2	38632.6	76323.9	254107	88044.2	231862	72915.2	225393	30639.4	193345	163304	77646.4	120225	94484	3.37776e+06	15744.6	61690.9	68514.1	112883	67784.5	106189	84392.6	72770.6	143067	87685.3	97014.4	134584	161469	110898	103764	111535
O76074	sp|O76074|PDE5A_HUMAN	696876	751807	1.14292e+06	852580	832266	651501	868431	734621	896507	655352	977068	1.04879e+06	677554	1.37106e+06	557614	909285	942753	1.07936e+06	1.04214e+06	733238	1.67155e+06	1.12551e+06	757694	903207	649467	873026	545651	784183	976609	1.94192e+06	784609	834814	680658	685221	649319	1.06137e+06	980954	2.00755e+06	775978	794434	1.48449e+06	858535	1.18247e+06	1.80361e+06	698254	1.95937e+06	1.08223e+06	3.06827e+06
O94804	sp|O94804|STK10_HUMAN	107248	152115	77397.5	42609.9	54116.6	57135.3	116169	80231.5	72988.7	69828	83404.3	115467	63916	19919.2	150191	122053	101056	99862.3	90388	65160.7	117716	62621.4	69098.7	90928.1	60622.8	98526.8	17015.6	43215.8	59863.5	80393.6	110866	68370.8	78291.1	105575	81829.2	66918.2	69968.1	117162	108883	82741.8	77170.8	50101.7	71945.6	63642.6	97135.5	96733	69960.7	73731
O94886	sp|O94886|CSCL1_HUMAN	246506	102829	88339.6	72182.9	115609	224047	241327	330207	86256.7	278517	176708	71499.2	262680	53743.9	90157.3	153441	174289	220313	31310.8	229666	216612	156366	96777.9	117723	60044.8	437261	91626.3	62145.8	311881	82316.5	109574	182373	385199	224061	407933	165104	311086	239111	74989.6	334397	163020	63892.5	449175	282258	57104.4	142876	163790	304732
O94919	sp|O94919|ENDD1_HUMAN	2.7926e+06	5.23717e+06	754159	1.77444e+06	4.36096e+06	1.13698e+06	577983	1.14566e+06	915881	690789	1.53456e+06	1.29526e+06	686404	1.6948e+06	640512	819434	6.25266e+06	710272	502614	786042	866357	2.83205e+06	1.88438e+06	2.27987e+06	4.71939e+06	1.33803e+06	4.64683e+06	1.07961e+06	897784	609186	630993	452711	944653	430025	365204	1.32213e+06	704343	915844	609593	887425	1.64638e+06	1.45936e+06	799270	1.92304e+06	4.10879e+06	1.47504e+06	470941	1.2282e+06
O95292	sp|O95292|VAPB_HUMAN	178094	1.51035e+06	178446	1.1206e+06	104356	272132	174811	269072	238176	147760	1.83309e+06	81853.9	167639	169485	118611	308122	138622	150717	214802	5.41414e+06	1.19683e+06	3.28956e+06	296926	211181	2.53578e+06	3.17074e+06	213468	244098	224690	6.00757e+06	4.63296e+06	203691	68004.7	5.20123e+06	136422	5.01016e+06	3.35733e+06	298038	93215	1.57654e+06	3.91768e+06	3.0707e+06	116876	300949	378568	1.43993e+06	268350	198519
O95445	sp|O95445|APOM_HUMAN	3.26591e+07	9.76116e+07	1.95206e+07	2.95186e+07	5.94086e+06	7.40457e+06	7.29332e+06	1.10036e+07	5.41778e+06	9.59825e+06	2.34034e+07	3.85711e+07	7.42943e+06	3.10673e+07	1.99592e+07	2.05141e+07	1.12561e+08	8.78751e+06	2.01369e+07	1.01723e+06	5.56632e+06	5.06902e+06	4.66606e+07	2.12897e+07	1.1066e+08	6.56666e+06	8.00983e+07	1.51092e+06	1.84567e+07	998447	2.02236e+07	6.69631e+06	4.26998e+06	3.50378e+06	3.9506e+06	5.18262e+07	3.30373e+06	2.75215e+07	7.62152e+06	8.57754e+06	2.26494e+06	3.17048e+07	4.76826e+07	6.06523e+07	6.02744e+07	6.15821e+07	1.31201e+07	7.93782e+06
O95571	sp|O95571|ETHE1_HUMAN	23075.9	131721	73970.9	10308.9	14289.2	19154.5	55261.3	72179.4	71915.5	53163.8	96938.7	53465.9	115863	129800	52101.9	31331.4	18837.3	136336	53200.4	76648.1	108845	133960	50968.1	12095.9	57364.6	87551.6	50607.8	21327.2	84933.8	9528.67	37885.3	37498.2	71427	88004.1	87064.4	7413.15	114044	80850.9	9954.69	104277	16317.6	11207.4	33200.2	19233	49397.3	26900.7	90636.5	14593.8
O95721	sp|O95721|SNP29_HUMAN	86145.9	322972	325852	131694	205995	588526	191729	293269	170446	93744	277376	175021	233737	239925	176618	152120	300568	224037	128950	197186	118189	77059.9	302186	526175	632513	219141	163981	629229	244184	188306	302520	186200	161740	168515	189536	271260	214464	801112	207606	211186	146679	308851	274674	171878	393089	188701	132712	723126
O95782	sp|O95782|AP2A1_HUMAN	68291.9	50045.5	125848	153641	120388	87868.3	86495.9	96851	92171.9	310210	114050	104133	124509	152816	100205	85949.7	121851	108568	94339.5	121425	189756	91726.3	126056	76103.3	87086.1	94027.1	70528	58547.4	77422.8	161434	83180.5	66138.4	169478	120411	102859	70848.5	118720	122215	363234	120088	162028	117334	65262.9	67496.1	152354	81244.3	459709	100905
O95810	sp|O95810|SDPR_HUMAN	1.36472e+06	2.02114e+06	3.04783e+06	4.11216e+06	2.77531e+06	3.73514e+06	7.49311e+06	5.2571e+06	6.91559e+06	3.24956e+06	1.11895e+07	5.05338e+06	5.26337e+06	8.65759e+06	2.85654e+06	4.57389e+06	6.67943e+06	6.39355e+06	5.83441e+06	6.14619e+06	1.0278e+07	2.26896e+06	2.68757e+06	2.28232e+06	1.81998e+06	6.94447e+06	6.10281e+06	2.26925e+06	1.10166e+07	2.93314e+06	3.08142e+06	6.32942e+06	6.06632e+06	4.44362e+06	4.78022e+06	1.9109e+06	8.03516e+06	2.8663e+06	2.31847e+06	7.7006e+06	4.33613e+06	4.13134e+06	2.73807e+06	2.40092e+06	2.64742e+06	2.08658e+06	2.52218e+06	2.14837e+06
O95834	sp|O95834|EMAL2_HUMAN	165425	132305	87779.4	45811.5	91246.4	52170.2	36694.4	27279.2	35356.6	365165	14923.7	62992.5	45462.8	16639.7	155150	76643.8	64322.3	74907.5	62345.4	47890	98314.1	77029.7	58112.1	45787.8	69653.2	59853.9	129848	87630.9	83766.2	65067.4	52472	41648.7	62246	79965.5	34646	50818.2	55737.8	30737.5	85318.8	74331.9	134214	53769.2	24687.7	128854	70716	58040.2	104109	32162.7
O95858	sp|O95858|TSN15_HUMAN	87686.2	48308	108077	186895	77885.2	122086	227026	147412	121626	227024	176866	108303	137756	143791	230294	257333	144553	170697	292286	141836	401567	68565.9	71910.6	109238	185238	81032.8	66928.6	130151	222705	165677	130794	64284.5	62928.4	120318	98288.1	158268	123036	88725.2	54202.1	151692	145773	111766	187144	124638	65277.5	368953	191966	48240.3
O95865	sp|O95865|DDAH2_HUMAN	224332	87223.3	144027	151465	403623	161022	113653	89811.7	96203.2	107166	103790	109678	43653.7	97299.2	57178.8	93362.6	131221	114680	133071	86508.4	124227	126513	105549	86961.2	652260	72332.7	68408.6	98074.3	89703.7	80932.3	116455	78933.7	106213	81579.8	110046	79584.9	93509.2	93962.1	107203	102105	216137	109030	199111	104520	84538.8	270279	96574	63814.5
O95866	sp|O95866|G6B_HUMAN	1.06305e+06	1.97182e+06	1.67679e+06	3.56903e+06	2.06455e+06	1.74305e+06	2.75562e+06	2.76849e+06	2.19488e+06	1.65018e+06	6.61856e+06	1.95454e+06	2.76632e+06	3.28516e+06	1.11914e+06	2.67534e+06	3.47765e+06	2.92746e+06	1.91775e+06	2.47467e+06	1.37167e+07	957252	2.65733e+06	1.24525e+06	1.39232e+06	3.68805e+06	2.70059e+06	853243	8.56824e+06	1.53969e+06	1.16481e+06	2.7002e+06	1.32988e+06	2.31756e+06	3.61353e+06	1.43747e+06	3.13671e+06	1.06476e+06	927191	3.50137e+06	1.6634e+06	2.18272e+06	1.44197e+06	2.82634e+06	2.08414e+06	768404	1.01747e+06	667077
P00338	sp|P00338|LDHA_HUMAN	696387	1.76685e+06	1.1356e+06	4.26103e+06	1.6453e+06	3.57646e+06	5.89716e+06	2.88923e+06	3.80758e+06	2.39464e+06	6.16886e+06	3.10498e+06	3.35313e+06	6.26026e+06	2.11056e+06	3.96029e+06	5.54184e+06	5.08269e+06	3.64289e+06	5.57856e+06	1.21921e+07	1.78794e+06	3.3291e+06	1.74284e+06	1.31011e+06	6.58427e+06	3.58055e+06	1.51801e+06	8.9272e+06	2.35883e+06	2.27863e+06	3.71284e+06	5.10072e+06	4.80437e+06	2.99212e+06	1.5222e+06	5.82531e+06	2.49877e+06	3.03047e+06	5.82605e+06	1.57459e+06	3.30744e+06	2.25294e+06	3.68623e+06	1.64098e+06	2.45446e+06	1.51958e+06	1.99628e+06
P00367	sp|P00367|DHE3_HUMAN	1.16797e+06	443562	548634	583597	840538	423993	330378	455464	452429	960292	352513	652799	292300	289918	234087	380805	461426	320855	290284	291212	373400	1.01461e+06	427081	663319	298510	272508	254885	476831	330103	593325	534193	392692	402065	247853	282117	313085	279491	425426	409759	217204	743306	858801	551905	289915	532677	675482	835462	595704
P00387	sp|P00387|NB5R3_HUMAN	1.24305e+06	402711	575103	1.06693e+06	574762	607831	819324	745628	799416	802067	997345	587851	1.38942e+06	1.72431e+06	550792	539083	937933	1.41427e+06	449324	981328	1.25534e+06	305219	557582	443103	371733	1.03838e+06	1.05411e+06	1.56377e+06	1.04182e+06	364498	474744	693136	1.12867e+06	1.20751e+06	806465	630094	1.84635e+06	844251	476380	1.25212e+06	337631	1.09811e+06	770521	1.13492e+06	440748	443110	2.73152e+06	2.06384e+06
P00441	sp|P00441|SODC_HUMAN	57590.3	38245.2	52842.2	52888.7	84272.8	177697	311465	199985	248966	276554	462523	178366	175250	305286	167985	199638	263431	333214	279722	259583	43703.5	81794	75849.8	69671.1	185295	268329	216119	138858	460134	98343.4	247710	253404	331319	157584	214762	80371.5	410333	193378	102247	294680	79800.2	135517	67969.1	131772	35947.2	154524	218605	200115
P00450	sp|P00450|CERU_HUMAN	4.4972e+07	3.08705e+07	8.20231e+07	4.065e+07	5.65347e+07	1.55098e+07	1.37346e+07	8.06476e+06	1.09372e+07	1.17141e+07	6.86657e+06	1.2738e+07	1.12346e+07	6.07316e+06	2.20388e+07	1.90989e+07	6.34249e+06	8.08174e+06	5.83053e+06	5.87901e+06	3.64419e+07	1.3545e+08	5.39631e+07	4.43906e+07	3.41681e+07	1.36357e+07	1.23047e+07	1.06623e+07	1.29354e+07	2.40449e+07	2.48342e+07	3.39548e+07	9.30444e+06	1.41217e+07	2.85455e+07	2.08439e+07	5.51382e+06	1.57282e+07	7.51975e+06	3.2836e+06	8.92103e+06	8.98498e+07	6.08701e+07	1.59572e+07	2.24943e+07	1.39331e+07	4.65487e+07	2.43654e+07
P00488	sp|P00488|F13A_HUMAN	9.72989e+06	7.05171e+06	6.05895e+06	2.48927e+07	7.1622e+06	1.47932e+07	3.8999e+07	1.25554e+07	2.70705e+07	1.74226e+07	3.61517e+07	2.46436e+07	2.30727e+07	4.00687e+07	1.49671e+07	1.68716e+07	2.28316e+07	2.8102e+07	1.78611e+07	3.30421e+07	7.46911e+07	7.7099e+06	1.98729e+07	2.26167e+07	1.05558e+07	3.73738e+07	1.90848e+07	8.56051e+06	3.45873e+07	1.01269e+07	1.31106e+07	2.17245e+07	3.29858e+07	2.88407e+07	2.23472e+07	8.03691e+06	4.61299e+07	1.45761e+07	1.59859e+07	6.93214e+07	1.60012e+07	2.79803e+07	1.19882e+07	8.5578e+06	8.77614e+06	6.56306e+06	1.049e+07	1.2788e+07
P00491	sp|P00491|PNPH_HUMAN	648819	780705	832274	1.01369e+06	847490	1.10945e+06	2.73405e+06	1.67307e+06	2.66826e+06	2.83478e+06	3.56884e+06	1.64933e+06	2.34904e+06	4.35169e+06	1.89855e+06	2.7439e+06	2.21198e+06	3.19325e+06	2.89501e+06	2.79323e+06	3.47594e+06	1.08996e+06	1.13562e+06	938456	1.01798e+06	2.41748e+06	1.63208e+06	850982	4.46383e+06	1.22418e+06	1.95507e+06	2.14507e+06	3.52362e+06	2.99615e+06	3.35298e+06	1.61263e+06	3.25708e+06	1.78394e+06	1.1636e+06	3.47852e+06	1.06542e+06	802912	557527	1.49728e+06	949756	1.11841e+06	1.95789e+06	1.168e+06
P00558	sp|P00558|PGK1_HUMAN	2.21869e+06	2.0154e+06	2.53547e+06	3.16667e+06	2.16343e+06	2.15253e+06	3.92451e+06	2.24525e+06	2.36851e+06	2.84746e+06	4.4933e+06	2.43262e+06	2.29463e+06	4.82441e+06	2.10884e+06	2.97724e+06	3.42935e+06	3.01538e+06	2.81313e+06	3.45197e+06	8.10008e+06	3.27197e+06	2.83528e+06	1.78543e+06	2.46894e+06	3.27243e+06	3.9439e+06	1.2668e+06	4.19276e+06	1.57198e+06	1.91312e+06	2.50455e+06	4.15391e+06	2.64781e+06	3.28322e+06	2.18793e+06	4.76709e+06	3.01714e+06	2.35914e+06	3.61135e+06	4.04e+06	3.23586e+06	1.82108e+06	2.88657e+06	3.19089e+06	2.10049e+06	1.55562e+06	1.49199e+06
P00568	sp|P00568|KAD1_HUMAN	403009	445353	632473	249278	280407	166536	401706	215888	327576	451149	393025	216354	218228	285424	717219	296009	542624	309076	481982	318039	356637	276890	270877	153343	915167	418691	184394	279008	442759	341925	275321	460850	170129	244630	416042	346131	182733	420295	267598	345867	508925	655037	302229	365370	193703	722627	511646	86432.4
P00734	sp|P00734|THRB_HUMAN	1.12041e+07	1.74107e+07	2.07619e+07	9.36872e+06	1.51384e+07	5.43795e+06	1.0352e+07	6.23883e+06	8.50696e+06	8.49583e+06	5.3702e+06	7.86578e+06	1.24535e+07	4.92657e+06	1.32437e+07	9.34166e+06	4.23546e+06	5.99651e+06	1.04801e+07	1.31053e+07	9.49426e+06	4.93834e+07	8.04224e+06	1.52498e+07	1.45629e+07	3.6309e+06	6.31289e+06	1.44633e+07	5.7543e+06	6.43826e+06	1.71001e+07	1.54703e+07	9.63002e+06	1.70021e+07	2.55535e+07	1.63152e+07	7.37439e+06	7.18428e+06	8.24904e+06	2.97955e+06	7.11262e+06	2.06972e+07	2.10542e+07	6.25722e+06	1.53028e+07	9.72797e+06	2.65863e+07	1.46221e+07
P00736	sp|P00736|C1R_HUMAN	1.36488e+07	1.64362e+07	3.14426e+07	1.6314e+07	1.64414e+07	7.87435e+06	6.40631e+06	7.23155e+06	6.19628e+06	8.31095e+06	5.18632e+06	5.55386e+06	7.31291e+06	1.68692e+07	1.36544e+07	1.07638e+07	5.00305e+06	8.54451e+06	1.59103e+07	1.0354e+08	6.03946e+06	3.68789e+07	1.51949e+07	1.81404e+07	1.19146e+07	7.9412e+06	7.23434e+06	7.32472e+06	4.60272e+06	8.68555e+06	1.09576e+07	1.04911e+07	9.59346e+06	7.47544e+06	1.52252e+07	1.89061e+07	9.62678e+06	1.0234e+07	1.31451e+07	1.32887e+07	8.51647e+06	1.56195e+07	1.9078e+07	1.03198e+07	8.05301e+06	5.81514e+06	1.26259e+07	9.16131e+07
P00738	sp|P00738|HPT_HUMAN	8.9157e+07	8.68958e+07	3.39745e+07	4.5862e+07	8.8558e+07	2.89348e+08	1.20659e+08	5.56283e+07	8.26475e+07	7.17295e+07	8.18179e+07	3.44021e+07	1.16237e+08	2.93407e+07	9.30974e+07	9.87315e+07	6.72635e+07	6.26629e+07	4.73017e+07	1.42367e+07	5.26677e+07	1.21531e+08	2.13021e+08	8.86436e+07	6.6886e+07	2.45925e+08	7.27346e+07	8.11175e+07	1.07135e+08	2.89419e+08	2.14608e+08	2.77018e+08	1.40194e+07	1.44015e+08	2.437e+08	1.46327e+08	5.44069e+07	1.87448e+08	3.43e+07	1.72574e+07	3.84064e+07	5.76963e+07	1.21678e+08	1.80363e+08	2.51589e+08	1.66637e+07	4.92206e+08	4.08817e+08
P00742	sp|P00742|FA10_HUMAN	1.00403e+06	2.03286e+06	742966	624080	845698	682010	288812	399033	188646	255892	467692	4.4985e+06	570608	2.28048e+06	928753	1.34479e+06	380320	294142	385528	1.43519e+06	268010	1.41169e+06	523700	897106	2.18846e+06	597222	484373	792328	383257	447348	1.81466e+06	268962	378236	668482	510204	3.78612e+06	1.28138e+06	283413	182970	124525	565316	986189	1.51165e+06	1.73947e+06	1.07741e+06	860234	1.1906e+06	586939
P00747	sp|P00747|PLMN_HUMAN	4.18311e+07	2.6544e+07	4.30344e+07	3.47791e+07	3.29668e+07	1.73178e+07	1.50435e+07	9.61088e+06	1.56848e+07	1.14013e+07	8.2298e+06	1.3376e+07	1.30355e+07	9.33267e+06	1.82748e+07	1.35528e+07	6.79617e+06	1.11911e+07	1.1055e+07	1.06994e+07	8.91168e+06	8.67777e+07	3.86636e+07	4.73846e+07	5.05328e+07	1.38984e+07	1.12705e+07	3.75062e+07	1.05571e+07	1.86018e+07	2.41892e+07	2.20709e+07	1.22084e+07	2.14848e+07	4.37697e+07	2.82321e+07	1.41897e+07	1.48328e+07	9.40732e+06	8.85596e+06	1.32413e+07	3.32703e+07	2.79602e+07	2.77491e+07	4.66795e+07	1.85598e+07	4.73441e+07	1.96007e+07
P00748	sp|P00748|FA12_HUMAN	298604	166719	81420.8	191272	137552	503850	385073	298813	341334	510353	135697	282252	300518	109750	468704	178575	118077	86422.1	306956	101132	31008.9	518636	330681	557878	246320	347883	151939	560977	238475	490335	383747	557523	596051	321589	349090	459762	237169	495563	277807	85166.3	57573.7	353850	337885	122918	636565	556496	1.61744e+06	247124
P00751	sp|P00751|CFAB_HUMAN	2.04275e+07	2.47192e+07	3.00024e+07	1.28476e+07	2.04543e+07	1.56166e+07	1.32972e+07	7.75554e+06	9.38895e+06	9.47147e+06	7.59315e+06	9.09396e+06	8.47212e+06	7.2082e+08	2.03892e+07	1.55711e+07	6.22332e+06	7.13458e+06	7.69822e+06	4.88815e+06	1.51092e+07	3.73068e+07	1.8821e+07	1.87682e+07	2.38292e+07	1.20139e+07	1.05694e+07	1.69532e+07	1.28318e+07	2.42006e+07	1.8077e+07	1.85567e+07	9.5845e+06	1.01955e+07	2.31859e+07	1.73413e+07	5.23404e+06	1.24579e+07	7.1445e+06	3.29588e+06	6.00951e+06	2.6491e+07	2.66457e+07	8.11559e+06	2.37619e+07	1.87957e+07	2.93846e+07	2.04177e+07
P00915	sp|P00915|CAH1_HUMAN	3.81798e+06	3.64896e+06	1.86507e+06	1.93926e+06	2.53628e+06	2.28864e+06	993912	3.5435e+06	2.32754e+06	1.46166e+06	3.38656e+06	3.41539e+06	2.09478e+06	1.77562e+06	5.00996e+06	3.98949e+06	1.932e+06	1.42919e+06	2.61154e+06	2.07514e+06	531170	2.35877e+06	1.16064e+06	1.32837e+06	1.75128e+06	1.7541e+06	1.26605e+06	2.7485e+06	1.30229e+06	5.56099e+06	2.21851e+06	1.36867e+06	5.40351e+06	3.10044e+06	1.59221e+06	3.12235e+06	1.55515e+06	1.87102e+06	8.41376e+06	3.22522e+06	1.55457e+06	1.68847e+06	2.42121e+06	655657	1.37332e+06	3.72875e+06	1.87262e+06	3.68245e+06
P00918	sp|P00918|CAH2_HUMAN	1.00945e+06	544347	836401	729339	1.32707e+06	1.86958e+06	3.45388e+06	2.37232e+06	2.64288e+06	2.26016e+06	2.90244e+06	1.88136e+06	1.90841e+06	3.74453e+06	2.7902e+06	2.30015e+06	2.18256e+06	2.79654e+06	3.36979e+06	2.53799e+06	1.03769e+06	1.00731e+06	659086	916033	761955	2.81047e+06	1.70081e+06	1.23363e+06	3.5775e+06	1.444e+06	1.25592e+06	1.55271e+06	4.50274e+06	2.02872e+06	1.4409e+06	1.28524e+06	3.45189e+06	1.22077e+06	2.653e+06	2.60089e+06	886078	963385	803491	1.14506e+06	708583	1.41539e+06	548973	1.00789e+06
P01008	sp|P01008|ANT3_HUMAN	5.65224e+06	8.85632e+06	4.62149e+06	1.91213e+06	4.95796e+06	6.58398e+06	5.98136e+06	4.56303e+06	5.36712e+06	3.8317e+06	4.65658e+06	5.84557e+06	4.50581e+06	2.42048e+06	1.35393e+07	5.58485e+06	3.41255e+06	3.51117e+06	3.99031e+06	3.20185e+06	1.81593e+06	5.12911e+06	6.39518e+06	5.28194e+06	8.69747e+06	4.88915e+06	4.96816e+06	7.655e+06	4.41621e+06	9.01963e+06	1.15637e+07	1.14903e+07	5.04658e+06	5.63809e+06	9.06907e+06	8.03908e+06	2.83711e+06	5.92308e+06	3.59135e+06	2.35131e+06	3.71808e+06	3.61114e+06	3.96358e+06	5.1297e+06	8.41558e+06	7.60279e+06	1.91928e+07	1.01273e+07
P01009	sp|P01009|A1AT_HUMAN	7.60439e+07	1.10907e+08	1.06153e+08	6.4139e+07	1.29586e+08	7.38823e+07	4.40069e+07	2.41136e+07	3.52234e+07	4.02688e+07	2.89585e+07	4.80847e+07	4.3476e+07	1.99211e+07	7.71954e+07	3.86155e+07	2.4076e+07	2.47427e+07	1.8065e+07	1.89512e+07	1.50925e+08	3.34671e+08	2.59462e+08	1.83433e+08	2.60024e+08	4.76945e+07	3.08181e+07	3.13643e+07	3.16509e+07	7.98208e+07	8.41091e+07	1.29782e+08	3.45868e+07	5.22805e+07	8.59104e+07	5.18236e+07	1.62158e+07	5.28142e+07	1.81296e+07	1.23117e+07	6.06728e+07	1.61425e+08	1.73877e+08	4.55031e+07	1.61469e+08	6.36844e+07	2.56013e+08	9.48009e+07
P01011	sp|P01011|AACT_HUMAN	2.51324e+07	3.11422e+07	3.67205e+07	1.48492e+07	3.87292e+07	4.4623e+07	2.3084e+07	1.76579e+07	2.06672e+07	2.79882e+07	1.89799e+07	3.25499e+07	3.75146e+07	1.11906e+07	6.13131e+07	4.02456e+07	9.15108e+06	2.0851e+07	2.17966e+07	2.39576e+07	2.99943e+07	5.85635e+07	3.78699e+07	2.25506e+07	2.67408e+07	2.73932e+07	1.36133e+07	2.51379e+07	2.57887e+07	5.40245e+07	5.15661e+07	7.54072e+07	2.44142e+07	5.00098e+07	5.90572e+07	5.0615e+07	2.5632e+07	3.50133e+07	2.13609e+07	8.70055e+06	2.78971e+07	2.62583e+07	2.276e+07	1.96252e+07	4.03299e+07	3.13983e+07	8.92168e+07	5.62074e+07
P01019	sp|P01019|ANGT_HUMAN	4.81905e+06	4.88274e+06	7.34005e+06	9.93397e+06	7.21001e+06	5.83229e+06	8.74541e+06	1.93864e+06	7.18599e+06	6.3089e+06	1.14321e+07	2.7717e+06	8.39215e+06	3.96349e+06	4.71356e+06	2.35294e+06	1.17874e+06	8.57358e+06	1.99138e+06	7.64585e+06	1.18086e+07	1.09757e+07	8.59825e+06	4.93383e+06	1.431e+07	9.00136e+06	1.56083e+06	1.81265e+06	1.35573e+06	2.30682e+06	6.40746e+06	3.16111e+06	1.27573e+06	8.06705e+06	7.40547e+06	5.84712e+06	8.1739e+06	4.42421e+06	3.53951e+06	9.21403e+06	2.68508e+06	1.00727e+07	8.46087e+06	6.54353e+06	8.61382e+06	3.34103e+06	8.32759e+06	3.41615e+06
P01023	sp|P01023|A2MG_HUMAN	1.08588e+09	1.15655e+09	1.25633e+09	6.15813e+08	1.31087e+09	4.45734e+08	1.19121e+08	1.8352e+08	1.98988e+08	1.19395e+08	6.77736e+07	3.68463e+08	6.07111e+07	6.7217e+07	5.54774e+08	3.82249e+08	6.12089e+07	8.10083e+07	5.29592e+07	6.77074e+07	3.81157e+08	1.37125e+09	2.21062e+09	2.49846e+09	6.42704e+08	2.3214e+08	1.25644e+08	1.82308e+08	7.85805e+07	2.6934e+08	1.59386e+08	1.71325e+08	1.70126e+08	1.77955e+08	1.4661e+08	2.66477e+08	4.2259e+07	1.74125e+08	6.1157e+07	3.57196e+07	6.82081e+07	1.08552e+09	8.98489e+08	1.91177e+08	2.88251e+08	3.56831e+08	4.68214e+08	9.57583e+08
P01024	sp|P01024|CO3_HUMAN	6.07372e+08	8.83733e+08	1.00086e+09	4.64531e+08	5.67832e+08	2.48004e+08	1.90979e+08	1.74838e+08	1.58465e+08	1.4835e+08	7.98938e+07	1.71647e+08	1.80451e+08	7.69993e+07	2.87364e+08	1.75316e+08	7.58209e+07	1.05611e+08	8.91286e+07	6.12485e+07	2.61553e+08	1.62091e+09	9.30022e+08	1.19407e+09	7.31419e+08	1.61102e+08	1.2876e+08	1.78446e+08	1.18012e+08	2.67057e+08	2.83359e+08	2.64478e+08	1.1514e+08	2.33952e+08	3.49982e+08	3.25844e+08	8.10975e+07	1.78069e+08	8.00618e+07	3.17901e+07	9.65356e+07	1.07562e+09	9.79567e+08	1.77392e+08	4.4386e+08	1.40999e+08	5.45028e+08	3.01717e+08
P01031	sp|P01031|CO5_HUMAN	4.74229e+07	2.91817e+07	5.39415e+07	2.7043e+07	2.19993e+07	1.47907e+07	9.58151e+06	3.58452e+06	8.0316e+06	6.30938e+06	7.18211e+06	2.79036e+07	6.94531e+06	3.75558e+06	2.81687e+07	1.36053e+07	1.8704e+07	4.12131e+06	1.31493e+07	1.02016e+07	8.25483e+06	5.46094e+07	4.4043e+07	4.12531e+07	4.68611e+07	3.8981e+06	3.93809e+06	3.01027e+07	9.73154e+06	6.31114e+06	1.47318e+07	1.00555e+07	2.00618e+06	1.05139e+07	8.13195e+06	2.95277e+07	1.41443e+07	2.05929e+07	2.72288e+07	2.22371e+07	1.27694e+07	3.85223e+07	3.11086e+07	1.34609e+07	2.3147e+07	1.3282e+07	1.245e+07	8.56833e+06
P01033	sp|P01033|TIMP1_HUMAN	923512	82470	148232	161587	108398	514174	38376.1	133645	34313.4	65324	425810	53142.8	464151	351003	47137.7	321010	309983	334270	158674	447345	7816.56	190207	46708.8	97996.9	71875.3	20067.7	139881	72413.8	50586.1	148726	120311	12562.8	38867.7	490669	202574	142250	626870	164129	100904	439318	342700	57809.7	151717	164846	407582	211761	102703	327185
P01042	sp|P01042|KNG1_HUMAN	2.289e+07	4.32673e+07	1.91276e+07	1.18434e+07	2.84631e+07	2.8601e+07	2.2197e+07	2.83701e+07	1.5059e+07	2.99921e+07	2.59276e+07	5.41515e+07	4.36538e+07	3.19277e+07	7.73225e+07	6.96048e+07	4.38562e+07	4.62077e+07	8.66273e+07	5.86117e+07	7.22697e+06	3.01614e+07	2.44473e+07	2.17406e+07	3.46276e+07	2.07251e+07	1.68523e+07	7.40373e+07	1.33936e+07	4.77452e+07	7.25263e+07	6.21673e+07	4.07737e+07	8.99365e+07	9.70013e+07	9.94777e+07	3.1556e+07	7.25385e+07	9.70232e+07	3.37203e+07	1.84863e+07	1.46158e+07	1.95378e+07	2.01404e+07	4.62548e+07	4.28947e+07	3.83303e+07	4.59672e+07
P01127	sp|P01127|PDGFB_HUMAN	179696	475884	1.04585e+06	361058	710350	978306	343348	1.10705e+06	377757	924665	321058	2.45237e+06	451458	665736	417172	2.15964e+06	285604	399322	344950	319803	221225	1.80014e+06	452867	549092	1.9557e+06	214695	618954	1.69482e+06	950773	656459	1.33897e+06	911183	489872	338119	721718	2.5194e+06	369677	558656	725614	284874	383797	487325	596660	821876	765045	705650	149052	196478
P01137	sp|P01137|TGFB1_HUMAN	1.74039e+06	2.9812e+06	2.43064e+06	2.85131e+06	3.53949e+06	2.2103e+06	3.33369e+06	2.37668e+06	3.38266e+06	1.31061e+06	4.49848e+06	1.76891e+06	4.77377e+06	2.80465e+06	2.19499e+06	2.67638e+06	2.96982e+06	3.85073e+06	2.42284e+06	3.84797e+06	4.2499e+06	1.1407e+06	2.093e+06	3.02723e+06	2.63009e+06	2.76206e+06	4.16712e+06	2.5894e+06	2.19054e+06	1.97836e+06	2.78566e+06	2.07512e+06	2.15451e+06	3.8806e+06	2.01826e+06	3.92307e+06	3.50602e+06	1.90641e+06	3.39249e+06	2.43396e+06	4.67482e+06	2.59422e+06	2.86506e+06	2.16465e+06	5.13475e+06	1.86428e+06	1.63437e+06	2.57714e+06
P01591	sp|P01591|IGJ_HUMAN	1.90355e+08	3.28933e+07	6.31318e+07	6.44614e+07	1.70046e+07	2.83211e+07	1.4115e+07	3.56461e+07	1.238e+07	2.10923e+07	1.27411e+07	1.65683e+08	1.02842e+07	4.38902e+07	1.12747e+08	3.81832e+07	6.40109e+07	6.74901e+06	4.00342e+07	2.9383e+07	7.49382e+06	5.52557e+07	4.81894e+07	1.08049e+07	5.51089e+07	1.37786e+07	1.15368e+07	6.62657e+07	2.25381e+07	1.67884e+07	2.91543e+07	1.54369e+07	3.8026e+07	1.6071e+07	2.02323e+07	1.11257e+08	3.04784e+07	7.93275e+07	1.58508e+08	1.26624e+08	4.4858e+06	1.976e+07	1.45364e+07	5.77985e+07	2.2415e+07	3.54748e+07	1.63812e+07	1.74083e+07
P01601	sp|P01601|KV109_HUMAN	1.50679e+06	458103	1.05904e+06	677601	833701	268965	178357	393496	223752	424808	410317	1.99764e+06	174701	242951	2.3462e+06	1.0416e+06	540241	187546	1.48982e+06	771827	201745	1.49101e+06	650983	232400	709866	407844	203703	313443	180982	335680	185493	479473	231979	168481	1.13271e+06	1.23401e+06	235137	171554	5.21821e+06	569589	412818	206102	711466	605256	502736	923646	639178	566826
P01602	sp|P01602|KV110_HUMAN	1.19219e+07	2.1894e+06	1.62268e+07	7.81724e+06	6.98983e+06	1.93732e+06	2.00818e+06	1.49722e+07	1.33817e+06	1.44195e+06	9.36631e+06	2.65169e+07	1.60066e+06	2.19947e+06	5.9073e+06	6.55755e+06	1.62373e+07	1.58041e+06	2.18572e+06	2.97417e+06	1.6294e+06	1.26476e+07	3.05755e+06	2.35561e+06	2.93782e+06	2.44713e+06	2.0083e+06	6.19401e+06	2.23279e+06	5.97815e+06	1.86727e+06	1.42606e+06	4.09836e+06	1.07299e+06	3.36621e+06	5.05517e+06	2.78101e+06	3.16817e+06	1.08593e+07	9.29766e+06	463989	6.91722e+06	4.76022e+06	2.73254e+06	4.554e+06	3.49912e+06	2.67457e+06	3.07686e+06
P01609	sp|P01609|KV117_HUMAN	312728	75872.9	672499	160582	434563	198825	76403.5	86722.8	133425	33652.4	60543.7	291369	74160.2	70930	137445	153114	56903.2	73381.2	62832.8	53217.3	136650	350072	212784	169433	163421	151568	142845	143940	133408	336696	266419	194833	105590	91155.9	564122	132638	63701.2	120238	220604	113805	15521.9	210516	299978	113825	191972	183410	273415	368818
P01610	sp|P01610|KV118_HUMAN	3.73207e+06	743246	1.05048e+06	213631	108426	498954	47345.6	432768	287262	1.1476e+06	213418	1.02109e+06	271512	167350	350603	133201	466400	162666	346769	781442	164102	1.46817e+06	1.22548e+06	469057	64018.7	521751	278508	335090	8.17166e+06	969971	109488	1.13484e+06	328519	210257	365069	402163	496024	411352	1.15026e+06	4.2478e+07	471518	806266	875579	820401	262222	876282	1.8281e+06	619966
P01613	sp|P01613|KV121_HUMAN	5.26671e+06	2.88743e+06	3.75847e+06	3.38446e+06	5.57464e+06	7.58754e+06	875117	1.08453e+07	713724	1.43098e+06	1.01649e+07	8.3804e+07	1.64648e+06	643010	5.51998e+06	1.42668e+07	7.97241e+06	1.46479e+06	4.19494e+06	3.11877e+06	3.69412e+06	8.26958e+06	3.16331e+06	3.94459e+06	3.40291e+06	1.60462e+06	1.55478e+06	2.64592e+06	1.68674e+06	4.65444e+06	6.65546e+06	2.24815e+06	4.48213e+06	2.39975e+06	4.07834e+06	740025	2.29473e+06	3.47475e+06	1.46228e+07	5.4644e+06	2.46081e+07	4.05412e+06	3.81459e+06	1.01504e+06	3.54164e+06	1.26046e+06	5.53408e+06	4.96925e+06
P01615	sp|P01615|KV202_HUMAN	2.22526e+06	211848	6.15453e+06	493188	139710	141418	156962	231881	282611	126055	52689.3	319378	163800	95927.5	442256	193434	217138	415240	91748.8	179422	406222	423611	109045	262256	505022	366675	485368	24547.9	139364	517564	422310	103060	109215	117815	178606	197019	143687	42048.4	687706	549339	444359	278159	36179.7	312891	288569	139670	296147	474251
P01615	sp|P01615|KV202_HUMAN	2.22526e+06	211848	6.15453e+06	493188	139710	141418	156962	231881	282611	126055	52689.3	319378	163800	95927.5	442256	193434	217138	415240	91748.8	179422	406222	423611	109045	262256	505022	366675	485368	24547.9	139364	517564	422310	103060	109215	117815	178606	197019	143687	42048.4	687706	549339	444359	278159	36179.7	312891	288569	139670	296147	474251
P01625	sp|P01625|KV402_HUMAN	1.04953e+07	3.00736e+06	7.55764e+06	4.02158e+06	5.77621e+06	1.5492e+06	6.35601e+06	4.06704e+06	4.46108e+06	3.91745e+06	3.8033e+06	3.61845e+07	4.18137e+06	3.78391e+06	9.83256e+06	6.33646e+06	6.07333e+06	2.82145e+06	5.22906e+06	1.14765e+07	3.81388e+06	9.60888e+06	3.18902e+06	3.76961e+06	9.81127e+06	2.1346e+06	4.0075e+06	1.85101e+07	3.24281e+06	3.99339e+06	7.26462e+06	3.08959e+06	7.27973e+06	3.44054e+06	5.77697e+06	5.7142e+06	5.31803e+06	8.59024e+06	1.74452e+07	2.97923e+07	1.4828e+06	5.54376e+06	4.46636e+06	2.86215e+06	1.12069e+07	7.45566e+06	1.57865e+07	5.99557e+06
P01701	sp|P01701|LV103_HUMAN	79711.9	38741.1	133109	76178	110959	100236	54961.3	38990	20627.5	36585.2	57920.1	16762.9	62317.2	90196	122972	197805	110747	92454.9	38089	31587.8	78098.4	111418	177309	34877.9	255092	68394.1	65509.6	41775.5	78526.5	37606	234412	39499	93382.9	28090.5	62241.3	51700	21164.6	94196.6	19377.5	145790	327135	123343	5677.93	106523	78079.9	7132.97	136467	195635
P01701	sp|P01701|LV103_HUMAN	79711.9	38741.1	133109	76178	110959	100236	54961.3	38990	20627.5	36585.2	57920.1	16762.9	62317.2	90196	122972	197805	110747	92454.9	38089	31587.8	78098.4	111418	177309	34877.9	255092	68394.1	65509.6	41775.5	78526.5	37606	234412	39499	93382.9	28090.5	62241.3	51700	21164.6	94196.6	19377.5	145790	327135	123343	5677.93	106523	78079.9	7132.97	136467	195635
P01714	sp|P01714|LV301_HUMAN	4.12256e+06	833399	2.46979e+07	2.70583e+06	191004	128407	1.76043e+06	1.29729e+06	3.3382e+06	1.38007e+06	16755.6	4.94435e+06	602594	1.42238e+06	4.82746e+06	2.44505e+06	754292	1.12884e+06	2.35285e+06	1.38247e+06	2.20662e+06	6.1161e+06	2.69228e+06	4.05078e+06	1.58559e+06	1.23301e+06	56578.5	6.96536e+06	2.27215e+06	5.76684e+06	2.7237e+06	2.39578e+06	1.8911e+06	2.43731e+06	1.40343e+06	2.39389e+07	1.37547e+06	2.83627e+06	8.10766e+06	1.37349e+06	323269	4.20163e+06	3.43879e+06	1.30956e+07	77767.8	3.25723e+06	4.77565e+06	2.332e+06
P01717	sp|P01717|LV403_HUMAN	4.71763e+06	1.63306e+06	8.60115e+06	1.98143e+06	1.96392e+06	633626	665283	1.61996e+06	849061	1.09746e+06	838363	1.97365e+06	2.71082e+06	2.03036e+06	4.63723e+06	2.1533e+06	1.0742e+06	1.58314e+06	2.60971e+06	674273	851138	5.10415e+06	4.11872e+06	2.10444e+06	4.14507e+06	1.43648e+06	705227	3.38755e+06	1.08105e+06	1.61842e+06	2.7157e+06	3.33808e+06	1.30143e+06	1.14742e+06	2.46665e+06	1.70911e+06	1.43777e+06	4.71924e+06	6.58566e+06	2.07232e+06	900279	2.28076e+06	2.94389e+06	1.81138e+06	1.61319e+06	2.59504e+06	1.68407e+06	2.48014e+06
P01743	sp|P01743|HV102_HUMAN	240015	62284.3	211503	109440	94729.1	60371.6	24215.8	140530	49738.5	86500.4	20161	200728	71315.8	97812.1	189629	68160.1	22017.4	67610.6	92345.4	41207.2	50390.7	483617	93315.7	71440.8	127370	24327.3	16930.4	159345	53187.2	170934	50009.2	96574.5	71287.9	74779.1	93542.2	171962	25782.7	101358	155833	456984	151370	158705	187510	207098	112966	113811	189737	122035
P01763	sp|P01763|HV302_HUMAN	727700	308716	582428	474837	375198	151074	128931	221754	188563	310924	297381	123384	113471	113411	408848	2.15128e+06	203026	316143	253795	349011	170100	773591	469522	303380	246801	715765	113107	615829	150639	310950	381569	599290	286224	89715.1	747619	589684	223624	459504	1.04179e+06	652561	82728.1	943531	417977	284719	434132	280584	803898	302086
P01764	sp|P01764|HV303_HUMAN	8.35296e+07	3.10253e+07	2.94367e+07	2.10986e+07	2.57523e+07	3.38811e+07	2.46836e+07	2.02764e+07	1.38513e+07	1.49013e+07	3.8563e+07	6.24143e+07	1.23839e+07	3.23431e+07	5.57057e+07	2.9081e+07	2.71603e+07	9.09859e+06	3.42071e+07	2.71496e+07	9.59506e+06	3.9398e+07	2.28796e+07	2.34099e+07	2.38614e+07	1.46023e+07	1.38093e+07	2.56625e+07	2.1307e+07	1.61031e+07	3.68432e+07	2.58342e+07	2.67086e+07	1.44549e+07	1.88359e+07	9.65173e+07	1.99492e+07	3.95967e+07	7.39009e+07	1.64607e+08	2.36513e+06	3.72023e+07	1.2933e+07	1.11346e+07	4.8105e+07	2.53823e+07	3.68313e+07	2.709e+07
P01765	sp|P01765|HV304_HUMAN	7.3409e+06	259916	1.24522e+06	784903	583286	270807	133226	504547	215048	360195	208726	1.32968e+06	33894.3	168798	671497	849855	135650	123201	218193	280653	773549	395039	1.18047e+06	335812	410055	199277	139397	313375	131060	163082	408708	165340	243725	272258	471317	324644	107855	160588	966986	185261	472537	362788	443229	294121	289108	460835	351915	326434
P01767	sp|P01767|HV306_HUMAN	1.68528e+06	377532	1.35017e+06	469264	936868	207587	150146	313203	305070	1.11571e+06	504777	302572	261707	437338	1.46279e+06	644942	124354	212509	1.3924e+06	262812	437364	1.39438e+06	843311	1.44688e+06	523862	416241	325800	571674	305139	283022	807887	313348	801146	193419	535350	710037	359066	475643	648680	430166	90795.9	1.6571e+06	494519	422761	944479	658390	628335	1.01522e+06
P01771	sp|P01771|HV310_HUMAN	2.14983e+06	5.76148e+06	8.797e+06	927022	3.20819e+06	1.51636e+06	1.6321e+06	2.02785e+06	593198	1.54432e+06	5.64318e+06	3.87565e+06	1.66057e+06	1.29963e+06	4.2085e+06	1.16232e+06	2.74464e+06	1.22404e+06	490261	2.23414e+06	1.56438e+06	6.35517e+06	6.8178e+06	3.63704e+06	5.14457e+06	3.24915e+06	1.29679e+06	1.33665e+07	2.06254e+06	2.84703e+06	2.67487e+06	6.53822e+06	1.42533e+06	1.95869e+06	2.91442e+06	3.45708e+06	2.32411e+06	3.59005e+06	9.00706e+06	5.46856e+06	240301	5.09328e+06	3.63586e+06	1.29795e+06	3.56227e+06	1.50649e+07	2.56494e+06	9.43041e+06
P01773	sp|P01773|HV312_HUMAN	1.88796e+06	234619	5.12036e+06	1.25133e+06	915037	110626	660310	253320	130945	359337	148448	5.09038e+06	213871	46019	759911	1.35942e+06	410414	711781	308976	161369	293877	1.30285e+06	1.14188e+06	516201	1.47458e+06	511726	328418	2.67316e+06	348924	153473	1.49004e+06	473302	67478.6	358033	718153	917294	673595	582046	216864	1.60295e+06	134621	679785	921869	1.76374e+06	88706.9	221901	179396	188847
P01780	sp|P01780|HV319_HUMAN	405810	146024	1.267e+06	148791	1.03178e+06	154110	204438	286330	57744.7	269971	3.59682e+07	191961	73039.4	158279	110278	2.24302e+06	48354.8	38104.7	209848	37877	289919	287334	4.45141e+06	113697	130474	140408	134827	359184	120496	131380	213239	107175	632262	418052	69456.8	152627	52847.6	243128	183706	60535.6	111933	271365	427776	229495	885481	994292	215535	145623
P01780	sp|P01780|HV319_HUMAN	405810	146024	1.267e+06	148791	1.03178e+06	154110	204438	286330	57744.7	269971	3.59682e+07	191961	73039.4	158279	110278	2.24302e+06	48354.8	38104.7	209848	37877	289919	287334	4.45141e+06	113697	130474	140408	134827	359184	120496	131380	213239	107175	632262	418052	69456.8	152627	52847.6	243128	183706	60535.6	111933	271365	427776	229495	885481	994292	215535	145623
P01781	sp|P01781|HV320_HUMAN	1.74471e+06	2.32315e+06	6.91172e+06	2.63868e+06	2.35496e+06	8.11672e+06	1.19767e+06	1.31606e+06	1.06771e+06	882530	2.2613e+06	8.83553e+07	1.32359e+06	3.11644e+06	4.34549e+06	2.52938e+06	1.01505e+06	657240	1.79545e+06	5.42406e+06	2.62634e+06	5.16797e+06	5.01565e+06	1.10385e+06	5.61846e+06	1.16844e+06	1.01575e+06	2.62438e+06	7.17889e+06	2.30543e+06	1.20768e+06	925227	2.2848e+06	1.19747e+06	2.01262e+06	7.00305e+06	3.83392e+06	3.66181e+06	7.95231e+06	6.64557e+06	202955	7.36023e+06	2.85613e+06	1.65272e+06	3.87349e+06	3.67592e+06	4.52449e+06	3.18427e+06
P01833	sp|P01833|PIGR_HUMAN	6.01101e+06	1.70809e+06	2.56436e+06	2.08759e+06	2.27678e+06	1.36333e+06	1.29194e+06	3.50302e+06	1.04652e+06	1.46818e+06	1.09606e+06	5.91657e+06	838241	1.49673e+06	9.75461e+06	2.95555e+06	4.25811e+06	634533	877174	1.08315e+06	663470	4.40875e+06	2.31768e+06	1.62506e+06	3.02634e+06	716308	1.27292e+06	1.94116e+06	1.06186e+06	1.10915e+06	2.25505e+06	767735	1.0893e+06	1.00222e+06	1.54222e+06	5.69108e+06	1.00938e+06	4.90874e+06	3.25531e+06	4.859e+06	1.71927e+06	1.62675e+06	2.43038e+06	4.50251e+06	1.98503e+06	2.47739e+06	1.73925e+06	1.87804e+06
P01834	sp|P01834|IGKC_HUMAN	1.92374e+08	2.55727e+07	1.67189e+08	6.48936e+07	4.96322e+07	5.09189e+07	2.45576e+07	2.36259e+07	3.296e+07	2.98093e+07	5.55486e+07	1.17506e+08	1.3822e+07	2.8861e+07	8.73858e+07	5.65824e+07	5.70709e+07	1.05223e+07	2.68847e+07	2.37168e+07	2.54985e+07	8.66469e+07	6.14421e+07	3.57177e+07	5.72138e+07	1.71721e+07	1.61749e+07	4.78303e+07	2.71189e+07	2.99551e+07	4.61966e+07	2.22406e+07	2.5314e+07	1.92983e+07	4.12517e+07	9.88801e+07	2.07385e+07	2.86323e+07	1.01031e+08	9.39423e+07	8.02245e+06	8.40647e+07	6.36295e+07	5.26358e+07	4.1883e+07	6.90708e+07	2.73814e+07	3.75405e+07
P01857	sp|P01857|IGHG1_HUMAN	6.73608e+08	1.20982e+08	1.09276e+09	3.88364e+08	4.67901e+08	1.55786e+08	1.37167e+08	1.34848e+08	1.47041e+08	2.23183e+08	1.73933e+08	1.77401e+08	1.33061e+08	7.94625e+07	2.14638e+08	3.7489e+08	1.50964e+08	1.0254e+08	1.55716e+08	1.00716e+08	2.64777e+08	7.31737e+08	2.81347e+08	3.43092e+08	2.89296e+08	1.27792e+08	9.16873e+07	3.41506e+08	1.19081e+08	3.38569e+08	3.13255e+08	1.97314e+08	1.59707e+08	1.56655e+08	2.28443e+08	2.7225e+08	8.89527e+07	1.48738e+08	1.39539e+08	6.62617e+07	3.48912e+07	6.72793e+08	3.28292e+08	8.43241e+07	4.01497e+08	3.38722e+08	3.59144e+08	3.26821e+08
P01859	sp|P01859|IGHG2_HUMAN	4.76564e+07	1.55226e+08	2.16303e+07	1.87417e+07	3.49288e+08	9.05403e+06	3.91766e+07	1.96089e+08	1.65002e+07	1.53194e+07	5.98349e+07	7.50669e+07	1.12176e+08	1.34942e+08	4.9431e+07	1.55128e+07	1.26704e+08	2.81752e+07	1.7472e+08	5.43342e+07	1.12028e+07	4.34574e+07	2.15882e+07	2.06899e+07	2.54157e+08	9.61489e+07	1.13609e+07	3.92501e+08	1.58155e+07	5.072e+07	7.33037e+07	6.28353e+07	3.21951e+07	6.54017e+06	1.26515e+07	1.18379e+08	2.48977e+07	5.69253e+06	3.48173e+08	1.43802e+08	2.89486e+06	4.07102e+07	3.41708e+08	1.82999e+08	3.44884e+08	3.55719e+07	6.95561e+07	2.80924e+07
P01860	sp|P01860|IGHG3_HUMAN	5.62658e+07	2.65977e+07	2.06649e+08	1.72555e+07	6.78269e+07	1.79924e+07	9.14847e+06	6.10577e+07	5.87789e+07	1.57155e+08	1.9054e+07	3.64735e+07	8.40009e+06	2.29097e+07	3.0386e+07	3.62169e+07	2.75294e+06	8.28787e+06	3.6302e+07	6.92868e+07	3.84871e+07	1.55607e+08	4.00692e+07	7.13511e+07	5.12435e+07	1.64938e+07	1.57031e+07	2.4808e+07	9.9073e+06	2.31514e+07	1.62467e+07	2.08898e+07	7.86469e+06	1.45801e+07	2.97252e+07	2.31504e+08	1.76879e+07	2.22059e+07	3.42829e+08	1.16575e+08	5.08432e+07	6.78045e+07	3.63357e+07	7.86048e+07	2.65611e+07	5.6905e+07	1.99445e+07	2.19881e+07
P01861	sp|P01861|IGHG4_HUMAN	698226	226389	225590	520637	1.07655e+06	388404	209228	109080	98452.8	206107	274620	113444	63132.4	224415	267742	370805	169276	259869	51753.4	99057.3	1.2575e+06	525840	811107	480764	500638	256186	87612	501327	175618	199284	225090	431158	101675	101550	729298	383371	129897	155704	234642	41364.8	194744	3.10242e+06	813416	64752.8	97159.2	1.208e+06	2.77359e+06	372668
P01871	sp|P01871|IGHM_HUMAN	1.34522e+09	4.83107e+08	1.06224e+09	1.01421e+09	1.06148e+08	5.89443e+08	3.03797e+08	1.82337e+08	2.74698e+08	2.88618e+08	1.75427e+08	1.49858e+09	1.76237e+08	5.64305e+08	1.0184e+09	4.23324e+08	1.07489e+09	8.65234e+07	4.95982e+08	2.47342e+08	8.62023e+07	4.88135e+08	6.65535e+08	7.8561e+07	8.23026e+08	2.68176e+08	1.39253e+08	5.97237e+08	3.70362e+08	2.27753e+08	3.00433e+08	2.20316e+08	2.4677e+08	2.12477e+08	1.59786e+08	5.29332e+08	2.19907e+08	5.40624e+08	1.72729e+09	7.33173e+08	3.25942e+07	2.76711e+08	2.22769e+08	1.19941e+09	4.52938e+08	4.63041e+08	2.99543e+08	1.18223e+08
P01876	sp|P01876|IGHA1_HUMAN	3.08883e+08	1.01894e+08	2.73917e+08	1.06451e+08	1.65581e+08	1.08743e+08	4.64953e+07	5.63366e+07	4.60584e+07	1.04652e+08	2.92695e+07	1.09665e+08	3.13575e+07	1.29212e+08	3.14528e+08	2.65019e+08	2.5724e+07	5.4605e+07	6.59785e+07	1.95863e+07	9.4194e+07	2.52387e+08	2.40389e+08	1.26879e+08	6.41865e+07	1.0137e+08	7.94634e+07	1.63324e+08	3.72008e+07	6.5866e+07	6.38188e+07	8.51389e+07	7.8941e+07	4.11777e+07	2.29247e+08	1.70425e+08	5.23031e+07	5.92257e+07	2.61935e+08	5.74632e+07	1.81691e+07	1.51563e+08	9.35514e+07	1.16945e+08	1.0552e+08	1.42491e+08	1.23584e+08	1.86271e+08
P01877	sp|P01877|IGHA2_HUMAN	6.9387e+06	1.83204e+06	4.26174e+06	3.78576e+06	5.09021e+06	1.4414e+06	891815	556938	946641	1.85842e+06	3.25354e+06	5.65431e+06	749259	985269	9.48692e+06	6.75174e+06	514206	925653	1.8969e+06	993329	1.2266e+06	3.48031e+06	5.52637e+06	3.61126e+06	5.48769e+06	2.56531e+06	1.36573e+06	5.62946e+06	750876	917259	1.67491e+06	1.32933e+06	588690	1.61369e+06	1.9719e+06	2.77713e+07	2.91009e+06	1.93993e+06	1.46075e+07	3.03639e+06	1.0478e+06	2.62788e+06	3.07152e+06	1.58695e+06	872666	4.13781e+06	1.43729e+06	5.69026e+06
P01880	sp|P01880|IGHD_HUMAN	2.9176e+06	586306	1.49614e+06	506881	525772	348413	632389	135677	315521	238588	226356	314968	323534	143295	514934	706400	221123	906297	461892	191661	257671	423520	677928	1.5539e+06	1.2104e+06	126840	686593	567675	154094	447334	369887	321708	214895	202763	179954	345217	153764	543795	506216	283694	677256	378448	482008	474348	368565	431855	359073	227850
P01892	sp|P01892|1A02_HUMAN	211532	1.21204e+06	378943	1.80244e+06	547587	1.98502e+06	2.63401e+06	32535.7	84519.1	56636.1	117756	1.56479e+06	1.71143e+06	185303	985435	2.35905e+06	2.632e+06	2.71688e+06	4.34887e+06	85408.8	126809	1.84905e+06	92752	86132.3	84678.3	301202	2.93826e+06	127724	3.38254e+06	473912	1.40746e+06	1.12051e+06	1.89831e+06	1.91392e+06	100548	86401.4	2.12692e+06	87415.4	1.81689e+06	88132.3	878374	989817	2.08517e+06	180988	534721	208903	1.01142e+06	146442
P01903	sp|P01903|DRA_HUMAN	907373	523219	471247	192256	476082	161658	187447	377737	224230	173023	163004	175571	306011	196051	335614	427407	1.01233e+06	868357	839896	896642	99891.8	167314	202156	104038	296602	159038	276545	279607	705588	317630	266959	454540	105747	141954	266210	163962	100000	431641	792248	304163	467227	286971	590061	608436	253787	564224	137852	178128
P02042	sp|P02042|HBD_HUMAN	2.97604e+06	3.19777e+06	1.46254e+06	1.04615e+07	3.92224e+06	1.43598e+06	4.90102e+06	1.07502e+07	3.64323e+06	3.17556e+06	1.9803e+07	1.16895e+07	4.97537e+06	6.3697e+06	1.48155e+07	8.3452e+06	6.23396e+06	4.91724e+06	1.93177e+06	3.23525e+06	501756	958145	2.04202e+06	597534	769888	1.98231e+06	3.72671e+06	8.9671e+06	5.53786e+06	2.29709e+06	2.495e+06	2.59943e+06	1.48365e+07	8.82739e+06	1.1187e+07	1.42086e+07	1.15908e+06	4.35349e+06	8.3782e+06	8.43633e+06	2.66362e+06	958032	1.80418e+06	1.4313e+06	1.21653e+06	1.16146e+07	9.17097e+06	8.24058e+06
P02533	sp|P02533|K1C14_HUMAN	1.20474e+06	3.85143e+06	1.04978e+06	636765	722210	643669	242145	656850	302896	603085	119512	171754	232696	240366	537917	305904	474456	742113	336131	444694	92064.2	541936	216061	515495	563191	396372	1.26395e+06	564753	219502	314210	343282	473365	203309	196418	267503	427451	290972	706516	555112	213217	413047	215268	443864	548842	327934	2.53682e+06	391444	387803
P02549	sp|P02549|SPTA1_HUMAN	9.44995e+06	6.86805e+06	1.36649e+07	6.42322e+06	6.27478e+06	8.44477e+06	4.22401e+06	2.00865e+07	6.77023e+06	4.90662e+06	4.89081e+06	7.08756e+06	3.41981e+06	8.09574e+06	7.07129e+06	4.7049e+06	5.42745e+06	3.88024e+06	3.19031e+06	3.72701e+06	2.82851e+06	9.25073e+06	1.12264e+07	8.59612e+06	8.91888e+06	3.53958e+06	4.73673e+06	6.56566e+06	6.95495e+06	1.49941e+07	9.08365e+06	4.23495e+06	1.32905e+07	4.84923e+06	6.25702e+06	1.0318e+07	6.23201e+06	8.49689e+06	8.66798e+06	3.59438e+06	9.01102e+06	5.52729e+06	8.55536e+06	1.10575e+07	1.42655e+07	1.48388e+07	1.37276e+07	1.07908e+07
P02647	sp|P02647|APOA1_HUMAN	2.76255e+08	5.36717e+08	4.50859e+08	3.11404e+08	4.13337e+08	3.1065e+08	3.11773e+08	3.79464e+08	3.24268e+08	2.63042e+08	1.94945e+08	3.72137e+08	2.50627e+08	1.46419e+08	7.1843e+08	6.05064e+08	3.32972e+08	3.29334e+08	5.17941e+08	4.6409e+08	1.87534e+08	4.74165e+08	3.28957e+08	6.37675e+08	7.31872e+08	2.39687e+08	3.09577e+08	9.45773e+08	1.47849e+08	9.08502e+08	8.12448e+08	5.7239e+08	3.96127e+08	6.18092e+08	8.38163e+08	7.75801e+08	3.02096e+08	3.99972e+08	3.50469e+08	2.77293e+08	2.25277e+08	3.44172e+08	4.12607e+08	2.89e+08	5.89195e+08	3.69219e+08	5.47749e+08	1.08923e+09
P02649	sp|P02649|APOE_HUMAN	9.35881e+08	1.84188e+09	4.90462e+08	3.93343e+08	8.27903e+08	3.45562e+08	3.23084e+08	4.35066e+08	2.60891e+08	1.43613e+08	7.8803e+08	1.53642e+09	2.58857e+08	1.37093e+09	7.09913e+08	8.74137e+08	2.43438e+09	2.56526e+08	4.2861e+08	1.96077e+08	6.5411e+07	6.33033e+08	5.32215e+08	5.13541e+08	1.29945e+09	1.17892e+08	1.9327e+09	4.36617e+08	4.3584e+08	2.64692e+08	7.48024e+08	2.05245e+08	1.88341e+08	1.22643e+08	1.74832e+08	1.0359e+09	1.18612e+08	8.55614e+08	6.07287e+08	6.14258e+08	2.25611e+08	4.11186e+08	8.14584e+08	9.72224e+08	1.03974e+09	1.05697e+09	2.15839e+08	3.24158e+08
P02652	sp|P02652|APOA2_HUMAN	5.61468e+07	9.65894e+07	8.4372e+07	5.60313e+07	5.16477e+07	7.95293e+07	7.20455e+07	6.88653e+07	4.84188e+07	2.72356e+07	3.61594e+07	8.51192e+07	3.34007e+07	3.93306e+07	1.09966e+08	7.58711e+07	5.07127e+07	3.50226e+07	5.0628e+07	4.17935e+07	2.03538e+07	5.76103e+07	6.26596e+07	8.05402e+07	1.55423e+08	4.31979e+07	5.53852e+07	1.49932e+08	2.77232e+07	8.56705e+07	9.54577e+07	6.65773e+07	4.45552e+07	6.74324e+07	7.33171e+07	1.08315e+08	2.74482e+07	9.57658e+07	6.53985e+07	3.74847e+07	2.43176e+07	5.20316e+07	7.39839e+07	6.80571e+07	1.28062e+08	9.61655e+07	6.92145e+07	1.28969e+08
P02654	sp|P02654|APOC1_HUMAN	5.79651e+07	1.21168e+08	6.97037e+07	3.70177e+07	4.12086e+07	4.8025e+07	4.24758e+07	6.90885e+07	2.50078e+07	2.70871e+07	3.93861e+07	6.70691e+07	5.15922e+07	4.73637e+07	1.48539e+08	5.51086e+07	1.21867e+08	4.45628e+07	5.39108e+07	5.41552e+07	1.36662e+07	3.30272e+07	9.58593e+07	3.38596e+07	1.2016e+08	2.26534e+07	1.10253e+08	9.86661e+07	3.75529e+07	7.90055e+07	1.06505e+08	4.53702e+07	2.81233e+07	3.69192e+07	4.89316e+07	1.16956e+08	2.37611e+07	2.25196e+08	5.92093e+07	4.05252e+07	4.61128e+07	3.40411e+07	6.35189e+07	6.71203e+07	8.5022e+07	9.58393e+07	3.94019e+07	5.88252e+07
P02655	sp|P02655|APOC2_HUMAN	2.07431e+07	1.55496e+08	1.29362e+07	3.18376e+07	2.11052e+07	5.86385e+06	1.6207e+07	3.07379e+07	1.00657e+07	2.83914e+07	6.48797e+07	5.71899e+07	3.47347e+07	2.41001e+07	5.59556e+07	4.36995e+07	1.40796e+08	3.19587e+07	4.34953e+07	1.49121e+07	3.73242e+06	2.29827e+07	7.70312e+07	2.1596e+07	1.41732e+08	1.46306e+07	1.38373e+08	3.61621e+07	2.57656e+07	1.85765e+07	5.1473e+07	1.0446e+07	4.121e+06	3.53591e+06	5.79731e+06	7.03731e+07	6.4566e+06	6.49178e+07	6.22557e+06	1.4453e+07	1.73358e+07	3.08061e+07	4.42188e+07	7.03202e+07	7.23487e+07	1.23791e+08	2.26663e+07	1.14048e+07
P02656	sp|P02656|APOC3_HUMAN	1.3645e+07	4.08932e+07	9.51041e+06	1.2869e+07	7.41089e+06	1.07138e+07	1.47523e+07	2.0927e+07	8.47816e+06	1.14428e+07	3.01149e+07	6.47787e+07	1.75571e+07	1.93013e+07	2.54198e+07	1.55226e+07	1.23652e+08	1.68957e+07	2.07226e+07	7.89969e+06	4.39721e+06	8.27141e+06	1.43036e+07	9.58812e+06	5.33321e+07	8.34227e+06	9.16212e+07	1.37669e+07	1.75055e+07	1.53955e+07	3.114e+07	7.34392e+06	1.28424e+07	4.76382e+06	7.56863e+06	3.64566e+07	7.59693e+06	3.97379e+07	1.06015e+07	1.38515e+07	4.55175e+06	1.47494e+07	1.34016e+07	1.45215e+07	2.37645e+07	6.22308e+07	2.26404e+07	1.13434e+07
P02671	sp|P02671|FIBA_HUMAN	4.03672e+08	3.95466e+08	1.18809e+09	1.88518e+08	1.1771e+09	7.31077e+08	2.60208e+08	2.54484e+08	5.2576e+08	4.85648e+08	2.46164e+08	2.46275e+08	1.02942e+09	1.4692e+08	4.19527e+08	4.33063e+08	1.82518e+08	5.89314e+08	9.12398e+08	9.0309e+08	3.2354e+08	1.02215e+09	8.20711e+08	1.5665e+09	5.7621e+08	4.30898e+08	1.91358e+08	9.3677e+08	1.86786e+08	1.00848e+09	9.97281e+08	1.09292e+09	4.57524e+08	1.45288e+09	1.62046e+09	1.2895e+09	5.56925e+08	2.69525e+08	1.40351e+09	3.19835e+08	2.84868e+08	6.2702e+08	7.83451e+08	3.16292e+08	4.74966e+08	1.92486e+08	3.36605e+08	1.25593e+09
P02675	sp|P02675|FIBB_HUMAN	2.53185e+08	2.39759e+08	8.41897e+08	1.32208e+08	8.61657e+08	5.67939e+08	2.2132e+08	1.89081e+08	4.19475e+08	4.34187e+08	1.79605e+08	1.87777e+08	1.02833e+09	9.06642e+07	2.93347e+08	3.03087e+08	1.22173e+08	5.02679e+08	9.66052e+08	8.25308e+08	2.5801e+08	8.69437e+08	5.01454e+08	1.27713e+09	7.27955e+08	3.32473e+08	1.41005e+08	7.22191e+08	1.34357e+08	7.13952e+08	9.48508e+08	1.07319e+09	4.19136e+08	1.27593e+09	1.49955e+09	9.37912e+08	5.26208e+08	2.19421e+08	1.26191e+09	2.61767e+08	2.9305e+08	4.87517e+08	6.00525e+08	1.75951e+08	2.93841e+08	1.38554e+08	3.04885e+08	8.54191e+08
P02679	sp|P02679|FIBG_HUMAN	1.67522e+08	1.72403e+08	5.17077e+08	9.53197e+07	5.14358e+08	2.50048e+08	1.11726e+08	1.03383e+08	2.42986e+08	2.79696e+08	1.05757e+08	9.2064e+07	5.45497e+08	6.76716e+07	1.95676e+08	2.35586e+08	8.02415e+07	2.52764e+08	5.3919e+08	4.72748e+08	1.68702e+08	5.65102e+08	3.96356e+08	7.25696e+08	2.36997e+08	1.65645e+08	6.87134e+07	4.91392e+08	7.46062e+07	4.6744e+08	4.62452e+08	5.66043e+08	2.16707e+08	8.8947e+08	9.57149e+08	6.74828e+08	2.90691e+08	1.5795e+08	7.34175e+08	1.62611e+08	1.79637e+08	2.93373e+08	3.65727e+08	1.59368e+08	1.80514e+08	6.30406e+07	1.4888e+08	5.54463e+08
P02730	sp|P02730|B3AT_HUMAN	2.77492e+07	1.71522e+07	4.77799e+06	1.91113e+07	8.02068e+06	1.59774e+07	9.2743e+06	4.93409e+07	1.68424e+07	1.2025e+07	1.70426e+07	2.1927e+07	1.4712e+07	1.15536e+07	2.91055e+07	2.21459e+07	7.95923e+06	6.56274e+06	9.24989e+06	1.89157e+07	2.59348e+06	1.65433e+07	2.75082e+07	8.4023e+06	1.46106e+07	6.11193e+06	1.29526e+07	9.32215e+06	8.39504e+06	3.03683e+07	2.15921e+07	5.71775e+06	6.62165e+07	1.67244e+07	1.58153e+07	3.35307e+07	1.09175e+07	2.33956e+07	3.99321e+07	1.69348e+07	2.69449e+07	1.03778e+07	1.81461e+07	1.73053e+07	3.79784e+07	4.43669e+07	4.2285e+07	3.07705e+07
P02741	sp|P02741|CRP_HUMAN	2.06008e+06	7.76267e+06	2.82303e+06	2.17237e+06	6.29188e+06	9.09865e+06	1.39168e+06	570843	408822	777429	1.49494e+06	1.84845e+06	1.59494e+06	796199	3.62209e+06	1.3218e+06	6.21064e+06	2.43628e+06	834886	630547	1.4228e+06	5.3649e+06	2.81467e+06	2.68879e+06	7.54657e+06	412377	5.40407e+06	1.5452e+06	1.14585e+06	4.28408e+06	3.47329e+06	529622	1.20617e+06	1.03412e+06	3.57793e+06	2.44584e+06	2.17514e+06	9.87944e+06	1.00433e+06	643732	1.1998e+06	2.51052e+06	3.45902e+06	2.57186e+06	6.67307e+06	1.83778e+06	820515	1.74316e+06
P02743	sp|P02743|SAMP_HUMAN	2.24371e+07	1.96414e+07	2.18124e+07	2.20773e+07	1.69269e+07	5.92712e+06	4.79716e+06	6.03472e+06	5.06749e+06	4.53775e+06	2.83977e+06	3.40565e+06	8.42623e+06	3.86443e+06	7.89176e+06	6.28009e+06	2.07103e+06	3.67273e+06	2.70012e+06	6.57726e+06	5.99897e+06	6.28577e+07	2.18035e+07	4.62032e+07	2.39551e+07	4.23187e+06	4.42788e+06	5.7758e+06	3.92587e+06	8.41852e+06	7.4855e+06	5.66498e+06	4.11507e+06	9.3199e+06	6.57544e+06	7.75663e+06	4.05681e+06	4.97241e+06	7.64304e+08	2.25363e+06	1.72447e+06	2.47008e+07	3.31058e+07	5.9796e+06	1.56749e+07	8.90137e+06	1.2598e+07	8.23596e+06
P02745	sp|P02745|C1QA_HUMAN	4.81476e+06	2.13226e+06	1.59366e+07	1.14716e+06	1.76699e+06	403664	186896	1.12965e+07	1.119e+07	2.94282e+07	7.19851e+06	9.38968e+06	5.29189e+06	176177	5.69297e+06	7.51972e+06	5.4276e+06	291396	2.27102e+07	2.06616e+07	1.07847e+06	2.28611e+07	5.99954e+06	5.20459e+06	5.20142e+06	394557	383835	8.77334e+06	1.47096e+07	589960	8.5482e+06	3.01408e+06	7.5782e+06	465767	230170	2.08336e+07	1.04669e+07	7.34021e+06	5.78879e+07	2.5256e+07	484115	6.74453e+06	1.23729e+06	1.08769e+07	9.95731e+06	9.96587e+06	695357	181235
P02746	sp|P02746|C1QB_HUMAN	3.64634e+06	722285	8.30132e+06	2.7848e+06	1.66394e+06	3.61014e+06	2.7734e+06	4.16886e+06	3.3435e+06	3.92306e+07	1.31999e+07	1.45016e+07	6.77434e+06	6.3104e+06	1.17939e+07	9.84917e+06	5.75606e+06	2.71016e+06	2.87657e+07	2.28016e+07	4.77617e+06	2.363e+07	1.1866e+06	1.44506e+06	1.94272e+06	401385	1.48774e+06	1.23825e+07	1.41077e+07	6.19375e+06	1.6622e+07	583344	1.22764e+07	5.40415e+06	1.50353e+07	4.78008e+07	1.45098e+07	9.79008e+06	1.17944e+08	4.48682e+07	598169	5.54519e+06	1.14075e+06	7.85399e+06	3.34558e+06	7.75352e+06	490614	5.25516e+06
P02748	sp|P02748|CO9_HUMAN	7.16525e+06	6.1799e+06	1.2088e+07	8.15828e+06	7.95733e+06	1.11633e+07	4.97293e+06	4.40882e+06	3.46827e+06	4.49354e+06	2.21654e+06	1.84308e+06	5.96706e+06	8.37322e+06	4.71226e+06	7.67071e+06	3.75477e+06	4.62973e+06	5.24333e+06	7.43974e+06	4.89744e+06	1.96046e+07	8.65532e+06	8.26621e+06	9.6801e+06	4.17268e+06	3.10753e+06	8.03496e+06	3.42514e+06	9.48778e+06	6.78762e+06	1.20082e+07	4.56357e+06	1.00701e+07	9.47673e+06	7.4381e+06	3.43227e+06	1.08784e+07	9.83516e+06	7.79234e+06	1.19121e+07	9.20906e+06	1.09932e+07	5.51762e+06	9.28801e+06	6.73965e+06	1.00315e+07	1.0422e+07
P02749	sp|P02749|APOH_HUMAN	3.68653e+06	9.32163e+06	2.35581e+06	5.19181e+06	4.82738e+06	1.96472e+07	5.00953e+07	2.62218e+07	5.71192e+07	1.73616e+07	5.03872e+07	3.52129e+07	5.36837e+07	3.7078e+07	3.99622e+07	5.89793e+07	2.22845e+07	5.70835e+07	1.10982e+07	1.36924e+07	3.26674e+07	7.52538e+06	1.14785e+07	1.026e+07	1.11341e+07	2.3909e+07	4.82529e+07	1.39359e+07	2.57372e+07	2.90984e+07	2.90258e+07	1.72965e+07	2.8413e+07	4.45542e+07	5.26969e+07	2.23927e+07	4.97926e+07	1.46647e+07	2.75775e+07	1.17088e+07	9.14003e+06	7.58106e+06	3.227e+06	1.98241e+07	2.32754e+07	3.66741e+07	6.03039e+07	4.83062e+07
P02750	sp|P02750|A2GL_HUMAN	1.35221e+06	903857	2.451e+06	692920	1.10605e+06	2.38849e+06	1.23575e+06	538733	713631	556420	511173	447823	676552	385027	1.43443e+06	1.35922e+06	398809	428991	419457	370310	2.57484e+06	3.4246e+06	1.85158e+06	1.17051e+06	1.08479e+06	1.03723e+06	555375	785142	1.78383e+06	2.55561e+06	1.53211e+06	3.87578e+06	394418	853539	2.46223e+06	2.00835e+06	420636	1.96656e+06	425817	230338	692394	1.46879e+06	1.13039e+06	1.86926e+06	1.03718e+06	1.23546e+06	3.71038e+06	3.09923e+06
P02751	sp|P02751|FINC_HUMAN	1.21423e+08	1.13359e+08	1.89637e+08	6.32311e+07	3.59459e+08	7.14744e+07	6.93267e+07	2.23339e+07	2.62234e+07	2.56875e+07	9.53689e+06	1.78672e+07	3.22817e+07	1.04763e+07	2.25151e+07	3.01097e+07	1.62681e+07	1.19191e+07	1.731e+07	1.16848e+07	3.53528e+07	1.36058e+08	1.0221e+08	5.05946e+08	1.04255e+08	2.5047e+07	2.59019e+07	2.27927e+07	8.94633e+06	1.75045e+08	2.41801e+07	2.62617e+07	2.67576e+07	2.82243e+07	5.43345e+07	4.65868e+07	1.45924e+07	2.52521e+07	4.91991e+07	1.14043e+07	3.08749e+07	2.1348e+08	9.39481e+07	7.48247e+07	6.19183e+07	1.64595e+07	3.3091e+07	5.60448e+07
P02753	sp|P02753|RET4_HUMAN	2.78555e+06	2.61415e+06	1.57022e+06	896775	3.7939e+06	2.59941e+06	2.80516e+06	2.21731e+06	2.00083e+06	1.33858e+06	1.8376e+06	3.18468e+06	1.58435e+06	876836	5.51871e+06	2.30375e+06	863600	1.41628e+06	2.61861e+06	1.1897e+06	382991	2.11462e+06	1.24297e+06	3.6202e+06	2.76677e+06	2.5649e+06	3.06516e+06	4.18509e+06	1.8866e+06	3.08801e+06	3.78054e+06	3.63054e+06	2.04242e+06	3.10909e+06	4.26449e+06	4.57984e+06	1.5836e+06	2.74363e+06	850271	451082	907888	1.35301e+06	1.64298e+06	1.6154e+06	3.83218e+06	6.18012e+06	6.25648e+06	6.71727e+06
P02760	sp|P02760|AMBP_HUMAN	3.75942e+07	2.75737e+07	5.21285e+07	2.65646e+07	3.14377e+07	1.37147e+07	1.02513e+07	7.89664e+06	8.49371e+06	7.03575e+06	5.85275e+06	1.33474e+07	6.82589e+06	6.3869e+06	1.86383e+07	1.47752e+07	2.79118e+06	5.42073e+06	9.23186e+06	6.9247e+06	9.44109e+06	6.30892e+07	2.49819e+07	5.50714e+07	4.17251e+07	1.28214e+07	6.72181e+06	2.08152e+07	6.0553e+06	1.61213e+07	1.59248e+07	1.21696e+07	9.31182e+06	1.39489e+07	2.11849e+07	1.93135e+07	7.14023e+06	6.69084e+06	1.53362e+07	2.52458e+06	7.56207e+06	4.22305e+07	3.9796e+07	1.55909e+07	2.83023e+07	1.25942e+07	2.42643e+07	2.29992e+07
P02763	sp|P02763|A1AG1_HUMAN	5.30292e+06	1.24376e+07	4.06064e+06	2.16147e+06	3.16095e+06	3.48739e+07	1.88427e+07	6.93488e+06	1.23877e+07	9.88403e+06	9.05671e+06	7.81899e+06	1.57701e+07	4.68717e+06	3.35754e+07	1.16184e+07	7.51024e+06	8.3793e+06	4.399e+06	4.99377e+06	1.46453e+06	1.427e+07	9.71234e+06	8.42189e+06	1.18657e+07	1.8134e+07	8.02006e+06	6.81776e+06	2.2236e+07	5.00823e+07	3.87047e+07	3.27043e+07	8.65504e+06	1.03001e+07	2.40196e+07	2.04688e+07	6.12988e+06	1.84252e+07	7.15346e+06	1.45427e+06	4.55829e+06	4.18598e+06	5.2055e+06	1.03736e+07	2.02045e+07	1.65343e+07	4.34989e+07	3.41864e+07
P02765	sp|P02765|FETUA_HUMAN	3.63389e+07	4.80402e+07	5.21395e+07	1.45277e+07	2.91837e+07	3.7578e+07	2.62298e+07	3.68738e+07	3.04693e+07	3.73661e+07	1.32111e+07	5.94063e+07	4.54177e+07	1.45398e+07	5.88793e+07	4.82834e+07	9.52516e+06	3.65502e+07	5.62208e+07	8.02995e+07	1.12111e+07	4.44169e+07	3.20445e+07	3.40559e+07	3.7605e+07	3.08528e+07	1.84144e+07	1.1882e+08	1.28786e+07	4.71853e+07	7.6326e+07	6.30087e+07	4.70157e+07	1.08581e+08	8.52104e+07	8.44717e+07	3.17395e+07	3.21207e+07	1.00962e+08	1.71194e+07	2.50155e+07	2.31157e+07	2.87142e+07	2.41192e+07	2.96872e+07	5.286e+07	5.97385e+07	7.44738e+07
P02766	sp|P02766|TTHY_HUMAN	4.8852e+07	5.84814e+07	2.66645e+07	3.92619e+07	5.07467e+07	2.2106e+07	2.25349e+07	2.03701e+07	2.17346e+07	2.0507e+07	1.22879e+07	1.93008e+07	9.4861e+06	8.10741e+06	2.95086e+07	2.01759e+07	8.79457e+06	9.86776e+06	1.70933e+07	1.24891e+07	1.3935e+07	6.77297e+07	1.91704e+07	5.53444e+07	8.93583e+07	1.16012e+07	1.21752e+07	2.80374e+07	7.63856e+06	1.54624e+07	3.25992e+07	1.90792e+07	2.01812e+07	2.10918e+07	2.9861e+07	2.52395e+07	8.4802e+06	2.26669e+07	2.19449e+07	8.72188e+06	1.13695e+07	4.73348e+07	3.40487e+07	1.83616e+07	7.02723e+07	3.4514e+07	2.56763e+07	2.76776e+07
P02768	sp|P02768|ALBU_HUMAN	1.52125e+09	1.32343e+09	6.34603e+08	4.8294e+08	8.56469e+08	2.21177e+09	1.56918e+09	1.40924e+09	1.69529e+09	1.89182e+09	1.0655e+09	1.74176e+09	9.82339e+08	8.00957e+08	3.19755e+09	1.8147e+09	8.49054e+08	9.49928e+08	1.02927e+09	1.06695e+09	1.2706e+08	9.07481e+08	1.24041e+09	1.46854e+09	1.49043e+09	1.47317e+09	1.17597e+09	1.88655e+09	8.5374e+08	2.31467e+09	2.54607e+09	1.7127e+09	1.18265e+09	1.26886e+09	1.55153e+09	2.50711e+09	7.37375e+08	1.29232e+09	8.61733e+08	5.53725e+08	2.06501e+08	6.6475e+08	6.64788e+08	6.58144e+08	2.24008e+09	3.20901e+09	3.71446e+09	3.54721e+09
P02774	sp|P02774|VTDB_HUMAN	1.12357e+07	1.34658e+07	7.98793e+06	3.5006e+06	1.06118e+07	1.98834e+07	2.22125e+07	1.44786e+07	2.20429e+07	1.23034e+07	1.26764e+07	1.73673e+07	1.70773e+07	7.85657e+06	4.35554e+07	1.6282e+07	1.29905e+07	1.12276e+07	1.1181e+07	9.86329e+06	2.48176e+06	1.02279e+07	1.61901e+07	1.42893e+07	1.81877e+07	1.68413e+07	1.49468e+07	2.02757e+07	1.21415e+07	3.32309e+07	3.41341e+07	4.26536e+07	1.34318e+07	1.81627e+07	3.23808e+07	3.20379e+07	1.07137e+07	1.38019e+07	1.46532e+07	5.87843e+06	6.26919e+06	6.66577e+06	7.64386e+06	1.51683e+07	2.85347e+07	1.8931e+07	4.74234e+07	3.17669e+07
P02775	sp|P02775|CXCL7_HUMAN	1.38195e+06	2.10154e+06	1.35021e+06	2.29249e+06	2.77965e+06	1.96991e+07	3.29515e+07	2.24647e+07	5.70859e+07	3.95077e+07	9.54863e+07	1.60005e+07	4.71936e+07	7.47154e+07	1.54698e+07	1.86212e+07	3.08614e+07	4.38818e+07	3.45347e+07	6.13836e+07	3.93829e+06	1.96367e+06	2.85418e+06	2.09823e+06	1.73265e+06	6.1532e+07	3.56115e+07	8.12523e+06	4.80978e+07	1.41797e+07	3.29775e+07	3.83244e+07	4.52516e+07	3.62109e+07	3.72609e+07	1.92001e+07	8.36184e+07	6.82844e+06	9.26093e+06	5.15695e+07	3.9628e+06	3.31154e+06	2.84661e+06	5.70678e+06	2.52648e+06	1.03904e+07	1.93671e+07	9.342e+06
P02776	sp|P02776|PLF4_HUMAN	6.36518e+06	4.86863e+06	1.59913e+06	7.88993e+06	3.01862e+06	3.15512e+07	5.35835e+07	1.25915e+08	9.56806e+07	4.17847e+07	1.10763e+08	4.70014e+07	7.98304e+07	1.38445e+08	3.79406e+07	7.96924e+07	5.66079e+07	5.63356e+07	4.46828e+07	6.62129e+07	2.59066e+07	4.99775e+06	1.1467e+07	9.52691e+06	1.66392e+06	7.19895e+07	5.05212e+07	1.94128e+07	1.46833e+08	2.9965e+07	1.13809e+08	1.08151e+08	3.72821e+08	6.52658e+07	6.96114e+07	1.24473e+08	1.01576e+08	2.36763e+07	2.86379e+07	8.31872e+07	1.08642e+07	1.06578e+07	1.10843e+07	2.74664e+07	7.46318e+06	1.19384e+07	3.84799e+07	3.37062e+07
P02786	sp|P02786|TFR1_HUMAN	5.19244e+07	1.08003e+08	1.91569e+07	6.75747e+06	2.76416e+07	2.00897e+07	3.94539e+06	7.48107e+06	5.50561e+06	1.03998e+07	1.39508e+07	1.81346e+07	2.7876e+07	7.86525e+06	1.5464e+07	1.24468e+07	3.15999e+07	5.06584e+06	6.71319e+06	7.15464e+06	1.30139e+07	7.91963e+07	1.13263e+08	3.7956e+06	1.21935e+07	7.14857e+07	8.07392e+06	2.44832e+07	3.95403e+06	2.55918e+07	8.24646e+06	6.05454e+06	5.75938e+06	4.12692e+07	2.22363e+07	1.11944e+07	3.03031e+07	6.23267e+07	3.19908e+08	5.31151e+06	4.87893e+07	2.20695e+07	1.56867e+07	2.42358e+07	9.60816e+06	4.83428e+07	6.15475e+06	4.27782e+06
P02787	sp|P02787|TRFE_HUMAN	1.10665e+08	1.67363e+08	6.47054e+07	2.93243e+07	4.88409e+07	2.72433e+08	2.38224e+08	1.57152e+08	1.64526e+08	2.09541e+08	1.16178e+08	2.35411e+08	1.04636e+08	7.40494e+07	3.54065e+08	1.69523e+08	1.12503e+08	1.22876e+08	9.41585e+07	5.78741e+07	9.92347e+06	1.29989e+08	2.59632e+08	1.25851e+08	1.78129e+08	3.3928e+08	1.19438e+08	2.24102e+08	1.27801e+08	2.31096e+08	2.55047e+08	3.14272e+08	1.67176e+08	1.81015e+08	2.45479e+08	2.35065e+08	1.05554e+08	1.8279e+08	2.02493e+08	4.56443e+07	3.34043e+07	5.84964e+07	7.33006e+07	1.31565e+08	2.56051e+08	5.13261e+08	5.69575e+08	3.98647e+08
P02788	sp|P02788|TRFL_HUMAN	1.04662e+06	656444	852470	720288	1.57284e+06	1.11012e+06	405669	930427	1.02629e+06	647796	735049	772185	604141	1.79324e+06	1.24599e+06	1.52515e+06	1.85211e+06	371272	719420	371940	248944	1.32744e+06	619629	936191	760020	457028	1.64448e+06	1.145e+06	762232	1.07705e+06	1.11337e+06	1.1246e+06	793735	2.79356e+06	1.07895e+06	1.26665e+06	426020	1.24674e+06	2.24627e+06	1.69779e+06	2.36143e+06	460240	770009	562464	605060	1.23017e+06	1.0571e+06	1.03158e+06
P02790	sp|P02790|HEMO_HUMAN	3.16629e+07	4.61701e+07	1.54832e+07	1.16217e+07	1.572e+07	6.59099e+07	5.70392e+07	3.36348e+07	4.20496e+07	4.17354e+07	3.11639e+07	4.82414e+07	3.7497e+07	2.20995e+07	1.04713e+08	5.22423e+07	2.63867e+07	2.46581e+07	2.66237e+07	1.85738e+07	4.93444e+06	3.74266e+07	4.82034e+07	4.04642e+07	4.83651e+07	5.17831e+07	3.72158e+07	4.6025e+07	3.87309e+07	6.97464e+07	7.97847e+07	8.70386e+07	3.26729e+07	4.27532e+07	7.84172e+07	9.18224e+07	1.9948e+07	5.77031e+07	2.0319e+07	1.25678e+07	9.97335e+06	1.43597e+07	2.11906e+07	3.87194e+07	7.85631e+07	7.92946e+07	2.08993e+08	9.13493e+07
P02792	sp|P02792|FRIL_HUMAN	537535	172556	251897	111842	239269	330393	89493.4	503258	280388	59821	442540	291755	431854	249560	392312	345034	208431	142613	231882	279555	161606	200757	174727	33588.7	142380	59436	185681	294807	155582	99921.6	211541	51547.8	143471	221701	262967	265391	61648.5	66576.2	17379.2	476073	2.2136e+06	175222	95834.9	74857.9	173003	339320	119191	198617
P03950	sp|P03950|ANGI_HUMAN	89691.8	481303	691294	202718	915718	366813	2.23579e+06	133795	2.12972e+06	146176	2.19016e+06	2.82228e+06	121839	178277	298189	87729.4	1.05393e+06	1.494e+06	130040	135746	21214.2	689439	582176	404802	1.25573e+06	93589.2	885264	1.73098e+06	1.65705e+06	228532	379558	83012.2	111461	327216	186646	298541	194727	1.07214e+06	267550	170831	677305	522359	284575	171078	1.42603e+06	180431	354673	211464
P03951	sp|P03951|FA11_HUMAN	1.80488e+07	2.09679e+07	2.12035e+07	7.83785e+06	1.57077e+07	7.98995e+06	7.36176e+06	1.55947e+07	2.30886e+06	1.28647e+07	1.75773e+07	3.92934e+07	2.08633e+07	2.53616e+07	4.90045e+07	5.79299e+07	4.3081e+07	3.53176e+07	5.14818e+07	3.64635e+07	7.53054e+06	1.81732e+07	1.49886e+07	3.39533e+06	1.49653e+07	5.73266e+06	7.4913e+06	1.97084e+07	8.84345e+06	1.50969e+07	3.40247e+07	2.40918e+07	2.53177e+07	5.43541e+07	3.9054e+07	4.69397e+07	2.75269e+07	3.98228e+07	5.64889e+07	2.48956e+07	4.4184e+06	5.73442e+06	4.6602e+06	6.44542e+06	1.57981e+07	2.53717e+07	4.51827e+06	7.25224e+06
P03952	sp|P03952|KLKB1_HUMAN	7.1281e+06	4.39887e+06	5.26468e+06	3.43864e+06	4.10494e+06	2.60194e+06	3.23128e+06	2.68647e+06	2.82267e+06	2.64733e+06	2.36365e+06	4.49671e+06	2.40495e+06	2.14947e+06	7.67769e+06	4.26565e+06	2.37831e+06	2.34489e+06	3.34905e+06	3.70699e+06	2.42397e+06	7.05945e+06	4.33322e+06	4.91598e+06	4.18966e+06	3.28203e+06	3.84002e+06	5.5558e+06	1.86846e+06	3.4311e+06	6.9487e+06	6.39099e+06	2.83075e+06	5.95667e+06	7.58224e+06	7.27231e+06	3.08059e+06	5.17548e+06	3.35922e+06	1.8844e+06	3.82494e+06	4.36353e+06	4.93931e+06	3.48802e+06	5.97514e+06	3.07944e+06	5.76892e+06	4.20605e+06
P04003	sp|P04003|C4BPA_HUMAN	3.49041e+07	1.13399e+08	7.13061e+07	4.75363e+07	2.66035e+07	3.69065e+07	7.48464e+07	9.67165e+07	4.67806e+07	3.91371e+07	3.66352e+07	1.05445e+08	4.77821e+07	5.64162e+07	1.47693e+08	7.04959e+07	1.01693e+08	6.04326e+07	6.92231e+07	8.14819e+07	1.66332e+07	6.47958e+07	5.57747e+07	6.56781e+07	7.34458e+07	2.31737e+07	6.96861e+07	1.42008e+08	7.30136e+07	7.72136e+07	1.31272e+08	9.35846e+07	1.1299e+08	9.89792e+07	1.00756e+08	1.3215e+08	8.01871e+07	4.21788e+08	1.08729e+08	4.54038e+07	4.32488e+07	3.49592e+07	5.42253e+07	7.59732e+07	7.14951e+07	4.45722e+07	6.31565e+07	8.90124e+07
P04004	sp|P04004|VTNC_HUMAN	7.52949e+07	9.88354e+07	8.38175e+07	5.40401e+07	6.26657e+07	6.64049e+07	4.92946e+07	5.37293e+07	4.66971e+07	4.27924e+07	3.84957e+07	6.59255e+07	1.1177e+08	4.70842e+07	1.42966e+08	7.57722e+07	3.69177e+07	6.89739e+07	1.29261e+08	9.91899e+07	4.35512e+07	1.64809e+08	6.88622e+07	7.8468e+07	8.78123e+07	4.71792e+07	5.5717e+07	1.49223e+08	3.23475e+07	7.94381e+07	1.56241e+08	1.03887e+08	7.37055e+07	1.48832e+08	1.72997e+08	1.64376e+08	5.64965e+07	9.97558e+07	1.70174e+08	4.29664e+07	5.31845e+07	5.80104e+07	8.85236e+07	6.92957e+07	5.84878e+07	7.41038e+07	9.21006e+07	8.70067e+07
P04040	sp|P04040|CATA_HUMAN	2.98264e+06	1.99385e+06	3.52878e+06	2.2448e+06	3.72983e+06	4.45817e+06	2.29421e+06	5.8307e+06	2.50827e+06	2.26974e+06	2.43247e+06	3.73021e+06	2.05689e+06	1.98507e+06	8.9821e+06	2.34636e+06	2.85881e+06	2.1859e+06	3.88979e+06	3.22996e+06	1.92254e+06	4.6505e+06	2.59492e+06	2.92139e+06	6.15863e+06	1.43794e+06	3.61457e+06	4.30625e+06	2.26253e+06	2.93759e+06	2.1822e+06	7.99872e+06	1.5594e+07	2.59147e+06	1.79035e+06	2.03585e+06	2.19189e+06	3.2161e+06	3.5346e+06	1.07883e+08	2.60002e+06	1.87862e+06	2.24565e+06	3.85213e+06	7.12e+06	3.19613e+06	7.08836e+06	3.31647e+06
P04070	sp|P04070|PROC_HUMAN	239500	189712	352297	113461	256279	271934	319161	177501	121782	371012	101493	195122	478660	207772	510560	333475	271987	301212	697401	563884	78369.2	147453	170951	234002	219538	63412	310824	447941	92192.3	234673	356780	403237	198212	1.12283e+06	697866	712745	178756	267704	475094	96211.5	573982	117258	192755	306410	262797	223315	362392	426976
P04075	sp|P04075|ALDOA_HUMAN	8.43668e+06	2.3242e+06	3.75771e+06	8.7365e+06	4.18471e+06	8.95945e+06	1.97331e+07	8.89277e+06	1.37196e+07	1.23666e+07	2.31053e+07	8.31238e+06	1.03486e+07	1.76937e+07	6.95308e+06	1.27961e+07	1.21545e+07	1.49379e+07	1.56648e+07	1.80918e+07	2.25741e+07	2.76037e+06	3.74333e+06	1.98588e+06	2.56608e+06	2.19445e+07	1.24924e+07	3.94809e+06	2.27128e+07	6.07992e+06	6.90574e+06	1.30291e+07	1.73411e+07	1.22825e+07	1.23311e+07	5.79055e+06	2.0868e+07	5.24963e+06	7.99013e+06	1.59426e+07	9.47372e+06	9.12758e+06	4.30015e+06	5.99751e+06	1.8955e+06	4.24574e+06	6.15268e+06	6.89895e+06
P04080	sp|P04080|CYTB_HUMAN	402236	170058	191489	197934	103904	87778.7	123211	71835.9	54604.5	38909.5	73809.8	127941	71625.7	81471.6	192792	172335	130321	44046.6	126773	72098.6	57377.6	319601	47222.7	9785.98	93079.3	53189.5	74438.4	113136	125009	124541	148771	95101	60817.7	146080	148141	80815.9	96259.5	129709	168232	123421	78949.2	62883.6	39881.9	106638	285225	135198	97737.7	143157
P04083	sp|P04083|ANXA1_HUMAN	714996	510082	545354	493534	472808	436822	200801	336464	304028	439130	371706	530210	311890	472624	641652	774883	525925	217186	1.32279e+06	287759	461673	1.14735e+06	479740	800234	250587	466176	290670	436844	348366	468394	499149	729561	332439	622695	504815	502277	180457	502814	1.8016e+06	580264	376570	787955	652988	447408	510479	689312	570196	539288
P04085	sp|P04085|PDGFA_HUMAN	146216	102507	106792	131985	140409	155392	334822	525962	157089	59573.6	114548	124205	121619	374807	97942.4	949494	239851	135724	190631	34573.3	64369	36541.8	81047.2	176527	199002	99348.9	129393	265985	258838	61504.9	520588	336670	281780	205599	86923.3	935801	87117.1	167419	71341.3	147402	169584	132069	69478.9	238721	178609	69144	129103	107232
P04114	sp|P04114|APOB_HUMAN	1.52773e+09	5.37608e+09	5.84256e+08	1.93463e+09	4.07642e+09	8.88544e+08	1.96529e+08	2.61135e+08	1.41918e+08	2.60605e+08	6.3138e+08	9.09534e+08	1.90759e+08	6.95009e+08	3.42417e+08	7.07086e+08	4.78832e+09	2.79286e+08	3.00716e+08	8.22885e+07	1.43904e+08	2.91644e+09	1.92723e+09	1.98525e+09	4.66823e+09	1.24902e+08	3.68763e+09	8.09827e+08	4.34028e+08	1.27075e+08	3.99486e+08	2.0914e+08	7.41756e+07	6.46207e+07	5.63913e+07	1.45891e+09	4.76895e+07	9.63284e+08	4.14276e+08	2.77258e+08	1.02631e+09	1.47894e+09	2.09871e+09	2.1625e+09	4.72804e+09	1.04041e+09	2.78815e+08	2.5073e+08
P04156	sp|P04156|PRIO_HUMAN	14935.9	51818.4	38767.2	69311.3	43184.1	49150.9	98651.3	79586.2	79946.4	53201.3	76606.6	91393.5	87282.7	76814.4	37560.1	54197.6	67888.2	102892	83709.3	73018.7	49446.9	26076.5	29836.6	31928.9	36850.7	42667.4	50797.6	6939.45	147732	63733.3	83537.2	113268	119164	83391.7	86968.6	47283.4	89946.1	54529.4	215208	98455.5	38572.1	34336.2	41141.7	97534.2	47576	101244	79341.8	73421
P04179	sp|P04179|SODM_HUMAN	491094	190133	411507	211795	727204	805373	967052	832028	1.49974e+06	744774	1.34336e+06	473490	1.76508e+06	1.36907e+06	357071	513322	654361	1.15279e+06	475755	1.13753e+06	699075	399239	486879	275518	170602	1.41128e+06	819898	830783	1.00961e+06	430294	477118	1.37775e+06	1.09037e+06	1.08776e+06	1.11592e+06	214556	2.01592e+06	416702	267605	1.31855e+06	560857	468094	313851	870169	263485	405868	1.21305e+06	676033
P04196	sp|P04196|HRG_HUMAN	1.34543e+07	1.78867e+07	1.87457e+07	6.9876e+06	1.11895e+07	1.66802e+07	1.24518e+07	1.93016e+07	1.14328e+07	1.42858e+07	1.26771e+07	3.41445e+07	1.40792e+07	1.60868e+07	3.25232e+07	2.50609e+07	3.33041e+07	2.91424e+07	3.65378e+07	2.68208e+07	3.46788e+06	8.96825e+06	1.3354e+07	1.3369e+07	2.55303e+07	8.85878e+06	1.40139e+07	3.96176e+07	9.54379e+06	2.46782e+07	3.95751e+07	2.53777e+07	1.70153e+07	2.25269e+07	3.0264e+07	3.56522e+07	1.74509e+07	2.98438e+07	2.39739e+07	1.75144e+07	8.4311e+06	9.47077e+06	9.30237e+06	9.62467e+06	3.76166e+07	3.35793e+07	3.11208e+07	2.6435e+07
P04206	sp|P04206|KV307_HUMAN	476761	458207	930153	425653	582638	529134	134616	143777	572896	265480	225764	276709	240177	503685	830940	90728.8	1.28425e+06	52413.9	172731	7.60709e+06	124293	833921	366595	186513	530165	185951	394314	326650	67583.7	507109	280640	157389	292784	395261	412739	310132	146302	273278	325575	1.23941e+06	1.01024e+06	332587	333640	626715	965452	446182	82631.9	235716
P04207	sp|P04207|KV308_HUMAN	1.32423e+08	1.18001e+06	3.38655e+06	2.30574e+06	1.54533e+06	378699	358909	574379	1.30483e+06	1.64882e+06	609301	3.38412e+06	782607	819716	2.82597e+06	1.58292e+06	398208	308634	710889	478754	778505	8.13087e+06	1.2579e+06	898865	814514	1.38476e+06	726315	974238	858674	1.45046e+06	3.83958e+06	350585	836371	895255	2.20252e+06	1.6952e+06	1.03004e+06	4.23735e+06	2.09728e+06	990649	481009	1.42261e+06	1.14214e+06	2.40117e+06	863203	768145	2.4034e+06	1.3583e+06
P04208	sp|P04208|LV106_HUMAN	2.30021e+07	5.57149e+06	1.68622e+07	1.23832e+07	6.83836e+06	1.44003e+06	6.75562e+06	8.04082e+06	3.48247e+06	4.17479e+06	6.12887e+06	7.44192e+06	3.91966e+06	1.22661e+07	1.02899e+07	1.54571e+07	8.51747e+06	3.55915e+06	4.88124e+06	5.73636e+06	5.86774e+06	1.25217e+07	6.87754e+06	8.62354e+06	9.51096e+06	5.33897e+06	2.79925e+06	8.76944e+06	4.76742e+06	5.77397e+06	5.10886e+06	3.08266e+06	4.98378e+06	4.68384e+06	5.87546e+06	3.83068e+06	3.50244e+06	6.85643e+07	1.1304e+07	1.20804e+07	762881	9.6074e+06	7.60892e+06	1.33509e+07	6.74468e+06	9.14277e+06	6.49505e+06	9.03867e+06
P04211	sp|P04211|LV001_HUMAN	6.03e+07	5.80432e+06	1.3913e+07	1.00792e+07	2.57365e+06	2.10192e+06	1.14184e+06	2.08695e+06	2.4213e+06	1.78194e+06	845661	7.94497e+06	1.37242e+06	1.93274e+06	2.5436e+07	3.98868e+06	1.67581e+06	1.38193e+06	1.26221e+06	3.68504e+06	2.96962e+06	7.09376e+06	4.73739e+06	2.25193e+06	6.34952e+06	1.98185e+06	4.40491e+06	2.60008e+06	1.55083e+06	2.60828e+06	2.43141e+06	1.31871e+06	3.33672e+06	2.10134e+06	3.51231e+06	2.38276e+06	3.67769e+06	8.20929e+06	8.38748e+06	3.2824e+06	1.00744e+06	4.82736e+06	5.73482e+06	1.11887e+07	4.16649e+06	4.72636e+06	4e+06	2.36752e+06
P04217	sp|P04217|A1BG_HUMAN	1.7205e+07	2.57323e+07	2.47418e+07	7.9143e+06	1.29274e+07	1.69507e+07	1.80151e+07	8.88637e+06	1.20237e+07	8.10772e+06	7.92476e+06	1.41302e+07	1.22323e+07	5.93644e+06	3.35133e+07	1.76758e+07	5.34126e+06	6.65209e+06	9.01612e+06	4.84996e+06	1.428e+07	4.4729e+07	2.67758e+07	1.57387e+07	1.93324e+07	1.86624e+07	8.82181e+06	1.44432e+07	9.6374e+06	2.49866e+07	3.0169e+07	3.42269e+07	9.81436e+06	1.15068e+07	3.01538e+07	2.47828e+07	4.86414e+06	1.37864e+07	4.08509e+06	2.94183e+06	5.12303e+06	2.68873e+07	1.84667e+07	9.64646e+06	2.8468e+07	2.43264e+07	6.66938e+07	2.68129e+07
P04220	sp|P04220|MUCB_HUMAN	3.5508e+06	1.11048e+06	966276	1.79094e+06	408795	2.45686e+06	585418	875385	776939	909324	662356	9.58764e+06	676146	868090	1.83926e+06	417814	7.68568e+06	276981	902133	1.45411e+06	416980	750347	898339	259815	2.95203e+06	791613	2.50332e+06	1.47575e+06	1.99505e+06	663918	2.27718e+06	862723	2.69594e+06	321723	409502	1.71442e+06	1.55139e+06	1.05899e+06	3.24285e+06	8.02005e+06	300525	706724	709485	782977	1.09539e+06	2.01401e+06	2.70378e+06	323521
P04264	sp|P04264|K2C1_HUMAN	5.89792e+07	2.14956e+08	3.08869e+07	5.80118e+07	7.36637e+07	6.75155e+07	1.20713e+07	2.20022e+07	9.65998e+06	2.36992e+07	4.57268e+06	1.46793e+07	6.55243e+06	1.01468e+07	2.95003e+07	1.38868e+07	2.21966e+07	7.80177e+07	9.82802e+06	3.66279e+07	4.51675e+06	5.20888e+07	1.90032e+07	4.12308e+07	3.10281e+07	2.24013e+07	1.57105e+08	3.56042e+07	7.15303e+06	1.82782e+07	2.80205e+07	6.796e+06	3.73246e+06	8.19239e+06	9.57655e+06	9.89762e+06	1.64594e+07	5.64456e+07	6.78857e+06	1.58871e+07	3.32222e+07	1.67431e+07	2.05876e+07	3.34563e+07	1.4919e+07	1.9102e+08	6.17964e+06	1.83379e+07
P04275	sp|P04275|VWF_HUMAN	3.68534e+07	2.2308e+07	5.95868e+07	1.14531e+07	2.55827e+07	6.30585e+07	2.14091e+07	6.82941e+06	6.93862e+06	1.37256e+07	5.50444e+06	6.77063e+06	1.21807e+07	1.94414e+07	5.92442e+06	4.61199e+06	1.17121e+07	5.93224e+06	6.08154e+06	4.80232e+06	2.19965e+07	1.26887e+07	1.34207e+07	1.79284e+08	1.65555e+07	7.64671e+06	1.00537e+07	4.9468e+06	5.4599e+06	1.02565e+08	6.9464e+06	6.37577e+06	8.98472e+06	8.72118e+06	6.16556e+06	8.65696e+06	5.76124e+06	7.4315e+06	1.84933e+07	7.55654e+06	9.77267e+06	4.04331e+07	1.06081e+07	7.77324e+06	6.44597e+06	5.94942e+06	7.19434e+06	1.04859e+07
P04278	sp|P04278|SHBG_HUMAN	550274	191074	887792	314212	797431	145316	273390	201315	144626	874601	196122	302308	294822	146871	368889	351207	322817	196939	205936	484292	324872	1.0559e+06	882021	1.13602e+06	582404	161284	133037	681870	328913	453018	440589	600334	379438	276553	340211	506748	123662	397259	162487	276034	897501	646644	410352	274853	347370	167066	464917	301428
P04406	sp|P04406|G3P_HUMAN	5.22377e+06	5.28098e+06	2.22897e+06	1.57877e+07	5.64505e+06	9.75031e+06	2.24303e+07	1.23824e+07	1.55498e+07	1.45263e+07	3.37642e+07	1.52559e+07	1.50588e+07	2.40815e+07	9.59958e+06	1.79756e+07	1.96851e+07	1.62732e+07	1.91066e+07	2.38597e+07	4.49486e+07	5.13863e+06	1.00532e+07	4.04104e+06	4.23678e+06	2.37693e+07	1.77452e+07	4.25578e+06	2.56479e+07	5.97933e+06	9.45999e+06	1.56769e+07	1.52637e+08	1.99365e+07	1.62374e+07	6.69935e+06	2.44472e+07	9.0044e+06	1.38488e+07	2.47544e+07	7.7269e+06	1.49737e+07	8.17973e+06	9.22635e+06	5.37799e+06	7.82689e+06	7.57981e+06	5.68816e+06
P04430	sp|P04430|KV122_HUMAN	1.47775e+06	232132	771305	484384	803078	283427	194702	473862	294508	262032	307170	509939	163412	179512	296352	501737	208852	198385	269698	203526	271714	685556	721943	595934	433107	165139	244820	413420	144204	201314	474490	755555	342317	187384	696975	397491	166875	301164	2.60489e+07	393742	86993.1	628658	382514	185594	411612	423981	846289	661546
P04431	sp|P04431|KV123_HUMAN	200283	105778	146400	131356	205380	43699.7	2.06278e+06	145030	117996	7532.36	115579	351276	89884.9	19985.9	192270	142267	24737.2	82666.6	44693.5	29011.2	24576.1	85498.3	20853.4	54615.3	33864.7	124289	87565.2	110713	101877	174018	75714	37663.5	149957	101695	68541.6	381517	126767	147576	34710.6	158079	66598.7	119987	125944	234622	222420	145093	470315	105785
P04433	sp|P04433|KV309_HUMAN	1.86131e+07	3.70433e+06	2.85677e+07	1.12676e+07	8.65037e+06	2.68806e+07	1.75195e+06	7.33353e+06	3.8117e+06	2.03986e+06	7.24636e+07	5.21052e+06	1.95543e+06	1.74039e+07	2.46923e+07	5.62117e+06	5.96843e+06	1.32397e+06	5.96638e+06	7.92347e+06	3.95878e+06	1.72068e+07	4.78396e+06	4.64601e+06	5.79716e+06	2.0453e+06	1.74e+06	5.13611e+06	1.18233e+07	6.04297e+06	3.45346e+07	2.75231e+06	4.80049e+06	4.74645e+06	2.74293e+06	3.56776e+07	3.84678e+06	6.97909e+06	1.05786e+07	3.07131e+07	735825	9.00499e+06	4.36288e+06	7.21704e+06	4.81652e+06	4.86549e+06	7.23819e+06	3.58007e+06
P04439	sp|P04439|1A03_HUMAN	115182	27877.9	40807.1	1.09493e+06	109960	34605.5	59155.9	33514.5	103308	77528.6	2.4531e+06	25690	55117.7	1.0427e+06	135293	51720.7	17997.3	56155.9	47403.1	42724.4	38100.8	65938.8	61694.5	52218.8	64611	18172	51859.3	48522.2	63698.3	578683	91715.9	53557.6	51548.5	46890.7	72850.7	69779	38759.6	37280	16108.1	31794.1	33162	227446	82420	531625	675182	610025	37927.5	495120
P04632	sp|P04632|CPNS1_HUMAN	436675	339117	2.30705e+06	319831	482578	516324	760636	521831	671794	644797	951529	862334	484588	1.08361e+06	282795	367864	498454	539005	440032	695603	1.30735e+06	400257	265289	192633	624997	1.68945e+06	606432	436827	1.08615e+06	355230	296011	555113	724130	469131	579812	185849	914412	409253	416715	639189	845182	308573	322523	854707	453050	340985	938365	185367
P04792	sp|P04792|HSPB1_HUMAN	810534	373449	381784	559449	779304	1.43921e+06	3.86042e+06	3.1288e+06	1.48283e+06	4.03876e+06	4.30348e+06	1.33064e+06	1.94189e+06	1.35529e+06	938679	3.32461e+06	2.5647e+06	5.13436e+06	2.37564e+06	1.29108e+06	8.99561e+06	227576	570975	247408	467440	5.42892e+06	2.96315e+06	3.44364e+06	7.50271e+06	660212	2.16836e+06	2.19178e+06	2.7252e+06	4.94134e+06	5.53108e+06	876726	3.34061e+06	5.91212e+06	328524	4.17954e+06	1.93936e+06	575485	571446	1.86476e+06	563759	1.04164e+06	5.47533e+06	315540
P04843	sp|P04843|RPN1_HUMAN	341552	232003	380884	516114	592975	228840	252749	201933	311618	310512	527066	89366.8	436836	404566	145520	249724	304997	453352	145334	342958	442249	311576	293356	239542	414742	421071	370938	323341	336635	170519	201635	302548	336730	355752	183526	300080	578556	467856	160357	438153	1.65305e+06	363510	279517	267974	410637	702351	338109	94438.4
P04844	sp|P04844|RPN2_HUMAN	25845.8	155486	108008	194425	29490.3	56462.6	84019.6	98341.2	120376	107115	211163	60605.6	186090	186594	94645.3	90434.7	139886	149078	22685.9	72260.1	141424	55958.4	82879.5	111927	66570.9	124630	111651	27784.7	122160	52086.3	81021.9	104941	150460	153169	124272	110737	222091	46140.6	206394	100135	103493	127068	103211	52265.4	50656.2	25221.9	92424.9	58546.7
P04899	sp|P04899|GNAI2_HUMAN	1.23713e+06	1.34555e+06	817251	1.73889e+06	1.7456e+06	1.93611e+06	2.36267e+06	1.33101e+06	1.58935e+06	1.38228e+06	1.96068e+06	1.78113e+06	1.22468e+06	1.72634e+06	1.36765e+06	1.59762e+06	2.06635e+06	2.00425e+06	1.80107e+06	1.4018e+06	3.49061e+06	804814	1.31786e+06	1.21572e+06	1.18117e+06	1.55732e+06	1.60848e+06	772397	2.71124e+06	1.37381e+06	1.69067e+06	1.52147e+06	2.05508e+06	1.37842e+06	1.26261e+06	1.053e+06	1.51413e+06	1.38593e+06	2.13589e+06	1.64689e+06	1.11379e+06	1.1711e+06	1.19528e+06	1.30731e+06	1.44568e+06	1.95333e+06	1.2746e+06	1.56628e+06
P04921	sp|P04921|GLPC_HUMAN	153812	150797	395170	98943.6	100526	83892.8	37243.7	245422	121976	249003	193878	349649	118740	28213.2	219163	108755	105066	72960.1	170793	122407	25423.6	75542.1	169459	227495	47405	71601.4	78566.6	58861.9	145335	154840	215147	43529.6	143955	44513.5	34979.1	120889	64609.9	149552	232355	43311.5	209295	47561.7	178697	133857	152958	279434	182723	115454
P05023	sp|P05023|AT1A1_HUMAN	344636	529709	228725	220537	275552	256053	248272	278098	184270	393947	354070	216914	357456	591901	409286	392293	268045	237092	220318	177233	356163	267262	348978	245679	190489	277426	283757	142414	176079	262811	205459	283883	185795	292437	189582	226893	208538	344634	795869	205761	471387	163402	229993	380752	257337	441378	225846	459863
P05067	sp|P05067|A4_HUMAN	80390	250918	35557.1	322867	132640	142092	34668.4	37807.9	72769	65310.2	114020	70052.1	78823.7	84358	48578	52780.8	59272.4	45956.7	80469.6	74349.3	31406	177309	137528	278104	113559	82527	11926.4	173816	86115.5	53243.7	25732.2	19268.7	40559.9	43338.5	44522.3	83333.1	102075	80834.5	49912.8	104930	132560	93161.3	182126	167124	25728.4	20609.9	156361	57655
P05090	sp|P05090|APOD_HUMAN	5.43406e+07	7.86078e+07	8.48433e+06	4.01339e+07	3.97095e+07	1.98156e+07	1.56385e+07	2.01937e+07	8.78811e+06	1.24973e+07	3.56657e+07	4.07526e+07	1.2169e+07	4.12987e+07	7.4208e+07	3.22666e+07	1.29683e+08	1.83234e+07	1.41671e+07	1.59431e+07	6.02878e+06	2.68714e+07	2.93273e+07	2.06672e+07	4.82086e+07	2.04358e+07	6.8829e+07	6.14726e+07	7.26639e+06	4.44107e+07	4.35057e+07	2.20268e+07	1.42972e+07	2.05377e+07	1.47146e+07	4.86961e+07	1.15869e+07	1.12179e+07	4.44516e+07	1.55865e+07	7.25327e+06	2.91716e+07	2.80002e+07	5.85302e+07	5.85398e+07	7.28867e+07	1.3558e+07	2.73266e+07
P05106	sp|P05106|ITB3_HUMAN	1.37747e+07	2.154e+07	6.85544e+06	6.28708e+07	1.92385e+07	5.49352e+07	1.27004e+08	5.47818e+07	7.12573e+07	3.56129e+07	1.1252e+08	5.86973e+07	6.82367e+07	6.96758e+07	2.07847e+07	7.82084e+07	6.74127e+07	9.42198e+07	1.02033e+08	7.28131e+07	1.29589e+08	1.79403e+07	2.28202e+07	1.56051e+07	1.96749e+07	7.58431e+07	4.95846e+07	1.32708e+07	1.42369e+08	2.40362e+07	2.97844e+07	6.80386e+07	8.81065e+07	5.5303e+07	4.87497e+07	2.53408e+07	7.28315e+07	2.17545e+07	2.79514e+07	6.70897e+07	2.36777e+07	3.2948e+07	2.79025e+07	4.90653e+07	2.67636e+07	1.96992e+07	2.27426e+07	2.03873e+07
P05107	sp|P05107|ITB2_HUMAN	245996	634541	154278	164433	106016	242271	126672	210924	89979.9	219709	43983.8	295885	232281	399539	511003	463291	253376	220465	330798	217487	56518.6	190166	314649	365525	141636	114441	82340.1	279390	74432.1	244090	227494	169788	100522	320013	294861	320159	39669.2	233360	405166	408664	299336	282106	189906	422316	243675	402579	168314	194710
P05109	sp|P05109|S10A8_HUMAN	3.39259e+06	2.68649e+06	1.59628e+06	1.49214e+06	8.53006e+06	4.32758e+06	1.69227e+06	2.76276e+06	3.59172e+06	3.05261e+06	5.25114e+06	5.98117e+06	2.79409e+06	4.98347e+06	1.18587e+07	9.6104e+06	5.42354e+06	1.52876e+06	4.28241e+06	2.11943e+06	741788	1.42589e+06	2.76208e+06	1.18747e+06	1.64062e+06	2.2497e+06	4.82946e+06	3.13747e+06	3.45405e+06	5.01092e+06	5.34503e+06	7.52966e+06	1.74422e+06	1.92406e+07	1.00481e+07	4.84412e+06	823411	3.44015e+06	1.95107e+07	6.90187e+06	3.68897e+06	1.25261e+06	3.27843e+06	4.42437e+06	5.12573e+06	1.00912e+07	2.75168e+06	5.5681e+06
P05141	sp|P05141|ADT2_HUMAN	5.81916e+06	2.01938e+06	286796	1.72773e+06	1.28718e+06	1.89408e+06	1.76479e+06	572135	1.76788e+06	1.22743e+06	1.39871e+06	5.70357e+06	1.67925e+06	2.55325e+06	4.03193e+06	561268	1.19684e+06	1.34726e+06	361542	1.08006e+06	1.97892e+06	1.42335e+06	1.82675e+06	875624	1.60476e+06	2.44109e+06	1.92809e+06	302528	1.26628e+06	236484	2.02984e+06	1.88842e+06	1.48345e+06	1.64891e+06	1.26196e+06	883396	2.35008e+06	417724	5.59284e+06	1.4541e+06	1.16727e+06	1.51882e+06	1.24929e+06	1.42835e+06	649828	7.81239e+06	190909	539076
P05154	sp|P05154|IPSP_HUMAN	360751	1.09354e+06	473239	226844	455587	202740	207612	229475	158142	187479	129386	471083	199850	135420	515730	258364	101062	171189	157435	98140.2	164271	659920	427282	985464	507039	240152	308221	790102	188175	242006	361173	157392	211510	300166	261433	358032	152765	390022	227506	161113	298175	525242	326235	192536	687017	415562	653075	382861
P05155	sp|P05155|IC1_HUMAN	8.12624e+06	1.24089e+07	8.86666e+06	3.94185e+06	9.79841e+06	1.50089e+07	1.38308e+07	9.1365e+06	7.26497e+06	9.42329e+06	6.03847e+06	7.41259e+06	9.1705e+06	4.20923e+06	2.62243e+07	1.25115e+07	4.715e+06	6.32164e+06	5.21753e+06	4.57614e+06	4.3927e+06	1.10556e+07	1.59327e+07	1.15639e+07	1.06776e+07	1.07119e+07	7.63464e+06	1.32678e+07	6.40082e+06	2.01472e+07	2.21472e+07	2.04938e+07	8.5237e+06	1.40595e+07	1.87672e+07	2.45917e+07	5.0106e+06	1.04024e+07	5.90737e+06	3.38535e+06	5.24211e+06	5.57319e+06	5.82986e+06	1.08323e+07	1.79847e+07	1.18395e+07	3.81111e+07	1.96857e+07
P05156	sp|P05156|CFAI_HUMAN	2.30003e+06	4.37473e+06	3.08619e+06	1.318e+06	1.41487e+06	3.0552e+06	2.1711e+06	1.91101e+06	1.6323e+06	1.44116e+06	1.21437e+06	1.88271e+06	1.59194e+06	1.54079e+06	6.73703e+06	2.2974e+06	904127	1.55723e+06	1.09284e+06	1.02874e+06	921294	3.21775e+06	3.29626e+06	2.99253e+06	2.77856e+06	1.93272e+06	1.86768e+06	2.73367e+06	1.43671e+06	3.01205e+06	3.57665e+06	2.65022e+06	1.09219e+06	3.04106e+06	5.93771e+06	4.22759e+06	1.1882e+06	2.09849e+06	1.2387e+06	1.51448e+06	1.24107e+06	1.84843e+06	1.95551e+06	2.56629e+06	4.48281e+06	3.44995e+06	6.38435e+06	3.88046e+06
P05160	sp|P05160|F13B_HUMAN	1.3139e+06	2.99647e+06	1.37985e+06	1.24799e+06	1.69343e+06	2.86769e+06	1.02211e+06	1.77274e+06	2.34965e+06	968746	1.86295e+06	2.88161e+06	2.28087e+06	4.95451e+06	3.43762e+06	2.93185e+06	1.12154e+06	1.33043e+06	1.42795e+06	970927	435526	1.14903e+06	2.373e+06	2.86655e+06	2.6448e+06	912774	650878	2.81568e+06	1.16896e+06	3.11756e+06	1.72876e+06	3.92172e+06	1.95638e+06	2.01569e+06	1.96462e+06	1.87377e+06	1.47011e+06	2.69451e+06	4.67871e+06	2.90739e+07	933314	740143	1.27531e+06	1.77826e+06	3.91919e+06	3.70182e+06	3.3698e+06	5.63606e+06
P05164	sp|P05164|PERM_HUMAN	29487.4	11973.6	6290.88	10035.5	30135.8	34292.1	16298.3	4964.19	42501.4	46945	33535.8	39890.5	34171.1	54045.8	74263	45422.5	44337.6	21284.6	16772.6	4519.97	20744.9	12094.1	5364.2	20643.6	7647.75	17168.3	30266.5	15458.8	26815.3	40580.4	34363.1	37138.9	42478	112320	71079.2	5374.08	13430.6	84402.1	54249.7	39354.1	23284.3	6854.53	8256.11	3078.74	31296.1	3713.58	25007.6	4927.65
P05198	sp|P05198|IF2A_HUMAN	41939.1	28314.9	68154.3	42485	292850	65291.6	163095	74207.5	142672	86631.3	170741	130337	65621.2	137774	252496	73996	64479	164279	141348	108999	181445	47547.5	53639.7	65598.1	27946.7	182470	100217	77875.2	198795	110234	194344	62551.5	110012	46515.5	58933.8	229242	155179	263631	126337	130561	44072.4	43106.9	32679.8	40406.7	235084	205816	92865.7	29064.3
P05452	sp|P05452|TETN_HUMAN	248629	395379	540858	185414	686638	1.18758e+06	698386	541819	1.02522e+06	693193	652395	496623	573408	289759	737652	704571	237397	294847	1.10442e+06	275676	432235	263722	482502	459752	373057	193986	527972	536472	181063	719009	831072	1.69679e+07	475609	855222	796820	617816	263741	396379	619338	207374	349783	289453	619621	625086	1.02627e+06	672107	865535	798650
P05534	sp|P05534|1A24_HUMAN	412820	187457	4.28164e+06	777927	2.49246e+06	2.03903e+06	786943	1.81676e+06	414448	426878	816330	173571	973193	174485	349978	4.03855e+06	2.07194e+06	228641	2.55712e+06	672106	3.39622e+06	729329	483905	472926	4.32688e+06	2.51828e+06	476332	449452	1.50788e+06	335360	3.85365e+06	667159	1.36856e+06	3.51048e+06	4.09011e+06	468674	624159	202114	379554	585740	434896	2.69624e+06	2.13808e+06	493406	385012	731960	433506	432015
P05543	sp|P05543|THBG_HUMAN	61017.8	102089	27292	29809.5	48936.6	68938.7	31626.3	47374.7	72618.1	38275.9	30741.2	95062.5	44938.7	26102.7	126300	54616.6	120472	49388.2	43645.6	46089.6	79978.4	49898.7	49110.2	99465.5	114911	60456.7	40711.9	20017.6	4805.95	106567	197656	128400	76745.1	44879.9	122479	129602	24565	78722.1	30851.9	22771.4	64322.3	58376.6	3522.52	13649.8	119413	79720.6	341901	64412.3
P05546	sp|P05546|HEP2_HUMAN	3.52608e+06	8.26311e+06	3.22383e+06	4.36859e+06	6.07759e+06	1.3317e+06	1.91761e+06	1.34448e+06	929222	1.49024e+06	856252	1.99306e+06	921057	504435	1.88406e+06	1.19979e+06	867600	980760	1.87977e+06	2.62765e+06	3.68244e+06	1.07863e+07	4.55506e+06	6.94887e+06	6.88349e+06	1.7752e+06	1.31367e+06	3.38325e+06	1.14385e+06	2.27104e+06	1.08174e+06	3.30207e+06	1.11339e+06	3.77292e+06	5.95798e+06	3.33543e+06	1.59889e+06	1.7675e+06	2.31409e+06	709219	2.41089e+06	3.5739e+06	8.08403e+06	3.27573e+06	6.51912e+06	1.85213e+06	3.24476e+06	3.06078e+06
P05556	sp|P05556|ITB1_HUMAN	3.09875e+06	6.22733e+06	2.31869e+06	6.83716e+06	6.46328e+06	1.08566e+07	1.65038e+07	1.02209e+07	1.17517e+07	9.76919e+06	1.54092e+07	1.11551e+07	1.08013e+07	1.13873e+07	9.78381e+06	1.49086e+07	1.15279e+07	1.75123e+07	2.05249e+07	1.1654e+07	1.77332e+07	2.24808e+06	4.61767e+06	9.14618e+06	4.74075e+06	1.26558e+07	9.57793e+06	1.22228e+07	1.7464e+07	7.1349e+06	8.7752e+06	1.17739e+07	1.37417e+07	7.35131e+06	9.52319e+06	9.01397e+06	9.45943e+06	7.69896e+06	6.9205e+06	8.70837e+06	4.70424e+06	4.43867e+06	3.30144e+06	8.72874e+06	1.84089e+07	2.15543e+07	3.94824e+06	7.68283e+06
P05771	sp|P05771|KPCB_HUMAN	644204	275895	323640	565307	197676	344478	629471	285797	377760	365372	420460	283498	385180	627332	350950	432519	310727	406365	353726	410557	1.48518e+06	204387	427962	313624	526490	615044	400435	156447	729490	392025	123638	437022	450071	572371	494925	456687	497331	1.33656e+06	204636	341873	676245	438796	283465	498892	854592	798481	709970	374974
P06309	sp|P06309|KV205_HUMAN	3.99299e+06	1.46425e+06	2.07981e+06	1.35188e+06	2.07911e+06	1.53268e+06	1.80471e+06	1.92454e+06	1.29261e+06	1.34059e+06	1.28573e+06	5.40054e+06	809197	631347	3.4319e+07	1.24838e+06	3.12855e+06	463067	2.12062e+06	1.1395e+06	908743	5.56254e+06	1.17165e+07	1.57946e+06	1.2554e+06	948774	677673	2.59468e+07	3.47653e+06	1.8405e+06	974894	837602	1.55546e+06	1.55628e+06	2.65379e+06	2.62202e+06	1.63905e+06	1.39178e+07	1.09873e+07	1.80201e+07	295597	2.62718e+06	2.69153e+06	819777	1.685e+06	1.66155e+06	5.02114e+06	2.80725e+06
P06310	sp|P06310|KV206_HUMAN	2.47018e+06	2.49044e+06	1.07955e+06	2.07141e+06	1.14625e+06	196311	189354	1.71028e+06	565312	326670	1.48238e+06	1.6351e+06	192712	230515	2.87213e+06	450592	686767	566542	431241	1.16326e+06	350077	1.49865e+06	1.40522e+06	584723	708441	308168	517110	1.22642e+06	426555	1.52375e+06	590095	681947	1.15805e+06	392890	691947	872356	609137	2.19579e+06	2.32094e+06	4.06424e+06	348558	2.19454e+06	949321	596872	775759	961393	1.6011e+06	1.10619e+06
P06311	sp|P06311|KV311_HUMAN	2.88667e+06	641465	1.34619e+06	1.239e+06	994174	3.8462e+06	950378	235731	226885	657751	1.20057e+06	301282	3.1568e+06	371010	1.6907e+06	434249	369963	234125	656273	201881	749801	1.1297e+06	4.0129e+06	1.62864e+06	1.07048e+06	845370	145015	3.25303e+06	381358	1.11309e+06	423212	495177	789362	424209	976882	463784	598829	1.7166e+06	593820	425807	1.82166e+06	864213	786767	929026	1.26001e+06	1.58251e+06	2.35799e+06	1.04058e+06
P06316	sp|P06316|LV107_HUMAN	58824.3	56339.9	72948.9	46117.4	29415.4	26099.5	8869.05	45608.9	163332	31774.7	17546.9	65548.5	39496	22111.7	70721.6	215050	9571.15	7552.37	50893.6	40912.7	13209.2	59640.6	3521.34	17217	90836.7	5802.26	76282.2	49316.9	17710.7	35359.3	6839.36	19481.3	24047.3	68220.2	11233.1	27869	44603.7	46040.7	264582	61158.6	9455.12	46135.9	42136.3	13341.2	26134.5	48787.9	15658.6	50744
P06319	sp|P06319|LV605_HUMAN	545693	217822	874424	153167	570001	118955	103643	465074	656342	208935	172320	382126	163456	86541.6	309549	534795	329095	173131	233778	580234	200161	1.00416e+06	351517	328914	252250	180375	38284.6	337814	154076	319801	389858	201360	209111	78666.5	261553	1.71991e+06	181928	1.17716e+06	533383	412989	380656	360621	294976	522205	224693	630302	141291	275471
P06331	sp|P06331|HV209_HUMAN	6.09511e+06	732437	4.4026e+06	2.61496e+06	2.51087e+06	1.32643e+06	1.69838e+06	3.79298e+06	1.68156e+06	612889	402666	8.64963e+06	1.99179e+06	829178	2.23062e+06	1.1813e+06	1.95569e+07	1.05354e+06	1.6622e+06	1.11763e+06	1.21711e+06	1.12424e+07	1.11618e+06	997839	1.94192e+06	869648	586198	2.95994e+06	2.58127e+06	1.93299e+06	4.82663e+06	1.04484e+06	1.55708e+06	688026	1.21166e+06	2.47698e+07	743865	1.52335e+07	2.17801e+06	3.07667e+06	374828	1.96639e+06	3.5692e+06	8.71963e+06	1.29267e+06	3.82118e+06	2.72554e+06	4.42937e+06
P06396	sp|P06396|GELS_HUMAN	2.30969e+07	1.34874e+07	2.65456e+07	2.29774e+07	1.89761e+07	2.32993e+07	4.27702e+07	2.44882e+07	3.57522e+07	2.73391e+07	5.01133e+07	2.58509e+07	2.6767e+07	4.88827e+07	2.3592e+07	2.97815e+07	2.52046e+07	3.22871e+07	3.09949e+07	3.97594e+07	3.45603e+07	2.89067e+07	1.71524e+07	2.7553e+07	9.69978e+06	4.11812e+07	2.69003e+07	2.05058e+07	3.95457e+07	2.10384e+07	2.5443e+07	3.27396e+07	3.35453e+07	3.75919e+07	3.50331e+07	1.67152e+07	5.15066e+07	1.29019e+07	1.9151e+07	3.85907e+07	6.41167e+06	3.39376e+07	2.28711e+07	1.94892e+07	1.11254e+07	1.62097e+07	2.55696e+07	2.59841e+07
P06576	sp|P06576|ATPB_HUMAN	1.73639e+06	2.21802e+06	2.77235e+06	5.96573e+06	2.75928e+06	3.48591e+06	5.12338e+06	4.22541e+06	6.49187e+06	4.28177e+06	9.55843e+06	3.16854e+06	7.64473e+06	1.27439e+07	3.18695e+06	3.00179e+06	4.95553e+06	7.52604e+06	2.85773e+06	6.02919e+06	7.43852e+06	1.87696e+06	5.57204e+06	2.04341e+06	1.47597e+06	7.65952e+06	8.29424e+06	1.76841e+06	6.58583e+06	2.18136e+06	2.90461e+06	4.09744e+06	5.399e+06	6.16054e+06	5.23329e+06	1.55466e+06	1.10981e+07	2.988e+06	1.5503e+06	8.41752e+06	2.39015e+06	5.56324e+06	3.97363e+06	3.67633e+06	1.97422e+06	1.69772e+06	3.25233e+06	1.10914e+06
P06681	sp|P06681|CO2_HUMAN	206169	281638	238748	115688	261748	164728	133755	154385	102682	160587	130920	135004	245852	95694.2	282062	136628	236744	123081	112403	154972	200353	152766	211669	191480	188040	210420	129345	97112.1	88390	297205	269883	269928	161249	232741	237027	282177	56188.8	159916	222194	106665	443793	260111	205849	111755	191871	126990	358878	222162
P06702	sp|P06702|S10A9_HUMAN	1.54566e+06	777545	613969	335515	1.44162e+06	2.40884e+06	809913	1.57477e+06	2.74251e+06	2.08992e+06	2.90623e+06	4.03735e+06	1.31048e+06	2.18916e+06	6.9761e+06	4.57741e+06	3.24748e+06	680113	1.95363e+06	1.17431e+06	380858	408461	880749	555475	453773	1.3214e+06	883958	1.39256e+06	1.85418e+06	2.42649e+06	2.62476e+06	3.57406e+06	1.13084e+06	1.13793e+07	4.55348e+06	1.79543e+06	796030	2.38294e+06	1.30762e+07	4.92566e+06	1.69768e+06	560659	531722	632711	673426	5.70558e+06	1.69943e+06	3.23684e+06
P06703	sp|P06703|S10A6_HUMAN	310305	335371	320852	259401	265117	765332	1.09642e+06	812479	1.19112e+06	574247	1.00862e+06	943976	538155	1.33243e+06	1.44692e+06	2.06338e+06	806571	740153	880922	832965	570968	142033	284991	396966	201583	1.0503e+06	629345	369987	1.12885e+06	824850	736039	616399	1.11688e+06	1.1662e+06	1.40151e+06	885537	1.0986e+06	754502	1.48548e+06	1.07348e+06	293578	180222	382573	954051	377160	1.45602e+06	665172	829308
P06733	sp|P06733|ENOA_HUMAN	3.03761e+06	1.93522e+06	2.63426e+06	5.86499e+06	3.01772e+06	2.55741e+06	8.03014e+06	4.8222e+06	4.03563e+06	4.40054e+06	8.99643e+06	5.75464e+06	3.31229e+06	9.45462e+06	3.49244e+06	3.30802e+06	6.55811e+06	3.95985e+06	3.95321e+06	4.9453e+06	1.29552e+07	1.88218e+06	2.71337e+06	1.72507e+06	2.87206e+06	6.06216e+06	5.36094e+06	3.41853e+06	8.65513e+06	2.218e+06	2.65103e+06	4.17348e+06	8.50053e+06	4.48582e+06	4.07618e+06	1.78947e+06	8.15902e+06	2.55604e+06	3.04687e+06	8.0293e+06	4.32989e+06	5.24778e+06	1.94193e+06	4.3309e+06	2.05656e+06	3.65005e+06	3.63929e+06	2.15529e+06
P06737	sp|P06737|PYGL_HUMAN	470165	744460	680178	257183	361461	129830	101778	78983.9	116511	125350	23047.9	125334	105598	60207.4	120185	166797	1.07746e+06	74909	98910.5	114201	37093.6	344585	301092	254535	591099	56648.3	600492	197867	61352.9	256112	95487.9	214220	101786	108690	36787.8	349699	64133.5	140591	98981.6	115957	304740	34993.3	260514	230063	565134	296551	418756	233146
P06744	sp|P06744|G6PI_HUMAN	987126	324799	701887	365762	671801	845351	1.09002e+06	412733	759912	701296	1.31509e+06	1.95117e+06	805273	1.14169e+06	1.59278e+06	1.22814e+06	882966	662010	650206	760699	1.32947e+06	382992	164734	629173	225047	1.1112e+06	860794	581604	1.74143e+06	900486	621340	1.50558e+06	1.33434e+06	1.24895e+06	809227	424289	1.3172e+06	840589	934621	1.63206e+06	445415	2.3156e+06	112034	925309	996421	3.54242e+06	841180	1.02042e+06
P06753	sp|P06753|TPM3_HUMAN	1.74332e+06	716197	2.82597e+06	1.35853e+06	1.23096e+06	4.91865e+06	3.08978e+06	2.5125e+06	5.13724e+06	3.16821e+06	6.11489e+06	2.74239e+06	2.97396e+06	3.06868e+06	1.45663e+06	880556	3.20983e+06	3.26368e+06	2.26193e+06	3.22363e+06	1.11453e+06	310666	1.74772e+06	1.39988e+06	660380	2.97539e+06	2.29277e+06	939361	3.04709e+06	3.07455e+06	3.11537e+06	2.38845e+06	2.96097e+06	2.23871e+06	2.71506e+06	1.50659e+06	4.19619e+06	1.9887e+06	1.70861e+06	3.46988e+06	469975	851296	2.42562e+06	1.22257e+06	729762	895203	5.1083e+06	4.52955e+06
P06858	sp|P06858|LIPL_HUMAN	730351	459817	654840	389091	1.52966e+06	611564	301891	288975	315573	281360	256741	237176	936024	547455	781073	522197	218315	556079	810964	700583	337168	805477	798428	1.43773e+06	672495	799915	531589	1.40883e+06	173838	501935	621546	198192	471277	1.58431e+06	252171	475555	210639	844996	796154	381801	526233	641858	1.05484e+06	655256	529155	374498	693384	1.14697e+06
P06889	sp|P06889|LV405_HUMAN	111514	28847.3	299179	82196.8	76116.1	93842.7	65844.1	50792.8	58916.3	48243.1	5469.76	87530	77222.8	41557	1.35446e+06	15908.9	24360.2	54729.8	16132.6	57554.6	28031.6	111928	118277	48509.1	99619.9	63707.6	38493.2	114373	45891.5	121614	17564.7	29680.3	56995.8	40789.8	56187	80638.1	31083.4	157260	138827	52053.8	19170.4	17628.2	102751	65622.7	50603.4	93952.8	123784	87775.5
P07195	sp|P07195|LDHB_HUMAN	1.81398e+06	965611	820871	8.72655e+06	1.00206e+06	5.21658e+06	1.32634e+07	5.26522e+06	7.91494e+06	4.67981e+06	1.24355e+07	4.45099e+06	6.17857e+06	1.3096e+07	3.15289e+06	4.87551e+06	5.60383e+06	6.22871e+06	5.55357e+06	1.19921e+07	1.60916e+07	1.30936e+06	5.26218e+06	2.54215e+06	1.51224e+06	8.58367e+06	6.78006e+06	1.75489e+06	1.27486e+07	2.69542e+06	2.68132e+06	7.60301e+06	7.78437e+06	8.42718e+06	4.74094e+06	2.79274e+06	8.77476e+06	7.557e+06	2.64988e+06	7.4283e+06	3.43395e+06	4.29602e+06	3.30826e+06	3.8227e+06	3.01099e+06	2.56747e+06	3.10776e+06	2.26312e+06
P07203	sp|P07203|GPX1_HUMAN	3.54443e+06	339372	2.06665e+06	3.01238e+06	568919	1.3306e+06	1.98663e+06	2.05151e+06	2.16939e+06	862687	2.21906e+06	4.65595e+06	1.05403e+06	2.74027e+06	2.44637e+06	397957	3.4048e+06	1.61555e+06	2.0528e+06	2.86874e+06	2.24671e+06	1.00632e+06	1.7825e+06	271506	581719	1.65712e+06	940057	230454	2.63216e+06	709067	1.5473e+06	1.44196e+06	2.94285e+06	1.31258e+06	1.16875e+06	3.0333e+06	3.04904e+06	2.24284e+06	4.34379e+06	5.28755e+06	901626	407750	794741	591807	1.14405e+06	937210	359483	249070
P07225	sp|P07225|PROS_HUMAN	7.55884e+06	4.46977e+06	8.34316e+06	5.61887e+06	4.62543e+06	4.79399e+06	6.60895e+06	6.50246e+06	4.65268e+06	4.8935e+06	3.18125e+06	6.65195e+06	5.6523e+06	4.12988e+06	1.1889e+07	6.77898e+06	5.21998e+06	4.57246e+06	6.86661e+06	9.47204e+06	3.38883e+06	7.61424e+06	4.97205e+06	6.90286e+06	5.54717e+06	2.74797e+06	4.1891e+06	2.29692e+07	5.12695e+06	6.65827e+06	7.63114e+06	8.07292e+06	1.13179e+07	9.83393e+06	9.07356e+06	1.15841e+07	7.82531e+06	3.35757e+07	8.77888e+06	5.10678e+06	5.83349e+06	4.81797e+06	5.75865e+06	8.53897e+06	7.01298e+06	4.77289e+06	7.66447e+06	9.96102e+06
P07237	sp|P07237|PDIA1_HUMAN	1.63086e+06	5.45921e+06	4.94501e+06	2.02728e+06	5.03987e+06	1.68601e+06	1.21428e+06	1.31451e+06	1.94428e+06	1.60971e+06	2.47393e+06	1.00147e+06	2.13916e+06	1.80849e+06	1.57859e+06	1.01144e+06	1.74657e+06	1.61757e+06	1.30831e+06	1.44792e+06	1.88957e+06	1.99451e+06	794614	1.88303e+06	4.14371e+06	2.51763e+06	2.97084e+06	1.24861e+06	2.04183e+06	2.43446e+06	1.0131e+06	2.12291e+06	1.51054e+06	1.82952e+06	2.13558e+06	1.67148e+06	3.09101e+06	1.58795e+06	1.33195e+06	1.59444e+06	1.73645e+06	2.20144e+06	2.13857e+06	1.39602e+06	4.69872e+06	1.74061e+06	2.49552e+06	1.06999e+06
P07339	sp|P07339|CATD_HUMAN	147842	440120	29494.4	191089	341887	107046	44942.5	125312	111062	115467	239175	86413	152837	156684	128946	101639	152742	112272	133987	138264	43451	226611	237785	226058	88953.5	182487	292234	139085	74444.3	56555.5	109813	106708	189173	260197	330097	84767.6	212051	127328	144240	158703	223324	148045	129734	24044.7	97438.2	70355.3	160087	97942.2
P07355	sp|P07355|ANXA2_HUMAN	594565	550857	1.07549e+06	430351	758982	1.3279e+06	357879	963381	600878	497480	522312	886332	630973	837780	999939	1.60118e+06	849888	616619	678116	740951	246655	1.19733e+06	304649	679089	610068	621148	656017	1.03234e+06	603135	1.30529e+06	894233	564818	568483	835600	609849	927234	367828	756656	1.11436e+06	493286	606661	451725	549803	1.61037e+06	441150	1.71547e+06	685893	988646
P07357	sp|P07357|CO8A_HUMAN	1.22788e+06	1.21837e+06	1.82571e+06	675484	1.16455e+06	494336	546219	470868	807749	890172	424512	2.21362e+06	1.2354e+06	372781	600947	1.48222e+06	345685	1.27591e+06	1.04235e+06	488769	833199	2.09846e+06	1.2115e+06	792507	610619	1.59664e+06	767587	1.03603e+06	1.10646e+06	1.01596e+06	1.60443e+06	1.12998e+06	1.3516e+06	1.05215e+06	1.95223e+06	1.99427e+06	1.06221e+06	1.04207e+06	565052	406928	986792	1.48841e+06	1.07254e+06	1.91773e+06	973876	1.08913e+06	833454	1.04057e+06
P07358	sp|P07358|CO8B_HUMAN	2.21203e+06	2.10889e+06	3.31166e+06	1.72456e+06	3.17153e+06	1.10985e+06	1.20759e+06	735403	796485	1.01068e+06	846340	877157	836861	415842	1.6168e+06	1.1492e+06	2.03081e+06	705599	1.004e+06	922872	1.72e+06	5.95027e+06	2.36217e+06	2.34538e+06	2.17132e+06	749831	764863	1.59777e+06	752505	1.70237e+06	1.75424e+06	921521	635583	1.12314e+06	2.25507e+06	2.11404e+06	806495	1.24158e+06	786054	390662	3.83339e+06	2.53574e+06	3.63596e+06	1.15901e+06	1.77316e+06	1.83795e+06	1.94402e+06	1.43226e+06
P07359	sp|P07359|GP1BA_HUMAN	2.72935e+06	5.59715e+06	1.33313e+06	2.2275e+07	3.46121e+06	1.43325e+07	2.64464e+07	1.21607e+07	1.89513e+07	1.74598e+07	3.53652e+07	1.24412e+07	2.03811e+07	3.33022e+07	9.09173e+06	2.34566e+07	1.67835e+07	2.93336e+07	2.43126e+07	2.25822e+07	6.40869e+07	2.79583e+06	1.04595e+07	4.9374e+06	4.78466e+06	2.16045e+07	1.70292e+07	3.31031e+06	3.53744e+07	6.56692e+06	7.74446e+06	1.80907e+07	2.82408e+07	2.00691e+07	1.70701e+07	4.30354e+06	2.92828e+07	7.18318e+06	3.95818e+06	2.55593e+07	9.68096e+06	1.40909e+07	6.63581e+06	1.84195e+07	8.38397e+06	5.18113e+06	9.7839e+06	4.98951e+06
P07360	sp|P07360|CO8G_HUMAN	3.65836e+06	1.29433e+06	1.82403e+06	1.47106e+06	1.62441e+06	1.41701e+06	1.40682e+06	619617	1.4347e+06	779267	587497	1.12315e+06	621635	269971	1.4683e+06	867960	1.05251e+06	554572	661951	900733	1.04352e+06	2.00599e+06	1.11329e+06	841972	1.11511e+06	464174	388407	859521	600523	1.06772e+06	1.16497e+06	1.10543e+06	816091	1.03831e+06	1.87391e+06	1.51449e+06	626381	692648	1.03446e+06	512659	718279	1.12288e+06	1.17123e+06	2.12002e+06	1.05596e+06	503885	2.43106e+06	1.99688e+06
P07384	sp|P07384|CAN1_HUMAN	1.22357e+06	1.15435e+06	3.45402e+06	3.63811e+06	1.78448e+06	1.88539e+06	3.40829e+06	1.58312e+06	2.30182e+06	3.03779e+06	3.19866e+06	1.54268e+06	1.62273e+06	3.89336e+06	1.92714e+06	2.01982e+06	1.93729e+06	2.53468e+06	1.84294e+06	3.55765e+06	8.59503e+06	1.58806e+06	2.16648e+06	1.03697e+06	971416	4.32518e+06	2.20648e+06	2.02231e+06	4.35225e+06	1.42606e+06	830146	2.49304e+06	3.2888e+06	2.6166e+06	1.79093e+06	4.65153e+06	4.23348e+06	1.19457e+06	1.3176e+06	3.54743e+06	2.7218e+06	2.32037e+06	1.26358e+06	2.15377e+06	992928	1.34933e+06	3.05398e+06	1.04243e+06
P07437	sp|P07437|TBB5_HUMAN	288668	1.48757e+06	344874	5.50658e+06	665487	1.16031e+06	4.18876e+06	3.26411e+06	4.98953e+06	2.44357e+06	4.75512e+06	2.43085e+06	5.70639e+06	5.11434e+06	1.79513e+06	1.25004e+06	3.84483e+06	5.54902e+06	2.28408e+06	4.64707e+06	6.76183e+06	650034	1.15511e+06	1.35869e+06	806914	6.58532e+06	3.91704e+06	779889	5.82248e+06	1.15011e+06	1.84418e+06	2.78614e+06	4.14434e+06	3.76442e+06	3.82006e+06	660438	5.05674e+06	1.46332e+06	496851	5.47107e+06	1.37866e+06	4.16135e+06	2.30598e+06	1.75287e+06	1.85826e+06	974743	948386	699947
P07478	sp|P07478|TRY2_HUMAN	421435	335097	277331	189289	410543	166373	96796.7	218525	96531.3	230158	222571	357225	271475	187615	363800	242256	172858	25563	382415	188136	50808.2	47384.8	173241	280642	382439	58261.7	95324.3	375949	117726	281746	341170	223477	23480.8	264616	262512	341766	93708.2	440966	238341	194233	188930	148607	202798	85932.9	307110	236599	216590	290877
P07737	sp|P07737|PROF1_HUMAN	3.55857e+06	2.99882e+06	1.1207e+06	1.47222e+07	4.53023e+06	1.78229e+07	5.05792e+07	2.05867e+07	3.79169e+07	3.34477e+07	6.37268e+07	2.49337e+07	2.55121e+07	5.59272e+07	1.92313e+07	3.77597e+07	3.30063e+07	4.59097e+07	3.69532e+07	4.14157e+07	3.39813e+07	2.2037e+06	3.01335e+06	1.75136e+06	1.31395e+06	4.93344e+07	2.45892e+07	7.06508e+06	6.40278e+07	1.1512e+07	1.82574e+07	3.89647e+07	5.51383e+07	3.70542e+07	3.59858e+07	1.05627e+07	4.42749e+07	1.69207e+07	1.40909e+07	4.5893e+07	1.19575e+07	7.72296e+06	3.88808e+06	1.28077e+07	1.80705e+06	8.63464e+06	1.89811e+07	7.18891e+06
P07741	sp|P07741|APT_HUMAN	1.52937e+06	692533	103524	820178	411165	928066	278585	293496	196805	175000	344248	161165	159617	317048	189580	280665	160124	207098	230277	296844	308118	161420	111156	346627	1.12834e+06	238889	159156	154038	327829	173470	267444	242683	293096	271398	236001	180303	338557	105677	232543	259065	127286	721150	986023	251980	993901	348126	216943	94818.8
P07900	sp|P07900|HS90A_HUMAN	943613	1.4613e+06	940477	1.65283e+06	1.18574e+06	1.61225e+06	2.87834e+06	1.50128e+06	2.0721e+06	2.13066e+06	2.84573e+06	1.53984e+06	1.92561e+06	2.15804e+06	1.28688e+06	1.9151e+06	1.5544e+06	2.27286e+06	1.8569e+06	2.52665e+06	6.69718e+06	687273	1.25222e+06	924492	902284	3.55754e+06	1.74358e+06	836854	2.91539e+06	1.09656e+06	1.31676e+06	2.09192e+06	2.56885e+06	1.98846e+06	1.35191e+06	723262	3.26599e+06	1.39256e+06	1.28706e+06	2.58128e+06	1.59423e+06	645014	1.03877e+06	1.08782e+06	904639	1.14938e+06	731127	1.19577e+06
P07947	sp|P07947|YES_HUMAN	31713.7	24648.8	53193.2	43815.6	100386	75593.5	92299.2	30708.5	38324	49983.2	55788	42837.1	57532.4	32075.8	42315.7	46662	47268.9	58916.4	52202.3	39149.2	127623	94130.7	40905.8	121374	60314.3	66948.8	46272.1	45132.6	73205.4	21065.8	27563.6	65204.5	42458.7	38319.7	27282.9	26260.9	47530.7	29190.4	38040	3203.08	160630	75568.7	42862	14847.8	36986.3	26338.7	50178.3	15133.4
P07948	sp|P07948|LYN_HUMAN	1.79648e+06	1.09609e+06	614737	1.50438e+06	1.07144e+06	997788	1.8375e+06	1.02716e+06	916652	932342	1.83819e+06	1.20593e+06	1.13282e+06	1.61709e+06	1.09071e+06	1.52858e+06	1.45291e+06	1.53831e+06	1.34868e+06	1.24317e+06	4.57081e+06	788268	1.23817e+06	1.01218e+06	866896	1.22921e+06	973565	784615	1.91435e+06	857656	869325	1.12498e+06	1.56933e+06	1.3124e+06	1.05376e+06	693270	1.32639e+06	852601	1.18277e+06	1.41764e+06	1.50214e+06	1.16256e+06	988284	1.24836e+06	979791	834781	709535	819381
P07951	sp|P07951|TPM2_HUMAN	290780	381234	285638	158734	339868	842969	253414	311335	1.69982e+06	340158	697059	601376	314723	281683	473338	337662	1.08158e+06	498070	330551	395525	114803	729032	240458	122650	404000	376139	427439	530728	511701	199234	296513	323815	1.43652e+06	122468	416338	294321	478611	322134	181990	501105	672547	174245	269298	204040	284123	388778	228137	211258
P07996	sp|P07996|TSP1_HUMAN	1.38806e+07	1.84901e+07	1.06267e+07	8.66858e+07	1.64668e+07	3.00469e+07	1.07388e+08	3.87377e+07	1.06784e+08	6.39902e+07	1.28986e+08	1.41432e+08	1.81102e+08	1.48306e+08	1.3379e+08	1.87488e+07	5.93599e+07	9.77747e+07	3.66949e+07	1.0998e+08	1.13287e+08	2.41861e+07	5.08779e+07	1.44662e+07	3.042e+07	1.53274e+08	8.32367e+07	2.71184e+07	6.05815e+07	1.93456e+07	2.80804e+07	5.52586e+07	7.88098e+07	8.62766e+07	6.53013e+07	2.01336e+07	1.56833e+08	3.41821e+08	2.74509e+08	1.76314e+08	1.77479e+07	6.16701e+07	4.16369e+07	3.74401e+07	2.39514e+07	1.82495e+07	3.32408e+07	1.96683e+07
P08133	sp|P08133|ANXA6_HUMAN	556580	836379	517779	437314	625004	437140	365285	344770	317640	415845	265635	713972	341652	1.13251e+06	649160	877746	413677	260427	397345	368792	774039	529066	312065	431735	406178	322393	280121	413114	333901	522515	414794	288454	364643	407961	457551	435811	264971	1.56799e+06	663248	430419	627720	499437	461272	488978	741203	769192	1.47343e+06	445408
P08134	sp|P08134|RHOC_HUMAN	1.85992e+06	866271	1.13491e+06	1.34542e+06	1.74353e+06	1.17356e+06	2.52268e+06	1.26421e+06	1.75213e+06	1.73553e+06	3.15219e+06	1.58515e+06	1.24212e+06	2.68561e+06	1.37828e+06	2.06867e+06	2.59798e+06	1.96938e+06	2.26499e+06	2.14468e+06	4.07107e+06	818740	1.55326e+06	772589	846133	2.07809e+06	1.69471e+06	1.52507e+06	2.93482e+06	819399	1.21584e+06	1.72618e+06	1.81563e+06	1.55919e+06	2.48354e+06	963157	2.14355e+06	1.53559e+06	1.30567e+06	1.84814e+06	1.13493e+06	1.16684e+06	1.19799e+06	2.00714e+06	803481	1.14427e+06	1.32733e+06	835837
P08174	sp|P08174|DAF_HUMAN	271120	222163	106284	60542.9	110080	69205.3	74965.7	54601.3	22969.8	112295	73813.4	76787.6	22807.6	64910	520797	265863	189415	85531.6	195943	54697.8	47184.1	201980	36944.8	214029	78745.8	301550	91472.8	138014	87809.9	72815.5	380210	105570	182066	66783.9	45939.9	62636.2	16309.2	279648	72107.2	75389.1	215953	115506	47389	53373.3	61136.8	192759	570260	68759.1
P08185	sp|P08185|CBG_HUMAN	1.28817e+06	1.60454e+06	1.14571e+06	524860	1.1788e+06	657426	845704	723604	638432	176301	415603	708882	1.70593e+06	908028	2.82253e+06	842753	273724	473577	369479	339350	893551	1.47217e+06	950877	884751	1.35883e+06	556081	625265	946575	635343	868796	1.9532e+06	1.48058e+06	4.14908e+06	834520	1.32524e+06	1.55707e+06	333613	830127	356756	428008	479028	690193	1.00292e+06	1.52393e+06	1.62489e+06	1.02944e+06	2.60206e+06	1.45527e+06
P08195	sp|P08195|4F2_HUMAN	679105	1.30156e+06	653186	211707	553643	460297	201372	221358	575014	394017	539837	392266	395591	251786	330313	279541	382811	167824	317601	250782	587571	784898	1.27297e+06	157019	2.36535e+06	626863	362721	678465	150065	560188	234962	895553	510114	601366	612400	486248	481219	1.01884e+06	3.25142e+06	554599	972011	367050	261499	267949	1.10053e+06	670990	270758	961084
P08238	sp|P08238|HS90B_HUMAN	509025	628074	372598	1.31215e+06	395908	165939	1.07153e+06	476272	487327	407725	427093	243787	665171	1.11976e+06	519344	410647	344493	512918	437370	678646	1.74984e+06	189393	363483	1.07461e+06	1.74336e+06	1.47706e+06	161668	306722	217661	646627	894990	885536	913527	854724	339698	157147	1.08981e+06	146118	668412	314365	583741	370169	904055	638080	841095	482459	473333	487408
P08319	sp|P08319|ADH4_HUMAN	149507	137748	238775	37270.2	172797	125578	31695.7	356041	86143	56059.4	79345.3	151669	82904.3	210081	207173	55247.7	65528.1	74085.9	32453.7	29792.2	83437.1	96423.1	43675.4	92805.9	188486	11699.3	57454.3	156685	16855.6	26047.4	91932.6	373642	172692	733833	152219	37829.5	22638.8	165077	282732	29775.6	31242	33801.7	102139	226680	34840.7	225333	56894.4	109431
P08493	sp|P08493|MGP_HUMAN	304139	691168	2.52904e+06	488560	2.28231e+06	1.9823e+06	354189	219925	81184.5	1.2348e+06	56887.1	1.63035e+06	1.04e+07	565242	1.97319e+06	2.87873e+06	391535	3.36588e+06	9.98109e+06	7.80446e+06	809465	880092	665810	732847	478837	2.09844e+06	738089	2.05774e+06	215803	1.35739e+06	2.39865e+06	8.43437e+06	2.61827e+06	1.54733e+07	1.1702e+07	1.14992e+07	4.073e+06	554398	1.73368e+07	694174	2.97059e+06	853606	657170	1.01735e+06	653610	121557	984238	7.36466e+06
P08514	sp|P08514|ITA2B_HUMAN	3.85882e+07	6.19995e+07	1.31004e+07	2.05242e+08	5.03658e+07	1.47829e+08	3.31464e+08	1.32579e+08	1.83762e+08	1.15599e+08	2.86209e+08	1.40066e+08	1.76838e+08	2.0792e+08	7.06273e+07	2.49166e+08	1.9355e+08	2.58306e+08	2.80927e+08	2.06833e+08	5.54878e+08	5.12545e+07	7.63875e+07	7.00752e+07	4.91125e+07	2.00588e+08	1.26537e+08	2.83332e+07	3.31483e+08	6.13011e+07	8.5589e+07	1.86479e+08	2.74165e+08	1.52497e+08	1.22474e+08	5.07141e+07	2.11701e+08	7.72051e+07	7.15777e+07	2.06118e+08	7.65348e+07	1.25044e+08	8.46873e+07	1.08178e+08	6.44561e+07	4.468e+07	8.81917e+07	4.67914e+07
P08519	sp|P08519|APOA_HUMAN	1.85909e+07	8.27707e+07	4.06939e+08	8.83136e+08	2.97944e+09	1.01164e+09	1.98646e+08	1.52016e+08	1.76585e+08	2.22013e+08	4.2335e+08	2.77691e+08	2.78957e+07	3.27958e+08	1.02603e+08	3.11317e+08	2.24427e+08	8.77307e+07	2.49761e+08	7.4236e+07	5.0151e+07	1.28887e+09	7.62412e+08	9.01424e+08	1.75788e+08	1.82609e+07	2.23392e+09	5.93617e+08	3.07084e+07	1.48583e+08	3.67734e+08	2.83892e+08	5.78816e+07	4.84168e+07	2.01331e+07	1.00998e+09	3.01152e+07	2.91127e+08	4.43681e+08	2.84356e+08	7.34889e+08	2.0964e+08	9.25983e+08	1.97368e+09	1.65279e+09	1.20597e+07	1.5485e+08	3.61728e+08
P08567	sp|P08567|PLEK_HUMAN	666993	577089	1.30708e+06	1.48522e+06	598854	2.3021e+06	6.30086e+06	1.27325e+06	4.8147e+06	3.1167e+06	3.7587e+06	1.08139e+06	1.89923e+06	2.78475e+06	729847	1.35511e+06	2.70678e+06	2.95051e+06	2.3227e+06	3.01938e+06	7.90578e+06	1.10603e+06	912334	935185	938159	5.87747e+06	3.86213e+06	570899	4.82647e+06	1.33193e+06	1.09249e+06	2.81541e+06	4.71312e+06	1.73607e+06	2.03409e+06	752105	4.7491e+06	1.2803e+06	585988	3.81004e+06	470946	2.07268e+06	1.1174e+06	617356	869106	1.36966e+06	1.96251e+06	779056
P08571	sp|P08571|CD14_HUMAN	1.45062e+06	1.14775e+06	2.7899e+06	1.82353e+06	2.10814e+06	1.78541e+06	926556	1.09214e+06	998894	1.29579e+06	686882	817283	1.91923e+06	795427	2.72312e+06	3.29972e+06	717333	945549	1.21047e+06	1.58009e+06	947638	2.7043e+06	1.49003e+06	1.46322e+06	1.39696e+06	1.30933e+06	869446	3.14901e+06	617348	3.22341e+06	3.13301e+06	2.37815e+06	1.1169e+06	3.48793e+06	3.94607e+06	3.54925e+06	993630	1.47099e+06	3.7848e+06	1.40666e+06	2.5997e+06	1.32294e+06	1.4686e+06	2.30332e+06	1.51863e+06	1.9124e+06	1.85009e+06	3.57225e+06
P08575	sp|P08575|PTPRC_HUMAN	3.04811e+06	2.18316e+06	2.27319e+06	1.9677e+06	2.35381e+06	3.64355e+06	1.36851e+06	1.5744e+06	1.71294e+06	1.36918e+06	1.46599e+06	2.40627e+06	1.97857e+06	1.93935e+06	2.24038e+06	4.04087e+06	2.51954e+06	1.86607e+06	2.35098e+06	2.22362e+06	1.59934e+06	1.47162e+06	2.96779e+06	3.28382e+06	1.93229e+06	1.9782e+06	1.32524e+06	2.8173e+06	1.43338e+06	2.71518e+06	2.71917e+06	1.81328e+06	1.71501e+06	2.14751e+06	2.64396e+06	1.9796e+06	1.36358e+06	3.34156e+06	3.70717e+06	1.74538e+06	3.43139e+06	1.63681e+06	1.8861e+06	3.54656e+06	2.87807e+06	2.87698e+06	2.69201e+06	3.13917e+06
P08603	sp|P08603|CFAH_HUMAN	1.00271e+07	1.31461e+07	1.35302e+07	5.02792e+06	6.89669e+06	1.7019e+07	1.44105e+07	1.82512e+07	1.87532e+07	1.36385e+07	9.46319e+06	1.61731e+07	1.6007e+07	1.03582e+07	2.5776e+07	1.2581e+07	7.81676e+06	9.89888e+06	5.65145e+07	6.73418e+06	2.93222e+06	1.73009e+07	1.71026e+07	1.92192e+07	1.32766e+07	1.44629e+07	1.05908e+07	2.39924e+07	9.89957e+06	2.60798e+07	3.10427e+07	2.9881e+07	1.26783e+07	1.66363e+07	3.68877e+07	3.29707e+07	7.75964e+06	1.35539e+07	1.0873e+07	5.17655e+06	6.88408e+06	1.05715e+07	1.15305e+07	1.34249e+07	1.89684e+07	1.75351e+07	4.29544e+07	2.65693e+07
P08637	sp|P08637|FCG3A_HUMAN	12554.4	28733.1	15499.3	18736.4	9096.39	56424.6	8436.12	11795.3	23013.7	27118.7	57333.5	39713.7	22102.4	36773.3	66564.7	65903.4	81381.9	23803.2	32835.7	28408.5	8531.81	21081.4	36603.6	18628.7	13579.9	9094.38	14097.9	13868.1	35134.1	8945.92	22012.2	18866.7	10513.3	27697.6	18488.6	61648.1	4177.68	56988.6	102515	38594.8	46070.7	29922.7	17507.2	24736.6	43603.6	53356.6	41914.8	25495.1
P08697	sp|P08697|A2AP_HUMAN	8.5788e+06	5.04781e+06	1.06558e+07	5.64406e+06	7.03149e+06	2.96002e+06	3.18936e+06	1.96622e+06	2.3957e+06	3.07646e+06	1.82568e+06	2.77362e+06	2.61335e+06	2.05776e+06	4.66004e+06	3.04177e+06	1.85859e+06	1.55807e+06	3.82965e+06	4.65588e+06	3.31962e+06	1.87922e+07	6.39621e+06	6.19299e+06	1.15592e+07	2.39139e+06	2.14907e+06	5.3041e+06	1.7488e+06	3.22786e+06	5.22031e+06	4.946e+06	2.35878e+06	5.31452e+06	6.07417e+06	5.10952e+06	1.95945e+06	3.19941e+06	2.27851e+06	1.71982e+06	2.94134e+06	7.86142e+06	8.03936e+06	5.3825e+06	1.02355e+07	3.5754e+06	5.46974e+06	3.9794e+06
P08754	sp|P08754|GNAI3_HUMAN	330567	246685	143194	186134	488797	116946	77162.3	71134.2	63597.7	292432	92043.5	90786.1	106073	278776	65927.3	105433	23155.2	30218	70062.8	79190.7	61917.8	205549	226897	244772	268167	130285	47531.2	267918	42693.7	71198.3	52714	42442.8	54924.6	73092.5	55764.7	52252.7	64906.5	251701	137621	93192.7	167165	74875.9	168997	122750	244448	116763	43445.5	102598
P08758	sp|P08758|ANXA5_HUMAN	656409	1.2112e+06	880325	474018	797952	1.32923e+06	5.55706e+06	1.22226e+06	1.2966e+06	1.11889e+06	4.15659e+06	1.34777e+06	871290	1.80693e+06	1.14998e+06	5.40384e+06	1.19763e+06	1.93295e+06	3.04003e+06	2.60504e+06	3.26343e+06	1.49962e+06	647547	1.43121e+06	1.73917e+06	1.02315e+06	1.63498e+06	874885	2.62006e+06	943051	1.27861e+06	2.33057e+06	1.6376e+06	1.46791e+06	1.32644e+06	931739	665253	1.11657e+06	1.0776e+06	2.11939e+06	1.14088e+06	670131	573075	1.45453e+06	673011	1.2774e+06	920542	805990
P08779	sp|P08779|K1C16_HUMAN	594005	3.64776e+06	528960	299811	552956	741204	216351	861969	152910	821228	223148	245864	173427	183253	283461	311316	546690	714421	180766	272398	477129	423695	329973	380830	331107	380580	328366	280594	182791	299178	177798	317073	328293	144570	135850	298853	239190	743340	318869	230643	548427	196425	208150	477282	491673	2.49363e+06	130925	554727
P09104	sp|P09104|ENOG_HUMAN	147271	90605.4	120881	84557	271382	147437	125004	81274.8	70420.8	187546	131669	107316	395832	129619	32672	86887.1	105329	97451.8	115539	120315	69099.4	85050.2	159075	337357	133317	80813.2	69222.2	120653	132389	173553	266672	811827	182154	71451.7	13344.1	41507.6	70037.6	108912	336680	97540	388712	182676	118488	131308	137235	40182	107358	239709
P09211	sp|P09211|GSTP1_HUMAN	424623	310358	1.17198e+06	891369	365132	677054	2.00936e+06	1.12763e+06	1.71255e+06	1.44347e+06	2.58905e+06	1.18946e+06	927241	2.28547e+06	1.10986e+06	1.31222e+06	1.26678e+06	1.49678e+06	1.56546e+06	1.24194e+06	2.9996e+06	357329	368881	348383	360704	1.27856e+06	883316	1.14299e+06	2.22676e+06	622254	1.28335e+06	1.42782e+06	2.38748e+06	1.92475e+06	1.42809e+06	636734	2.07427e+06	924232	1.65449e+06	2.16247e+06	594658	204129	388921	593974	354133	593908	1.33751e+06	473911
P09382	sp|P09382|LEG1_HUMAN	920927	331408	751730	506849	493703	368906	236060	240434	224862	315787	265226	664958	320026	181687	337722	503485	312296	219817	309249	551019	115127	454650	416640	487769	343782	392287	142211	620879	271493	580692	227306	474143	237076	344313	447226	953494	253855	460628	739441	954173	599330	319031	702524	988718	363924	711771	177181	586019
P09486	sp|P09486|SPRC_HUMAN	1.0425e+06	610442	711152	865438	426644	833503	1.16349e+06	904917	2.3769e+06	1.13115e+06	2.82581e+06	759982	2.50354e+06	3.14079e+06	974927	444852	1.0787e+06	1.25312e+06	1.15427e+06	2.17799e+06	2.26361e+06	451171	872671	444029	466865	2.3154e+06	1.12179e+06	997960	1.73619e+06	707733	578159	1.17044e+06	1.43564e+06	1.31342e+06	1.42119e+06	434998	2.95708e+06	387260	384011	1.95041e+06	821669	627093	645422	534002	881016	808324	1.07878e+06	764962
P09488	sp|P09488|GSTM1_HUMAN	74912.6	85556.1	40452.5	22868.8	30729.2	27463.9	44121.6	69770.2	9366.3	58515.6	46028.4	19225.5	30575.1	22241.1	7760.38	39596.4	76936.8	13052.1	17561.9	17792.9	13036.7	29888.3	46610	27507.6	9892.58	29389.7	74660.2	104829	46491.3	70207.9	14444.9	18879.6	87407.6	16221	6436.37	15037.3	15011.5	43091.5	11259.4	13187.8	38397.6	33160.3	30518.5	148440	41021.3	71313.9	22840.5	92738.1
P09493	sp|P09493|TPM1_HUMAN	1.60604e+06	526557	747142	641827	820577	928884	698173	888471	1.2351e+06	1.06136e+06	1.62397e+06	668351	923329	1.02716e+06	836607	830741	829342	1.23319e+06	892754	1.19481e+06	375652	709296	457027	954864	787581	786960	2.10543e+06	518718	1.18614e+06	830785	497325	1.15999e+06	950591	745415	617100	344872	1.34894e+06	1.2178e+06	527621	1.03475e+06	1.51003e+06	569540	779311	1.30543e+06	508173	397546	6.09912e+06	824562
P09496	sp|P09496|CLCA_HUMAN	1.13238e+06	592098	1.88648e+06	890690	348868	773355	878716	811639	1.03339e+06	915022	1.26854e+06	1.50535e+06	763108	1.39388e+06	1.09337e+06	1.2495e+06	754544	832264	570039	921986	556415	588175	2.0004e+06	903825	1.87261e+06	1.15992e+06	1.17383e+06	802720	707743	111991	941060	1.37822e+06	1.69618e+06	165777	810560	1.02638e+06	1.08642e+06	591861	849075	1.0084e+06	941663	287074	904686	713556	2.0246e+06	1.28388e+06	1.02585e+06	2.47679e+06
P09497	sp|P09497|CLCB_HUMAN	155497	24470.1	606136	58110.9	39367.1	150655	66324.1	220996	157121	198601	98509.9	48864.3	45723.1	113000	65868.5	256152	74088.2	183590	684943	608992	82663.7	55746.1	29083.4	31293.7	144253	57925.7	75243.7	619706	66609.1	350725	732478	18881.5	160712	20229.3	60570.4	8386.01	13190.4	271213	65789.7	110282	391155	25220.6	230292	344764	87330.8	113708	15512.7	779373
P09525	sp|P09525|ANXA4_HUMAN	284871	646773	402789	308344	197367	368180	272449	257146	147757	342657	308655	420841	122959	192407	162922	577524	210872	196818	628938	198788	208789	285179	721781	254360	321517	373101	152664	153735	352021	290448	184149	154849	248897	162641	224346	465817	167623	233209	196370	249744	588429	203155	325269	247680	367371	189747	212079	264463
P09543	sp|P09543|CN37_HUMAN	132422	101202	342022	94745.6	111049	15641.8	192536	31186	128520	155391	216492	187319	112510	363553	242917	103465	156391	93277	941385	128833	255544	3.27074e+06	99837.5	41152.2	62396.4	142970	150400	78260.7	99134.7	540050	555378	94792.2	132394	116343	127552	1.32499e+06	125710	359886	99185	125783	1.46017e+06	52476.5	104224	272097	187202	169539	161791	882364
P09622	sp|P09622|DLDH_HUMAN	16676.7	22576.3	40925.2	18758.4	53265.5	24487	109639	16766	27741.6	22069.8	38197.5	46410.1	40461.7	40388.4	26579.3	75881.5	36730.8	62486.3	20182	35344.4	39328.4	37557.9	43722.8	35026.3	44997.8	40526	110094	69453.8	31296.4	67788.8	29318.3	16876.5	78201.5	27668.4	24114.3	15484.5	47260.8	90874.8	10304.7	38441.5	60533.1	25434.3	125826	12329	9967.37	50776.2	22417.8	15338.3
P09871	sp|P09871|C1S_HUMAN	1.75072e+06	1.53024e+06	5.37005e+06	1.04694e+06	2.13883e+06	909893	836758	713320	881134	1.2801e+06	619104	936714	964239	613496	1.9031e+06	881174	1.00573e+06	605877	809681	865598	1.11621e+06	2.38559e+06	1.03555e+06	1.84555e+06	2.10009e+06	687095	917276	1.45585e+06	647757	1.29662e+06	1.74555e+06	2.03779e+06	857701	1.20188e+06	1.70485e+06	1.9829e+06	684339	1.72635e+06	1.6731e+06	397583	2.19499e+06	1.21323e+06	1.58796e+06	1.67721e+06	1.8319e+06	1.13125e+06	2.28679e+06	2.27118e+06
P0C0L4	sp|P0C0L4|CO4A_HUMAN	5.28623e+06	1.18815e+07	6.33298e+06	4.27586e+06	1.48887e+06	710291	5.55413e+06	919082	527356	1.93973e+06	1.28257e+06	1.04299e+06	869634	804835	4.05243e+06	4.88358e+06	389172	191090	270201	614970	2.98324e+06	1.49895e+07	8.88207e+06	1.90529e+07	4.59418e+06	3.44971e+06	3.38625e+06	976111	828128	346320	949682	871857	573943	487877	3.69813e+06	1.67089e+06	569322	2.01136e+06	997687	559252	672480	7.83985e+06	4.59488e+06	3.36348e+06	3.93582e+06	2.13595e+06	1.12306e+07	728653
P0C0L5	sp|P0C0L5|CO4B_HUMAN	896063	2.05424e+06	1.17502e+06	466933	857826	521799	319689	402824	265075	429898	190273	332876	489092	175400	1.07934e+06	410356	411428	387606	576487	344338	544596	2.07208e+06	1.18006e+06	6.89429e+06	1.58747e+06	372119	179065	508488	141885	750649	863547	285087	98302.7	1.0239e+06	1.53253e+06	1.3298e+06	497429	210418	1.04258e+06	435789	363028	1.84286e+06	969812	731904	1.27712e+06	409924	896680	607006
P0CG05	sp|P0CG05|LAC2_HUMAN	635137	224884	656272	342775	228970	157511	143557	212784	337914	107752	88647.6	495630	126752	177181	357481	333486	100680	98183	153811	177390	150178	266418	332980	221756	267449	275727	108423	406328	187473	253769	228525	181414	331939	84849.4	192169	298635	207733	259751	991255	199054	91387.8	279627	330880	475361	167297	332420	128333	433737
P0CG06	sp|P0CG06|LAC3_HUMAN	76771	40378.3	73044.3	72788.1	252946	32054.8	86420.6	29689	74986.9	55245.5	15488.6	1.37031e+06	1.30663e+06	37910.2	62282.9	86951.4	84080.6	50719.8	47972.6	666209	33508.8	162170	74544.7	83749.8	79744.6	14570.2	130177	789477	75482.3	126559	204219	10635.6	95963.5	17851.8	119543	167733	13613.3	21589.6	261377	2.05191e+06	746636	65421.3	43830.5	50699.3	78428.9	38153.2	45543.3	125879
P0DJI8	sp|P0DJI8|SAA1_HUMAN	794478	5.9507e+06	1.7132e+06	605473	2.60847e+06	4.42155e+07	464457	511976	705575	1.06728e+06	1.25776e+07	2.37022e+06	4.97143e+06	844581	836495	1.67762e+06	2.07356e+07	3.86427e+06	3.43085e+06	2.15214e+06	704494	3.24231e+06	1.51206e+06	1.00938e+06	2.28567e+06	1.61278e+06	9.33114e+06	999274	1.6809e+07	8.02875e+07	4.42703e+06	1.85073e+07	517764	3.60408e+06	2.62624e+07	4.56933e+06	842768	7.72473e+06	2.12757e+06	560856	615301	1.2567e+06	955242	988101	3.26508e+06	4.20258e+06	1.13687e+06	3.97181e+06
P0DJI9	sp|P0DJI9|SAA2_HUMAN	899072	5.95118e+06	803709	363062	1.4044e+06	2.00069e+07	323374	290493	575605	700229	2.69304e+06	1.25016e+06	3.61909e+06	256587	1.29054e+06	576985	1.00273e+07	901680	849751	790957	329585	1.941e+06	905938	927946	2.60965e+06	585275	4.47858e+06	508795	7.87246e+06	3.9734e+07	878142	1.01066e+07	365612	1.0418e+06	1.06515e+07	2.29567e+06	495989	4.03522e+06	2.39243e+06	741724	91577.6	72337.9	192505	1.65563e+06	2.05782e+06	1.38123e+06	513208	1.43796e+06
P0DMN0	sp|P0DMN0|ST1A4_HUMAN	28230.9	60893.5	90121.8	124367	46220.6	75596.1	195499	144006	176137	130560	273575	141232	110707	306915	109917	135682	206153	248487	249077	228841	698333	51124.8	132069	69658.2	68427.2	255186	142941	135625	381676	85367.6	83881.6	107728	126420	227182	161829	58961.6	487373	178457	102697	171664	76760	233573	109533	220864	55053.1	14272.7	106897	77833.8
P0DMV9	sp|P0DMV9|HS71B_HUMAN	3.91691e+06	1.91221e+06	2.63502e+06	2.21997e+06	1.95667e+06	2.10182e+06	3.23152e+06	3.14219e+06	3.13732e+06	2.61195e+06	4.82466e+06	3.0387e+06	3.4618e+06	3.68057e+06	2.11118e+06	2.68225e+06	3.63198e+06	4.04834e+06	5.4573e+06	3.44078e+06	3.3421e+06	2.08419e+06	2.26992e+06	3.09759e+06	2.17894e+06	4.41925e+06	3.03294e+06	2.04308e+06	5.24352e+06	2.41782e+06	2.2251e+06	2.08672e+06	2.72225e+06	2.33202e+06	1.61515e+06	1.30108e+06	3.60048e+06	3.21464e+06	7.15827e+06	3.62052e+06	1.96861e+06	2.4357e+06	3.04263e+06	1.6413e+06	1.24133e+06	2.94858e+06	3.36208e+06	1.87037e+06
P10124	sp|P10124|SRGN_HUMAN	9128.28	19410.7	137754	11998.6	51386.7	11577.2	11283.4	82004.8	25246.8	16067.4	23574.4	13059	8213.07	249209	17120.5	8656.71	24540.1	24763.2	276726	17917.6	48946.8	39824.6	13641.5	93754.3	93537.7	2668.62	97886.6	15786.9	19222.6	4299.36	8401.9	12803.7	2310.69	6878.49	19326.1	130120	2607.11	78581.4	18828	11961.7	99149.2	4346.86	156728	43931.5	61953.1	135466	185044	194946
P10301	sp|P10301|RRAS_HUMAN	100501	70051.2	389157	59709.8	92219.9	191718	41327.4	130124	18190.5	153642	27264	68642.8	40856.8	49120.1	81753.5	69422.3	54030.6	28422.7	45512.3	34573.9	83051.4	68148.9	238045	256402	294379	46091.1	85428.6	151469	72750.4	252550	25086.2	50584.7	50723	66250.5	35278.6	22419.4	38709.5	229319	26717.8	42567.8	91830.1	39369.3	187263	35384	339770	141191	197389	205916
P10599	sp|P10599|THIO_HUMAN	108115	531208	49495.3	69681.8	131854	703228	191436	67394.8	71594.9	88046.1	77355.4	90917	167744	84307.4	289405	47329.4	92262.9	93824.9	178665	481542	223546	643970	260678	700349	504710	368746	315991	200786	356478	129860	67262.2	53158.3	229861	218876	29348	74835.2	292657	457500	82299.4	105074	366144	62263.1	529034	555173	1.47699e+06	48727.5	411054	749703
P10643	sp|P10643|CO7_HUMAN	2.60084e+06	2.00343e+06	4.06334e+06	1.88923e+06	4.65123e+06	1.77512e+06	797127	786871	958231	999159	484610	855859	745927	389796	1.59177e+06	906166	527047	447117	931724	1.2382e+06	1.73419e+06	6.7454e+06	5.56562e+06	5.2945e+06	3.043e+06	989703	1.0542e+06	1.82694e+06	541686	1.98165e+06	1.85062e+06	1.56573e+06	840825	1.16541e+06	1.32843e+06	1.07988e+06	671982	942489	984220	541810	645011	3.39009e+06	2.10611e+06	1.32574e+06	1.40593e+06	1.63509e+06	2.11268e+06	2.25152e+06
P10644	sp|P10644|KAP0_HUMAN	771404	1.65466e+06	2.15058e+06	2.20355e+06	1.83332e+06	1.33421e+06	3.72955e+06	1.42404e+06	2.36022e+06	1.33389e+06	3.23716e+06	4.31804e+06	1.75645e+06	2.19711e+06	947726	2.76532e+06	2.70513e+06	3.10853e+06	2.75865e+06	2.46206e+06	4.26171e+06	2.03325e+06	1.3773e+06	2.29681e+06	2.18424e+06	2.30212e+06	1.88532e+06	1.16215e+06	4.03963e+06	1.35551e+06	2.07619e+06	2.51017e+06	2.47558e+06	2.32336e+06	2.70009e+06	1.77253e+06	2.16176e+06	1.23447e+06	1.67606e+06	2.28817e+06	2.6257e+06	2.2404e+06	1.78905e+06	1.97296e+06	2.13098e+06	1.69801e+06	1.12639e+06	1.18736e+06
P10646	sp|P10646|TFPI1_HUMAN	482728	185209	441490	295849	573688	400901	592401	268893	540644	301944	669046	893242	1.51663e+06	925406	774327	481271	467355	442899	339685	429679	112281	538769	817725	865631	575645	472662	739330	817488	250225	691190	1.77543e+06	831807	455846	630705	1.06767e+06	2.46938e+06	671211	2.10462e+06	627346	577117	764981	752737	573474	580301	346486	1.51721e+06	748692	1.08401e+06
P10809	sp|P10809|CH60_HUMAN	1.55433e+06	1.95835e+06	1.82186e+06	1.42976e+06	2.23013e+06	1.71368e+06	2.35195e+06	1.58977e+06	2.62028e+06	1.68152e+06	2.71768e+06	1.31864e+06	2.92194e+06	3.51681e+06	1.83291e+06	1.38317e+06	1.69985e+06	2.44483e+06	1.45991e+06	2.32246e+06	2.62604e+06	3.30735e+06	1.72944e+06	1.97697e+06	1.9275e+06	3.2172e+06	2.31941e+06	1.80297e+06	2.25258e+06	1.15248e+06	1.27503e+06	1.72686e+06	2.05501e+06	2.68329e+06	2.55777e+06	879413	3.61014e+06	1.06406e+06	1.21625e+06	2.65613e+06	2.81051e+06	2.07217e+06	2.4216e+06	1.85739e+06	2.12328e+06	951905	1.30595e+06	1.9638e+06
P10909	sp|P10909|CLUS_HUMAN	1.12912e+08	1.33626e+08	5.22414e+07	4.80339e+07	7.30565e+07	5.21914e+07	4.91498e+07	6.06179e+07	4.01991e+07	4.02724e+07	5.17268e+07	8.25393e+07	4.4445e+07	5.50068e+07	1.37547e+08	8.32157e+07	1.51691e+08	4.62615e+07	5.78893e+07	6.43324e+07	2.22363e+07	6.59227e+07	5.42512e+07	6.85848e+07	7.79638e+07	2.69774e+07	6.17861e+07	1.42424e+08	4.33952e+07	8.18064e+07	1.00939e+08	5.1409e+07	4.67697e+07	7.71405e+07	9.12588e+07	1.13938e+08	3.4526e+07	1.52662e+08	1.16412e+08	4.68761e+07	2.43505e+07	4.05266e+07	4.38429e+07	5.8502e+07	9.22771e+07	9.56128e+07	5.52319e+07	9.94792e+07
P11021	sp|P11021|GRP78_HUMAN	6.20183e+06	2.84872e+06	4.13834e+06	3.1226e+06	3.86115e+06	4.56941e+06	5.28072e+06	4.51325e+06	8.41855e+06	5.78852e+06	1.01563e+07	3.24833e+06	9.25599e+06	9.28496e+06	4.87825e+06	1.98546e+06	4.87978e+06	7.9834e+06	3.12979e+06	7.14574e+06	8.20105e+06	3.77751e+06	2.82285e+06	2.78748e+06	3.93314e+06	9.95138e+06	6.23078e+06	4.38171e+06	6.63192e+06	3.44728e+06	4.02206e+06	5.52479e+06	8.06695e+06	7.34298e+06	5.94126e+06	4.22967e+06	1.1837e+07	3.86857e+06	3.01036e+06	8.26251e+06	4.65065e+06	3.65496e+06	4.44145e+06	4.03838e+06	3.86139e+06	3.62746e+06	4.46842e+06	3.15823e+06
P11142	sp|P11142|HSP7C_HUMAN	6.47429e+06	7.48153e+06	4.48383e+06	8.74505e+06	5.8858e+06	9.86104e+06	1.64594e+07	1.255e+07	1.5542e+07	1.20103e+07	2.38956e+07	1.23247e+07	1.76845e+07	1.8237e+07	1.03479e+07	1.27757e+07	1.43989e+07	1.62217e+07	1.30875e+07	1.65228e+07	2.78579e+07	5.83942e+06	6.89474e+06	5.65801e+06	4.9005e+06	2.24509e+07	1.13392e+07	6.05935e+06	2.11387e+07	8.00209e+06	9.02906e+06	1.16241e+07	1.67307e+07	1.56251e+07	1.29812e+07	1.08102e+07	2.12864e+07	1.21014e+07	3.25353e+07	1.67638e+07	5.51108e+06	9.24407e+06	6.17234e+06	7.65158e+06	6.43917e+06	9.43857e+06	9.2702e+06	6.88914e+06
P11166	sp|P11166|GTR1_HUMAN	5.26704e+06	518539	1.47244e+06	2.94308e+06	581715	422073	240576	5.28227e+06	2.06659e+06	2.05326e+06	2.71648e+06	3.59719e+06	2.16773e+06	1.82793e+06	4.85114e+06	4.50314e+06	1.83111e+06	307250	343648	2.86699e+06	579999	2.5945e+06	3.80022e+06	386040	528076	1.6426e+06	1.89606e+06	2.36276e+06	1.13763e+06	4.39846e+06	2.59568e+06	703833	5.32815e+06	2.35835e+06	2.05348e+06	600337	1.3956e+06	3.86786e+06	7.14144e+06	3.13137e+06	3.28911e+06	1.47384e+06	2.20335e+06	5.34219e+06	5.55923e+06	1.59925e+06	3.27764e+06	740848
P11169	sp|P11169|GTR3_HUMAN	997310	1.55411e+06	377873	4.72049e+06	878668	4.31648e+06	5.39439e+06	2.48039e+06	3.94066e+06	3.02337e+06	4.58697e+06	2.40209e+06	5.76274e+06	4.8616e+06	1.22067e+06	2.65174e+06	3.62718e+06	4.53653e+06	1.95132e+06	3.83797e+06	9.45592e+06	836639	2.19817e+06	1.15117e+06	852698	6.20737e+06	2.48787e+06	554072	5.1784e+06	1.08149e+06	1.73909e+06	3.75037e+06	5.92851e+06	4.89086e+06	3.43004e+06	1.13365e+06	6.632e+06	1.51537e+06	2.05639e+06	6.34726e+06	2.67486e+06	2.75403e+06	2.02115e+06	1.9885e+06	1.46435e+06	766213	1.98015e+06	845956
P11171	sp|P11171|41_HUMAN	1.41627e+06	1.08574e+06	1.13413e+06	963514	740865	1.5686e+06	617067	1.61029e+06	1.23076e+06	1.41631e+06	652996	1.72685e+06	436948	4.15013e+06	1.19188e+06	847525	855721	444704	3.24088e+06	808488	952724	1.02998e+06	1.94715e+06	971931	1.03786e+06	739036	711826	752738	601940	2.34129e+06	800599	542196	1.61579e+06	722002	528722	1.49208e+06	618771	1.14891e+06	1.7566e+06	1.36823e+06	1.11902e+06	610286	775792	976107	810496	2.44775e+06	1.20961e+06	1.45352e+06
P11216	sp|P11216|PYGB_HUMAN	1.04586e+06	377896	1.09019e+06	536040	732337	1.16489e+06	846767	984222	332202	1.09381e+06	353444	907317	277819	382799	227781	1.47512e+06	264062	368027	585472	558633	567522	769985	861751	1.02932e+06	1.17339e+06	830154	753961	1.46918e+06	243603	1.15541e+06	1.13396e+06	1.88785e+06	346968	198114	977079	1.81288e+06	538459	802954	547630	275601	1.42282e+06	549217	623432	426094	701351	231059	160208	2.01423e+06
P11234	sp|P11234|RALB_HUMAN	405087	844336	469773	480081	763121	597265	1.07115e+06	749848	708403	467888	399707	803862	391677	833809	719676	1.08763e+06	935262	715951	911517	466699	2.11834e+06	537647	697009	678134	550316	690791	527313	293841	1.16428e+06	626746	692364	366650	1.07699e+06	873445	700006	559957	984551	654888	854907	731860	780139	792653	519470	670233	802655	742425	480017	238855
P11277	sp|P11277|SPTB1_HUMAN	1.32617e+07	7.0785e+06	5.59993e+06	8.95495e+06	1.12915e+07	1.00709e+07	6.48567e+06	2.0384e+07	8.32278e+06	6.06456e+06	5.52267e+06	6.01001e+06	4.42496e+06	6.46243e+06	9.57913e+06	9.13857e+06	4.71137e+06	2.58726e+06	4.3069e+06	5.56122e+06	3.56395e+06	1.01755e+07	1.37634e+07	7.13556e+06	9.91052e+06	4.38212e+06	8.90948e+06	1.01722e+07	5.38272e+06	1.11246e+07	1.15712e+07	5.84324e+06	1.85986e+07	6.31445e+06	7.15287e+06	1.31014e+07	5.06794e+06	1.00594e+07	1.47537e+07	5.08338e+06	1.14523e+07	5.64031e+06	1.07503e+07	1.19932e+07	2.21991e+07	1.87503e+07	1.76794e+07	1.48012e+07
P11310	sp|P11310|ACADM_HUMAN	73183.6	223413	185579	220097	1.05195e+06	550136	182544	158345	193057	155924	261117	135746	196706	244238	104412	280470	375416	161380	431073	166086	264633	210414	285126	853528	163143	176747	131519	89411.5	283958	109016	218455	175002	152786	169088	197112	517616	375549	42947.2	463242	288686	2.67091e+06	190197	141574	424192	288495	231197	81713.8	682114
P11413	sp|P11413|G6PD_HUMAN	349442	1.18087e+06	1.24562e+06	606984	901574	463007	818166	433744	723584	608685	750136	1.10681e+06	860248	639407	301824	693496	1.3805e+06	619138	1.0552e+06	473828	529241	642112	831905	427070	1.37383e+06	782665	936163	411709	1.25387e+06	641778	688314	594902	774114	590627	578889	792498	944009	612636	352555	741813	1.39642e+06	709754	361656	572763	554223	1.84263e+06	758431	512971
P11586	sp|P11586|C1TC_HUMAN	167068	318302	169819	225669	397857	87527	74536.5	121547	76700.1	100958	153983	63167.1	131961	102381	87210.5	112346	186244	106444	122108	107389	130973	112995	306894	37605	434566	83821.9	591984	69487	113036	99032.9	58783.2	211460	44424.1	47002.1	44072	108169	88338.4	69268.3	132253	104600	520979	175848	191513	263005	280249	193359	213140	68202.5
P11597	sp|P11597|CETP_HUMAN	2.39971e+06	1.11425e+06	2.877e+06	1.04799e+06	2.46062e+06	1.0904e+06	801168	1.2023e+06	520273	260984	362273	1.05728e+06	419166	409046	1.29549e+06	1.96174e+06	411588	898520	1.17124e+06	1.45419e+06	358285	1.33619e+06	1.88186e+06	1.55137e+06	1.42545e+06	321098	1.37651e+06	2.8909e+06	502095	2.51921e+06	1.26553e+06	1.25749e+06	728873	1.4039e+06	1.60711e+06	1.83368e+06	814896	1.94967e+06	1.51163e+06	686675	628061	1.15262e+06	1.49719e+06	3.7678e+06	4.349e+06	1.01541e+06	2.56916e+06	1.5387e+06
P12081	sp|P12081|SYHC_HUMAN	115262	208605	160937	101561	196352	32333.9	107080	267670	69770.8	126995	27483.7	357163	154560	68888.9	470372	350512	85796	123074	158735	230817	167557	26044.7	87914.1	158136	98254.8	118310	111204	210538	106404	91474.8	359862	120829	101759	244075	152670	1.24121e+06	99313.1	198869	123438	310052	330376	72814.4	42367.3	75676.3	122224	376230	1.9713e+06	280747
P12109	sp|P12109|CO6A1_HUMAN	36461.7	31757.3	48044.5	34127.4	35347.3	15322.2	21069.2	24977.7	24784	47700.8	9602.25	23423.7	24484.5	22813.6	46415	16460.1	18528.5	28026.9	37142	16773.4	45193.3	86642.1	45148.9	43527.2	36869.5	7627.75	45310.4	29702.1	23274.7	32182.9	34356.2	60707.3	18638.5	19192.6	17557.6	40813.7	21106	98192.4	39290.2	22861.4	140410	55839.2	38352.1	39230.7	64555.3	27728.3	9051.73	19794.5
P12111	sp|P12111|CO6A3_HUMAN	1.03606e+06	1.20985e+06	2.63847e+06	970782	932556	1.01564e+06	668083	864588	1.29315e+06	1.00171e+06	866330	1.51906e+06	1.61604e+06	2.34108e+06	1.4419e+06	1.62704e+06	1.00859e+06	984725	671126	968126	501179	929630	1.61457e+06	1.92875e+06	1.46161e+06	510321	758565	2.79774e+06	959287	906959	2.53137e+06	1.27297e+06	894956	1.66112e+06	2.43504e+06	3.58281e+06	626073	1.59416e+06	1.694e+06	1.121e+06	2.59478e+06	1.31091e+06	1.13995e+06	2.08771e+06	1.02924e+06	1.05935e+06	782875	1.37334e+06
P12259	sp|P12259|FA5_HUMAN	1.59832e+07	2.01433e+07	2.31497e+07	1.79581e+07	1.32193e+07	1.77037e+07	2.30586e+07	2.07735e+07	1.453e+07	2.15592e+07	2.54147e+07	1.57291e+07	4.18258e+07	2.98103e+07	2.86879e+07	1.93932e+07	1.2947e+07	1.25857e+07	2.09416e+07	2.22606e+07	3.65371e+07	1.83783e+07	1.26774e+07	2.67646e+07	1.54408e+07	2.04663e+07	1.66059e+07	1.56129e+07	1.04312e+07	2.5988e+07	3.79914e+07	1.85591e+07	2.73318e+07	2.61872e+07	1.8917e+07	1.2915e+08	2.04435e+07	2.30662e+07	4.56348e+07	2.50037e+07	1.16864e+07	2.80154e+07	2.77037e+07	1.53247e+07	8.2218e+06	1.8358e+07	1.20872e+07	2.87891e+07
P12318	sp|P12318|FCG2A_HUMAN	61622.8	123379	101568	142076	1.64557e+06	163300	253889	79683.4	118738	96070.5	318934	142958	137699	211860	147318	258024	200756	184021	83489.9	130681	1.05108e+06	98066.7	157806	403602	30550.8	419281	1.0989e+06	144531	200373	153220	102569	184198	94370.8	264387	188634	411990	276382	54881.4	389580	98424.9	45916.3	102039	55358.3	383882	97990.3	111726	40514.1	86231.6
P12429	sp|P12429|ANXA3_HUMAN	1.02898e+06	647435	1.16128e+06	982390	844046	807460	1.27859e+06	636972	847987	723849	799452	998858	807400	1.15225e+06	1.22982e+06	1.38947e+06	759762	1.12026e+06	1.81453e+06	480788	865323	1.38497e+06	831836	465715	691708	2.5524e+06	713974	1.17943e+06	1.80851e+06	723730	928228	1.11554e+06	1.33186e+06	2.19381e+06	1.01042e+06	925066	985031	917601	1.33995e+06	1.06217e+06	1.00905e+06	525418	722441	2.18769e+06	571824	2.65913e+06	1.16869e+06	852094
P12814	sp|P12814|ACTN1_HUMAN	1.66253e+07	6.90899e+06	9.70418e+06	1.94783e+07	4.9817e+06	1.14233e+07	2.00391e+07	2.12776e+07	3.60925e+07	1.85216e+07	3.85324e+07	1.77844e+07	3.01806e+07	4.41186e+07	1.7723e+07	1.14399e+07	2.30891e+07	2.93135e+07	1.3632e+07	2.90585e+07	3.02771e+07	7.66341e+06	1.24316e+07	1.0855e+07	1.31508e+07	2.98068e+07	2.31169e+07	1.58648e+07	2.87877e+07	1.34919e+07	1.51967e+07	1.66307e+07	2.60642e+07	1.93171e+07	2.29416e+07	1.50745e+07	4.97246e+07	7.9783e+06	1.5097e+07	3.47795e+07	7.86675e+06	1.66715e+07	1.43477e+07	1.21051e+07	1.0824e+07	7.02633e+06	9.7009e+06	5.12424e+06
P12821	sp|P12821|ACE_HUMAN	174793	334486	83889.4	130628	79562.8	78587.9	41622.5	110782	37347.1	68726	35852.4	92713.1	49676.4	54733.4	92064.7	67561.6	53395.8	35654.7	63664.8	78989.7	31662.5	234731	169932	117667	459799	38977.2	329316	73058.7	39549.2	82313.1	83477.3	82058	27937.5	41476.8	50882.8	109017	32748.5	132861	53756.5	74770.8	214969	194495	124513	48313.5	282878	141612	73274.2	104075
P12830	sp|P12830|CADH1_HUMAN	1.65382e+06	1.03779e+06	1.16286e+06	1.0484e+06	896781	405583	149331	604497	800556	646991	846388	948823	879227	943887	1.16849e+06	886158	1.45301e+06	232959	1.52098e+06	1.38261e+06	361364	840325	847878	450679	663103	203932	286094	1.07349e+06	283728	726089	1.07656e+06	1.78525e+06	864772	2.09259e+06	1.28518e+06	1.28864e+06	1.05356e+06	1.05779e+06	1.64319e+06	806269	454048	628102	875656	660145	719116	858814	433208	868059
P12931	sp|P12931|SRC_HUMAN	1.99257e+06	928154	2.08445e+06	2.77935e+06	1.49313e+06	1.71304e+06	4.45447e+06	1.23822e+06	1.99891e+06	1.59691e+06	3.22029e+06	1.60286e+06	2.07191e+06	2.71365e+06	443893	2.55838e+06	2.8265e+06	3.05679e+06	3.26023e+06	2.5491e+06	6.67173e+06	1.37445e+06	1.37191e+06	1.66331e+06	1.32005e+06	2.72248e+06	2.04093e+06	1.14895e+06	4.58925e+06	865723	879459	1.84082e+06	2.80863e+06	1.94459e+06	1.41755e+06	850029	2.41888e+06	993696	936106	2.54388e+06	1.89388e+06	1.79564e+06	1.36708e+06	1.23931e+06	992856	938935	611188	931553
P13073	sp|P13073|COX41_HUMAN	1.32916e+06	187493	1.10637e+06	671792	11394.8	444351	8652.2	609004	600447	959184	16873.6	15280.8	6078.4	29448.2	32669.1	476287	13625.6	147241	180644	8260.91	6482.96	25689.4	483562	929896	737977	244637	107418	630556	85503.6	99268.6	164660	20181.3	91785.9	139346	9501.16	17425.3	129741	493650	180830	134189	23646.7	21447.2	590431	67834.9	144171	26234.4	80911.7	863692
P13224	sp|P13224|GP1BB_HUMAN	3.9811e+06	5.06665e+06	1.4909e+06	2.82437e+07	6.67191e+06	1.70246e+07	4.18338e+07	1.01977e+07	2.41086e+07	1.574e+07	4.67956e+07	1.57248e+07	2.19875e+07	3.81836e+07	1.47721e+07	1.88469e+07	2.26088e+07	3.70258e+07	1.4373e+07	1.55e+07	9.30881e+07	3.58458e+06	1.03754e+07	7.39177e+06	9.37439e+06	2.21051e+07	2.16705e+07	3.91336e+06	4.25473e+07	5.8005e+06	6.56057e+06	2.19301e+07	1.83839e+07	2.08189e+07	1.72096e+07	4.51088e+06	4.04986e+07	7.8598e+06	4.15167e+06	2.78233e+07	1.21632e+07	1.82598e+07	8.31035e+06	1.91015e+07	9.72373e+06	5.69795e+06	1.23203e+07	5.22355e+06
P13489	sp|P13489|RINI_HUMAN	1.82968e+06	8.05267e+06	5.50047e+06	2.00023e+06	805984	4.12425e+06	2.3319e+06	607796	1.95852e+06	2.01948e+06	1.02818e+06	3.11083e+06	2.79741e+06	972737	5.74488e+06	4.32031e+06	758609	1.65814e+06	2.35436e+06	1.63135e+06	1.09877e+06	7.14495e+06	4.22385e+06	689829	718972	2.66574e+06	2.80071e+06	4.02009e+06	1.09688e+06	4.24582e+06	3.15874e+06	1.23622e+07	879210	4.34087e+06	5.24288e+06	6.0626e+06	2.29025e+06	3.66352e+06	3.3479e+06	1.37485e+06	1.63585e+07	7.13126e+06	940060	2.39063e+06	7.20524e+06	1.00873e+06	543697	4.22309e+06
P13501	sp|P13501|CCL5_HUMAN	27762.6	15081.3	14581.1	25213.8	39133.8	126840	177699	51273.9	264881	225874	300484	61630	217746	338820	80613.1	72366.9	156707	98361.4	171906	205048	126346	20783.5	35094.2	10453.5	51171.2	461613	191263	79012.3	223730	77607.3	319192	175718	186790	171690	173172	145737	589186	117937	73154.4	498739	35060	28439.3	34044.1	56437.2	36154.4	92677.1	161781	54147.9
P13591	sp|P13591|NCAM1_HUMAN	611291	502257	1.2901e+06	562244	735893	832289	568429	399682	582384	725012	508319	5.42303e+06	967624	499740	496364	3.13789e+06	297813	591647	2.16325e+06	634822	327563	1.10751e+06	623388	384364	718019	524641	264356	897770	300630	687577	958475	906368	767664	544311	729169	1.03371e+06	392655	534056	1.80023e+06	342263	2.58258e+06	805606	333365	2.18789e+06	429911	245340	769949	678127
P13598	sp|P13598|ICAM2_HUMAN	137470	119808	182463	146379	150665	175912	114291	128824	178876	130445	265725	182500	230699	244298	147177	533723	232846	254438	318511	176412	496024	157634	185159	113378	1.01768e+06	286477	110088	46514.8	445956	98202.8	122938	199365	248017	235336	178146	125956	212669	150066	184985	231396	577317	166427	41329.5	211963	86758.8	48919.8	151078	155839
P13639	sp|P13639|EF2_HUMAN	43629.8	16717.7	134067	14112.7	36263.3	28143.1	13137.3	16751.2	30076.3	22781.1	55495.3	53608	37108.7	25675.5	52181.8	30724.8	36597.2	23963.7	27604.6	23593.8	39583.9	44210.8	42745.9	33893.7	67374.2	26221.3	29782.2	70856.4	21414.6	27840.6	41843.5	28351.6	29998.4	44163.2	49596.5	33010.4	22304.4	33177.5	45595.3	23569.1	41928.8	26389.6	38943.1	18700.7	84982.9	13939.8	55151	25259.1
P13645	sp|P13645|K1C10_HUMAN	3.37011e+07	4.19184e+07	1.61342e+07	2.22971e+07	2.7157e+07	2.3351e+07	7.20091e+06	7.99919e+06	3.38485e+06	1.65849e+07	2.70184e+06	4.62514e+06	2.49561e+06	5.70224e+06	1.03108e+07	8.35952e+06	6.39728e+06	2.62441e+07	8.92793e+06	1.62056e+07	2.26419e+06	1.88823e+07	1.1411e+07	1.01051e+07	1.56339e+07	6.97943e+06	3.89553e+07	1.61617e+07	3.37563e+06	5.22441e+06	1.78358e+07	4.82775e+06	2.79513e+06	1.08409e+07	6.72251e+06	1.2614e+07	4.74826e+06	1.67413e+07	5.67617e+06	4.52815e+06	1.02578e+07	9.26501e+06	9.1795e+06	2.68594e+07	7.46504e+06	6.74971e+07	7.37773e+06	1.62934e+07
P13647	sp|P13647|K2C5_HUMAN	3.22603e+06	7.57037e+06	3.09849e+06	2.48149e+06	2.00205e+06	1.80478e+06	1.01608e+06	1.36378e+07	998659	1.31446e+06	591308	674017	377437	685794	1.87144e+06	1.2021e+06	1.72172e+06	3.05736e+06	651607	1.43002e+06	877612	3.07844e+06	2.21578e+06	3.93856e+06	2.07078e+06	621641	4.18558e+06	1.79711e+06	605806	2.16169e+06	2.8003e+06	4.38526e+06	346029	3.02988e+06	3.1206e+06	2.09763e+06	518773	2.23686e+06	3.07325e+06	1.16379e+06	3.08046e+06	1.61264e+06	5.33098e+06	1.93506e+06	1.69448e+06	5.6188e+06	4.13866e+06	745230
P13667	sp|P13667|PDIA4_HUMAN	448935	322847	288852	383672	300511	419407	377805	494111	479836	496170	519795	579426	453029	542400	265953	450705	545749	404317	354463	404906	707988	369150	565292	636786	697621	697401	361160	503499	468998	718731	422289	308013	298658	554892	318278	357692	653985	423891	294050	604149	374259	693753	512870	1.19173e+06	340660	298893	306795	435040
P13671	sp|P13671|CO6_HUMAN	1.37791e+06	2.75904e+06	3.6347e+06	1.15024e+06	1.43565e+06	1.4061e+06	1.10476e+06	780443	670502	1.22052e+06	357371	840950	719622	388881	918632	1.18325e+06	871485	418415	954351	946587	571491	3.79546e+06	1.49947e+06	3.90183e+06	1.4934e+06	743615	629442	1.71707e+06	733178	1.74339e+06	1.3256e+06	1.19533e+06	614636	1.33251e+06	1.47661e+06	1.70291e+06	486813	1.37162e+06	934501	843015	958373	2.29802e+06	3.49704e+06	1.08144e+06	1.34761e+06	1.26521e+06	1.53479e+06	1.77325e+06
P13716	sp|P13716|HEM2_HUMAN	444022	472287	336261	173869	170918	486864	665824	787115	574613	957928	594169	465072	318541	511159	517686	644117	1.08202e+06	459350	598444	781117	483058	870872	403538	303317	849546	400935	569765	245185	683777	633707	573918	400860	947633	490446	518801	431371	525247	526588	883203	843671	498604	253504	462383	542402	256951	462277	527455	505058
P13747	sp|P13747|HLAE_HUMAN	120703	46422.3	65199.5	53343.7	66341.3	39360.5	36606.3	35749.6	50061.3	34431.6	51542.7	89744.9	15882	45272.8	152024	124044	61282.3	157055	128995	59557.3	38373.4	363700	45068.4	50246.4	75817	26213.4	58485.2	108032	34587.1	321471	76253.5	62978.8	60486.3	663775	103856	130124	77772.4	87515.4	541748	11760	63355.5	71058.1	184356	149771	158017	55978.2	31575.3	410144
P13796	sp|P13796|PLSL_HUMAN	822864	391895	390271	370365	331083	735114	315449	566273	555804	505551	636479	1.27091e+06	481114	716875	1.37703e+06	1.49608e+06	897958	505071	751667	497600	294766	405257	348711	576164	418472	298239	519673	794364	605662	955441	744882	733530	263582	1.06156e+06	1.08666e+06	916410	344037	933136	1.18779e+06	520534	761977	547245	399961	936644	319011	1.19316e+06	469470	1.08214e+06
P13798	sp|P13798|ACPH_HUMAN	204789	248787	352829	196016	153497	179647	338893	430488	293492	236750	426499	202612	202703	276716	312941	306427	176019	240586	213035	210059	602347	142197	114839	156353	402070	324123	232690	265679	335553	169893	335750	561383	306166	214672	276741	324634	317353	325651	309939	222418	324565	196932	143994	267475	289086	429500	279346	395575
P13804	sp|P13804|ETFA_HUMAN	103978	222459	198340	97000.7	94468.6	66037.1	86498.5	44970	113185	90586.6	127342	77560.8	130117	183507	69754.5	58923.8	78786.5	121268	50946	95915.5	128026	136617	93730.6	146411	70465.7	107768	76277	16715.8	101051	71774.1	43525.8	117569	97438.9	119227	104237	110197	154620	71226.2	45342.6	134038	277010	85179.4	112611	43866.9	107445	111321	60442.8	49786.3
P13987	sp|P13987|CD59_HUMAN	883787	1.57136e+06	506870	496992	1.15296e+06	896402	794488	2.59898e+06	1.0258e+06	615867	856537	1.72105e+06	903588	1.31349e+06	2.74817e+06	1.8053e+06	1.00927e+06	775738	823251	1.04176e+06	238075	716876	753888	392155	1.34738e+06	568072	1.2396e+06	1.08171e+06	836199	1.87144e+06	1.50264e+06	589798	1.35747e+06	1.26252e+06	868829	2.09325e+06	888044	1.24049e+06	1.89649e+06	983397	1.46301e+06	440633	802979	2.74766e+06	1.57298e+06	3.68304e+06	1.1545e+06	1.69619e+06
P14174	sp|P14174|MIF_HUMAN	249093	45470.7	92879	903971	341417	420132	1.28392e+06	452360	1.40766e+06	1.08352e+06	1.82355e+06	790193	645563	1.18197e+06	706700	1.15878e+06	786131	983110	1.11521e+06	1.03761e+06	2.65565e+06	369852	463232	218618	787909	1.27777e+06	597861	278430	1.16298e+06	406532	573558	1.14383e+06	1.33914e+06	1.05516e+06	1.66962e+06	46541.7	1.50366e+06	574464	644059	1.52485e+06	486448	686943	375598	728761	232455	437337	727435	377216
P14209	sp|P14209|CD99_HUMAN	132486	111283	114265	132079	119222	177411	169668	168372	216582	119494	139188	248571	226951	119150	195409	109867	128990	143449	145557	162895	54907.8	171724	105041	130052	139479	141103	115503	136531	122623	156724	149979	129389	74765.7	108875	111072	137800	142682	152108	261419	130473	144879	127012	155156	188872	193275	249251	92284.4	127896
P14314	sp|P14314|GLU2B_HUMAN	311984	1.01863e+06	280537	512000	58795.2	140481	103358	139367	188297	145816	187398	708420	161364	228517	68090	39263.4	97978.6	116752	84364	125188	43266.8	125128	509889	209996	1.65606e+06	173881	89966	291104	150526	565399	97216.8	114722	175287	120878	129612	537207	209257	196997	188056	152955	2.01096e+06	326769	62491.6	538805	571192	785901	415978	142290
P14324	sp|P14324|FPPS_HUMAN	294629	128636	384820	175242	392815	209453	306825	389379	129829	232230	399424	883989	75889.3	362602	314393	249124	137875	248831	307014	129996	143638	451579	276587	456147	320959	250248	282055	602470	259933	339343	201054	255175	229083	398241	339129	214093	207149	259840	204434	199987	620154	376619	583313	326799	269296	413441	744793	437280
P14406	sp|P14406|CX7A2_HUMAN	231674	2.54443e+06	542856	415042	352910	219290	19946.3	74932.1	85395.7	172707	400172	139004	136813	552239	108429	412004	198120	397450	56617	279257	435045	389405	87215.3	203044	1.34553e+06	416772	225123	94220.4	333693	108187	31901.6	143233	272972	66016.3	123871	52152.8	419143	330707	53707.4	149353	336265	162213	218419	327248	166947	228953	181933	134746
P14543	sp|P14543|NID1_HUMAN	1.40179e+06	740474	2.26303e+06	686919	1.28102e+06	650161	1.25152e+06	1.78222e+06	1.03566e+06	669032	530536	2.02327e+06	425942	1.02955e+06	1.96485e+06	370459	2.05252e+06	506037	1.51236e+06	890199	870699	602249	793634	1.06215e+06	3.07184e+06	893146	1.69645e+06	1.91653e+06	435535	968354	325901	299671	685645	586399	660486	1.64952e+06	743643	2.05501e+06	919102	915954	1.72702e+06	1.05557e+06	921214	1.30308e+06	1.58399e+06	3.43334e+06	704682	1.39846e+06
P14550	sp|P14550|AK1A1_HUMAN	29754.7	25584.8	100162	22605.8	15313.9	30509.1	14009.4	48555.2	8864.85	575728	12246.2	31865.3	18183	13985.4	33837.7	41594.3	29495.5	282537	10674.3	19771.7	49474.4	10724.8	16523.6	17664.3	46139.7	16947.7	8067.3	338034	13300.7	19173.3	22118.5	29492.3	17019.9	16972.2	13752	19179	9794.5	313702	24390.5	28815.7	56532.6	27007.6	184278	85118	18394.4	540871	14445.1	26431
P14618	sp|P14618|KPYM_HUMAN	4.5011e+06	4.83072e+06	2.90537e+06	1.8719e+07	4.91077e+06	1.2312e+07	2.27786e+07	8.91426e+06	1.46183e+07	1.36705e+07	2.26497e+07	1.27062e+07	1.43563e+07	2.10517e+07	8.31363e+06	1.49526e+07	1.66498e+07	1.71741e+07	1.4119e+07	1.84946e+07	4.26454e+07	5.05368e+06	1.55895e+07	7.8762e+06	6.3683e+06	2.06725e+07	1.33418e+07	4.92725e+06	2.33599e+07	7.05971e+06	7.52341e+06	1.60275e+07	1.99986e+07	1.49813e+07	1.18542e+07	4.51323e+06	2.19958e+07	7.67776e+06	6.26792e+06	2.06627e+07	7.02127e+06	1.66983e+07	1.00666e+07	1.10416e+07	7.53689e+06	5.53762e+06	6.80253e+06	5.61569e+06
P14625	sp|P14625|ENPL_HUMAN	1.35553e+06	1.00377e+06	2.24411e+06	2.33818e+06	1.26642e+06	2.15957e+06	3.43706e+06	2.5206e+06	4.82598e+06	2.91312e+06	6.50413e+06	1.70619e+06	4.43393e+06	5.18123e+06	1.92172e+06	1.05868e+06	3.08582e+06	4.49157e+06	1.65533e+06	4.22018e+06	6.19953e+06	1.45807e+06	1.31825e+06	964777	1.19474e+06	5.9091e+06	3.87609e+06	1.47586e+06	3.81143e+06	1.89388e+06	1.98442e+06	2.77808e+06	3.87717e+06	4.59184e+06	3.21375e+06	1.09931e+06	7.9875e+06	1.67116e+06	1.65783e+06	5.86918e+06	1.25029e+06	2.33787e+06	2.14029e+06	1.42063e+06	905032	1.26336e+06	1.96583e+06	1.3884e+06
P14770	sp|P14770|GPIX_HUMAN	1.61384e+06	3.64719e+06	793310	1.10119e+07	2.75276e+06	8.65045e+06	1.88345e+07	5.26446e+06	1.12177e+07	8.00709e+06	1.75031e+07	5.69854e+06	7.75215e+06	1.40749e+07	4.52605e+06	1.05633e+07	8.37244e+06	1.31152e+07	1.15717e+07	1.06949e+07	4.43893e+07	2.04253e+06	5.95916e+06	3.45519e+06	3.21452e+06	1.2142e+07	7.79119e+06	2.18996e+06	1.63401e+07	3.34871e+06	3.85418e+06	8.77312e+06	1.55458e+07	8.18725e+06	8.74417e+06	2.6478e+06	1.43741e+07	2.0589e+06	2.75085e+06	1.20437e+07	2.68672e+06	7.71103e+06	5.18087e+06	7.94174e+06	5.14753e+06	3.29675e+06	4.18371e+06	2.99522e+06
P14780	sp|P14780|MMP9_HUMAN	95464.1	50657	3.86218e+06	323602	140565	590501	42400.8	45107.9	77398.5	122746	44876.1	29519.2	104585	151092	175928	46954.6	274094	26524.3	209302	70655.5	109861	141362	932074	156160	167122	196055	2.0282e+06	259200	150002	84099.8	75484.2	115605	64554	264904	78777	840816	156057	58292.4	170539	59699.9	696593	299744	111490	627426	1.97782e+06	344565	75938.8	99892.7
P14868	sp|P14868|SYDC_HUMAN	1.04772e+06	180253	710784	465781	460854	197340	1.15354e+06	224348	678569	321391	258709	529383	488581	538901	150807	132901	398623	176682	210628	224036	439421	321987	254051	296161	605779	145875	460419	878935	442936	195562	820207	769004	175548	149521	648413	858206	234480	791368	367832	409896	306276	171025	114259	597884	220068	363116	349747	1.30039e+06
P15144	sp|P15144|AMPN_HUMAN	1.30386e+06	799812	1.70103e+06	264822	1.69183e+06	1.47298e+06	632155	1.12053e+06	1.20941e+06	1.17279e+06	790988	630017	676958	181835	1.09463e+06	682539	760953	985381	1.01357e+06	196953	197022	878296	719493	536345	447494	664361	927856	311073	522641	357600	386483	831776	513153	2.35171e+06	662927	772528	294510	607198	442634	559017	520175	730141	358218	763011	1.03811e+06	1.16769e+06	1.22875e+06	1.08606e+06
P15153	sp|P15153|RAC2_HUMAN	733755	1.00618e+06	1.09495e+06	1.61913e+06	906430	1.37874e+06	2.0811e+06	863489	1.46387e+06	2.17525e+06	1.9431e+06	1.45103e+06	1.37713e+06	1.98407e+06	1.5163e+06	2.86515e+06	1.69962e+06	1.83514e+06	1.8475e+06	1.29393e+06	5.11726e+06	642183	1.27516e+06	781037	921279	2.2543e+06	1.22767e+06	700370	2.4031e+06	877029	1.02415e+06	1.3949e+06	1.36619e+06	1.98446e+06	1.49334e+06	885000	1.75584e+06	1.77255e+06	1.69251e+06	2.05018e+06	984870	1.31351e+06	919184	2.3463e+06	680341	981729	702460	981905
P15311	sp|P15311|EZRI_HUMAN	963494	510048	515963	245290	1.62968e+06	3.38983e+06	217742	500203	1.83721e+06	309078	376092	566561	574233	3.72413e+06	465996	3.93108e+06	458347	1.11414e+06	3.41074e+06	3.08546e+06	343527	642607	357756	1.13495e+06	657190	1.76114e+06	1.04146e+06	7.2345e+06	222551	2.03971e+06	3.63635e+06	594844	309384	747335	1.06332e+06	9.09506e+06	2.80724e+06	432435	307622	255871	1.77911e+06	460284	1.83727e+06	4.00823e+06	4.05875e+06	3.21957e+06	518273	1.23836e+06
P15924	sp|P15924|DESP_HUMAN	264119	621830	1.20835e+06	97634.4	217303	116776	73440.7	116816	38531.8	164628	57087.9	129624	58540.7	44312.4	98670	60019.1	49146.8	127052	28944.7	68831.3	34076.1	123571	233914	184592	245222	72637.9	127848	137045	190559	52774.4	53221.2	205626	126998	93424.5	188984	223026	39588.7	75385.1	101391	11600.2	114488	146472	67712.3	140426	144283	256756	95218.7	38292.7
P16070	sp|P16070|CD44_HUMAN	204895	380634	47484.4	47016.6	145246	260182	105792	393677	179063	119010	187531	362799	176249	228782	589415	574196	272223	167201	259821	195555	17541.2	75729.2	142777	100389	198187	158166	193729	321836	66601.6	291955	319491	124624	146462	223132	321708	368047	99377.2	221551	815481	259753	260092	82342.4	325601	668517	268327	609643	176302	233091
P16109	sp|P16109|LYAM3_HUMAN	1.39516e+06	1.26479e+06	3.06615e+06	739315	1.90684e+06	2.13508e+06	1.78016e+06	2.08597e+06	1.40343e+06	2.29803e+06	1.87291e+06	1.02249e+06	1.28414e+06	1.76762e+06	1.09787e+06	1.92342e+06	1.5388e+06	1.5543e+06	2.39881e+06	1.00997e+06	986666	2.33584e+06	1.47347e+06	3.08888e+06	1.78715e+06	1.88776e+06	1.53599e+06	2.64469e+06	2.97924e+06	4.17484e+06	1.58362e+06	1.18706e+06	1.51824e+06	980516	825304	1.76811e+06	1.29779e+06	910325	3.87984e+06	1.77263e+06	3.56558e+06	1.00189e+06	1.78014e+06	1.69709e+06	1.28131e+06	586226	940693	3.45939e+06
P16150	sp|P16150|LEUK_HUMAN	362699	375678	314423	244570	588559	231471	900955	744151	96176.6	131657	47302.5	592642	439681	573789	1.0423e+06	1.27546e+06	566338	469418	587721	341012	645528	250874	404064	157537	249545	265422	420745	40431.2	339775	267487	622163	865903	351073	501202	1.08554e+06	287476	307157	94567.4	1.42915e+06	524902	142716	411189	200162	54237	82526.2	1.24313e+06	249378	428281
P16152	sp|P16152|CBR1_HUMAN	78905.1	77811.3	68189.1	103734	31230.3	65640.4	109227	11297.8	69418.3	74888.7	100061	70382.2	49411.8	85355.1	41251.2	62486.2	64602.1	62731.8	66143.9	63918.6	165110	30362	92953.8	12240.9	84834.1	106094	40673.5	89376.7	83734.1	21332.7	37047.5	60911.6	54444	83932.8	66545.9	21777.6	91820.5	58609	57496.4	68452	33310.5	62603.7	30415.9	91267.4	18086.6	58988.8	45466.9	7292
P16157	sp|P16157|ANK1_HUMAN	6.52858e+06	4.57863e+06	2.84484e+06	4.01345e+06	2.4043e+06	5.856e+06	2.38584e+06	1.06562e+07	3.37845e+06	3.68475e+06	2.85063e+06	3.16605e+06	2.69296e+06	4.19981e+06	5.16722e+06	3.99955e+06	2.40289e+06	1.57077e+06	2.24555e+06	3.4961e+06	1.45507e+06	5.67401e+06	7.67373e+06	2.9859e+06	5.23972e+06	2.31434e+06	3.58953e+06	3.31283e+06	2.46434e+06	5.24719e+06	3.85682e+06	2.89469e+06	1.24614e+07	3.47825e+06	3.61618e+06	8.04366e+06	2.58867e+06	5.90573e+06	8.6621e+06	6.78375e+06	5.59732e+06	3.05904e+06	6.58147e+06	4.30023e+06	9.88678e+06	9.06196e+06	8.29475e+06	7.21292e+06
P16190	sp|P16190|1A33_HUMAN	142519	183816	51612	132485	156023	88710.7	124920	1.61324e+06	926187	946551	139540	114158	101397	191261	595186	76490.9	218470	136561	78820.2	148646	97164.4	106739	102103	138344	515435	15169.9	28419.6	86203.6	94408.4	32502.3	770379	712602	158814	1.09753e+06	28736.6	555879	110092	693620	74304.9	1.94852e+06	178837	56682.3	38273.6	1.34234e+06	114341	1.21729e+06	92379	56805.9
P16284	sp|P16284|PECA1_HUMAN	5.38891e+06	5.18321e+06	7.80058e+06	5.15617e+06	5.03352e+06	5.86927e+06	9.35992e+06	6.65732e+06	7.79865e+06	5.57372e+06	1.20143e+07	6.68558e+06	8.00684e+06	9.58796e+06	5.56685e+06	7.80861e+06	6.69452e+06	8.83294e+06	9.45987e+06	6.48224e+06	1.11276e+07	3.4835e+06	4.10447e+06	3.36283e+06	2.72184e+06	8.3853e+06	9.52113e+06	3.9457e+06	8.54627e+06	5.18872e+06	4.78359e+06	5.83014e+06	8.29272e+06	7.20896e+06	6.19773e+06	3.69242e+06	8.66429e+06	5.06826e+06	5.86821e+06	6.83862e+06	4.37778e+06	5.36661e+06	3.29281e+06	7.11962e+06	4.75171e+06	4.68514e+06	4.01816e+06	5.36699e+06
P16452	sp|P16452|EPB42_HUMAN	1.88435e+06	1.1405e+06	866479	1.24219e+06	1.32541e+06	1.38822e+06	1.0713e+06	2.7859e+06	813668	583670	855408	1.15564e+06	711749	653598	1.02842e+06	1.31494e+06	503529	434924	639268	907785	388520	1.79028e+06	1.61859e+06	743754	1.65501e+06	456007	993757	1.22421e+06	735093	1.96464e+06	920398	708768	2.82744e+06	1.02179e+06	951515	1.70309e+06	536478	2.29356e+06	2.22908e+06	570471	1.10384e+06	807138	1.53887e+06	1.27519e+06	2.10878e+06	3.01361e+06	1.91907e+06	2.23363e+06
P16615	sp|P16615|AT2A2_HUMAN	1.20821e+06	937359	1.16168e+06	1.48562e+06	1.544e+06	1.33162e+06	627588	793550	926653	838709	1.17264e+06	456124	1.08594e+06	1.17282e+06	591708	1.2204e+06	1.62812e+06	1.69189e+06	491292	1.14453e+06	967843	797329	915885	648670	645361	1.43243e+06	754877	1.00445e+06	851150	728231	1.42746e+06	682451	947824	681886	524046	664697	1.35414e+06	771758	572521	1.1003e+06	1.05706e+06	1.42982e+06	835666	1.28793e+06	1.0014e+06	625493	1.12465e+06	594100
P16671	sp|P16671|CD36_HUMAN	1.28632e+06	2.67487e+06	1.79842e+06	3.14613e+06	2.39895e+06	3.19259e+06	1.13428e+07	4.00737e+06	4.92811e+06	2.2322e+06	8.00259e+06	9.35456e+06	4.39248e+06	4.53035e+06	2.69452e+06	7.82583e+06	5.30842e+06	7.93529e+06	4.77757e+06	5.76116e+06	1.12764e+07	1.91359e+06	2.24604e+06	1.29408e+06	3.39095e+06	2.77181e+06	4.6105e+06	5.50101e+06	5.74554e+06	4.21144e+06	3.72173e+06	8.0136e+06	6.53555e+06	5.31454e+06	3.6922e+06	3.94969e+06	5.7009e+06	3.11186e+06	6.95187e+06	5.27112e+06	4.85072e+06	2.64525e+06	1.77855e+06	4.2792e+06	1.93152e+06	3.41261e+06	2.07151e+06	3.12725e+06
P16930	sp|P16930|FAAA_HUMAN	35192.3	17561.6	36762.3	53456.4	16164.9	22402.3	21388.9	44072.4	178262	184002	583430	24967.5	33603.4	31262.4	53734	19381.9	35795.1	24936.1	179690	70187.3	43416.1	44721.8	71860.6	12835.4	38665.4	55690.5	88271.6	71859	43352.9	50465.1	111708	29328.5	48524.9	251822	67254.8	61008.9	334175	150761	118277	289810	124835	67422.9	73437.3	21433.7	55387.9	80660.7	119040	85916.4
P17174	sp|P17174|AATC_HUMAN	301312	579780	83226.8	83048.2	455190	131062	56978.1	196855	42305.1	48667.2	37020.4	87647.9	92181	130144	55311	70007.5	121405	116217	82521.1	79129	89061.9	163889	34023.7	25362	439110	80418.4	476664	222634	75693	46690	98352.3	120037	35263.7	28414.6	55760.2	75043.6	43145.8	88822.6	156544	61322.3	128478	129536	47317.8	134567	98551.4	524847	173188	91581.7
P17252	sp|P17252|KPCA_HUMAN	13161.2	73074.4	6721.81	23054.3	19827.9	15079.2	5506.75	5192.49	2836.11	12660.5	10131.1	12409.7	5788.73	5540.16	2542.96	4401.4	9584.59	11885.6	8185.5	7047.13	25647.4	4046.31	9110.47	15099.5	46845.3	5437.13	4315.41	10683.4	5237.67	6210.84	4829.5	6315.23	15412.6	10764.8	10649.5	6326.45	15785.8	1760.94	5619.21	9630.38	10768.7	18064.1	14312.2	3506.92	41887.5	5499.14	7383	4108.88
P17301	sp|P17301|ITA2_HUMAN	5.40192e+06	2.66649e+06	1.47051e+06	2.74632e+06	2.95835e+06	1.631e+06	2.6229e+06	1.78718e+06	1.43528e+06	2.13003e+06	1.38316e+06	2.50206e+06	1.50356e+06	1.63177e+06	992580	1.57853e+06	1.87065e+06	3.02005e+06	3.15047e+06	2.28339e+06	5.54552e+06	1.16636e+06	1.54551e+06	1.86431e+06	2.60745e+06	1.63875e+06	1.3488e+06	2.74669e+06	3.01205e+06	1.94117e+06	2.60609e+06	2.29275e+06	3.36296e+06	1.01535e+06	1.76492e+06	1.6341e+06	1.60143e+06	1.16672e+06	2.22479e+06	2.24636e+06	2.05005e+06	1.57068e+06	2.2101e+06	1.70994e+06	2.55787e+06	1.85113e+06	1.65361e+06	1.77907e+06
P17540	sp|P17540|KCRS_HUMAN	349156	340152	565850	274879	339339	96990.1	65176.3	100965	89129.5	32585.9	81329.4	210051	27152	54504.6	236085	210999	107182	31887.4	89961.4	16975.5	78652	273005	217783	216060	238383	67269.7	75561	219809	71593	62015.9	87808.7	172874	47266.8	53727.7	92912.4	40464	75305.8	127500	57370.7	109976	148346	170280	143180	79063.5	180772	107948	167289	62971
P17858	sp|P17858|PFKAL_HUMAN	20740	15084.2	8144.16	42258.1	22325	25667	28460.8	39020	35978.1	37086	34812.8	33877.6	36474	3106.74	17402.2	26065.4	38829.1	7500.51	6145.57	1445.92	56003.8	16753.7	69125.6	19937.8	12889	35428	38287.1	15863.1	16961.4	29842.9	26767.5	7962.83	45347.8	41698.8	32494.9	25692.6	45415.8	40590.6	72755.1	39702.9	4642.38	15003.2	32416.8	9591.6	9344.39	23683.3	13863.3	7274.84
P17987	sp|P17987|TCPA_HUMAN	1.0176e+06	303824	1.41867e+06	790439	522785	380216	809677	457930	596646	575595	947652	656185	449929	821875	377802	912693	504892	871526	664466	1.23116e+06	1.35364e+06	387340	1.13562e+06	1.47908e+06	840233	892245	557363	435805	632244	1.02563e+06	219234	211549	805622	429749	244875	555527	895254	790377	1.05688e+06	841142	899761	434053	733597	676556	831206	587544	417674	974804
P18031	sp|P18031|PTN1_HUMAN	315999	184384	90889.3	184052	262477	102177	172813	141404	173480	115069	297722	141054	177437	120549	197685	94378.3	175653	112052	127196	175730	336708	143911	162487	99095.6	273340	219383	176556	65036.6	154830	82022	85843.9	211581	92880.3	111893	123787	111637	208724	104133	109775	161516	100240	157698	162193	53812.9	106361	210088	102585	219760
P18054	sp|P18054|LOX12_HUMAN	635240	920053	519347	915767	393486	578539	910849	719827	854800	773948	1.28815e+06	617972	1.35904e+06	1.21e+06	1.61321e+06	646238	572519	940267	649648	987765	1.39124e+06	505133	1.02568e+06	428798	557302	939504	872130	694393	1.11305e+06	417742	476016	880245	961244	756285	434944	628491	1.51148e+06	701063	512422	810738	1.33861e+06	666965	585357	623102	533675	701936	422129	1.31594e+06
P18065	sp|P18065|IBP2_HUMAN	297066	126371	529074	280277	276658	267212	114638	87355.3	162247	233697	105065	205701	399495	116583	119931	86063.9	239266	163587	419210	526283	75855.3	198010	216218	239283	178175	187110	168222	283422	96645.4	766839	234207	1.1058e+06	155720	865144	265668	311540	124434	260344	292693	246579	588184	154544	198978	264378	280175	405055	224854	1.73875e+06
P18135	sp|P18135|KV312_HUMAN	1.07301e+08	2.53146e+07	1.40018e+08	2.17128e+08	3.14442e+07	3.77975e+07	1.03561e+07	5.03855e+07	3.71641e+07	2.72169e+07	2.55538e+07	1.19076e+08	1.78351e+07	1.86108e+07	3.27084e+07	3.53924e+07	1.65415e+08	8.02447e+06	2.75485e+07	1.44735e+07	1.78794e+07	8.25716e+07	2.10199e+07	2.27162e+07	6.11573e+07	1.51573e+07	1.4001e+07	4.90231e+07	1.35977e+07	3.48184e+07	3.49244e+07	1.06303e+07	2.8853e+07	1.11896e+07	2.77893e+07	1.95543e+08	1.67431e+07	3.79327e+07	5.05538e+07	4.15135e+07	983850	3.62631e+07	3.20534e+07	1.69194e+08	4.28489e+07	6.4913e+07	4.02021e+07	2.25248e+07
P18206	sp|P18206|VINC_HUMAN	1.44841e+07	1.71089e+07	1.54067e+07	2.84714e+07	1.7091e+07	3.26468e+07	9.03257e+07	4.28437e+07	7.44149e+07	5.58988e+07	1.19766e+08	4.77059e+07	5.58726e+07	9.87956e+07	3.07327e+07	5.48106e+07	6.20184e+07	7.67843e+07	7.54384e+07	9.12021e+07	1.16581e+08	1.64375e+07	2.20385e+07	1.51004e+07	1.79518e+07	1.00809e+08	6.01065e+07	1.67104e+07	1.19892e+08	2.92336e+07	2.91689e+07	5.85013e+07	8.33248e+07	7.00229e+07	6.26938e+07	1.78706e+07	1.07811e+08	2.63871e+07	2.36018e+07	8.0212e+07	2.58323e+07	2.83861e+07	1.72001e+07	3.19861e+07	1.71136e+07	1.80337e+07	2.09218e+07	1.55505e+07
P18428	sp|P18428|LBP_HUMAN	6.32672e+06	6.21855e+06	8.32212e+06	5.74708e+06	1.00331e+07	1.70521e+07	2.90875e+06	3.72127e+06	2.88121e+06	6.23077e+06	3.84551e+06	8.06538e+06	1.34555e+07	5.85607e+06	7.80144e+06	8.88194e+06	5.37449e+06	6.93744e+06	8.12134e+06	9.55583e+06	5.64277e+06	1.16954e+07	2.07191e+06	8.98508e+06	7.22608e+06	2.99977e+06	6.88771e+06	4.67285e+06	4.46572e+06	1.67881e+07	9.43045e+06	1.69029e+07	8.42295e+06	2.66475e+07	3.17263e+07	1.67703e+07	5.64545e+06	1.73013e+07	2.31615e+07	5.00148e+06	1.45888e+07	8.07299e+06	7.28044e+06	1.09968e+07	8.48791e+06	4.30235e+06	5.3683e+06	1.22919e+07
P18433	sp|P18433|PTPRA_HUMAN	383730	318928	220632	541276	326048	298903	483712	282348	280785	328195	449833	425840	237264	422584	426498	544714	258499	290940	425919	419598	1.26457e+06	274904	294366	232128	341906	360107	388866	353560	469272	240408	247906	156987	401976	380121	269760	424805	374541	315911	407906	365201	339254	320825	246127	299850	277785	236929	244944	234096
P18577	sp|P18577|RHCE_HUMAN	134458	205065	97657.2	16641.9	125078	66014.2	48650.3	55612.9	33498.6	28078.4	88374.9	70161.8	38137.9	38697.6	54417.1	57151.1	80155.5	17218.8	27993.3	39533.4	10481.3	191044	172352	158791	204191	18514.9	22535.2	62661.6	40471.3	82506.2	45196.1	29010.8	117838	49928.8	50119.4	94637.3	22293.3	56894.7	86261.7	27716.6	81852.1	150333	156135	55199.7	134574	122490	97376.3	56951.4
P18669	sp|P18669|PGAM1_HUMAN	137174	448256	528026	90018.3	140094	187624	86893.3	1.12054e+06	64078.7	187855	91813.1	107290	61005.1	80609.3	88039.2	164839	85023.3	66192.4	54698.3	217493	276436	350455	111560	330665	860397	83362.7	82076.3	845926	98578.1	106376	166146	52496.3	129016	101807	62007.1	77316.4	57799.8	75802.4	626030	97841.2	73685.2	461062	471187	125829	142060	220107	114805	51115.3
P18859	sp|P18859|ATP5J_HUMAN	306991	140967	221307	233201	926135	91112.3	54790.5	76484	205624	344013	299632	82429.5	187072	184650	163530	114011	98341.9	122169	81934.6	112028	101255	587562	134034	405619	280454	157947	118517	286556	176417	297192	33476	157549	124456	75782.2	188337	247116	192675	426045	117561	170129	1.10737e+07	337336	151477	264183	496189	111857	848412	278218
P19086	sp|P19086|GNAZ_HUMAN	320286	733066	189514	957615	503028	504053	1.1625e+06	277279	488976	241699	893108	592605	579816	795194	585351	848051	792914	891280	782870	601781	2.15222e+06	992663	482231	407210	659876	598554	184487	284266	1.21093e+06	406368	352059	485620	720848	579881	419991	367488	555631	482190	369116	548545	1.92639e+06	714026	526870	2.68771e+06	176627	322373	288886	439831
P19105	sp|P19105|ML12A_HUMAN	384698	932372	234512	3.75673e+06	940964	3.20649e+06	5.87047e+06	3.58483e+06	9.33717e+06	5.68787e+06	1.03864e+07	3.2921e+06	7.42498e+06	9.64336e+06	2.8512e+06	2.11594e+06	4.27092e+06	6.62274e+06	3.55209e+06	6.9064e+06	4.28456e+06	802487	1.07904e+06	659574	1.08579e+06	7.17934e+06	5.68916e+06	1.22113e+06	6.30437e+06	2.12552e+06	3.13994e+06	5.40558e+06	7.6875e+06	6.95773e+06	7.07578e+06	1.11355e+06	1.058e+07	2.51447e+06	1.65565e+06	8.38e+06	1.17092e+06	3.46526e+06	3.70146e+06	2.00987e+06	1.24296e+06	1.16845e+06	3.67089e+06	988810
P19367	sp|P19367|HXK1_HUMAN	875684	828244	633941	1.37206e+06	875277	520250	666685	535241	707860	1.24263e+06	946867	752687	1.02665e+06	1.49807e+06	602348	869556	1.90817e+06	1.03742e+06	549938	870047	1.475e+06	847911	796968	796489	1.47332e+06	1.10692e+06	1.84061e+06	679427	733103	522597	607575	624289	627598	807462	488989	747994	1.35514e+06	866705	403844	911903	1.22922e+06	892039	756702	1.54009e+06	887037	604244	718855	623305
P19652	sp|P19652|A1AG2_HUMAN	3.86655e+06	2.48037e+06	1.86882e+06	1.7391e+06	1.66872e+06	3.03693e+06	3.03967e+06	3.12223e+06	2.09996e+06	2.2801e+06	2.48596e+06	3.87962e+06	3.56106e+06	542920	1.1213e+07	3.9502e+06	2.24506e+06	2.43104e+06	2.8871e+06	1.50859e+06	513005	4.70461e+06	2.95973e+06	3.27123e+06	3.7576e+06	3.05899e+06	3.52848e+06	3.5432e+06	4.2905e+06	4.52416e+06	1.37087e+07	4.27359e+06	3.49544e+06	2.0617e+06	6.43988e+06	9.06621e+06	2.21379e+06	4.24554e+06	1.71675e+06	961949	1.7195e+06	1.82242e+06	2.28335e+06	2.01358e+06	7.79883e+06	4.89057e+06	1.26221e+07	6.78025e+06
P19823	sp|P19823|ITIH2_HUMAN	7.25513e+07	6.75037e+07	1.22335e+08	6.88374e+07	8.39773e+07	1.90909e+07	1.83935e+07	1.36815e+07	1.30536e+07	1.0954e+07	1.0183e+07	2.25012e+07	1.0051e+07	8.38283e+06	3.83448e+07	2.40839e+07	5.90311e+06	6.2463e+06	1.47713e+07	1.52421e+07	2.43323e+07	1.84518e+08	4.50272e+07	1.46726e+08	1.14997e+08	1.86123e+07	1.15051e+07	2.99806e+07	8.76925e+06	1.76594e+07	3.82703e+07	2.50156e+07	1.79153e+07	2.20057e+07	2.67211e+07	3.62625e+07	9.48837e+06	1.46081e+07	1.49247e+07	9.77974e+06	2.07935e+07	1.17432e+08	1.11607e+08	1.58589e+07	5.14076e+07	2.08999e+07	4.12113e+07	2.89221e+07
P19827	sp|P19827|ITIH1_HUMAN	3.09378e+07	3.25876e+07	4.67679e+07	3.06645e+07	3.82993e+07	8.98978e+06	8.93979e+06	6.76753e+06	3.16507e+06	6.64989e+06	5.35445e+06	9.28124e+06	6.4521e+06	3.78256e+06	1.54665e+07	8.93047e+06	3.51101e+06	4.43564e+06	8.84105e+06	9.28608e+06	8.51962e+06	7.09608e+07	2.15017e+07	5.89091e+07	5.39575e+07	6.62368e+06	5.68054e+06	1.3573e+07	4.6408e+06	1.20948e+07	1.82213e+07	1.3728e+07	8.94547e+06	1.15961e+07	1.5021e+07	1.4723e+07	5.76342e+06	9.05615e+06	7.25627e+06	2.41614e+06	6.43473e+06	5.31358e+07	4.78708e+07	5.33415e+06	2.29142e+07	1.2562e+07	2.68529e+07	1.49376e+07
P19971	sp|P19971|TYPH_HUMAN	590398	965913	858069	849438	470430	959000	1.23848e+06	1.00969e+06	825652	777991	1.03259e+06	458902	491692	695935	630089	893605	763922	1.01632e+06	808609	891662	1.67669e+06	875735	505542	431286	850803	787162	708378	631767	899003	389126	506945	691712	890455	366355	636362	383192	818313	689570	405569	630892	792489	1.22693e+06	828368	465959	1.0348e+06	897694	447380	591508
P20073	sp|P20073|ANXA7_HUMAN	1.17525e+06	3.51579e+06	3.60203e+06	2.05123e+06	9.91314e+06	1.57257e+06	1.85436e+06	789757	952016	985108	1.44262e+06	1.01276e+06	1.42459e+06	1.30718e+06	1.74733e+06	2.01865e+06	1.15198e+06	1.41498e+06	2.37294e+06	1.2382e+06	1.76872e+06	3.77524e+06	4.58973e+06	6.64953e+06	2.29468e+06	1.45029e+06	1.17768e+06	2.28705e+06	1.56144e+06	948019	1.68382e+06	1.06175e+06	4.42856e+06	2.02919e+06	1.1162e+06	2.34133e+06	1.82499e+06	1.13302e+06	882592	1.26997e+06	2.52104e+06	3.04436e+06	7.52915e+06	2.03559e+06	2.1335e+06	1.71715e+06	1.96074e+06	3.09534e+06
P20338	sp|P20338|RAB4A_HUMAN	76654.7	147463	96920.6	80928.2	116455	89885.2	16827.4	102083	75510.4	133393	63468.9	117370	124147	35431	196890	88691.8	11173.8	70600.8	112527	55696.7	6009.46	13085.2	117442	30423.6	142789	77424.2	93315.5	145301	59533.7	95719.8	133320	130371	80717.5	24170	21421.6	23928	44738.7	174982	67167.4	23411.5	21945.3	17649.4	117400	67140	206158	232312	678380	83456.7
P20339	sp|P20339|RAB5A_HUMAN	550456	231060	84279.6	49761.6	146125	211261	100567	87985.1	83413.6	121454	112415	82739.1	407421	77464.5	82893.4	273347	121011	189705	347367	79579.4	64757	173926	27834	91707.7	369430	84479.6	80916.5	269555	179239	354188	63900.1	272457	129765	51758.4	50569.8	249980	85100.2	107067	459018	96461.5	103841	118019	78462	363640	55266.1	103483	49987.8	765425
P20340	sp|P20340|RAB6A_HUMAN	406242	246993	246232	254402	149007	59396.5	345398	45367.8	200656	165614	201452	60307	470090	332509	142064	128877	361808	500942	152173	151701	394778	192128	107940	123456	198413	324450	182530	124819	359875	114574	226881	304586	409985	88535.5	345959	111924	368905	263763	191923	185098	158537	173012	92417.4	239214	191639	69647.2	115072	79990.8
P20645	sp|P20645|MPRD_HUMAN	330650	779956	332672	107006	145236	87244.1	142881	155993	224328	188351	148497	71627.4	184573	283598	710505	120482	177086	173862	119741	106586	147835	44121.8	479809	107856	70125.3	209438	154127	82244.2	188385	69228.8	101930	108071	200180	159798	131960	93175.1	300604	468068	88578.4	131863	113826	86365.9	122371	163874	108565	232578	151153	299847
P20701	sp|P20701|ITAL_HUMAN	100075	84645.7	43824.3	40553.9	33766.4	109091	20966	52085.7	46147.8	52050.1	37655.1	117644	45512.1	49821.5	112440	123562	81463.7	35254	48919.9	54444.3	12484.3	31708.7	57518.4	47679	76405.6	44552.6	45893.4	69971.7	33455.8	77540.9	89034.4	47946.4	31186.7	67576.7	10073.2	58019.6	31778.5	121352	110834	55797.4	71221.8	35347.3	39489.6	41882.2	85694.1	106799	82554.4	77455.6
P20742	sp|P20742|PZP_HUMAN	951189	854203	8.75238e+06	431464	2.37669e+06	508920	3.76912e+06	508105	429748	528824	526109	2.87645e+06	405014	234551	324953	1.24047e+06	463847	727127	948555	320008	2.63639e+06	7.28005e+06	833609	697138	1.01194e+06	779597	564501	992440	1.54319e+06	3.1561e+06	3.20961e+06	1.25105e+06	518320	1.19578e+06	1.33988e+06	1.67557e+06	1.57693e+06	640275	697626	585630	2.19015e+06	2.51423e+06	7.16888e+06	943476	766953	593930	891606	786192
P20851	sp|P20851|C4BPB_HUMAN	3.10083e+06	2.72172e+06	5.57019e+06	2.57004e+06	2.04845e+06	2.17525e+06	3.85427e+06	3.81523e+06	2.03939e+06	1.84876e+06	1.49131e+06	3.74081e+06	2.71315e+06	1.75615e+06	7.76282e+06	4.45894e+06	2.88741e+06	2.57143e+06	4.07878e+06	5.46391e+06	901711	3.72049e+06	2.31886e+06	3.91529e+06	2.15337e+06	1.1295e+06	3.06903e+06	1.11784e+07	2.92453e+06	4.42508e+06	4.74099e+06	5.23796e+06	5.33223e+06	5.90876e+06	5.27444e+06	6.87398e+06	2.61281e+06	1.23165e+07	6.0448e+06	1.99025e+06	2.55958e+06	2.2765e+06	3.01004e+06	4.67507e+06	3.82296e+06	2.48272e+06	3.48855e+06	6.29897e+06
P21281	sp|P21281|VATB2_HUMAN	225513	126391	11192.6	403928	55856.4	68879.2	13083.3	33688.9	138330	164189	18636.6	21404.8	88102.8	126497	292244	159807	156881	2568.51	10202.4	130970	97177.3	30034.2	24176.6	18906.1	40037	9222.01	76187.1	232457	14665.9	84045.2	31333.2	60767.8	5388.66	32256.2	140895	182445	127709	360637	10770	88195.9	53591.3	12995	148691	169263	40707.1	178949	46753.8	172501
P21291	sp|P21291|CSRP1_HUMAN	1.21101e+06	1.03468e+06	954796	603692	805820	763626	1.01297e+06	533286	783117	648490	836158	547631	460722	1.03016e+06	300797	530974	782976	717297	893326	766776	1.22968e+06	1.17316e+06	599388	410419	777357	1.07204e+06	614124	1.05936e+06	1.1153e+06	721128	486836	496141	715141	543688	688016	1.0177e+06	914280	493071	547416	782010	655102	588237	804172	905940	420948	687687	1.07175e+06	1.10484e+06
P21333	sp|P21333|FLNA_HUMAN	2.72638e+07	7.01695e+07	2.4658e+07	2.98007e+08	5.19394e+07	1.37367e+08	3.21822e+08	1.63411e+08	3.20277e+08	1.79402e+08	4.13513e+08	1.40763e+08	2.95806e+08	3.79131e+08	8.76747e+07	1.27535e+08	2.61391e+08	3.4145e+08	2.06929e+08	3.17221e+08	5.88412e+08	4.69372e+07	1.43546e+08	8.16109e+07	6.47635e+07	3.58188e+08	2.37067e+08	3.93053e+07	3.32916e+08	7.6999e+07	1.13018e+08	2.06051e+08	2.69526e+08	2.23592e+08	2.14815e+08	4.9291e+07	3.61612e+08	8.70472e+07	4.97042e+07	3.38506e+08	7.00439e+07	2.32277e+08	1.3537e+08	1.50729e+08	8.24127e+07	5.22668e+07	9.135e+07	4.46011e+07
P21796	sp|P21796|VDAC1_HUMAN	640724	288361	391193	364955	349899	471749	289311	495749	249540	565584	263745	361574	335572	296848	360628	571398	410921	265773	591180	523297	334394	169247	530279	429066	356244	414327	248536	717780	525922	1.08191e+06	177519	198495	162854	199053	97208.1	653755	420420	161594	694673	265707	624719	438818	364575	1.00839e+06	457950	305080	248284	260787
P21926	sp|P21926|CD9_HUMAN	119176	258335	165623	966083	309995	535664	1.93421e+06	389243	1.04966e+06	541674	921867	768056	1.34658e+06	1.01883e+06	295836	842108	1.02601e+06	1.09334e+06	1.08638e+06	730096	4.54398e+06	200871	331554	330195	349815	787620	964804	76002	1.57959e+06	309373	310163	665840	1.06308e+06	543471	713804	300697	838698	243733	315398	701182	124782	542514	399048	322241	530826	291532	459243	273803
P21964	sp|P21964|COMT_HUMAN	173495	591634	3.61134e+06	1.57578e+06	1.36769e+06	63041.7	709563	673768	152152	1.0849e+06	1.53045e+06	2.82442e+06	149844	252309	2.59495e+06	1.24239e+06	1.39472e+06	398770	95954.5	885729	1.1096e+06	116985	1.47441e+06	813232	1.2408e+06	496802	133392	1.40509e+06	119609	642973	78843.6	935793	128161	102280	1.29736e+06	2.69105e+06	720658	1.27974e+06	64829.3	2.8326e+06	933269	204081	1.10455e+06	538881	258934	1.44819e+06	122252	725439
P21980	sp|P21980|TGM2_HUMAN	161406	332691	89406.6	97648.2	63679.6	50802.4	31964.8	111479	13369.5	18604.9	87356.6	16031.7	53139.4	31009.4	76240.7	26698.3	356124	51248.6	53415.8	117481	77476.6	247155	165657	173246	31675.2	24328.8	21017.7	134918	15438.2	40566	47420.6	22728.4	25618.6	24018	14804.1	253081	27440.3	20060.2	91140.8	39141.7	53238	26802.5	16328.6	196106	404240	90675.3	77284.9	37857.7
P22061	sp|P22061|PIMT_HUMAN	510921	370041	690798	1.23184e+06	1.07846e+06	1.07189e+06	790130	838650	966454	307789	984435	300756	525822	1.30975e+06	818987	347874	598693	752738	558129	667776	693968	1.51568e+06	522420	354999	561433	843536	614761	504760	795441	696652	531751	969098	613186	466788	555548	430424	650269	449538	557593	758983	555235	1.34027e+06	1.23532e+06	624071	400124	285056	738102	565499
P22303	sp|P22303|ACES_HUMAN	46267.2	26143.1	40020.3	37881.2	86710.9	32458.5	16107.5	35242	17707.6	27746	43276.7	45862.5	28218.2	69697.9	69508.6	35041.7	36679.9	20135.9	10156.7	30323.8	4156.95	59892.9	48886.3	109226	25813.2	17087.9	9702.32	44332.1	16217.4	52939.6	30253.4	19746.1	42658	40299.6	32049.4	63036.5	14964.2	53954.3	46015.3	30544.6	55154.2	38223.2	20817.2	43479.5	71732.5	109721	16758.5	47987.6
P22314	sp|P22314|UBA1_HUMAN	2.31093e+06	693891	849033	827949	909562	837762	1.29952e+06	769469	971228	862879	1.1052e+06	1.94109e+06	680127	1.11742e+06	1.35483e+06	1.09718e+06	1.06716e+06	1.05324e+06	1.0383e+06	1.19505e+06	2.20249e+06	1.16605e+06	540198	787967	1.0718e+06	1.07375e+06	1.19778e+06	645842	1.6364e+06	574900	842976	857993	1.13119e+06	853594	702437	708186	934849	719026	862263	2.14811e+06	1.20148e+06	896449	482220	756970	733692	695737	1.07955e+06	887256
P22352	sp|P22352|GPX3_HUMAN	947646	642151	2.67982e+06	448749	1.27552e+06	496154	791815	1.50029e+06	1.29688e+06	920618	1.68413e+06	774239	460750	842911	1.68651e+06	1.2143e+06	979596	595552	542491	597755	348658	1.03072e+06	731666	1.09855e+06	821635	821519	620559	1.2982e+06	489574	971216	1.45879e+06	879258	767351	3.11953e+06	2.60586e+06	1.41433e+06	1.29312e+06	1.577e+06	5.93905e+06	623321	686561	551261	476353	643616	1.53635e+06	1.04094e+06	2.46582e+06	1.43951e+06
P22392	sp|P22392|NDKB_HUMAN	464484	726944	587911	343257	659853	464988	791180	1.00112e+06	970687	614706	1.03096e+06	559295	567067	665484	720091	1.81227e+06	1.66271e+06	941665	992565	1.6386e+06	417686	389001	239680	359949	198163	1.20722e+06	966615	1.57701e+06	1.1865e+06	915433	565065	1.16133e+06	2.32332e+06	1.492e+06	486240	381006	2.02741e+06	1.63886e+06	955446	2.2125e+06	1.96895e+06	384149	591938	495612	633125	1.07805e+06	333592	1.82137e+06
P22694	sp|P22694|KAPCB_HUMAN	48548.9	162602	34613.2	192452	53452.6	66898.5	236688	68134.2	81604.5	102749	106149	118214	94542	117241	105185	226477	156517	142517	124531	135693	596656	116927	134368	68526.3	112393	144456	120764	65332.3	165530	74837.2	77894.2	85555.7	157148	121924	76333.7	84110.2	172732	89262.7	75234.8	166953	246336	104250	126544	139266	80996.6	133791	57164.6	115283
P22695	sp|P22695|QCR2_HUMAN	576387	214415	357167	171054	349315	110226	141745	100025	166183	805300	108827	438054	110802	344446	197809	190314	252333	142548	173247	133357	127700	256465	231433	130823	260801	211056	137216	327240	136269	149881	196312	161333	54178.1	174494	226721	185418	193396	638782	147990	261588	236505	192352	138894	293165	268235	197472	188358	212737
P22792	sp|P22792|CPN2_HUMAN	774876	789703	562585	514389	945291	260823	280285	290051	419103	384204	181009	332871	460385	148070	594713	384167	148857	222479	369715	307511	561012	1.33277e+06	787742	968780	657947	269319	240721	497351	217478	505810	753904	505252	276883	393711	733055	735014	260107	881952	400841	147151	232162	757101	893307	483836	658971	412016	1.48208e+06	579205
P23083	sp|P23083|HV103_HUMAN	2.77237e+06	1.58677e+06	797993	314844	1.70144e+06	1.18815e+06	343406	2.91459e+06	1.87887e+06	774818	700828	522674	1.10446e+06	3.94105e+06	4.83062e+06	3.81659e+06	339355	730434	1.86589e+06	1.10349e+06	842270	795814	486143	2.46255e+06	551471	1.6893e+06	259408	1.51701e+06	666099	2.5236e+06	1.90822e+06	264169	3.88515e+06	279120	1.05734e+06	9.3192e+06	2.66818e+06	1.03181e+06	3.75426e+06	917140	314972	1.54349e+06	1.24835e+06	1.753e+06	1.52156e+06	1.09278e+06	1.09409e+06	3.31817e+06
P23142	sp|P23142|FBLN1_HUMAN	1.17635e+06	1.37833e+06	1.81419e+06	669073	1.04656e+06	728373	410751	668304	649624	690266	437164	520891	353427	470709	653404	1.26891e+06	1.23873e+06	619606	734627	797228	255027	1.64942e+06	1.68965e+06	2.23076e+06	1.36358e+06	606147	687190	1.42749e+06	277706	1.72349e+06	849036	906080	575512	1.62859e+06	830452	1.26327e+06	531230	1.07077e+06	1.24446e+06	574506	794555	1.42534e+06	888328	586562	790353	712963	1.36691e+06	1.60397e+06
P23219	sp|P23219|PGH1_HUMAN	357841	225875	525231	379191	1.03514e+06	207798	289241	418670	338544	207862	169528	117153	414918	273561	153314	463880	316581	230065	172229	189370	214456	303149	208053	204686	591864	534981	294886	408853	223645	144123	484150	294870	396648	111573	93938.7	90680.2	536069	102756	506280	219021	315835	417826	190077	296584	569709	159343	1.04326e+06	696374
P23229	sp|P23229|ITA6_HUMAN	4.66866e+06	5.52078e+06	2.61556e+06	1.08045e+07	4.5009e+06	9.10338e+06	1.93029e+07	7.70718e+06	9.29074e+06	3.90509e+06	1.29376e+07	7.92439e+06	1.04568e+07	9.89621e+06	4.90017e+06	1.48636e+07	1.32756e+07	1.46132e+07	1.88451e+07	1.00506e+07	2.32992e+07	4.0897e+06	3.74294e+06	2.60075e+06	3.02041e+06	9.33239e+06	4.98845e+06	3.48156e+06	1.38018e+07	4.68866e+06	5.24316e+06	7.42309e+06	9.02048e+06	6.11635e+06	5.68972e+06	5.55028e+06	7.60872e+06	3.93045e+06	4.64483e+06	4.47198e+06	6.21976e+06	5.39614e+06	5.9598e+06	6.63715e+06	5.75244e+06	3.6361e+06	2.30292e+06	6.29068e+06
P23284	sp|P23284|PPIB_HUMAN	1.17827e+06	748621	1.31884e+06	511047	1.77339e+06	1.86781e+06	1.78443e+06	907028	2.17991e+06	1.36957e+06	2.25693e+06	944600	1.7119e+06	2.06019e+06	618109	785027	1.27177e+06	1.76041e+06	713714	1.6726e+06	551816	1.19587e+06	401475	1.22057e+06	696144	2.2681e+06	1.38846e+06	1.27952e+06	1.06643e+06	963005	981003	1.97333e+06	1.60568e+06	1.72981e+06	1.56893e+06	2.10123e+06	3.29967e+06	1.28998e+06	582760	2.06233e+06	1.13275e+06	550134	529536	1.46402e+06	1.18172e+06	494527	623886	3.76852e+06
P23381	sp|P23381|SYWC_HUMAN	111200	219800	90033.4	51516.2	158247	52991.2	35060.5	110683	47832	137463	55208.1	237532	67744.1	121453	219129	86914.7	133453	92234.1	208355	73704.9	10114.2	63374.2	95386.3	356772	73149.1	65836.6	17829.1	315900	41520.3	141386	134026	285861	13643.1	128397	62105	109705	118056	47265.3	133536	67283.5	38815.4	134140	66663.3	238202	87749.6	168279	172731	224880
P23458	sp|P23458|JAK1_HUMAN	166701	76775.9	58164.6	75815.7	79343.9	255270	13376.5	19598.4	64360.5	63302.5	61184.1	55083.8	103954	17487.2	133525	116308	16472.5	36597.8	111858	15476.9	66428.9	67966.2	49671.8	124575	135471	102324	113279	161685	182509	45266.6	149879	172897	60383	132783	137524	179064	35783.1	155905	16917.2	38024.4	285893	77622.6	364168	190105	136506	129880	431180	343876
P23528	sp|P23528|COF1_HUMAN	2.86782e+06	1.5652e+06	1.59327e+06	6.80082e+06	2.45467e+06	6.62038e+06	9.93524e+06	5.11118e+06	8.1112e+06	6.67136e+06	1.10682e+07	4.78809e+06	7.05781e+06	8.7193e+06	1.28035e+07	9.86324e+06	7.65679e+06	8.56643e+06	8.73873e+06	9.21803e+06	1.33828e+07	4.61474e+06	4.33787e+06	2.49519e+06	2.39154e+06	1.00282e+07	5.33367e+06	2.82479e+06	9.98165e+06	3.20344e+06	8.81439e+06	1.57828e+07	9.69011e+06	8.33933e+06	9.65735e+06	8.24298e+06	8.87686e+06	4.13932e+06	4.46998e+06	6.94393e+06	5.30826e+06	6.63274e+06	3.85832e+06	4.97736e+06	3.68373e+06	2.79671e+06	4.13238e+06	2.39622e+06
P23634	sp|P23634|AT2B4_HUMAN	231468	180785	459765	115247	235606	163893	63381.3	162520	83792.8	95199.7	505134	181581	205493	294335	131576	178017	137375	210607	230859	165630	152672	374891	164050	183807	283025	79829.4	96765.9	571660	64641.3	258896	325233	345006	265368	192328	144766	125141	39470.7	77117.6	300215	101519	276627	271505	181644	105118	151811	160749	108992	285144
P24539	sp|P24539|AT5F1_HUMAN	110115	29200.1	311384	33634.5	24860	45080.2	40867.6	311989	35970.6	123817	363168	131191	41756.9	16480.5	73532.7	29721.7	159628	44920.1	47583.3	47104.6	26709.1	75545.1	822145	148810	157007	52411.6	30532.5	309014	29722	120511	115862	136907	35060.4	104417	21477.8	276619	49974.4	71013.9	376332	40068.2	34573.4	29098.3	38882.8	36593.5	455878	23001.8	77742.2	84102.8
P24557	sp|P24557|THAS_HUMAN	440877	1.85276e+06	294697	1.93979e+06	1.29848e+06	759442	1.19684e+06	974698	1.24495e+06	847416	1.99364e+06	632760	2.18386e+06	1.99419e+06	593175	596903	1.02159e+06	1.60186e+06	601148	1.3929e+06	2.218e+06	1.20534e+06	948266	2.69917e+06	724251	1.57983e+06	1.39094e+06	265253	1.17127e+06	2.96715e+06	706481	975236	1.67347e+06	1.86552e+06	1.51541e+06	507457	2.33158e+06	1.65226e+06	400449	1.93522e+06	751806	2.11983e+06	1.17052e+06	1.32294e+06	754611	686342	1.50597e+06	2.0599e+06
P24666	sp|P24666|PPAC_HUMAN	199703	214831	156204	111132	96118.4	96998.4	425136	329293	239019	173041	355324	209947	322228	436091	209221	283028	287782	537636	378531	508910	86182.2	242024	103927	172364	307943	357117	168295	260265	395965	216836	248120	133428	202360	295729	248159	206175	369174	124435	475720	542308	372497	68424.6	680381	225379	214127	166918	215786	125182
P24844	sp|P24844|MYL9_HUMAN	124498	130920	100797	142783	145294	239549	195601	297068	658720	649932	1.14921e+06	215173	466117	300423	130872	59509.2	402002	562564	224646	528146	220047	71484.8	76192.1	70827.8	176479	441489	409167	67441.9	575625	215955	214697	542536	548307	167887	464290	80184.5	784770	140575	80392.1	398504	114331	144084	185474	32279.7	73966.8	91245.6	284686	112641
P25025	sp|P25025|CXCR2_HUMAN	35911.7	47601.3	49856.5	19688.1	40474.8	57220.9	17365.9	21268	26616.1	28366.6	23200.8	36382.4	4716.71	39045.4	104575	54432.6	44740	13167.8	28758.3	19886.3	7764.82	54218.2	18746	36771.3	24435.6	20980.4	5379.31	24052.5	29247.5	48645.8	63076.6	7776.98	14321.9	66281.6	40031.3	47155	3312.87	26477.5	106105	52116.9	15775.5	15715.6	26117.8	18937	38172.3	71365.5	49603.1	66610
P25311	sp|P25311|ZA2G_HUMAN	1.55197e+06	1.81437e+06	1.69813e+06	903090	1.44106e+06	2.99762e+06	2.05752e+06	1.27756e+06	1.41476e+06	1.2242e+06	1.15641e+06	961263	981038	453848	2.88763e+06	1.49837e+06	711362	544034	1.04555e+06	526051	281743	1.46984e+06	1.21354e+06	2.78016e+06	1.68109e+06	2.08956e+06	1.54877e+06	2.20222e+06	1.21803e+06	3.69404e+06	2.79477e+06	2.80119e+06	896074	1.64287e+06	1.37969e+06	2.5708e+06	618112	2.06363e+06	618969	523309	891995	1.09342e+06	1.03251e+06	1.48279e+06	2.55865e+06	2.9371e+06	4.56308e+06	5.61316e+06
P25398	sp|P25398|RS12_HUMAN	67959	175944	174418	59679.9	98353.4	267948	50742.7	40589.9	104907	42314.1	60164.5	188709	483704	69483.6	71889	79194	49128.9	54364.2	29363.9	207013	43018.3	254064	317803	388761	76531.6	78896.4	427767	162263	53536	23887.7	106917	39104.8	86584.3	40925.2	26082.8	266439	51854.5	80768.3	42761	43436.8	327585	71904.8	77944.2	81915.7	65323.8	110123	123487	51023.1
P25705	sp|P25705|ATPA_HUMAN	2.12879e+07	2.3257e+06	5.00372e+06	1.04948e+07	2.91593e+06	3.7065e+06	3.45899e+06	2.81367e+06	4.25597e+06	4.24296e+07	5.73395e+06	3.73022e+07	5.99814e+06	7.48967e+06	1.9585e+06	2.75988e+07	3.09699e+06	4.56254e+06	1.801e+07	4.47903e+06	5.79303e+06	1.82539e+07	4.26573e+06	2.5037e+07	3.08267e+06	4.76198e+06	3.68676e+06	1.79514e+06	4.24751e+06	3.5731e+07	4.51713e+07	3.0955e+06	3.83024e+06	4.90532e+06	3.61243e+06	4.11699e+07	6.87834e+06	2.0821e+07	1.39472e+07	4.92182e+06	1.94434e+06	4.05913e+06	3.39522e+06	9.26642e+06	4.44094e+07	5.24921e+07	6.29827e+06	6.04212e+07
P25786	sp|P25786|PSA1_HUMAN	56979.2	370386	31630.8	89017.5	191716	69436.3	79808.8	101865	58562	41965.2	75494.3	325770	41087.9	33011.7	57234.4	39363.1	48876	93097.6	47430.5	30688.5	86983.6	112953	34800.7	172447	115947	62482.7	82688.7	129028	66666.3	74486.5	49555.3	34218.4	70150.9	293022	54806.8	67745.9	88767	26207.4	96784.6	104606	381888	48037.4	35176.1	528892	32285.8	82410	152213	36714.6
P25787	sp|P25787|PSA2_HUMAN	11839.6	35556.4	14205.2	54593.2	33238.8	82445.4	114172	120234	130003	113586	160166	93466.9	96673.9	130101	98387.3	100652	104137	138081	95097.9	164125	213881	34010.2	47223.7	22322	51038.7	117407	76761.1	34959.6	121158	78503	89047.3	93791	162144	920088	133856	83505.1	158286	111035	186530	135081	76876.3	60124.2	36534.2	25524.7	28546.7	82452.5	122985	63369.5
P25789	sp|P25789|PSA4_HUMAN	51257.3	55023.3	252467	37848.6	123818	124227	175841	192803	173301	174767	165597	96692.3	119754	180006	130556	122971	110430	165663	124745	184483	281852	74916.2	91165.7	1.04642e+06	804682	191793	99801.6	144462	152856	138152	101330	86680	184252	1.05103e+06	148937	101883	201243	131807	220324	161454	81114.9	92661.7	53008.2	135895	468503	129275	127743	267352
P25815	sp|P25815|S100P_HUMAN	21497	26199.7	34462.6	4354.56	22921.9	30668.7	16547.9	30496.2	36431.2	12961.5	16103.7	45424.3	27637.6	20443.4	3447.86	47416.9	41319.3	12655.1	45808.2	20432.9	4401.95	15682.6	9706.01	17539.6	27177.2	16341.4	18734.5	4209.73	36216.5	30585.1	34297.3	177403	19446.1	69569.6	40388.7	37162	10931.8	37723.3	141868	49720.7	49800.4	20747.1	7324.77	20424.7	26314	94848.1	11907	39510.2
P26038	sp|P26038|MOES_HUMAN	4.81072e+06	6.47047e+06	7.3086e+06	3.94885e+06	5.04161e+06	5.25129e+06	8.94926e+06	1.01218e+07	6.41727e+06	5.64237e+06	1.04551e+07	9.51759e+06	7.33489e+06	9.58532e+06	9.18086e+06	1.13202e+07	9.44033e+06	7.96848e+06	7.1399e+06	8.72703e+06	9.93588e+06	5.03904e+06	4.36035e+06	2.90307e+06	6.12729e+06	7.3901e+06	6.96571e+06	5.19185e+06	1.14202e+07	9.34861e+06	8.49036e+06	5.8431e+06	8.47316e+06	7.34457e+06	6.81008e+06	6.48247e+06	8.76978e+06	8.31108e+06	1.08099e+07	7.34037e+06	5.07536e+06	5.27494e+06	4.56797e+06	7.06059e+06	2.21761e+06	8.27313e+06	3.61456e+06	5.0741e+06
P26572	sp|P26572|MGAT1_HUMAN	72822.4	104870	158005	167543	127906	109577	97468	37264.9	50456.8	93333.1	50094.1	46247.9	151189	76580.6	92353.3	207784	53948.9	131184	150237	121712	143264	324931	167052	201603	52847.3	34646.4	85006	270691	167389	132238	138631	194857	79839.3	197027	526728	464945	127270	173050	290013	57939.6	149343	78715.7	183043	72559.2	121419	223117	463254	152498
P26641	sp|P26641|EF1G_HUMAN	346470	372689	1.07069e+06	823323	693319	669394	1.00425e+06	565877	882070	741285	1.69024e+06	653180	1.09533e+06	920444	785460	699511	988269	1.0324e+06	665230	1.05072e+06	2.04949e+06	861205	1.41304e+06	456074	855185	1.7107e+06	881455	247492	1.01292e+06	410571	545206	757721	1.36378e+06	664174	629964	403308	1.30591e+06	359429	478798	913678	475536	1.31923e+06	544005	838026	399094	300534	617203	454278
P26927	sp|P26927|HGFL_HUMAN	108945	243122	4.03329e+06	80941	24523.2	52451.3	115451	102481	25982	177273	87723.3	74959.8	26023.3	26913.5	87268.2	194504	58231	129154	152450	127959	27874.3	25124.4	82828.5	58932.1	239998	176148	43953	14481.9	44718.8	46829.8	121134	11946.8	19720.8	70020.4	132235	38947.6	29103.6	11584.6	50551.6	50668.2	163693	93595.6	25690.6	137177	47087.6	45360.8	143855	35542.4
P27105	sp|P27105|STOM_HUMAN	9.20273e+06	1.8504e+07	2.53671e+06	2.5949e+07	6.95328e+06	1.41971e+07	4.41467e+07	2.01682e+07	1.54817e+07	9.51899e+06	3.16613e+07	1.71947e+07	3.34604e+07	2.28976e+07	2.86795e+07	5.48125e+07	3.44838e+07	3.40011e+07	8.91096e+06	3.35051e+07	7.08711e+07	1.6518e+07	3.31463e+07	1.34214e+07	8.10646e+06	2.18878e+07	2.60589e+07	6.3875e+06	5.18253e+07	1.18946e+07	8.95414e+06	1.05422e+07	4.56996e+07	3.91415e+07	1.16505e+07	1.11937e+07	3.98201e+07	1.06512e+07	2.20521e+07	2.43783e+07	1.21695e+07	3.05071e+07	1.2164e+07	3.83322e+07	1.63598e+07	1.48049e+07	5.48609e+06	7.27138e+06
P27169	sp|P27169|PON1_HUMAN	3.04803e+07	2.9762e+07	1.27694e+07	1.69986e+07	1.31672e+07	7.07652e+06	8.48772e+06	9.90222e+06	8.28581e+06	3.19406e+06	6.73187e+06	1.48216e+07	3.01258e+06	9.20057e+06	1.51663e+07	1.53054e+07	3.18843e+07	4.06345e+06	8.02642e+06	8.97042e+06	2.32924e+06	3.9879e+07	1.77929e+07	1.67982e+07	3.35165e+07	6.26103e+06	1.69068e+07	2.96734e+07	4.18862e+06	9.70093e+06	2.12534e+07	6.02876e+06	4.09561e+06	9.97682e+06	8.12366e+06	1.58498e+07	4.1001e+06	1.81156e+07	9.69335e+06	5.73691e+06	4.40891e+06	1.57155e+07	1.70699e+07	2.1634e+07	3.71665e+07	2.16982e+07	1.03447e+07	6.89698e+06
P27338	sp|P27338|AOFB_HUMAN	3.2001e+06	171841	284455	171806	253715	3.92202e+06	3.0656e+06	90098.1	173178	107280	191501	337066	207458	122419	144657	4.57617e+06	148729	94810.4	2.21337e+06	265838	369281	2.64253e+06	219586	121205	118819	3.21357e+06	439620	425272	1.57247e+06	73620.5	4.15171e+06	5.13862e+06	210666	196158	88127.7	113763	273595	700120	1.67488e+06	219965	287874	379830	122180	2.13502e+06	188274	371097	219505	192746
P27348	sp|P27348|1433T_HUMAN	678796	479711	529287	702667	768620	798233	1.54814e+06	718241	953709	781483	1.64653e+06	751020	718448	799272	387355	849539	886053	1.30767e+06	1.11674e+06	908547	1.96483e+06	1.08369e+06	458262	437556	542368	1.01333e+06	1.22384e+06	417366	1.62397e+06	417425	524557	697907	1.16442e+06	568407	479251	334591	1.24318e+06	346927	557058	864676	828390	552435	366982	492366	356300	491352	514529	583959
P27797	sp|P27797|CALR_HUMAN	756958	485578	1.91262e+06	650260	728545	1.18202e+06	1.74445e+06	1.58167e+06	3.08551e+06	1.64375e+06	4.06323e+06	975416	2.54439e+06	2.88617e+06	1.49191e+06	612391	2.2567e+06	2.42518e+06	1.17208e+06	2.44962e+06	1.4185e+06	725021	431057	691616	663226	3.32032e+06	2.06989e+06	1.17376e+06	1.90857e+06	1.41398e+06	1.1027e+06	1.41156e+06	2.21332e+06	1.97576e+06	1.92219e+06	805730	3.62382e+06	943364	1.1884e+06	3.31342e+06	947414	715930	746666	913412	570016	1.04018e+06	1.44911e+06	2.48839e+06
P27824	sp|P27824|CALX_HUMAN	733513	513832	1.62616e+06	892875	429015	719963	666820	621001	978670	794959	1.33755e+06	423703	1.01279e+06	1.61951e+06	467899	385879	936690	1.0793e+06	421169	962991	1.08059e+06	928524	635157	422597	523931	1.86598e+06	1.05399e+06	310960	1.05499e+06	560762	411617	988874	999823	1.12044e+06	898862	942518	1.81563e+06	933569	678859	1.03549e+06	715404	806810	689634	686430	713453	599525	858570	763498
P27918	sp|P27918|PROP_HUMAN	529893	566092	347064	225686	248385	549421	178383	116832	318571	242852	308908	262300	422865	241487	558642	320134	359826	662635	487184	142669	68170.7	154772	156911	1.06883e+06	399731	110793	131718	852472	152070	247821	158958	175886	171546	719588	376094	326182	431601	498395	462247	213948	1.13781e+06	181423	366801	170639	334166	317430	423862	499615
P28062	sp|P28062|PSB8_HUMAN	266955	84358.4	91218.7	47410.8	78206.8	40809.2	56522.4	80578.4	104369	142958	63476.9	119424	63865.5	71747.9	172464	91752.3	58388.8	12694.9	72622	22999.8	76146.9	57730.4	72839.4	39287.1	78023.8	44446.4	40152.6	75327.4	100848	38057.3	35930.2	95784.2	26653	139261	48402.8	35418.1	59917.5	28079.5	42472	63864.4	302686	24692.9	44940.3	46166.3	43510.4	79600.5	258675	57608.1
P28066	sp|P28066|PSA5_HUMAN	12605.2	11669.6	106685	4225.93	10078.9	15082.6	15870.4	13193.5	73149	23552.1	74871.7	13743.3	60852.5	14790.3	7528.02	12569.9	29226.8	12413.1	22082.8	73775	24990.6	50900	71668.3	52365	102641	18473.5	25913.3	10566.5	12228.3	9186.8	38451.6	38559.6	7856.74	161789	22964.1	24060	10400.7	27027.1	64922.2	62573.2	33534.1	36403.1	57899.7	44076.5	37918.3	23804.3	140545	39479.8
P28072	sp|P28072|PSB6_HUMAN	98404.4	248694	255456	121271	298652	183037	191350	287953	93621.5	293244	154636	421979	122449	205019	128672	660834	109518	185232	194782	205086	73537	158539	99016	263633	185483	190340	97278.3	255504	213075	159401	195386	121763	179095	1.27948e+06	143777	236601	195759	200072	470886	144952	331408	155281	68416.2	429886	261197	413458	216695	167420
P28288	sp|P28288|ABCD3_HUMAN	32493	12982.8	41116.7	31293.7	144628	70524.3	31522.9	27071.5	52063	32704.2	43881.2	14786.2	39910.9	39724.4	9979.74	23920	54069.4	19104.4	23553.7	36772.9	14918.9	26169.3	34346.4	34022.9	51874.3	40505	15732.3	47571.8	23712.9	23728.7	83092.7	22780.5	31032.8	18082	8083.3	14233.8	75678	21684.1	9111.98	130236	78632.8	20077.5	66636.6	53764.3	77997.1	23892.6	77353.3	37049.9
P28799	sp|P28799|GRN_HUMAN	16558.9	28487.6	37693.7	43943.9	55153	28755.4	34907.1	12983.9	33024.2	23566.7	23972.2	15688.1	8186.28	77972.2	16635.1	9070.17	51974.9	23081.2	27047	16458.3	28472.3	11440.6	29183.3	20437.7	43882.8	32996.1	29342.2	71652.6	28192.4	14811.2	63163.2	12414.9	28413.8	31632	39119.8	16052.1	24543.5	55271.1	14035.7	18921.6	28370.5	36166	34925.6	16807.8	53191	26804.2	20637.2	54684.4
P28838	sp|P28838|AMPL_HUMAN	7835.29	16582.7	18528.5	7640.78	24210.8	7570.73	3673.38	5472.98	5388.43	4919.35	10858.2	7654.43	4187.15	8601.71	4988.44	5078.99	10868.1	3585.63	3613.87	2541.7	25428.9	11397.2	24719.6	1115.34	26113.8	3719.54	6139.43	17585.8	3086.34	14954.9	2480.2	10195.1	4427.35	5736.09	3679.59	1607.75	6938.41	4052.71	1497.92	8664.86	3696.83	4304.23	9302.9	2339.68	15281.5	6281.85	26302.8	9785.52
P29122	sp|P29122|PCSK6_HUMAN	202128	131238	59317.6	87711.8	473220	181331	72228	247623	63800	103265	368323	662897	56937	75552.2	76234.6	150201	1.09449e+06	138107	168226	66435.9	34896.8	108288	113724	28779.6	465714	77266.6	29761	262919	183929	131002	297233	89208.6	57325.1	84990.4	28457.4	182263	34020.8	297814	225861	226937	111839	54644.7	104073	214195	23106.7	68484.2	155952	198965
P29144	sp|P29144|TPP2_HUMAN	284706	235730	466242	274586	54987	311047	92697.4	457151	153538	161307	57295.3	195012	49893	46092.7	104603	211844	86807.7	134742	93109.6	162223	54811.4	430800	702036	250089	488065	119555	55751	250586	78771.8	149245	247685	275075	74316.5	48492.6	220156	259013	58085	315600	177675	100557	523699	283365	741886	303944	92968.8	468090	122080	109600
P29350	sp|P29350|PTN6_HUMAN	1.25017e+06	650183	931558	880186	920057	543185	1.33133e+06	711497	824321	850231	1.16027e+06	970180	746248	1.25704e+06	577556	972761	929993	1.08554e+06	1.06158e+06	1.08441e+06	1.63963e+06	866321	866669	903218	731981	919610	839716	740575	1.27707e+06	647565	691600	749476	821002	748911	1.02015e+06	824937	996475	955101	661097	951990	1.21612e+06	1.06394e+06	1.258e+06	1.10365e+06	791894	795414	892148	657854
P29401	sp|P29401|TKT_HUMAN	276842	384997	1.64143e+06	291552	749767	462036	706038	373098	448255	687310	647715	277664	449067	623615	858740	408632	340664	463367	491471	641516	980666	740258	321478	892120	595710	611302	467755	426131	548764	552333	365080	1.31251e+06	609039	741752	430436	322266	680549	390575	708976	545408	1.12757e+06	605376	223503	956176	296951	417550	533677	663195
P29622	sp|P29622|KAIN_HUMAN	2.26764e+06	2.61093e+06	2.35862e+06	1.14029e+06	2.11672e+06	1.34371e+06	1.39977e+06	603481	694210	1.21472e+06	644586	1.93218e+06	640131	462675	1.19336e+06	1.20674e+06	499847	472260	1.06105e+06	699356	787165	3.40379e+06	1.74377e+06	2.47125e+06	2.18667e+06	501173	707670	1.37305e+06	271454	940231	1.74525e+06	979748	1.55395e+06	1.09996e+06	1.50141e+06	1.62526e+06	638752	1.01834e+06	753894	398808	1.06588e+06	2.32254e+06	1.28124e+06	631614	1.68219e+06	1.46274e+06	2.63544e+06	1.47222e+06
P29692	sp|P29692|EF1D_HUMAN	153652	1.50983e+06	80813.5	237633	1.54171e+06	205093	316837	286824	298393	326732	481487	277308	316445	450606	203192	296497	268452	353229	253110	320561	203374	6.24313e+06	376419	127600	31487.2	379783	253370	165069	471471	154087	2.16855e+06	267411	386594	311504	319263	7.29671e+06	366711	232093	6.1973e+06	374967	210832	144574	440110	191280	693788	148639	1.85302e+06	115153
P29972	sp|P29972|AQP1_HUMAN	279430	195846	191072	111186	298546	168362	34464.6	180569	45422.9	177275	146279	127675	63933.1	62504.6	145479	48489	169714	143335	277937	66183.9	78845	248395	133136	308208	238923	24570.6	31331.8	283086	87615.9	269934	49163.6	195915	81746.1	171754	160161	189972	87396.8	139139	324334	144535	266040	185883	191485	105818	153888	252825	184513	219697
P30040	sp|P30040|ERP29_HUMAN	58058.5	50914.9	87794.9	54162.2	78685.8	107549	166288	170606	276917	214309	340251	79795.9	289934	298403	115689	99752	182368	238379	171647	241773	63900.5	72475.1	137643	156466	66903.1	304191	212109	55589	224720	139613	133930	167886	224645	277130	276228	41413.5	370959	104664	29948.7	268942	361240	94933.7	46686.9	139945	77117.1	122167	131845	56640.2
P30041	sp|P30041|PRDX6_HUMAN	1.45701e+06	1.60427e+06	892884	3.45205e+06	1.90352e+06	2.67559e+06	8.91435e+06	5.29091e+06	3.24161e+06	2.63507e+06	9.84053e+06	5.3412e+06	2.1347e+06	1.155e+07	1.59562e+06	8.51616e+06	5.87489e+06	6.10012e+06	3.64931e+06	7.05273e+06	1.33128e+07	2.54533e+06	2.12901e+06	1.31034e+06	2.045e+06	3.76136e+06	4.7464e+06	1.40131e+06	9.27905e+06	1.76138e+06	2.06815e+06	3.94471e+06	7.01524e+06	3.08429e+06	2.9683e+06	1.34253e+06	7.46832e+06	1.66336e+06	1.62763e+06	7.13415e+06	2.68363e+06	2.79073e+06	2.60427e+06	6.18616e+06	1.3602e+06	1.09905e+06	2.99892e+06	1.01994e+06
P30044	sp|P30044|PRDX5_HUMAN	240777	696445	489159	461554	729260	370098	818914	427508	1.24934e+06	560337	1.18021e+06	506993	427774	873105	790488	942303	666270	1.12924e+06	1.06103e+06	573140	869608	1.9101e+06	614974	511325	1.42232e+06	1.44966e+06	843769	332170	1.49373e+06	422381	2.31901e+06	623676	1.57824e+06	879968	1.15884e+06	313288	1.55587e+06	287767	680907	1.17597e+06	449208	643641	231733	846889	398286	616589	493075	287552
P30048	sp|P30048|PRDX3_HUMAN	407324	508543	304882	681099	1.05571e+06	950425	1.21884e+06	965695	1.88942e+06	615796	2.96919e+06	566003	2.46184e+06	1.49144e+06	1.52816e+06	766761	1.27308e+06	916741	1.02617e+06	1.71387e+06	1.44375e+06	357399	4.49718e+06	1.90563e+06	715035	1.02966e+06	1.00741e+06	413166	1.56248e+06	453900	1.02118e+06	1.14336e+06	1.33273e+06	895925	2.44736e+06	1.12226e+06	1.62457e+06	600680	514151	2.16391e+06	885240	963857	649265	912595	1.1325e+06	299190	870126	269109
P30049	sp|P30049|ATPD_HUMAN	48647.3	18817.3	62862	79488.6	112173	142214	163341	112411	180713	115545	247225	103587	186555	181762	59949.8	42479.8	286250	192770	57234.4	149480	69744.9	148074	29012.6	107204	106783	181702	298518	86368.8	179613	73300.7	90656.3	155426	149113	98950.8	103656	57033.2	280357	38821.4	38105.4	186011	41784.9	104311	82526.5	8529.88	47187.6	30403.5	85231.3	62753
P30085	sp|P30085|KCY_HUMAN	47679.3	103293	20712	115903	47414.7	112534	229732	286865	61012.6	109666	113900	101426	39359.3	160663	100774	184362	161811	231948	73937.7	106597	102382	107560	97468.2	58115.7	13551.7	18752.5	136006	17145.2	146203	93778.6	34254.4	61205.5	166992	86827.1	174021	40926.8	298827	58083.8	94898.4	182809	283378	92786.1	78961.6	85144.8	168431	62763.5	136597	35147.6
P30086	sp|P30086|PEBP1_HUMAN	300077	239559	256905	87269.7	276596	356945	258640	295149	221949	195708	345453	217197	119527	280860	425916	392373	281463	165689	275102	272417	93526	125885	196698	169586	844444	166088	157146	571496	281564	175689	140190	205547	220966	158296	225825	339564	265657	336749	139078	291355	281611	133637	508381	307026	241931	242213	285726	796710
P30101	sp|P30101|PDIA3_HUMAN	6.32473e+06	6.66394e+06	3.41761e+06	3.55153e+06	1.77772e+06	4.08371e+06	1.18196e+07	7.9449e+06	8.35262e+06	5.62533e+06	1.41809e+07	1.43658e+07	1.00639e+07	9.56197e+06	3.92441e+06	2.40916e+06	4.89016e+06	7.54326e+06	2.49228e+06	8.01575e+06	6.28841e+06	981307	4.98165e+06	2.72572e+06	6.44816e+06	1.56436e+07	1.34913e+07	6.04329e+06	6.41177e+06	7.41431e+06	1.40592e+07	3.12889e+06	1.36209e+07	7.18942e+06	1.41355e+07	1.54195e+06	1.08612e+07	6.43327e+06	4.01598e+06	8.87923e+06	4.52803e+06	3.35675e+06	2.82668e+06	3.63477e+06	9.12085e+06	1.6404e+06	4.61788e+06	6.21195e+06
P30153	sp|P30153|2AAA_HUMAN	961539	336505	2.06818e+06	684755	907443	570177	976291	521056	736256	700530	760376	694629	734205	938990	964103	451978	494582	491210	366396	373273	991523	1.36449e+06	979011	1.62985e+06	932891	504601	595877	1.11782e+06	572442	1.00514e+06	1.27977e+06	510505	762964	949626	1.30046e+06	293158	374229	902213	473991	447141	831372	855540	1.0156e+06	432882	487091	551124	1.5053e+06	340963
P30273	sp|P30273|FCERG_HUMAN	737835	1.56873e+06	943436	4.21659e+06	1.04123e+06	3.75238e+06	3.00648e+06	3.13303e+06	3.56359e+06	499612	5.5458e+06	2.08149e+06	2.33835e+06	2.88503e+06	815017	4.16776e+06	3.44692e+06	3.9293e+06	4.53278e+06	1.90076e+06	7.222e+06	1.54227e+06	1.92511e+06	1.86742e+06	1.18522e+06	4.17394e+06	1.90753e+06	1.38738e+06	3.71765e+06	1.37141e+06	3.30708e+06	1.23824e+06	2.68916e+06	2.01548e+06	2.11658e+06	2.46542e+06	3.35503e+06	2.33093e+06	2.01649e+06	3.25535e+06	1.14516e+06	2.42592e+06	1.53963e+06	4.48895e+06	2.81341e+06	5.46798e+06	368411	897129
P30405	sp|P30405|PPIF_HUMAN	213243	257642	324216	775284	103404	138178	100195	98564.4	428338	212349	216793	97447.7	403323	435114	380783	886885	1.19791e+06	208585	72412.1	251080	275538	58139.2	156472	185741	288698	192278	251405	43703.5	299471	179870	42019.5	256780	18770.5	233827	17528.7	83702.4	345528	392975	1.69894e+06	81782	70366.1	23849.3	45878.5	254004	260424	211977	153154	22680.9
P30481	sp|P30481|1B44_HUMAN	146945	543074	226520	153621	131212	599058	327362	116027	103164	1.23181e+06	7.03086e+06	70021.4	66629.6	1.54124e+06	1.48421e+06	2.01972e+06	128278	91145.3	73014.5	1.14156e+06	8.73516e+06	1.18472e+06	686875	1.5557e+06	1.68086e+06	41704.6	426375	320992	29416.6	118388	1.09517e+06	378961	233517	504210	505257	103452	2.03409e+06	760523	91459.2	1.77047e+06	1.09522e+06	90342.6	319195	195744	335241	1.07249e+06	1.51988e+06	182732
P30486	sp|P30486|1B48_HUMAN	523029	266024	1.8522e+06	65097.5	284054	245203	379893	115096	99289.2	197671	2.6845e+06	135829	359110	832759	252800	183290	61687.3	402327	104521	798435	5.26449e+06	1.4442e+06	868928	202462	378354	638190	438426	203633	100073	260064	825467	57358.5	100762	1.48701e+06	319538	153851	85960	251347	60651.4	923835	2.02912e+06	242794	148796	768624	663774	832897	498460	1.79408e+06
P30498	sp|P30498|1B78_HUMAN	237224	317899	64952.5	2.03168e+06	278566	106824	196749	51646.9	397416	57687.3	70346.6	522813	1.40746e+06	49751.3	450110	37944.1	137272	42211.6	33433.1	862383	2.83938e+06	139075	315272	531106	163835	2.31232e+06	834718	140010	1.68233e+06	90959.3	407475	299962	2.00153e+06	456148	1.22143e+06	46256.3	18866.5	58642.5	555106	129928	255641	513377	245476	104143	106413	108342	83485.6	494200
P30508	sp|P30508|1C12_HUMAN	127418	84196	203456	354357	219374	60188.4	45981.3	194945	316387	74074.8	114128	379813	116979	87801.6	344677	204031	74565.4	81480.6	56890.5	308761	620556	95351.7	1.11183e+06	279034	233337	744206	300120	679790	661522	153868	198004	348661	211662	89731.4	121157	120615	181110	1.59893e+06	420098	171363	165492	106548	577835	127749	95292.9	281854	113344	64871
P30626	sp|P30626|SORCN_HUMAN	1.55548e+06	357516	3.96533e+06	180564	1.45316e+06	901746	410724	135519	284229	2.18405e+06	478928	2.53463e+06	245584	484776	6.90707e+06	606755	470488	312506	521626	524573	328892	210273	115184	1.5819e+06	440737	512993	350365	1.74052e+06	542377	808520	1.12154e+06	415050	807358	304392	693640	3.88529e+06	1.06621e+06	386844	371887	554571	526180	158052	844490	391478	1.87982e+06	991940	1.67467e+06	518515
P30740	sp|P30740|ILEU_HUMAN	504672	351562	593565	825730	763017	1.12531e+06	2.55218e+06	989530	2.18572e+06	1.37089e+06	2.96068e+06	2.2871e+06	1.39926e+06	2.2856e+06	1.7293e+06	1.47688e+06	869641	1.48636e+06	1.75682e+06	2.45416e+06	2.83253e+06	555527	785113	1.47562e+06	1.13075e+06	2.54546e+06	2.28748e+06	1.01671e+06	2.79207e+06	914609	2.0281e+06	1.95989e+06	2.17639e+06	1.77043e+06	1.61957e+06	600151	2.85322e+06	837284	1.29573e+06	1.73776e+06	1.60576e+06	1.1062e+06	763836	1.21628e+06	577624	1.39851e+06	1.07334e+06	1.27118e+06
P31040	sp|P31040|SDHA_HUMAN	39757	15471.7	3308.08	38535.2	4316.71	16551.6	20762.9	8446.88	22348.9	22548.5	31357.3	11569.5	11733	36910.8	15850	17091	23887.3	34035.3	7889.43	29968	57621.4	7814.94	20920.7	1465.34	53027.7	40153.3	44466.2	3587.44	27243.3	7840.23	8252.68	21511.2	28795.4	31649.2	32067.2	13174.5	42927.3	31820.6	6404.15	40642.8	6417.29	34198.3	29003	3508.77	12538.6	5084.66	18014.8	10218.1
P31146	sp|P31146|COR1A_HUMAN	2.90814e+06	4.31859e+06	3.09569e+06	6.99884e+06	2.16919e+06	2.9608e+06	1.15838e+07	3.71319e+06	4.33677e+06	3.43486e+06	7.0162e+06	6.78323e+06	6.76866e+06	7.37963e+06	3.62546e+06	6.50789e+06	5.34942e+06	5.2116e+06	4.60359e+06	1.13487e+07	1.42593e+07	2.21335e+06	4.06667e+06	2.84257e+06	2.4296e+06	7.80897e+06	4.5491e+06	2.1672e+06	1.15498e+07	4.01175e+06	2.72733e+06	7.38701e+06	8.64479e+06	7.80806e+06	6.699e+06	1.94984e+06	6.49308e+06	4.5459e+06	3.37414e+06	6.00723e+06	3.98683e+06	7.51276e+06	4.56074e+06	6.66295e+06	4.30902e+06	4.06417e+06	2.28124e+06	1.93896e+06
P31150	sp|P31150|GDIA_HUMAN	316396	583637	179509	320693	507579	209948	321780	308537	312570	548705	435666	353836	2.50853e+06	364956	225519	2.62982e+06	2.72148e+06	297137	278218	256348	452430	2.80411e+06	2.76788e+06	895605	177280	379950	341814	115618	380880	114815	390974	818226	385869	229064	266149	117072	663823	2.94711e+06	3.04474e+06	431723	505484	355412	104192	129098	226993	262116	294017	131512
P31323	sp|P31323|KAP3_HUMAN	51535.2	39801.6	20732.4	56118.5	115543	59533.3	57462.6	73300.3	54438.3	87878.4	76001.1	20438	82198.5	108735	51811	89128.3	71703.5	106568	53900	66068	111223	28565	40281	46595.5	31736.2	109763	125041	35791.9	82688.4	46051.5	41205.4	117439	46734.6	40851.7	33292	39410.4	79612.5	26055.9	40490.7	63384.8	201963	90043.1	61086.2	67396.6	45370	53018.9	182073	44985.5
P31930	sp|P31930|QCR1_HUMAN	1.12893e+06	599153	666362	118611	421213	127964	147720	650908	210744	416140	252805	216604	229305	123313	192873	105901	151653	101204	366053	290577	154568	1.56349e+06	1.03804e+06	1.0988e+06	509244	147476	213509	394320	320439	785121	190704	165689	202951	235732	147938	315372	261497	100811	229987	139649	429226	165466	169342	135558	541424	187185	77307.4	309764
P31939	sp|P31939|PUR9_HUMAN	122203	250848	199170	333404	302207	184139	363401	325296	154603	254949	372153	257756	167437	423602	232026	275231	257242	189307	268256	267847	811101	155462	136996	171514	108000	334332	252873	146256	345760	119736	152309	336142	281914	435990	184531	131206	188159	164689	173577	214617	622374	209625	152263	357397	273481	169936	165210	215615
P31946	sp|P31946|1433B_HUMAN	507303	410697	212853	404416	393788	1.13396e+06	2.10671e+06	575668	1.02079e+06	963001	1.86886e+06	967425	1.05858e+06	714695	612067	921344	1.34791e+06	1.79127e+06	1.80511e+06	1.59079e+06	2.08138e+06	440428	400054	620706	353607	1.43723e+06	1.28579e+06	1.26303e+06	2.54212e+06	587230	1.0489e+06	1.03187e+06	1.66395e+06	975235	802460	654956	1.62533e+06	524669	620509	1.2224e+06	292247	572322	705671	839039	307740	871657	655732	611498
P31948	sp|P31948|STIP1_HUMAN	146736	280021	140476	136659	146736	206835	325788	335290	414027	387746	596143	282090	341165	561669	308141	292383	341188	471698	336950	373344	186905	168171	121206	172830	93249.5	497454	265971	87585.3	475882	208761	330710	278295	385489	415016	466182	182910	475965	360481	468729	423544	283610	222902	91913.4	154034	211411	287053	289265	144337
P32119	sp|P32119|PRDX2_HUMAN	6.22748e+06	2.05995e+06	2.00266e+06	1.96616e+06	2.13004e+06	3.97115e+06	5.30751e+06	1.72204e+07	4.99559e+06	6.24941e+06	7.52047e+06	6.36266e+06	3.84676e+06	8.41589e+06	1.33378e+08	9.45635e+06	2.63853e+06	3.8782e+06	5.71692e+06	7.06686e+06	1.45497e+06	3.63706e+06	4.18315e+06	3.7012e+06	1.36715e+06	3.24247e+06	4.12963e+06	4.42549e+06	1.04351e+07	1.16437e+07	6.6078e+06	2.72537e+06	9.82394e+06	5.60624e+06	9.85574e+06	8.96195e+06	7.08334e+06	1.05224e+07	2.62569e+07	1.11731e+07	7.36563e+06	2.51105e+06	2.26149e+06	3.83067e+06	4.25553e+06	2.20136e+07	1.09019e+07	1.09981e+07
P33151	sp|P33151|CADH5_HUMAN	1.36397e+06	103877	1.28617e+06	65501.3	370806	806290	41163.5	778584	84315.4	898061	63139.1	1.387e+06	103223	91232.9	270537	28694.2	180923	102314	341822	483699	65257.2	291598	899970	144695	495384	56243.3	82724.8	248113	84713.4	1.1362e+06	104113	257634	81920.1	613212	744627	297853	75936.3	938054	236587	59629.7	1.45244e+06	1.40142e+06	863559	192325	343602	1.29825e+06	554518	2.02131e+06
P33176	sp|P33176|KINH_HUMAN	173149	358539	303814	118186	1.5177e+06	175940	255605	155305	89306.2	91598.7	175080	144497	128252	141497	122561	134080	154979	191334	75203.1	147686	268178	311230	94405.1	184931	289877	144550	288103	149571	238803	109958	121694	165564	165918	98028.4	138429	176774	96965.3	194133	124738	180522	439270	69358.2	315331	181921	541241	329887	110750	162994
P34932	sp|P34932|HSP74_HUMAN	243131	207269	263142	333619	634562	237058	297128	225752	224446	243009	322569	135313	223466	630683	138687	199381	191429	283866	157813	235030	413319	168596	175742	379727	237063	291267	226863	244644	327146	169140	141688	348509	308472	294999	255563	191221	339373	289784	196975	277705	238307	221585	129597	288354	395110	154659	193909	173127
P35232	sp|P35232|PHB_HUMAN	3.6568e+06	2.26969e+06	1.0072e+06	1.43155e+06	1.75726e+06	1.62384e+06	566927	1.23815e+06	1.21352e+06	927920	842784	672367	1.11822e+06	1.22396e+06	1.79335e+06	233494	740864	765611	1.10005e+06	548791	497148	595357	1.03914e+06	894875	1.49597e+06	734913	1.38785e+06	525899	1.16346e+06	1.0667e+06	2.18176e+06	1.02921e+06	1.39356e+06	769910	1.5182e+06	1.94362e+06	1.05097e+06	1.08982e+06	533818	2.26735e+06	1.11181e+06	1.64241e+06	653908	862909	1.69921e+06	1.73333e+06	1.44141e+06	1.61775e+06
P35237	sp|P35237|SPB6_HUMAN	217077	490538	353368	735798	377506	495991	728845	379217	511266	587707	837261	360341	493536	988175	484470	702030	553638	578880	645011	688558	1.4686e+06	431377	327995	292372	212238	669308	662044	165915	823161	274973	415462	495488	532755	671221	372507	180093	781876	484926	259674	830909	365469	554583	339163	398233	163504	322065	339436	199268
P35241	sp|P35241|RADI_HUMAN	445046	69459.1	362662	134561	401113	108949	84722.4	132201	51773.1	188456	207778	231291	173661	130462	109685	245204	167305	145555	121082	160097	291059	271435	88152.6	302023	43943.3	211554	43463.7	190509	102711	152374	144419	406581	248326	57335.4	169414	120071	65388.7	406381	169716	160327	148445	121508	236572	196088	93886.7	200987	108518	136844
P35443	sp|P35443|TSP4_HUMAN	103878	93654.9	93373.5	113606	183477	104590	26451.9	60433.4	29110.9	49969.5	56316.6	319511	26246.8	113141	102736	62181.5	44661.2	118278	59453.6	1.36397e+06	42339.7	74306.3	104658	80727.8	1.51831e+06	45625.4	108816	113393	24629	82065.9	57253	52824.3	40635.3	222990	43211.1	151254	78210.1	100229	101037	47575.1	36605.1	55231.4	64885.7	138068	47156	79825.3	68279.5	149816
P35527	sp|P35527|K1C9_HUMAN	1.24406e+07	6.34588e+07	6.39882e+06	9.24303e+06	1.15678e+07	8.34371e+06	4.44078e+06	6.82806e+06	1.60628e+06	2.08043e+06	1.57005e+06	4.1018e+06	2.92204e+06	1.94317e+06	4.91225e+06	1.56829e+06	3.22306e+06	1.86696e+07	1.99403e+06	4.52908e+06	971081	9.19291e+06	4.14513e+06	7.37155e+06	4.99573e+06	2.83842e+06	5.82546e+07	6.06382e+06	1.43975e+06	3.35841e+06	4.32361e+06	1.50186e+06	1.26538e+06	1.93285e+06	2.40799e+06	3.00025e+06	5.22431e+06	9.7755e+06	2.21172e+06	3.20295e+06	5.89356e+06	3.10944e+06	3.89919e+06	8.37574e+06	3.0513e+06	3.93018e+07	1.71879e+06	3.81048e+06
P35542	sp|P35542|SAA4_HUMAN	6.28691e+07	3.33321e+08	3.29674e+07	3.52369e+07	3.03592e+07	4.34367e+07	1.6801e+07	2.27498e+07	1.29926e+07	9.96138e+06	5.95379e+07	6.06282e+07	2.72116e+07	6.82343e+07	7.37363e+06	2.62807e+07	2.3423e+08	1.9025e+07	2.73944e+07	8.41117e+06	1.19558e+07	1.36497e+08	5.1293e+07	5.57287e+07	1.56952e+08	1.46448e+07	9.10241e+07	1.63051e+07	5.3708e+07	1.72325e+07	4.25008e+07	1.31602e+07	5.69667e+06	9.61517e+06	1.45369e+07	6.29197e+07	5.66257e+06	3.86433e+07	1.82062e+07	1.07402e+07	2.13189e+07	5.20131e+07	6.37843e+07	6.43001e+07	1.20255e+08	1.17538e+08	4.58625e+06	1.77227e+07
P35579	sp|P35579|MYH9_HUMAN	2.56851e+07	3.42157e+07	2.29829e+07	1.02403e+08	2.87955e+07	5.14571e+07	9.52125e+07	7.35617e+07	1.29511e+08	7.77515e+07	1.52695e+08	4.56592e+07	1.31903e+08	1.93494e+08	4.37785e+07	3.18126e+07	9.19741e+07	1.36536e+08	4.38251e+07	1.39376e+08	1.45846e+08	4.44182e+07	6.82435e+07	5.59123e+07	2.7262e+07	1.39648e+08	1.1595e+08	2.83513e+07	1.07032e+08	4.02209e+07	4.49263e+07	6.33453e+07	1.21703e+08	1.14307e+08	8.21609e+07	2.3864e+07	2.01217e+08	4.61469e+07	3.27856e+07	1.52103e+08	2.80681e+07	9.94162e+07	7.35961e+07	4.29958e+07	3.46943e+07	2.83251e+07	4.57091e+07	2.50301e+07
P35611	sp|P35611|ADDA_HUMAN	1.31762e+06	1.54705e+06	1.27995e+06	444173	592636	628390	550962	1.13901e+06	497463	492762	187333	194322	215278	355350	460066	970934	1.48161e+06	287544	842984	668540	455834	453321	810470	900192	1.89119e+06	412205	423580	984614	738820	658749	691555	366088	440944	237784	374640	1.81957e+06	398482	486157	385224	562691	1.64272e+06	663624	568416	913706	801524	2.53451e+06	613576	658587
P35613	sp|P35613|BASI_HUMAN	772916	748687	1.44626e+06	499318	1.38001e+06	1.43366e+06	1.06411e+06	731499	624190	574852	864536	426217	1.16514e+06	369618	617098	653603	551353	695877	1.21787e+06	919299	393905	1.32871e+06	1.01452e+06	1.05409e+06	932662	973242	612930	709434	620310	1.48627e+06	658126	551734	547813	1.18427e+06	987104	916017	636857	756431	1.15244e+06	715283	1.34535e+06	571690	898872	1.25828e+06	541481	1.56486e+06	325376	1.66056e+06
P35813	sp|P35813|PPM1A_HUMAN	316606	259527	276963	175778	223233	105737	109568	187662	227245	204014	90527.1	66825	55288.4	56986.1	101521	135040	140220	243184	86307	15777.9	66960.2	163600	42440.5	88136.2	174852	238190	51266.1	55278.5	247201	29929.6	59061.4	141178	227407	73660.5	69810.9	58704.8	203055	74702.1	36813.7	242734	166454	55708.3	74851.2	111496	328498	141873	66382.7	151046
P35858	sp|P35858|ALS_HUMAN	1.73761e+06	1.67725e+06	1.72432e+06	1.33481e+06	1.76678e+06	220914	419046	273144	425292	281886	417464	594484	230369	539717	642347	639580	306346	247338	449576	301491	636895	3.70757e+06	1.98073e+06	2.54253e+06	3.2151e+06	158391	249419	502865	270183	225553	864484	379487	226109	514467	398915	824031	274254	965871	202309	139321	204310	2.06027e+06	2.56583e+06	473549	1.06745e+06	365776	1.36119e+06	261390
P35908	sp|P35908|K22E_HUMAN	1.01958e+07	1.33907e+07	4.805e+06	6.49489e+06	7.19474e+06	6.16398e+06	2.1906e+06	3.2906e+06	1.4246e+06	4.97477e+06	1.5052e+06	2.30289e+06	1.49663e+06	3.87338e+06	2.20283e+06	3.09147e+06	2.67265e+06	5.76959e+06	3.0186e+06	4.49109e+06	825174	6.68257e+06	2.79952e+06	5.50491e+06	5.81631e+06	2.54045e+06	1.38886e+07	6.15343e+06	2.00521e+06	2.01421e+06	4.67308e+06	2.48855e+06	1.02772e+06	3.82723e+06	1.40613e+06	4.82607e+06	1.34209e+06	7.2545e+06	2.47356e+06	2.20987e+06	4.64454e+06	3.8215e+06	3.51073e+06	6.60544e+06	3.51961e+06	1.00141e+07	2.64608e+06	6.05584e+06
P35998	sp|P35998|PRS7_HUMAN	150731	101807	153385	29335	93874	142181	73165.9	42570.4	31094.9	84459	25681	7265.38	16907.4	32745.5	33188.6	49748.2	104167	28631.8	61540	21541.1	40957.3	9759.4	20128.6	130746	16213.5	31373.5	38688.8	49267.1	19958.1	54797.5	21404.6	46908	10409	29721.6	30291	20140.9	35170.1	59788.1	13655.7	30176.4	58808.7	31251.8	22586.2	108287	103452	60547.1	48923.8	26057.1
P36871	sp|P36871|PGM1_HUMAN	334472	277148	437252	432809	161601	235679	481498	466044	502653	169023	1.39751e+06	1.20666e+06	1.55301e+06	415021	3.68143e+06	526483	1.88733e+06	475607	477297	946762	720583	948015	256642	308608	135444	188665	210273	273637	570673	370591	2.75923e+06	585586	834445	1.80666e+06	675458	170426	619559	463803	2.8083e+06	1.12287e+06	2.08809e+06	623532	160077	322170	159636	762832	617541	331696
P36873	sp|P36873|PP1G_HUMAN	108910	133955	195632	74482.1	163241	207613	49283.3	118555	84537.5	22870.8	63234.3	69562.9	74150.2	98232.5	150293	211048	98585.1	83550.8	92051.9	55715.6	101524	162750	81198.9	47556.6	176721	99656.9	88483.8	126942	72158	42642.3	115784	114084	63523.2	67354.8	48163.5	110570	79613.7	95893.7	146996	64945.5	156132	166286	29672.3	180786	61617	266507	130288	207355
P36955	sp|P36955|PEDF_HUMAN	3.83568e+06	5.86194e+06	5.38919e+06	2.85579e+06	5.11325e+06	1.83013e+06	981697	1.36143e+06	812721	1.29141e+06	931045	1.87167e+06	870472	1.82271e+06	1.82571e+06	1.85802e+06	1.98376e+06	808775	705413	456540	1.80859e+06	7.17628e+06	4.39116e+06	5.03287e+06	4.60601e+06	1.34025e+06	885272	1.76534e+06	1.19853e+06	2.65561e+06	1.31627e+06	786890	898437	1.17254e+06	1.67266e+06	2.09177e+06	575999	1.43875e+06	518617	494465	1.33033e+06	5.24745e+06	3.95623e+06	2.53488e+06	2.20842e+06	3.92687e+06	2.87888e+06	2.78928e+06
P36957	sp|P36957|ODO2_HUMAN	342512	130411	117462	164303	82332.8	200512	125223	165831	123542	124737	205870	234772	138082	184482	237465	95604	484369	131310	221101	183362	71621.5	164247	218476	414418	48729.2	126592	74342.1	265648	114783	333847	187573	128320	151240	150325	98947.6	376634	140135	134034	101758	150889	367403	124040	114836	263823	137081	856173	362574	267587
P36959	sp|P36959|GMPR1_HUMAN	82699.4	22234.6	94643.6	21785.5	43964.3	30129.9	32475.8	21802.8	39646.6	71961	32001.7	16052	18805.6	38424.3	119593	46708	35792.4	30377.9	128302	42446.6	25175.3	146284	29470.6	176739	24643.4	32032.8	14955.7	136611	50725.8	114228	254583	130474	14225	34676.6	20342.8	58016.2	16776.5	38468	159415	30663.5	64568.9	84781.5	246615	189050	45154.9	409253	14567.5	125285
P36969	sp|P36969|GPX4_HUMAN	192411	131223	271837	137105	130423	143761	99941	163338	187615	186425	131520	206837	61697.6	222381	283632	219789	96373.6	66793.1	153430	152489	51467.6	156296	299790	269429	286082	108808	135250	93915.5	134515	120315	110743	96806.2	113834	82898.8	93404.6	181719	71832.2	204208	124689	152140	154056	226777	161549	175668	344955	142064	310340	175449
P36980	sp|P36980|FHR2_HUMAN	188777	293907	355355	43972.7	186734	427335	529562	200587	407729	217072	105911	137548	463193	102136	223883	274217	193603	357931	286342	221321	100976	308242	280800	202680	228118	213797	289817	432966	146149	289570	521951	593732	144884	347652	612051	480684	92785.5	414312	373764	85593.5	514241	239914	143880	164463	262113	454405	670640	621794
P37802	sp|P37802|TAGL2_HUMAN	3.41419e+06	1.88564e+06	4.53532e+06	4.20091e+06	1.38626e+06	9.73749e+06	2.87244e+07	1.80046e+07	3.28741e+07	1.65368e+07	3.84073e+07	1.57055e+07	1.87163e+07	4.05376e+07	1.47078e+07	1.92951e+07	2.15557e+07	3.31188e+07	2.36998e+07	2.95626e+07	1.23886e+07	2.06657e+06	4.8343e+06	1.57128e+06	3.37446e+06	3.65327e+07	2.023e+07	3.00202e+06	3.77471e+07	7.76263e+06	1.91705e+07	2.44245e+07	3.61727e+07	2.37543e+07	2.74712e+07	9.61085e+06	4.35319e+07	6.82074e+06	6.67235e+06	3.38745e+07	4.35433e+06	6.56599e+06	3.13797e+06	5.13686e+06	2.55457e+06	5.26009e+06	1.32417e+07	3.1824e+06
P37837	sp|P37837|TALDO_HUMAN	278928	160273	403510	164666	346424	523378	839057	379374	710391	569450	1.25315e+06	379659	485084	967729	385924	485304	487677	638423	542361	854207	985873	301660	174837	268450	101338	827370	524775	372292	498453	367684	307304	518671	707618	679466	550698	221075	1.26799e+06	350718	449442	585841	964695	384946	211218	288463	250631	421294	359755	450842
P37840	sp|P37840|SYUA_HUMAN	526912	651621	332494	735038	503345	758576	1.28869e+06	1.40529e+06	1.2453e+06	630250	2.23836e+06	1.39842e+06	1.43102e+06	601890	1.0027e+06	626080	847529	1.11125e+06	878512	1.49834e+06	229608	719192	640898	580376	490382	950507	687767	1.20907e+06	1.19493e+06	559984	1.05286e+06	1.58843e+06	2.11296e+06	1.37309e+06	1.46261e+06	1.07752e+06	894457	669605	1.03261e+06	1.38472e+06	1.50956e+06	231324	708136	426824	511756	579065	832129	1.1107e+06
P38606	sp|P38606|VATA_HUMAN	453143	1.05695e+06	560483	909806	288840	303449	710433	394573	452660	555325	671288	129131	1.14829e+06	657958	283811	509820	1.18776e+06	539144	1.25396e+06	507977	963332	264248	318951	355091	415323	715918	474641	716464	662798	456003	364748	345268	591084	494828	328839	413190	718677	553103	404549	706091	1.07353e+06	600426	464939	249218	337410	257049	314947	413588
P38646	sp|P38646|GRP75_HUMAN	196760	58663.2	758328	231248	989562	233445	295740	224693	372986	268019	533559	166863	507704	576529	293422	142715	286712	424187	168472	355660	486065	224639	265717	884414	1.16589e+06	578289	334310	1.05322e+06	385456	142788	152473	340068	350341	411474	383871	75105.8	656605	199459	120754	432356	267094	327211	240902	255928	1.82446e+06	90186.2	248500	125103
P40197	sp|P40197|GPV_HUMAN	2.51954e+06	2.76393e+06	1.57401e+06	7.84876e+06	2.52078e+06	4.49352e+06	7.77535e+06	2.69458e+06	4.3307e+06	3.96283e+06	9.86706e+06	3.58022e+06	6.53402e+06	9.37251e+06	3.87468e+06	7.27626e+06	4.99415e+06	7.51555e+06	8.38663e+06	7.51563e+06	2.20242e+07	1.6245e+06	2.9799e+06	2.31053e+06	1.49847e+06	6.41551e+06	5.1515e+06	2.00087e+06	8.35518e+06	2.35047e+06	2.82333e+06	5.08576e+06	6.97466e+06	5.9204e+06	5.33736e+06	2.67758e+06	6.68274e+06	2.19356e+06	1.72627e+06	4.1883e+06	3.45013e+06	5.3573e+06	2.93784e+06	6.75564e+06	3.65763e+06	2.70126e+06	3.54404e+06	2.30884e+06
P40227	sp|P40227|TCPZ_HUMAN	477378	911941	1.01905e+06	1.13184e+06	768772	418244	544086	640529	435889	753038	408714	794899	957469	993424	448388	532774	848941	523615	458710	751343	1.30477e+06	686884	541034	497378	932422	827555	543006	791586	602363	875663	794993	565974	913235	909704	656427	472720	379554	634432	611894	616017	522332	1.00801e+06	551419	394988	480725	769528	351739	1.19802e+06
P40763	sp|P40763|STAT3_HUMAN	8579.52	35842	77398.9	8948.01	64283.4	33130.1	19618.7	69827.6	22546.3	40708.3	9574.97	16024.2	12644	22845.3	127696	50098	15544.5	15209	15118.5	12303.6	38497	44575.3	48753.6	48365.5	32620.8	28984.9	25164.2	15754	18385.5	73310.9	28663.2	8699.62	17336	8452.12	25970.3	16622.4	16593.7	27939.8	42155.6	39075.8	18862.6	44311.6	10830.4	18678.5	52410.4	57364.7	14634.2	41936
P40925	sp|P40925|MDHC_HUMAN	1.03819e+06	804180	676609	958183	511676	365499	1.36837e+06	320191	1.05701e+06	366403	439533	406298	210827	1.28937e+06	211214	499209	1.00201e+06	357306	1.35216e+06	1.49658e+06	1.62638e+06	517826	247190	577022	883221	1.15117e+06	683705	299074	1.44164e+06	323746	219479	902918	1.18919e+06	258412	1.02366e+06	324318	1.40967e+06	457629	265494	383384	618907	231705	163276	612946	501826	293268	272613	270401
P40939	sp|P40939|ECHA_HUMAN	2.53425e+06	1.84638e+06	1.54518e+06	1.91069e+06	1.52333e+06	969006	732510	890835	699212	986346	855542	736346	1.93455e+06	4.03645e+06	701804	446633	726864	665419	624425	806939	2.02364e+06	2.91114e+06	2.21507e+06	2.61466e+06	1.54772e+06	1.90943e+06	643991	919318	533295	281281	1.11239e+06	471117	645675	568116	1.07763e+06	402174	809597	3.73453e+06	664353	702637	1.10505e+06	1.63608e+06	2.61705e+06	1.27739e+06	1.70548e+06	1.11363e+06	1.13164e+06	960752
P41226	sp|P41226|UBA7_HUMAN	279625	21561.5	351169	86214.6	107235	286526	60390.3	122571	28158.5	71574.5	50643	43354.5	29397	262017	75305.7	46823	75956.2	31171.1	36080.4	98966.3	76284.8	185111	335360	109934	1.39951e+06	42525.3	36645.7	39440.6	56071.7	94361.1	339722	66623.1	46441	94073.1	45004.3	396247	44455.8	110890	137136	322526	43946.5	75223.7	506045	84750.9	189645	114971	64758.3	17645.1
P41240	sp|P41240|CSK_HUMAN	450328	164796	275136	324176	114601	99686.5	86395.8	370077	708785	364854	86944.2	81640.9	66505.8	210352	62848	477928	134712	123763	237503	128389	202399	169134	107468	222928	258028	127078	59547.3	312221	82498.6	207929	232664	72244.8	95348.4	88458.5	46965.6	357461	142554	269362	253360	111611	112861	81855.6	65032.6	61945.9	126889	129181	188734	205699
P42574	sp|P42574|CASP3_HUMAN	378436	646669	1.2498e+06	273212	401783	428497	444420	213387	380887	503308	626306	346439	322505	467445	326289	524097	323903	523545	491566	149524	904925	602949	1.32131e+06	1.81056e+06	184061	482856	461573	564906	486361	830218	219156	580067	522194	404177	385016	318434	527440	466913	279177	475359	789417	338935	432957	704641	770400	380952	193138	205443
P42768	sp|P42768|WASP_HUMAN	7.13492e+06	1.74877e+06	9.71497e+06	425005	1.29427e+06	2.53121e+06	564913	157915	2.6198e+06	1.45389e+06	533046	455977	248451	910142	8.68748e+06	311301	1.00161e+06	352793	258843	2.19466e+06	606868	5.57501e+06	3.08787e+06	4.98811e+06	1.48227e+06	392885	843432	479151	273086	6.29775e+06	3.86961e+06	317440	1.10695e+06	259593	225402	5.46731e+06	283968	572265	3.19711e+06	388327	9.20269e+06	503017	3.38377e+06	613498	2.05022e+06	1.40248e+06	3.64105e+06	6.26032e+06
P42892	sp|P42892|ECE1_HUMAN	252755	275724	361995	240750	593579	238799	195815	323591	263667	457049	119344	309749	236120	298405	366044	398999	531084	157661	401874	151117	302739	1.04762e+06	332406	444015	241659	245232	388940	277498	233545	415845	201399	284455	199247	127455	243532	218740	136102	465029	809627	280512	547933	285807	294456	861694	217161	210886	1.50416e+06	208606
P43034	sp|P43034|LIS1_HUMAN	334531	149289	193352	193041	209059	134056	215685	100773	149425	157561	116432	99588.6	119547	195556	91928	138931	109448	165788	222521	169675	269375	147644	211467	113445	134951	212252	107223	223157	215016	188505	167507	119594	243295	120636	91109.2	98575.6	169929	166260	105654	246010	107284	133613	160022	154632	98062.5	264313	143726	166773
P43251	sp|P43251|BTD_HUMAN	338292	208642	224880	145648	232378	83544.9	95529.7	72890.7	85458	84199	53580.9	91296.8	88891.1	65449.3	232352	69143.1	44639.4	59517.1	60904.4	15031.5	135128	342620	201347	256660	241603	91456.2	89519	107478	57854.7	120748	158520	91409.1	75958.3	84769.6	86233.4	222529	43893.1	66177.1	46755.1	56371.4	157295	133365	174309	119390	187842	198678	243221	157920
P43304	sp|P43304|GPDM_HUMAN	708309	856362	724139	532457	603693	310012	429363	371928	430165	792571	415470	379395	674031	839229	938683	336109	775987	545595	926062	741378	1.41364e+06	263645	548346	506983	1.46382e+06	621055	310207	554554	479375	211476	594670	556513	500066	721151	357907	378941	973468	492621	562817	473757	1.28543e+06	477307	576394	369102	771210	371487	593120	1.50616e+06
P43307	sp|P43307|SSRA_HUMAN	32055.6	31844.1	34003.2	34706.2	16807.7	20624.5	16824.4	11673.5	36437.4	41913.1	58471.2	18205.6	59569.8	36290.8	31194.4	7916.92	34205.8	39302.5	14492.7	27948.5	42467.4	34706.6	23738.1	33724.7	15203.3	49837.1	48114	17672.2	13361.7	2724.57	7398.44	12951.2	36646.5	34658	63159.9	16690.3	47639.1	13801.2	7408.09	36476.6	12646.3	47466.1	31149.4	7353.29	23981.6	28721.1	27003.6	21343.7
P43405	sp|P43405|KSYK_HUMAN	68407.3	14100.2	54553.7	63150.7	31539.9	46976.1	41629	141947	25041.8	69128.9	32719.6	161334	61587.5	42429.8	146417	210521	27912.7	50117.8	98984.6	120120	88048.7	25431.8	27302.8	52260.7	68532.4	49316.1	127103	39735.7	97765.1	29509.7	43231.5	42149.7	108454	94053	49009.1	131638	173357	140992	49802.2	163623	144179	47156	10770.2	191339	264922	240187	386328	68815.7
P43487	sp|P43487|RANG_HUMAN	48976.7	189511	127680	13425.3	99922.7	76402.7	24034.9	47023.1	64975.3	35221.4	31688.3	20939.3	53263.3	67374.4	173849	209949	61990.3	43168.2	172673	9866.19	5850.69	86405	296247	34711.3	94712.6	51506.6	14286.3	176145	58418.7	34157.1	197177	189521	27023.4	46820.1	151637	551629	116356	60187.3	194014	52223.6	28697.4	33828.2	166851	79370.2	122486	200960	42821.4	95268.7
P43652	sp|P43652|AFAM_HUMAN	3.67567e+06	3.89956e+06	2.28763e+06	1.94015e+06	2.42362e+06	4.66727e+06	2.68917e+06	2.59079e+06	3.48495e+06	1.97576e+06	1.81129e+06	3.71811e+06	2.28496e+06	1.57645e+06	6.85894e+06	4.38343e+06	1.28841e+06	2.0158e+06	2.71046e+06	1.55628e+06	1.07674e+06	2.4914e+06	2.27732e+06	4.08949e+06	5.28803e+06	2.76804e+06	2.00279e+06	3.93668e+06	1.4612e+06	1.9569e+06	4.40606e+06	4.41136e+06	2.23077e+06	2.98356e+06	5.19019e+06	4.80027e+06	1.12374e+06	2.35792e+06	2.26399e+06	1.1812e+06	2.38901e+06	1.69409e+06	1.76792e+06	2.45205e+06	5.05273e+06	6.85939e+06	1.15878e+07	3.96143e+06
P45880	sp|P45880|VDAC2_HUMAN	306074	132324	128374	275120	22868.1	194888	233732	80839.9	223223	187509	279553	136296	305447	335158	140085	127434	181301	218416	82587.7	235763	358714	120480	252048	534551	63497.6	376211	186363	74478	258114	100759	111665	190546	238710	279241	176652	37651.4	403467	113050	194126	272948	192317	279575	214169	187701	86377.6	83277.3	100239	27047
P45974	sp|P45974|UBP5_HUMAN	897643	3.05091e+06	604512	751257	2.17256e+06	663392	63236.2	896412	363785	200280	442143	598293	278092	228587	375373	164964	2.17392e+06	200154	275035	206567	64505.8	1.74176e+06	999423	1.01805e+06	2.43699e+06	178466	1.55599e+06	496313	307036	159773	162678	224531	127962	186301	177361	983554	207119	1.31379e+06	332621	735459	3.14334e+06	1.07656e+06	1.03067e+06	1.30756e+06	2.1699e+06	751225	245511	345769
P46109	sp|P46109|CRKL_HUMAN	1.71992e+06	1.38393e+06	2.21362e+06	527851	959166	492414	926378	376480	1.85798e+06	769160	677934	549618	589989	1.06117e+06	438104	500169	849025	477938	402675	640666	495307	348541	1.5227e+06	1.58449e+06	531936	503389	628323	291366	360883	331594	423844	389680	370866	663164	653386	327955	514233	723815	555268	760263	559841	467974	1.11968e+06	479212	2.32426e+06	442286	465820	470825
P46459	sp|P46459|NSF_HUMAN	116580	145944	146659	116115	124468	50244.2	63715.5	47361.1	65483.9	122974	97430.1	79582.8	133130	44368.1	105140	39394.5	150979	66030	62423.5	47821.4	45803.3	103794	140232	85641.6	196094	54735.7	86341.2	95590.1	30800.7	49429.1	116601	243810	46137.8	107725	58160.4	187386	58266.6	117923	116190	52360.2	220099	72647.2	89319.3	119907	192773	143628	290740	162797
P46940	sp|P46940|IQGA1_HUMAN	111297	139814	112587	62168.5	102609	46246.8	415144	384089	195422	95380.2	73436.6	392185	42083.5	174953	165635	224328	145418	197563	98055.4	104826	68486.7	169413	449124	113619	234108	98528.3	61010.1	408177	110621	310529	63325.2	48717.1	83917.4	155758	78291.7	339366	58350.2	157155	173693	109871	139726	97920.8	123426	327968	104457	98788.7	123295	408336
P47755	sp|P47755|CAZA2_HUMAN	1.07156e+06	651261	564193	680201	373283	806024	856719	570059	869215	697256	947445	661205	762883	1.02649e+06	515000	906984	864386	962209	726991	733811	1.88963e+06	718354	617775	694985	568064	851224	852501	589392	1.08406e+06	416428	443633	659158	725884	735973	597360	464965	1.0578e+06	616344	480986	918843	506474	1.0586e+06	511145	497107	592244	952518	448623	786631
P47756	sp|P47756|CAPZB_HUMAN	1.26972e+06	825479	1.20061e+06	1.95256e+06	1.19667e+06	1.1885e+06	3.04523e+06	1.59703e+06	2.7302e+06	1.63863e+06	3.23944e+06	1.45733e+06	1.99307e+06	3.19311e+06	896021	2.00157e+06	1.73363e+06	2.82184e+06	1.78809e+06	2.31477e+06	4.06093e+06	548165	1.4546e+06	1.07804e+06	642803	3.22359e+06	1.51798e+06	883002	3.18004e+06	1.44649e+06	1.32622e+06	1.54028e+06	2.74042e+06	2.02061e+06	1.78979e+06	647800	3.20395e+06	916957	1.10442e+06	2.42044e+06	922341	932095	1.2116e+06	875429	717934	1.0403e+06	885725	835330
P48047	sp|P48047|ATPO_HUMAN	4.33061e+06	326945	2.3907e+06	728352	1.007e+06	588970	572824	9.28216e+07	752260	708810	1.29126e+06	947502	923746	1.38632e+06	1.12849e+06	491086	396643	734989	385322	816615	1.14653e+06	1.49911e+06	912730	873897	839659	1.05118e+06	469308	337901	687857	1.36674e+08	254054	853218	702089	887441	852678	698481	1.27299e+06	7.40557e+07	702176	7.27578e+07	809296	908625	981700	8.69432e+07	575329	359613	321888	1.94692e+08
P48059	sp|P48059|LIMS1_HUMAN	1.32433e+06	1.77178e+06	1.39775e+06	7.69837e+06	2.1817e+06	6.33163e+06	9.7281e+06	3.87605e+06	5.65032e+06	3.33453e+06	7.50036e+06	3.90559e+06	5.04243e+06	7.01558e+06	2.07136e+06	6.46051e+06	5.50286e+06	7.44743e+06	6.10019e+06	7.73586e+06	2.49586e+07	3.02155e+06	4.02086e+06	2.86449e+06	2.60303e+06	8.18846e+06	4.03098e+06	1.22768e+06	9.18684e+06	1.78158e+06	2.91147e+06	4.4741e+06	6.15853e+06	5.36022e+06	6.16059e+06	3.05634e+06	9.85124e+06	2.38466e+06	2.63133e+06	5.60548e+06	2.77535e+06	7.43451e+06	4.08623e+06	5.27137e+06	4.03272e+06	991629	2.13121e+06	1.75944e+06
P48426	sp|P48426|PI42A_HUMAN	154345	118754	208107	343240	335384	322322	506290	314572	423055	350212	364307	250004	294748	484534	221487	315664	275829	469048	370625	411900	800977	112678	172359	121851	90264.6	500052	363677	112643	603449	222126	191078	207462	546818	194107	165215	159596	571024	182284	186980	470880	168099	187230	134172	277729	266684	259265	192715	191611
P48507	sp|P48507|GSH0_HUMAN	57242.5	38319.8	31105.1	24339.1	63124.6	96256.5	60940	56713.8	60773.7	46234.7	104375	107905	88088.2	73274.7	63825.4	15932.8	67737.8	85519.9	66466.7	85065.2	88564.1	74949.8	57297.6	31296.8	25953.2	68480	63052	44676.9	62143.2	58370.6	38167.7	67533.6	74670	100995	82649.9	142052	83786.1	73311.9	109649	102585	135198	77093.8	27858.5	215680	48346	140662	66109	30772.3
P48509	sp|P48509|CD151_HUMAN	608487	1.48628e+06	1.24142e+06	3.70816e+06	669441	1.6247e+06	4.25752e+06	1.39738e+06	2.11579e+06	1.11291e+06	2.4292e+06	2.23596e+06	3.37764e+06	2.02224e+06	975963	3.11497e+06	2.47585e+06	2.709e+06	5.91773e+06	2.07179e+06	8.39186e+06	793708	894163	1.39364e+06	494338	1.71187e+06	1.73928e+06	462457	2.84552e+06	569476	1.16819e+06	1.63559e+06	1.11926e+06	1.68875e+06	1.84024e+06	969291	1.52905e+06	777552	838983	1.71582e+06	1.12844e+06	1.26002e+06	1.1517e+06	2.28136e+06	1.6726e+06	707509	372300	784268
P48637	sp|P48637|GSHB_HUMAN	172711	162500	107433	277620	78153.6	161113	249022	150355	133876	181941	242827	142268	116623	270980	213023	202324	291100	151703	164612	185734	390763	125652	317292	205247	487909	194197	195014	77621.2	193207	114925	111747	182121	214495	142277	169007	136115	196995	90169	115582	206038	270542	229358	385354	141828	82168.2	136591	356053	124400
P48643	sp|P48643|TCPE_HUMAN	1.40502e+06	1.02102e+06	1.79843e+06	1.56639e+06	1.01945e+06	899999	771540	967493	968645	594299	1.2782e+06	1.7839e+06	827562	1.82954e+06	1.38816e+06	1.38575e+06	856203	797458	495264	732778	1.06781e+06	1.6436e+06	645571	1.27413e+06	1.1036e+06	691668	1.5301e+06	1.33146e+06	672213	874333	540551	1.06593e+06	752233	906352	1.01471e+06	1.42325e+06	689738	987440	1.7317e+06	1.02675e+06	1.19893e+06	1.63348e+06	1.01221e+06	1.17381e+06	888431	1.19892e+06	518913	928569
P48668	sp|P48668|K2C6C_HUMAN	423328	3.56965e+06	492757	210533	469372	234111	134265	763927	156693	454715	83022.6	341428	196323	170025	405401	179274	253476	657991	196264	281380	78194	257620	192362	281620	383164	150495	198256	319566	93029.2	238373	221474	297186	99572.9	196160	145840	222280	161856	390427	246132	314543	316491	160597	207780	313678	354977	2.78127e+06	116718	604676
P48735	sp|P48735|IDHP_HUMAN	842770	880482	887546	2.61557e+06	1.1595e+06	1.74809e+06	2.51614e+06	1.37772e+06	2.9368e+06	1.76261e+06	3.22779e+06	1.17951e+06	3.25833e+06	3.80269e+06	1.40948e+06	1.04971e+06	2.51974e+06	2.73857e+06	839747	2.88956e+06	4.0097e+06	729597	2.737e+06	1.49171e+06	923488	3.78143e+06	3.03369e+06	1.11037e+06	3.01753e+06	680171	658324	2.16198e+06	2.79375e+06	2.58179e+06	2.28314e+06	630745	5.65868e+06	1.15819e+06	1.03756e+06	3.67187e+06	2.02048e+06	2.43927e+06	2.01669e+06	1.62748e+06	1.19872e+06	1.1256e+06	1.40214e+06	883984
P48740	sp|P48740|MASP1_HUMAN	6.4696e+06	3.85394e+06	3.20443e+06	4.86621e+06	2.06466e+06	779948	736558	2.9118e+06	431573	8.66418e+06	1.27119e+06	2.36952e+07	1.7381e+06	2.12104e+06	2.60304e+07	7.10853e+06	1.66649e+06	743190	2.51558e+06	1.58876e+06	966302	3.09185e+06	2.24981e+06	1.55389e+06	1.99447e+06	542744	1.85738e+06	2.60894e+07	1.9288e+06	1.41138e+06	5.42068e+06	725417	1.3733e+06	1.88674e+06	2.25954e+06	2.02256e+07	3.67313e+06	1.13087e+07	3.69559e+06	1.09743e+07	1.46056e+06	1.77786e+06	2.8789e+06	1.35481e+06	1.63858e+06	2.327e+06	3.26225e+06	2.27805e+06
P49006	sp|P49006|MRP_HUMAN	29969.9	8903.51	57195.4	20081.1	2481.99	39746.8	11533.6	46788.6	31461.6	58867.9	38988.6	10298	16182	6474.17	108917	20784.8	58005.2	29486.3	17491.8	8368.97	10291.3	89896.9	6477.26	43511.4	27899.5	10452.7	12140.6	16302.5	25630.4	79324	20443.3	48318.5	22318.1	35705.1	28907.3	7718.9	22485.2	24738.1	57273.3	17491.5	81251.4	16817	2349.52	59611	102903	35467.4	5340.68	53530.5
P49247	sp|P49247|RPIA_HUMAN	47779.1	21570.7	17407.4	73524.7	59956.4	11375.2	25420.8	18827.2	7939.65	21080.1	30986.3	133963	41164.4	349613	10182.2	195117	32270.1	24198.5	30324.1	14296.2	29739.5	24414	99453.8	75783.2	59300.2	113862	34002.4	55399.5	38836.6	127248	34469.6	39344.5	24782.7	6046.75	22609.1	82937.2	33873.7	28350.1	24841	31880.7	61221.5	23874.8	86685.2	80902.7	94017.7	99942.9	24060.8	24844.5
P49327	sp|P49327|FAS_HUMAN	136764	987310	301804	214548	241147	214408	400896	151648	593539	216574	232632	88978.6	177313	205012	165589	305130	146615	328149	244079	430055	547115	930588	1.12961e+06	402572	171610	164544	166595	288384	176834	378138	68467.9	142173	526781	495557	200935	1.60351e+06	173281	253530	519807	252209	377184	157523	481513	144268	297049	289324	239319	302222
P49368	sp|P49368|TCPG_HUMAN	432174	874906	1.25376e+06	1.42049e+06	1.07377e+06	603193	938778	692604	956321	908423	1.07631e+06	988355	791987	1.47554e+06	731850	625364	968985	960638	493173	1.02286e+06	2.1526e+06	669238	1.0837e+06	1.14718e+06	746047	1.34029e+06	820600	402460	1.03552e+06	535057	466874	988794	1.11623e+06	901162	807121	533283	871063	706781	867357	1.10828e+06	701627	1.52763e+06	684137	1.05345e+06	805219	666182	699440	524213
P49407	sp|P49407|ARRB1_HUMAN	480783	157251	443253	522427	505269	443273	546543	289836	323837	291410	260925	216736	385789	434229	284821	393033	382861	239829	345349	416053	456845	496926	420849	329745	516494	654132	118478	427737	368355	556569	365890	187248	532077	367141	186859	307039	435185	287113	487865	385581	863891	907379	347560	227925	485759	472722	811860	368280
P49411	sp|P49411|EFTU_HUMAN	204442	33877.8	690075	97154.4	348853	166628	48716	144096	115809	162531	256387	45486	237545	237130	163046	142820	102698	201531	107170	122074	253560	419140	173231	268560	327336	228865	220916	132470	141279	435336	257940	152532	76799.6	204642	81194.9	162302	213012	369330	74249.4	112981	246584	103307	294150	245696	51076.3	386820	46998.3	59501.4
P49588	sp|P49588|SYAC_HUMAN	340816	232004	207148	167266	198290	205967	94001.9	123950	134353	193136	118541	668491	93014.7	112934	368272	142418	163599	182770	238456	154354	109386	185503	196019	242569	346744	243945	209676	315195	92729.2	431314	227772	75161.6	133368	186931	137764	371950	178870	297124	293073	129221	194091	121069	221674	261381	252682	244196	235969	953544
P49720	sp|P49720|PSB3_HUMAN	27934.3	17898.6	68291.7	16420.3	32518.3	37525.6	53210.9	58308.1	61784.4	15687	102772	46667.3	78252.4	82856.2	61533.3	57243.4	53932	66851.9	46766.6	86421.7	82389.7	18643.9	5735.52	23879.5	36859.1	74901	51737.5	40159.8	60370.6	29966.2	57351.2	68015.4	69376.2	435011	73322	36763.8	100842	28462.8	115082	77716.1	94429.3	9865.74	21472.9	8622.28	9966.88	17861.3	54508.2	33986.2
P49721	sp|P49721|PSB2_HUMAN	30176.5	2313.48	17865.7	67285.2	41649.1	108946	186668	160588	184121	166634	232933	111583	131274	204763	141764	117514	3021.55	204244	144401	237494	296754	66598.5	53774.5	48835.3	80360.8	195724	175446	66875.9	184451	133531	133888	126396	228835	1.59884e+06	256678	105989	263140	168668	272835	166851	125262	96498.4	34498	43591	33559.7	112357	176129	92703.6
P49747	sp|P49747|COMP_HUMAN	20390.6	2562.1	70494.3	23219.9	24468.8	31307.4	5973.74	27189.2	9445.03	18119.4	1702.83	22871.6	10238.4	8910.27	16029.1	23230.4	24441.9	15729	20609.3	68940.1	786.992	8997.11	8398.92	14491.4	36973.5	7386.02	8483.45	127770	11116.3	26599.5	43173.1	5963.89	9933.24	8074.78	10439.3	20972.9	20064.9	114036	4918	10551.7	13784	19335.5	8170.55	10671.7	14992.1	30064.1	12444.3	41104.8
P49755	sp|P49755|TMEDA_HUMAN	590651	433719	1.08547e+06	359289	923926	133831	201237	245671	282386	299922	404748	265587	350190	381965	155851	291889	297606	236887	348103	235398	519889	269092	428245	507386	163106	270892	202420	228536	258293	459246	252519	283345	440199	319742	310578	792568	641796	382251	127208	234735	886723	316001	212004	500623	858448	176841	417873	218992
P49758	sp|P49758|RGS6_HUMAN	61143.2	136692	34369.9	31610.5	36357.9	23233.3	15881.7	15833.9	11840.9	199405	31047.6	35998.2	15104.3	24275.5	148055	21787.5	20425.5	121353	39114.5	43263.4	56598.8	58322.8	289373	106641	46145.7	11351.3	17506.9	107858	192697	330692	24696.9	10399.1	98104.6	10236.4	137032	15827.1	61471.3	306411	8938.77	24561.5	28751.8	38278.8	173669	223346	19914.9	69112.8	12151.5	48394.8
P49795	sp|P49795|RGS19_HUMAN	77772.6	54812	53585.2	100517	101322	76679	68562.1	83923	86132.6	81364.3	34614	117823	79288.5	101905	177767	104310	134923	91209.2	95405.6	25651.1	34083.6	45669.4	21044.7	60900.6	73220.4	76936.6	67837.9	56976.2	114586	34346.9	49545.2	55386.3	72400.4	17904.3	124370	81425.2	67029.9	108655	218162	129702	58256.4	32564.1	66891.1	58308	117705	97175.3	82674.8	89677.1
P49908	sp|P49908|SEPP1_HUMAN	959133	1.10009e+06	1.4143e+06	522068	933070	470153	588606	735235	874358	563446	752514	1.12157e+06	714408	516475	1.15063e+06	871687	1.14662e+06	653117	898252	900429	220280	1.18214e+06	624672	1.33282e+06	1.38096e+06	445315	624543	1.76902e+06	410500	974141	731998	873969	653084	1.76137e+06	929835	1.07546e+06	702326	1.18669e+06	1.99922e+06	690379	614398	587544	604690	679949	1.10367e+06	694197	623756	1.52927e+06
P49913	sp|P49913|CAMP_HUMAN	5.27144e+06	7.95627e+06	1.06367e+06	2.73193e+06	3.36018e+06	1.63073e+06	627871	1.49035e+06	601050	1.21477e+06	2.5874e+06	8.87239e+06	910111	4.11162e+06	2.58476e+06	2.36631e+06	6.78873e+06	1.4373e+06	1.77566e+06	430071	620227	4.37492e+06	1.41726e+06	2.07935e+06	8.19429e+06	829461	8.39324e+06	736251	1.87181e+06	1.62316e+06	1.64659e+06	680938	480597	1.25934e+06	909063	3.87442e+06	387712	1.79406e+06	1.98065e+06	1.07963e+06	852038	3.00927e+06	2.04095e+06	7.43675e+06	6.628e+06	3.26674e+06	1.1392e+06	2.41334e+06
P50148	sp|P50148|GNAQ_HUMAN	1.22024e+06	1.40315e+06	739115	4.17601e+06	889809	1.94734e+06	4.64937e+06	1.8481e+06	2.52057e+06	2.2106e+06	4.85412e+06	2.71877e+06	2.87175e+06	4.24679e+06	1.72535e+06	3.48391e+06	3.6681e+06	3.70687e+06	2.8224e+06	2.8048e+06	9.1287e+06	933198	1.91919e+06	1.21484e+06	1.4326e+06	2.88363e+06	2.49007e+06	1.68924e+06	4.09769e+06	1.12151e+06	1.09023e+06	2.98671e+06	3.7953e+06	2.90081e+06	2.17825e+06	1.651e+06	3.10889e+06	1.43591e+06	1.43045e+06	2.9767e+06	1.75702e+06	2.49911e+06	1.71258e+06	2.94056e+06	1.72471e+06	1.42505e+06	1.30367e+06	1.02446e+06
P50395	sp|P50395|GDIB_HUMAN	661209	355297	622593	446572	313160	555431	704181	745458	673764	749768	746376	824719	507141	1.00695e+06	790671	976833	800574	596082	843568	729924	826720	294916	914229	253015	1.07537e+06	750008	416854	257384	776546	531921	631784	614833	469192	615174	594741	556494	625584	725596	1.50135e+06	1.11728e+06	574118	388923	714500	1.35924e+06	259140	760671	515088	465260
P50416	sp|P50416|CPT1A_HUMAN	89401.6	55809.7	98745.5	165005	415832	36031.4	118292	88062.1	133000	153689	101596	121142	71811.7	129753	78699	36799.6	94374.5	151845	41002.1	51002.7	151608	48214.2	185328	199220	448108	122492	137640	58679.2	123523	70777.9	196858	47108.9	125249	48737.9	33604.8	81104.8	237162	86372.5	88241.8	183411	262206	105838	238141	114430	284061	40702.3	74907.1	75999.2
P50453	sp|P50453|SPB9_HUMAN	317164	209968	319307	199168	234091	183827	196585	128956	140574	280716	177650	99294.7	229914	307838	128690	352034	241174	179426	137865	177629	467268	107925	103489	212341	298384	239087	137594	183461	219254	146025	141746	128218	176285	139749	214132	50971.3	219110	200801	132440	180033	1.90863e+06	333255	200351	240078	346414	116597	424970	135219
P50502	sp|P50502|F10A1_HUMAN	175847	250171	110980	134757	463570	183016	313022	300742	301498	480235	385608	261929	203156	275298	285221	349664	237185	232113	235172	241637	122760	169929	138425	252718	112798	367379	620826	180150	345774	226386	173115	416273	208322	247092	224512	64303.5	271149	312249	765845	241443	197788	257175	208056	150169	292261	254114	232016	190484
P50552	sp|P50552|VASP_HUMAN	2.02596e+06	1.28953e+06	1.70801e+06	3.12527e+06	1.07199e+06	4.82602e+06	8.90375e+06	6.12204e+06	7.57151e+06	5.99485e+06	9.13144e+06	3.94661e+06	6.4109e+06	8.11761e+06	1.88537e+06	4.9257e+06	8.04575e+06	7.74698e+06	6.82495e+06	7.66507e+06	8.56103e+06	2.32526e+06	2.18256e+06	2.19641e+06	3.6182e+06	9.08153e+06	7.57712e+06	1.27069e+06	1.25115e+07	4.41321e+06	2.36412e+06	6.20263e+06	6.95682e+06	5.07442e+06	5.58773e+06	2.18612e+06	7.95892e+06	4.86175e+06	2.81585e+06	8.63182e+06	2.6622e+06	3.55967e+06	1.69401e+06	3.62013e+06	2.96862e+06	2.0348e+06	2.30431e+06	4.29433e+06
P50570	sp|P50570|DYN2_HUMAN	62604.8	94940.2	114824	76627.7	154114	84949.2	94306.7	59226.5	81234.9	110605	58920.3	75231.8	90028.6	103131	91185	62018.9	65717.5	103282	74253.4	101484	187389	79981.3	117357	131024	79070.8	100465	120328	78999.9	107981	65361.9	53184.6	79421.6	94518.5	97913.5	40886.2	73088.1	70384.7	78669.5	73817.7	83598.3	297382	108459	78725.9	44269.5	124151	87474.5	71436.4	45026.8
P50851	sp|P50851|LRBA_HUMAN	685662	941065	1.69433e+06	918822	1.00691e+06	225577	401951	391015	885504	369378	431951	397033	458266	460565	626684	341944	408252	375234	564846	425543	788228	929967	469159	297640	683009	532004	599066	749464	715041	340750	387976	395831	438297	321730	540044	330411	482696	515718	595735	595606	314080	478802	459961	655823	1.44261e+06	457039	376872	224602
P50895	sp|P50895|BCAM_HUMAN	733445	612515	1.14156e+06	367145	595436	392623	167959	244699	169869	235259	318780	309557	323470	231273	661203	678012	321190	150302	329207	439642	258838	1.6518e+06	894064	810452	1.4086e+06	441403	931070	582403	218979	615704	354318	1.1355e+06	281345	498941	192018	607687	201889	843442	747357	205214	638892	335868	642330	495859	1.41718e+06	840063	353418	236689
P50990	sp|P50990|TCPQ_HUMAN	2.46137e+06	937621	628824	1.08996e+06	997778	1.47449e+06	1.28627e+06	1.3689e+06	1.25898e+06	1.09183e+06	1.78374e+06	1.01687e+06	1.55579e+06	1.77436e+06	1.02912e+06	1.40546e+06	1.52674e+06	1.53524e+06	1.05201e+06	1.21633e+06	2.40923e+06	816746	1.06542e+06	1.33315e+06	1.41387e+06	1.4555e+06	863734	860157	1.41283e+06	727337	599052	921302	1.31478e+06	1.44201e+06	1.09414e+06	1.57438e+06	1.32767e+06	1.23854e+06	2.45701e+06	1.27109e+06	1.11222e+06	865025	791261	1.21031e+06	1.05672e+06	1.47352e+06	1.25102e+06	1.26758e+06
P50991	sp|P50991|TCPD_HUMAN	628707	473251	709935	176254	723651	272500	379199	213860	423322	227535	377197	297409	443132	698790	187972	314160	340234	434810	692795	375893	613755	923681	670888	1.20324e+06	552062	441898	234434	622201	371655	299106	153199	1.12517e+06	437903	266556	228108	691376	554971	443355	962085	335455	275159	527087	489550	281181	132795	279061	276997	497932
P50995	sp|P50995|ANX11_HUMAN	138532	282712	474177	179135	187113	221016	272304	209617	162782	263126	255496	158060	83008.1	187541	139080	172714	346077	165929	296999	242553	229042	93984.4	132243	282797	358456	180849	212292	496682	194379	281647	147408	226710	177630	168441	208512	133808	138047	119968	158056	260678	191325	76504.9	286147	166617	404990	295822	149695	180498
P51148	sp|P51148|RAB5C_HUMAN	373959	436018	137502	503310	370316	494013	643238	512548	578605	267347	812795	539790	590174	640992	509163	578559	611323	587453	564695	617498	919053	363556	409621	254823	311466	587325	467838	174130	720136	408225	435829	451379	543863	528490	439949	357028	688115	490242	298900	708103	424449	431326	325334	609757	369626	458969	211994	306044
P51149	sp|P51149|RAB7A_HUMAN	1.24436e+06	1.28942e+06	777978	1.70988e+06	1.00889e+06	2.53036e+06	3.30633e+06	1.92759e+06	2.19668e+06	2.4443e+06	4.94948e+06	1.94593e+06	3.83897e+06	4.33544e+06	1.37851e+06	2.48168e+06	3.22968e+06	4.33322e+06	2.9348e+06	3.89735e+06	3.67234e+06	903042	1.1565e+06	801940	617099	4.7656e+06	1.86436e+06	1.32675e+06	3.15409e+06	1.59416e+06	1.98355e+06	1.28594e+06	2.7755e+06	2.56312e+06	3.27117e+06	1.03008e+06	4.37795e+06	1.48688e+06	2.33635e+06	4.05184e+06	1.41946e+06	1.37669e+06	1.52888e+06	2.06049e+06	1.13646e+06	1.37843e+06	1.7107e+06	947684
P51452	sp|P51452|DUS3_HUMAN	119054	213007	268273	158942	193399	113892	191191	470542	152579	180251	221483	165966	257084	196648	483291	388619	148765	149144	189849	179674	350248	189282	278862	273261	269805	212749	110113	317650	190623	94440.5	118279	142701	192223	129889	271364	353794	168837	222941	379697	157843	2.4727e+06	168716	291074	116559	262965	76636.8	399552	201507
P51575	sp|P51575|P2RX1_HUMAN	399028	161019	497306	119864	541236	282497	110585	75371.9	90936.7	116497	128280	50863.9	83909.3	27827.3	37786.5	43013.5	75573	57162.4	108910	110200	147903	414841	79513.3	108951	117636	140592	211760	110007	60733.8	139538	76372.9	123306	105040	1.21087e+06	341958	69837.6	130884	107319	150555	206935	1.9223e+06	135638	911530	422948	1.15343e+06	193544	140371	117621
P51606	sp|P51606|RENBP_HUMAN	390880	171361	244873	286118	125941	369395	292369	394266	528757	216104	328766	1.1677e+06	346375	441754	423181	388864	554331	480265	538170	556581	209567	396891	228526	226992	119901	487066	1.48515e+06	141684	657926	320598	181685	275568	264113	241143	274440	571589	488368	229821	269025	495036	310794	418224	93805.6	320298	210859	319851	143514	353431
P51659	sp|P51659|DHB4_HUMAN	864087	1.26523e+06	609996	1.16549e+06	778367	758217	754994	495489	849809	643926	904509	2.55837e+06	2.84265e+06	1.20195e+06	923239	979744	1.22357e+06	1.98682e+06	689177	678092	2.5248e+06	4.35931e+06	587431	671822	694217	921009	1.08412e+06	613420	1.10829e+06	482016	452926	792174	1.67078e+06	4.23171e+06	648117	445865	2.40097e+06	1.05923e+06	321427	1.59179e+06	1.84838e+06	2.09132e+06	583795	738570	1.20602e+06	925125	1.10175e+06	700299
P51809	sp|P51809|VAMP7_HUMAN	71840.2	142011	89116	101909	179734	34206.8	84568.8	39767.1	48327.1	80204	71685.1	45406.9	146333	67066.1	70746.3	20660.4	117838	48129.5	52518.4	42922.5	30879.4	136862	188066	163592	150907	107351	61188.2	39136.4	83953.3	94157.3	45112.9	90383.1	39695	126710	38713.4	29415.5	36111.7	42756.4	66319.2	108349	204411	48935.4	115190	107825	77367.3	57285.3	85641.5	66999.2
P51884	sp|P51884|LUM_HUMAN	1.21886e+06	2.11594e+06	1.84089e+06	374503	867400	2.17337e+06	591337	842356	797462	949430	519418	1.0699e+06	723490	378639	1.83172e+06	1.53821e+06	736733	907372	642768	795461	384990	865810	1.39768e+06	1.62065e+06	462032	987549	649847	2.08299e+06	397704	1.78645e+06	1.69853e+06	2.30782e+06	1.1531e+06	2.117e+06	2.25789e+06	2.33278e+06	726127	1.35025e+06	2.04043e+06	542608	1.40382e+06	551482	867016	828060	1.58193e+06	1.44772e+06	2.81948e+06	4.05864e+06
P52209	sp|P52209|6PGD_HUMAN	1.23864e+06	1.23032e+06	1.22864e+06	1.02358e+06	671385	933733	1.13188e+06	776951	882279	866331	1.39625e+06	726431	754747	1.29084e+06	661251	854726	1.00758e+06	1.25331e+06	1.22283e+06	1.68431e+06	2.47032e+06	1.19574e+06	850047	1.61411e+06	1.29698e+06	1.78538e+06	748691	412988	1.31557e+06	1.53742e+06	556518	744619	1.21229e+06	914015	649756	584856	1.27108e+06	745863	892818	1.25122e+06	1.34824e+06	1.16416e+06	853142	1.44733e+06	835617	583475	858274	2.40683e+06
P52294	sp|P52294|IMA5_HUMAN	8907.11	20197.1	6080.44	24555.7	10725.1	15414	17936.4	21003.4	21270.2	29851.9	36236.1	34713.2	31425.5	35284.9	21148.2	24555.2	40498	36762.5	21330.1	31864.1	65829.3	2441.22	24510.4	14776.6	25968.5	37248.1	43235.9	7106.45	44184.5	8440.81	13989.4	21732.7	31771	29048	23925.5	9836.46	35298.7	27100.5	19342.4	33593	24511	38643.9	4877.65	6199.43	19883.3	3125.98	7103.37	8365.01
P52306	sp|P52306|GDS1_HUMAN	148330	82870.6	166699	123841	150643	96407.6	155571	74874.9	74529.3	131231	126370	90667.2	49245.5	97888.3	61896.4	118807	68202.2	212964	102524	85833.8	247008	158993	130085	64137.9	244934	131451	94887.2	268281	144938	70517.3	55911	77462.3	65100	107725	52384.5	60745.2	121161	118225	62767.1	97957.7	136390	157155	81462.4	132219	46762.5	56522.7	78784.6	46876
P52565	sp|P52565|GDIR1_HUMAN	490976	215064	439208	94612.6	118332	426208	112442	185660	125440	34536.1	76591.4	182264	51869.1	212973	101255	109465	135033	186990	179436	48294	54370.2	152837	56680.2	63762.2	138790	105280	77908.9	51989.2	221253	104092	136786	159805	203068	100273	195346	50861.7	193200	94634.7	76775.4	74180.8	242827	107460	104107	125883	76856	120714	153887	124910
P52566	sp|P52566|GDIR2_HUMAN	494830	565577	500322	733229	468696	1.47408e+06	3.09196e+06	1.37713e+06	2.9975e+06	1.27532e+06	3.15849e+06	1.63658e+06	1.43267e+06	3.14043e+06	2.49912e+06	3.1123e+06	1.7639e+06	2.24475e+06	2.34336e+06	2.32704e+06	2.89932e+06	458232	443654	351324	636614	3.94078e+06	1.59829e+06	1.06443e+07	3.0735e+06	1.21373e+06	1.7362e+06	2.035e+06	2.44602e+06	2.66881e+06	2.40134e+06	941939	3.35596e+06	1.25677e+06	2.26989e+06	2.95705e+06	2.4973e+06	793347	663583	1.36666e+06	563406	1.54364e+06	1.22074e+06	987208
P52597	sp|P52597|HNRPF_HUMAN	179487	50559.4	379505	63966.4	166303	170595	17221.8	80103.8	53734.6	24358.4	31996.9	95208.8	23758.9	38679.5	61774.8	29980.2	54162.1	24488	18147	68790.4	10126	50328.7	118426	207155	139497	50015.8	7435.56	158901	35917.5	80567.6	23647.1	8257.19	31954.7	19769.3	31087.1	26504	41837.3	17715.9	20818.4	25329.9	59726.9	55612.1	75009.5	87818	213132	47648.2	71416.9	31699.3
P52907	sp|P52907|CAZA1_HUMAN	248717	460176	398113	1.0927e+06	516442	365384	530919	444174	606244	573386	385710	235338	466388	445443	250546	311125	593088	442649	541601	475657	562016	192533	491392	286044	542040	373091	435026	252440	482092	323683	404909	389435	312816	399185	386149	457878	464014	337838	378544	398782	516626	247277	357693	760345	350403	367809	630669	403984
P53004	sp|P53004|BIEA_HUMAN	50859.9	292984	42713.4	238489	23823.3	83398	118573	93238.2	84612.6	103598	117998	138273	42123.7	168689	79149.6	137005	79281	100616	111383	114954	215858	89256.5	148319	104992	77647.6	125468	57573.9	16441.2	133847	17085.7	23208.8	51472.2	98276.2	91808.5	52962.6	62276.8	88492.1	38553	19222.6	137898	564214	111048	16129.6	76121	43633.9	200628	21827.9	50803.4
P53396	sp|P53396|ACLY_HUMAN	509057	403656	787787	546593	564892	444555	471801	285178	321020	321119	419828	931291	375967	552343	269000	408977	458697	479835	329265	565426	1.32171e+06	935938	312664	275943	902659	397097	344358	338351	473968	205790	539452	274595	660189	480194	353370	749927	570572	617728	718788	394144	710825	595027	230119	974797	181886	323196	286301	439042
P53621	sp|P53621|COPA_HUMAN	138457	131447	313689	162274	158415	120979	73724.6	95537.9	124310	112408	140179	100719	111965	177819	53558.3	102309	110191	123912	106807	157839	217861	192247	130018	103538	293555	178891	128283	224650	120118	127323	201419	195659	48582.9	100170	90678.5	123928	111846	108826	88812.3	99480.8	413355	92197.7	79721.9	130587	288742	108524	120930	118258
P53990	sp|P53990|IST1_HUMAN	431063	586798	651675	207169	351839	911046	587248	254710	477566	380349	203816	61328.2	551980	170315	266463	117142	490396	362482	316024	165026	151528	366903	836444	99217.4	220327	521464	649284	168081	228418	353156	122532	187716	151926	105882	352988	305774	220384	130347	254146	160234	851202	245622	469280	359097	234506	321003	273400	311593
P54577	sp|P54577|SYYC_HUMAN	300137	273274	231379	337049	111518	255461	319928	64662.5	243666	155973	148430	163380	183614	285280	267352	274172	270694	166774	175981	220553	258724	674920	163802	111157	389699	221738	81458.1	172825	311189	182127	278701	614131	268803	250650	124819	139209	322216	110083	140785	276663	340387	391546	422194	322046	288711	237923	173729	82748.3
P54578	sp|P54578|UBP14_HUMAN	303117	109596	866516	91273.9	254227	298230	255612	108061	114508	171043	416427	343109	212291	693198	60518.3	465555	142241	137469	429662	158847	126986	155066	104127	114759	115602	186065	361373	208871	198101	106775	199100	206730	198180	200565	170024	130433	196780	63365.5	234900	178269	85942.4	131013	135462	293578	262875	986086	291293	88956.9
P54709	sp|P54709|AT1B3_HUMAN	143691	303837	74566.4	142254	164191	152126	142560	89582.2	382353	241436	147112	274629	223512	298808	204589	167611	223794	113383	144001	176691	226393	148878	126380	101151	127414	183904	161862	85658.1	173970	37030.1	160952	119206	145583	221975	224348	177499	134369	277780	573118	171694	185752	117965	685828	165631	185451	212390	348527	117161
P54727	sp|P54727|RD23B_HUMAN	552539	1.82569e+07	1.09656e+06	5.6286e+06	3.90031e+06	6.28019e+06	6.15035e+06	1.26296e+07	70910.9	4.18196e+06	1.0044e+07	1.75077e+07	5.86361e+06	6.24263e+06	1.1634e+07	1.08123e+07	2.00255e+07	6.9114e+06	1.30994e+07	116568	129966	4.16386e+06	7.12925e+06	4.65759e+06	1.73941e+07	636235	1.35428e+07	1.24149e+07	8.53718e+06	8.12096e+06	9.86517e+06	1.79487e+06	3.45006e+06	1.9137e+06	983859	1.36577e+07	2.74126e+06	669686	5.73198e+06	5.11145e+06	4.55587e+06	5.38408e+06	7.28764e+06	708571	9.48156e+06	3.22669e+07	5.92825e+06	6.61592e+06
P54819	sp|P54819|KAD2_HUMAN	424055	358210	101601	242159	640613	106558	114578	151852	252253	174312	193637	245938	220429	259091	127103	337300	92374.5	171653	165804	224465	78209.3	156049	113189	370631	412149	209465	167290	496740	140169	469898	231575	188031	210452	360056	472946	480965	236676	248297	152043	92910.9	209455	229266	136158	174863	571128	153492	159467	575444
P54920	sp|P54920|SNAA_HUMAN	718304	4.30453e+06	3.244e+06	491504	1.81979e+06	732803	983995	684376	877358	2.24839e+06	985672	961953	2.51389e+06	674582	673001	3.2568e+06	696786	881447	4.44978e+06	2.70217e+06	884459	2.38532e+06	759445	451998	1.43063e+06	1.06085e+06	595623	2.15692e+06	889464	650990	454538	2.18775e+06	2.04162e+06	2.51721e+06	573692	591116	1.88561e+06	421797	546896	668820	636637	669753	2.81318e+06	1.27334e+06	879732	4.38619e+06	590669	4.82556e+06
P55010	sp|P55010|IF5_HUMAN	35400.6	49129.9	44993	23898	20918.8	100858	23145.9	22814.8	20055.2	31416.6	247394	28645.2	20961.9	57704.4	74609.1	17537.4	27065	12901.7	47076.7	5048.69	9616.4	21011.1	12107.6	10578.2	38029	8401.8	15537.3	30713.2	63078.2	119356	70610.6	9602.19	21299	14461.4	38277.1	54885.3	23201.1	789059	26415.4	4853.21	14978.5	125666	11978.9	19367.8	6721.9	11808.6	51088.9	15882.2
P55056	sp|P55056|APOC4_HUMAN	1.71389e+07	1.38326e+08	1.51641e+07	6.21112e+06	4.93781e+07	3.24835e+06	4.83953e+06	6.18902e+06	8.98661e+06	1.53074e+07	5.30016e+07	7.22165e+07	1.60976e+07	1.79988e+07	1.63181e+07	2.55416e+07	1.32615e+08	3.11503e+07	4.23923e+07	4.10822e+06	899869	5.56212e+07	3.40844e+07	1.93961e+07	2.01365e+08	1.21497e+07	1.58697e+08	4.69538e+06	2.58955e+07	4.80835e+06	2.57624e+07	1.76319e+06	893679	2.79158e+06	1.06173e+06	6.41614e+07	1.92324e+06	2.89154e+07	3.58509e+06	3.34706e+06	1.05283e+07	2.84879e+07	2.84462e+07	4.73427e+07	8.7526e+07	1.20861e+07	1.16194e+07	5.90641e+06
P55058	sp|P55058|PLTP_HUMAN	1.14804e+06	574139	778783	625899	901423	627095	302013	416800	317719	304523	290930	816692	346688	317780	687713	435674	1.02008e+06	312538	332251	388456	253488	806362	529693	553329	912307	255070	434532	768919	225220	667239	548704	304439	389716	612180	459129	774850	239273	574242	1.41955e+06	749033	422760	604514	566616	363546	836004	957783	548981	733032
P55072	sp|P55072|TERA_HUMAN	2.85932e+06	3.18375e+06	4.09073e+06	2.41139e+06	4.16307e+06	2.84554e+06	7.14097e+06	4.32878e+06	3.87255e+06	3.50126e+06	4.72973e+06	2.80797e+06	4.34275e+06	6.25166e+06	2.81877e+06	3.28675e+06	3.15702e+06	4.48171e+06	3.12452e+06	3.88298e+06	8.94723e+06	2.79647e+06	2.426e+06	3.0519e+06	4.02026e+06	4.20027e+06	3.0536e+06	2.68624e+06	4.83234e+06	2.60727e+06	2.44329e+06	2.73134e+06	1.00718e+07	4.40226e+06	3.236e+06	2.99737e+06	5.43583e+06	3.89416e+06	3.98554e+06	5.04713e+06	3.16498e+06	4.51725e+06	2.85212e+06	1.89016e+06	4.47567e+06	2.47331e+06	2.69144e+06	3.20654e+06
P55084	sp|P55084|ECHB_HUMAN	2.02882e+06	2.55992e+06	1.06021e+06	1.03693e+06	1.15116e+06	1.41117e+06	1.45854e+06	1.01686e+06	1.48768e+06	686193	1.66076e+06	629461	1.30992e+06	1.16819e+06	824630	1.2434e+06	916988	1.2912e+06	1.12e+06	1.37822e+06	1.81946e+06	522381	863097	575459	2.18083e+06	1.67431e+06	1.82216e+06	650739	1.56705e+06	567970	546587	946004	1.43399e+06	1.72267e+06	1.30662e+06	888408	1.64759e+06	694422	974673	1.84592e+06	997305	969804	728887	1.18181e+06	620665	988543	1.10946e+06	890138
P55145	sp|P55145|MANF_HUMAN	659035	432512	415281	308149	410032	640420	391286	427449	590667	559366	639387	294824	530132	404104	270441	275543	495105	451847	319822	508019	338492	315552	233551	294980	373792	890213	625602	415615	595650	243029	367856	533574	407413	554654	419521	499003	910253	538528	530308	503699	553116	222260	138685	265163	363049	225067	334541	266494
P55160	sp|P55160|NCKPL_HUMAN	206428	863316	263017	243602	331374	164588	288393	106514	149869	204286	193755	168735	208420	204557	139102	473162	102395	298926	244009	108081	576721	80003.1	170657	165020	123781	216217	135143	146556	264991	175008	210239	121997	278066	261372	135350	352985	215630	152109	203929	239811	539252	152559	190918	412626	494145	206449	145520	576281
P55209	sp|P55209|NP1L1_HUMAN	83555.9	181149	40271.5	429125	116417	317758	728695	501299	711666	734872	1.39689e+06	683969	699200	1.12719e+06	389563	493636	636495	877536	714728	911591	1.84846e+06	145720	222389	114091	144619	1.05306e+06	578087	178788	1.06106e+06	236527	367068	782550	956177	742353	694753	262357	1.35505e+06	402031	320117	1.01104e+06	263671	417657	176399	240035	117936	174083	444206	118936
P55327	sp|P55327|TPD52_HUMAN	11729.1	11690	14677.8	13894.4	36552.9	25216.7	9021.07	1457.37	23171.2	13816.1	15248.7	22361.9	12664.8	15665.1	12498.4	10633.4	9158.91	15341.9	9613.16	1921.1	26269.9	41789.1	51746.5	59359.4	2427.03	23453.7	21041.8	6453.82	18962.6	5268.59	4919.24	11968	24503.3	13642.2	7907.34	4528.42	21595.6	10638.3	2876.43	3675.56	30360	51232.8	3161.3	2339.62	25285.7	8671.89	27511.1	4968.85
P55786	sp|P55786|PSA_HUMAN	78988.1	58830.3	90698.9	145889	37817.9	35617.6	157582	84317.8	105856	172989	152624	133447	107387	214812	133790	153551	120568	127693	110488	165959	314145	56297.4	110791	60087.4	69225.4	134954	106813	37691.1	170028	69929	81326.6	104415	155731	163286	120531	69036.8	184334	105702	101004	174470	64961.4	159849	90544.3	86305.4	57140	45863.5	114524	62136.4
P55957	sp|P55957|BID_HUMAN	187103	155059	123211	285375	242244	110513	191824	130543	134030	132521	231682	297942	91662.9	112793	97578.9	136996	150071	146072	169072	138850	203710	81868.5	286944	65368.4	501645	185346	145891	59572.3	151824	151889	109486	197885	190553	97328.5	113212	175438	201901	85131.6	77701	160442	139241	64492.3	96399.7	353382	278896	162256	320347	88068.9
P56385	sp|P56385|ATP5I_HUMAN	139056	590090	1.08997e+06	365821	164418	431249	140257	209317	329207	89550.7	165480	116213	193448	283502	1.01305e+06	397059	147709	242910	505084	202658	277424	161335	320612	119610	372249	295529	201664	186691	203117	109409	100495	125531	180960	250455	92024.3	1.14181e+06	258453	803649	1.47384e+06	187454	467777	360518	344248	859587	455775	635210	178234	156979
P57088	sp|P57088|TMM33_HUMAN	24539.1	43089.7	49082.7	91233.7	35124.9	47998.3	63873.6	47467.7	66074.5	87192.4	66123.4	54097.8	96582	139081	66130	36500.6	74997.5	98267.7	24856.4	88285	89225.5	8677.35	81717.8	38457.7	49569.3	88441.8	78579.7	51708.1	64093.7	46265.4	31967.7	50488.8	86122.4	89325.1	67642.5	28752	156397	57759	15571	114096	110184	67499.9	60905.2	40997.2	40629.5	38029.4	48051.7	85798.2
P58546	sp|P58546|MTPN_HUMAN	114801	68283.7	282530	241194	167850	351133	904028	406553	634208	571760	1.1401e+06	425741	490013	774008	408655	469775	553518	561528	711207	718340	231610	94732.3	226998	144201	75749.2	825111	390844	185751	915382	311574	447947	484471	803600	435056	445620	182534	803945	283731	215374	758016	191333	146351	139246	219787	285490	212150	357228	143206
P59666	sp|P59666|DEF3_HUMAN	3.54976e+06	7.41708e+06	5.44483e+06	3.74476e+06	5.75242e+06	1.02109e+07	3.81281e+06	5.2256e+06	1.13636e+07	4.81243e+06	1.11461e+07	5.91065e+06	5.1406e+06	1.57401e+07	1.54097e+07	7.64095e+06	9.29781e+06	4.75821e+06	5.18716e+06	5.39042e+06	5.16282e+06	4.35252e+06	3.89227e+06	3.64455e+06	2.18202e+06	4.58103e+06	5.57748e+06	3.90591e+06	8.02331e+06	7.39417e+06	5.84786e+06	1.585e+07	7.6798e+06	2.46228e+07	1.23625e+07	6.50149e+06	393678	6.2535e+06	1.40712e+07	1.18226e+07	8.08518e+06	5.5394e+06	4.61394e+06	3.79942e+06	4.25194e+06	9.33986e+06	5.56463e+06	7.32292e+06
P59998	sp|P59998|ARPC4_HUMAN	592456	801710	760803	1.69267e+06	418751	1.71213e+06	4.26451e+06	2.22338e+06	3.02679e+06	2.59684e+06	5.6715e+06	2.24814e+06	3.47516e+06	5.23357e+06	1.65208e+06	3.09737e+06	3.52875e+06	3.97883e+06	2.94134e+06	4.03882e+06	8.48832e+06	550810	905868	345705	361581	4.36727e+06	2.56076e+06	703167	4.41055e+06	1.24511e+06	1.40389e+06	1.94823e+06	3.35009e+06	3.54757e+06	2.04048e+06	1.00037e+06	4.45905e+06	1.7938e+06	1.13781e+06	3.87811e+06	843151	1.86033e+06	840364	1.80291e+06	372852	1.143e+06	1.39305e+06	737295
P60033	sp|P60033|CD81_HUMAN	304239	207510	118576	147341	194141	144698	98544.7	234048	96883.5	199510	60633.1	139051	100582	56920	162367	178721	215774	142099	131630	191631	29656.8	128879	140531	128053	191538	70254.9	123333	120554	82623.5	205542	269491	90219.7	96786.8	91674.7	171208	141388	82164	297207	137436	95735.6	123677	106543	113305	127678	181131	315666	210084	181806
P60174	sp|P60174|TPIS_HUMAN	2.95227e+06	999031	2.12308e+06	3.09929e+06	1.75578e+06	3.13873e+06	6.14024e+06	2.76109e+06	4.84454e+06	3.23517e+06	7.46133e+06	3.46268e+06	1.99817e+06	6.75734e+06	2.14763e+06	4.42316e+06	4.53873e+06	4.48723e+06	5.16571e+06	3.9931e+06	3.39701e+06	1.29158e+06	1.017e+06	1.68786e+06	1.53924e+06	6.08519e+06	4.23882e+06	1.60275e+06	7.73652e+06	2.14801e+06	2.83564e+06	5.2786e+06	5.57267e+06	3.37475e+06	3.45833e+06	1.84261e+06	6.93953e+06	2.97243e+06	2.25732e+06	5.6766e+06	2.41879e+06	1.64539e+06	1.41954e+06	2.73819e+06	1.37273e+06	2.5727e+06	2.45993e+06	2.34612e+06
P60660	sp|P60660|MYL6_HUMAN	2.48945e+06	5.00827e+06	1.8494e+06	1.07768e+07	3.32805e+06	1.02927e+07	2.00236e+07	1.48271e+07	3.34474e+07	1.18772e+07	4.17331e+07	9.94187e+06	2.41947e+07	3.98881e+07	1.04639e+07	5.79931e+06	1.77876e+07	2.83841e+07	1.04553e+07	2.68936e+07	1.55009e+07	4.65496e+06	5.90915e+06	1.63696e+06	3.04344e+06	2.97138e+07	2.04552e+07	4.927e+06	2.50526e+07	7.77194e+06	6.65601e+06	2.06092e+07	2.35532e+07	2.40039e+07	2.68923e+07	2.99361e+06	4.03555e+07	5.93428e+06	2.42359e+06	2.76187e+07	3.16174e+06	1.01488e+07	1.20398e+07	7.84574e+06	7.47153e+06	3.78048e+06	1.54746e+07	2.26283e+06
P60709	sp|P60709|ACTB_HUMAN	4.50078e+06	8.7905e+06	2.57974e+06	2.77728e+07	6.54845e+06	2.27245e+07	5.68907e+07	2.48413e+07	4.72652e+07	3.08495e+07	6.14379e+07	1.99583e+07	3.11565e+07	4.92577e+07	1.22897e+07	1.64338e+07	4.60174e+07	5.26192e+07	3.12135e+07	5.0324e+07	7.10043e+07	6.58441e+06	1.77617e+07	8.78732e+06	1.12163e+07	5.76876e+07	5.0072e+07	7.08138e+06	6.16619e+07	1.38162e+07	1.91353e+07	2.7349e+07	5.17653e+07	2.75755e+07	2.45792e+07	5.71034e+06	8.06492e+07	1.37018e+07	1.04067e+07	5.76188e+07	7.74119e+06	2.38444e+07	1.8159e+07	8.35895e+06	8.12987e+06	8.44238e+06	1.30873e+07	7.80667e+06
P60891	sp|P60891|PRPS1_HUMAN	344236	169598	169634	334580	97811.7	249067	46216.3	233891	279381	301896	271526	267134	230636	487872	239604	252316	287265	259386	275827	210244	386834	272090	198778	175547	200600	227352	199247	229431	253387	92846.1	196182	98809.7	271409	586093	243514	182939	323319	199803	258429	133513	283832	216446	158718	194780	153004	253471	323920	384764
P60900	sp|P60900|PSA6_HUMAN	315677	84018.8	102557	116709	109395	175807	251168	265931	239947	272125	261550	152386	130899	323763	191628	209511	183330	213821	174166	230624	375676	159876	116875	134029	234951	275565	104294	266218	204824	182718	133621	172990	227889	1.19873e+06	189282	125091	289102	166237	490000	190265	189619	84229	131756	334576	96001.1	171774	109550	102655
P60953	sp|P60953|CDC42_HUMAN	721112	713657	682679	798853	794184	1.59316e+06	1.88794e+06	832098	2.00375e+06	1.01503e+06	2.85879e+06	1.59123e+06	1.35445e+06	2.24435e+06	980396	2.16034e+06	1.39063e+06	1.97533e+06	2.0219e+06	1.55733e+06	3.08942e+06	374505	830891	570590	567719	2.27375e+06	1.51849e+06	530256	2.76059e+06	959936	1.15399e+06	1.75988e+06	1.49357e+06	1.74512e+06	1.90839e+06	948817	1.41516e+06	650837	1.48295e+06	1.96783e+06	549543	895025	598683	1.41427e+06	393725	1.12003e+06	931631	785879
P60981	sp|P60981|DEST_HUMAN	630225	224377	630857	498218	431720	278737	4.52505e+06	394918	429878	541063	2.78633e+06	309553	324822	802282	654748	354681	445502	473963	431549	432279	1.03085e+06	237692	418830	459400	239245	736829	365105	339879	690916	320080	324096	584670	431539	334252	2.74895e+06	343560	675625	408745	216612	474118	557153	278636	381995	438818	824966	590348	3.6372e+06	309169
P60985	sp|P60985|KTDAP_HUMAN	121579	21513.7	53167.7	58038.7	54751.9	231075	137321	140360	162051	148748	126528	288972	157694	86684.5	590023	174531	100820	180261	160328	139562	57069.8	28576.1	25428.3	91902.1	42360.7	109080	145749	311097	61205.8	576014	407413	157919	204124	192689	205291	282344	114808	427248	439821	95028.8	88892	50814.8	93873.7	47085.6	98622.1	125128	384261	657721
P61020	sp|P61020|RAB5B_HUMAN	93360.2	308578	89487.4	154924	49696.3	82955.8	120851	207657	158541	181889	111899	425734	158614	122253	542101	265257	113913	104889	228606	242694	136364	122519	67557	77794.9	89060	76273.8	134133	235009	110298	118017	186405	119737	212406	209289	161391	246659	109332	279983	388954	260068	188316	159730	90650.4	33256.5	41352.6	521125	225503	412751
P61026	sp|P61026|RAB10_HUMAN	1.19746e+06	1.0291e+06	3.22463e+06	2.53582e+06	1.208e+06	1.96059e+06	3.24577e+06	1.48723e+06	2.37145e+06	2.27827e+06	4.56875e+06	2.74077e+06	3.09549e+06	3.63735e+06	1.20334e+06	2.51613e+06	3.01035e+06	3.3716e+06	2.04459e+06	3.22797e+06	6.75744e+06	1.47701e+06	2.18226e+06	1.62251e+06	1.83709e+06	3.06552e+06	2.24535e+06	1.07564e+06	3.6063e+06	1.91709e+06	1.62011e+06	3.13487e+06	3.85177e+06	3.80725e+06	3.55654e+06	1.38518e+06	3.88117e+06	1.6348e+06	2.18794e+06	4.40368e+06	4.30756e+06	2.91062e+06	1.99794e+06	709558	1.08298e+06	1.30848e+06	1.62897e+06	1.3214e+06
P61086	sp|P61086|UBE2K_HUMAN	35682.1	8680	8665.09	1599.9	26223.4	1707.61	891.839	6400.99	3445.02	2882.05	9558.25	9008.4	1185.68	3657.76	5206.71	1627.08	11071.2	3281.07	3434.47	3187.48	1354.95	14403.3	29770.4	6126.8	4499.49	1478.61	32175.4	11761.3	3913.57	3776.21	1515.93	5169.68	2497.79	1777.72	4034.43	42747.3	18702.7	10595.8	3189.15	3333.69	13213	2198.32	3473.86	4747.94	12149.6	2501.14	2468.86	2338.38
P61106	sp|P61106|RAB14_HUMAN	871174	1.00965e+06	796277	606232	507837	674700	1.01763e+06	653357	881307	611069	1.37215e+06	938732	794723	834537	1.55768e+06	770086	688054	820271	787331	710744	578413	417247	509752	810025	559340	771368	711514	1.00798e+06	1.04847e+06	381690	805824	574482	822479	596320	731681	597062	980510	609441	1.42962e+06	1.07439e+06	720975	400240	428323	728694	598328	305209	526007	633263
P61158	sp|P61158|ARP3_HUMAN	1.78049e+06	1.86083e+06	3.3185e+06	2.30867e+06	2.54977e+06	3.27435e+06	5.76026e+06	2.85669e+06	5.48055e+06	3.78881e+06	5.82549e+06	3.03921e+06	4.18471e+06	6.17999e+06	2.18552e+06	3.60588e+06	4.26655e+06	6.55035e+06	4.00215e+06	4.58121e+06	8.2946e+06	2.86521e+06	2.77024e+06	2.98926e+06	1.45778e+06	5.8547e+06	3.76297e+06	2.58321e+06	6.3972e+06	2.80856e+06	3.01554e+06	5.19965e+06	5.22351e+06	3.93642e+06	4.13178e+06	2.41233e+06	7.12383e+06	2.95386e+06	2.11068e+06	5.3999e+06	2.50804e+06	3.41347e+06	2.72987e+06	3.37644e+06	2.22763e+06	1.95194e+06	2.41844e+06	2.32457e+06
P61160	sp|P61160|ARP2_HUMAN	787380	561059	1.3607e+06	1.38264e+06	1.45827e+06	955444	2.32261e+06	1.73933e+06	2.1621e+06	1.74875e+06	2.90302e+06	1.1652e+06	2.25145e+06	2.98406e+06	1.34269e+06	1.93312e+06	2.05712e+06	2.73453e+06	1.92471e+06	2.6874e+06	3.89999e+06	909331	1.05166e+06	879609	889287	2.6156e+06	1.29666e+06	1.10765e+06	3.00184e+06	1.01664e+06	1.5698e+06	1.23255e+06	2.68054e+06	2.35896e+06	1.44522e+06	860115	3.00411e+06	1.09129e+06	739624	2.03274e+06	1.86948e+06	1.32324e+06	1.39505e+06	1.07873e+06	653418	1.12238e+06	1.10688e+06	1.11273e+06
P61163	sp|P61163|ACTZ_HUMAN	1.0138e+06	922629	1.00814e+06	339326	991437	309738	483386	408344	394093	768024	412823	1.38649e+06	351150	396581	3.38976e+06	338840	335876	346574	243182	308062	695554	243652	1.46324e+06	919566	226985	561122	327927	1.38641e+06	343110	277989	214355	341415	288890	286830	262896	1.33998e+06	749326	227916	258518	367486	2.33809e+06	618389	949741	483626	476206	276363	4.70942e+06	190068
P61224	sp|P61224|RAP1B_HUMAN	1.2343e+06	975279	1.10481e+06	1.52578e+06	669811	2.10395e+06	6.27982e+06	2.83229e+06	4.16109e+06	3.28908e+06	7.86345e+06	3.46797e+06	3.31067e+06	5.12365e+06	1.93889e+06	3.66991e+06	4.24863e+06	5.64453e+06	6.24661e+06	4.37758e+06	7.52549e+06	753771	1.69621e+06	1.2662e+06	1.02885e+06	4.5682e+06	2.88649e+06	1.12032e+06	7.47168e+06	1.38852e+06	2.11721e+06	4.36051e+06	5.37378e+06	2.9557e+06	2.60095e+06	1.25804e+06	4.81661e+06	1.32667e+06	1.82422e+06	4.29326e+06	1.28957e+06	924714	922745	2.30102e+06	746037	1.25303e+06	1.26761e+06	1.33704e+06
P61225	sp|P61225|RAP2B_HUMAN	1.01102e+06	1.54524e+06	631587	1.86404e+06	814860	1.2026e+06	2.09351e+06	1.33166e+06	1.39374e+06	1.42548e+06	2.30638e+06	1.74927e+06	1.78311e+06	2.30845e+06	2.47448e+06	2.23299e+06	1.65767e+06	1.66679e+06	2.18833e+06	1.45115e+06	4.59338e+06	773279	1.37647e+06	758624	1.43496e+06	1.45062e+06	1.24647e+06	848903	2.11592e+06	907149	795876	1.83901e+06	1.78224e+06	1.70726e+06	1.69253e+06	1.20823e+06	1.61082e+06	982089	1.76025e+06	1.86975e+06	1.07134e+06	1.18152e+06	1.1713e+06	1.45875e+06	1.31992e+06	1.53763e+06	799550	826069
P61604	sp|P61604|CH10_HUMAN	155301	30204.1	53989.4	45995.6	43606.5	62417	65313.3	63720	152238	127868	163458	45410.4	182916	296029	114722	65469.5	134968	83454.1	55909.3	71303.5	7490.24	51773.1	55083.4	68359.6	58731.8	196284	156861	81177.3	140522	67469.5	57060.1	72142.2	84125	140690	131809	46703.9	136171	87628.8	34441.9	73940	126335	24611.4	23818.4	25748.1	42130	92007.4	114040	121571
P61626	sp|P61626|LYSC_HUMAN	236529	67377.4	66593.5	37326.1	102958	223729	105157	169020	196588	208059	106094	243263	247283	225703	277050	261759	316913	188239	122527	162575	27981.4	145131	96942.6	115601	49558.5	172760	118164	145564	87989.1	298885	245774	278601	184907	356203	333668	141898	114184	306318	263289	244087	88263.8	35987.7	45942.9	73399	198905	160578	262857	325901
P61769	sp|P61769|B2MG_HUMAN	4802.19	7274.74	13357	7965.34	20235.7	36081.4	43770	28967.2	41054.5	5412.89	116769	39041	53400.2	27272	38482.1	2132.05	115945	60883.6	49614.9	53581.7	27520.9	2591.18	10896.7	16148.9	11471.4	72130.6	103420	15089.7	92669.3	29274.5	41052.6	34204.2	69402.9	22689.8	51695.8	25473.5	35652.2	6792.83	42791.1	62456.2	16300.3	3234.86	5407.97	2339.74	4436.8	46132	100841	3415.76
P61978	sp|P61978|HNRPK_HUMAN	244482	180702	452425	120369	123486	446452	129883	97305.2	76849	95968.3	76309.1	71442.8	124897	118220	74874.3	86473.6	128806	147143	107146	102181	133722	174393	154794	226656	210673	131265	160442	106702	145368	139054	130378	260817	75794.6	68424.3	25724.1	61591.8	80662.1	189815	49031.6	124955	765185	67660.5	253310	108478	58066.3	183878	230878	188546
P61981	sp|P61981|1433G_HUMAN	438623	353395	758082	680774	1.38874e+06	1.12308e+06	2.02257e+06	874282	1.61754e+06	955385	1.60287e+06	713506	1.00523e+06	3.05037e+06	555847	376806	881467	1.67865e+06	1.4126e+06	1.57253e+06	2.56571e+06	736330	632392	1.00005e+06	555818	1.8521e+06	971827	399179	2.29407e+06	780902	712195	1.31394e+06	1.62997e+06	1.22567e+06	1.24752e+06	582738	1.98743e+06	329500	1.02387e+06	1.74361e+06	585687	775308	375037	1.07394e+06	650377	657715	660204	389859
P62136	sp|P62136|PP1A_HUMAN	189857	144940	567879	302818	383835	764582	547009	124022	293925	123852	340555	92418.4	339474	472913	172326	288309	353842	160689	302839	350216	980664	304566	287762	436157	387278	686310	447446	286268	475485	70934.2	80192.7	745639	441897	288907	556257	285541	364749	170075	136047	423425	1.21021e+06	151002	280421	447069	425533	475449	256691	420941
P62140	sp|P62140|PP1B_HUMAN	177965	164231	168953	192432	434231	323095	224785	189281	180829	164860	261510	121799	165564	173643	87081.1	141030	215907	148528	119683	152425	226044	358458	316982	190356	478082	227996	106521	60452.7	178231	127310	257821	166072	135437	170693	140949	199944	160427	218241	217943	166784	2.0703e+06	88861.9	321378	337977	194335	350799	159946	188026
P62158	sp|P62158|CALM_HUMAN	385783	284516	237743	173400	126412	357130	463539	729720	894351	431283	1.42399e+06	748855	608069	1.05293e+06	568645	751683	2.36589e+06	1.15585e+06	1.13761e+06	1.68497e+06	102497	122886	248345	139278	233933	955028	1.8092e+06	817304	1.57981e+06	306028	357154	757720	1.03379e+06	730927	755186	189434	1.06747e+06	416566	329049	1.13727e+06	246625	40810	82696.6	146289	186904	581801	225197	241318
P62258	sp|P62258|1433E_HUMAN	1.19301e+06	1.47995e+06	1.69539e+06	1.3566e+06	1.11582e+06	3.29705e+06	5.24623e+06	3.19332e+06	3.53169e+06	2.67156e+06	4.85026e+06	3.13046e+06	2.97034e+06	3.2487e+06	2.02543e+06	4.191e+06	3.34442e+06	4.33597e+06	4.31596e+06	2.71312e+06	6.98074e+06	1.17812e+06	3.26605e+06	1.75609e+06	3.48133e+06	3.81785e+06	2.91116e+06	3.4901e+06	6.46151e+06	3.34408e+06	3.32993e+06	2.37059e+06	2.7833e+06	2.51614e+06	2.56547e+06	1.96579e+06	4.28682e+06	2.51211e+06	1.23022e+06	3.69396e+06	3.08388e+06	1.52757e+06	2.74437e+06	2.4358e+06	1.53754e+06	2.50567e+06	1.37827e+06	1.82765e+06
P62328	sp|P62328|TYB4_HUMAN	1.23774e+06	1.0798e+06	3.28522e+06	1.10468e+06	1.89465e+06	5.38044e+06	1.3621e+07	5.00672e+06	6.47659e+06	4.90747e+06	1.30636e+07	5.22306e+06	3.12989e+06	5.024e+06	2.47737e+06	4.3613e+06	6.37035e+06	7.36983e+06	9.65498e+06	7.78506e+06	770754	3.386e+06	1.23026e+06	2.84475e+06	990355	9.41783e+06	6.63616e+06	2.57488e+06	2.01395e+07	2.91841e+06	4.13075e+06	6.05092e+06	8.513e+06	3.03973e+06	4.08109e+06	1.80508e+06	1.28514e+07	2.75646e+06	3.29693e+06	9.76227e+06	4.38713e+06	1.27369e+06	793992	2.03928e+06	1.90777e+06	3.99108e+06	2.46161e+06	3.13669e+06
P62333	sp|P62333|PRS10_HUMAN	352128	596731	132602	59472.9	57685.6	74054.8	126860	51463.5	71301.5	118404	84001	170655	52609.9	93550.4	56841.2	121244	110158	61038	293814	120282	110153	64460.5	270214	51458.6	88830.1	91631.5	255794	252753	54400.7	38624.9	54075.1	244298	67754.9	256274	908704	68690.4	97204	138741	209460	84282.5	205601	73435.2	66306.8	456688	54942.5	88624.2	55931.8	418084
P62495	sp|P62495|ERF1_HUMAN	485468	169978	72949.4	166165	35889.3	90723.2	153377	77159.7	118745	123465	149163	166552	243840	243489	116538	166128	222637	241077	207973	251095	986201	308208	70985.5	43238.5	227892	148355	141007	102090	164252	57297.1	151954	131211	254646	211759	58562.6	178552	283047	109402	116664	293815	208274	171432	206149	134071	179450	65665.2	187073	57434.6
P62805	sp|P62805|H4_HUMAN	2.09124e+06	2.31512e+06	3.16099e+06	845578	3.61655e+06	1.27897e+06	484841	400974	743892	1.50646e+06	332687	2.56492e+06	1.38059e+06	1.37684e+06	913371	2.80779e+06	958439	321563	1.75322e+06	235739	1.00508e+06	1.49684e+06	577768	1.5337e+06	711917	675434	546464	1.08258e+06	269664	925587	592271	952552	599340	1.55837e+06	819598	1.1344e+06	566073	939896	4.07785e+06	439024	871573	411247	1.62402e+06	953523	891496	1.601e+06	609593	626996
P62820	sp|P62820|RAB1A_HUMAN	59469.7	71230.3	91581	24297	56394.1	45619.8	58557.6	32695.5	55232.1	32323.4	54338.5	9583.79	40966.2	37208.5	75123.8	26409.5	49202.3	69536.5	45771.5	61640.5	49004.7	32909.9	50498.1	161204	111713	36273.9	29329.7	92668.1	50520.3	26242	48543.2	51776.3	43851.7	49040.5	47506.3	112292	54371.9	29235.7	39640.5	69043.2	227329	60939	54247.8	152681	65822.7	31208	28817.2	12935.1
P62826	sp|P62826|RAN_HUMAN	34885.3	35300.2	36277.9	54431.9	2369.44	25197.2	33979.9	5848.44	21172.8	22336.3	57736	20686.8	2273.21	40954.5	21939.1	3036.55	8732.44	20384.8	17902.2	33075.9	67803.1	56752.8	26781.2	10598.8	63613.6	55938.3	51271.3	63443.9	33609.9	7633.55	14093.4	31824.1	39894.9	23943.8	20116.7	20794.4	28370.3	33498	36440.9	6714.19	43056.8	34003.1	23560.6	7810.9	43586	30427	59365.9	28911.7
P62834	sp|P62834|RAP1A_HUMAN	459682	570162	291807	435095	468134	509517	131762	874433	1.02167e+06	1.10392e+06	221014	121772	32638.2	1.02574e+06	597488	930622	119184	206235	1.91239e+06	1.15475e+06	1.31417e+06	349791	473931	405357	442970	1.10206e+06	99624.4	279750	2.02641e+06	476602	713955	999862	141866	693409	572142	392727	120512	318116	560965	1.02398e+06	685947	328281	418833	568324	417643	467329	281281	421035
P62873	sp|P62873|GBB1_HUMAN	933329	988600	413280	2.04052e+06	858066	1.48995e+06	2.95034e+06	1.39903e+06	1.57266e+06	888232	2.28045e+06	1.62257e+06	1.29633e+06	1.85273e+06	1.06696e+06	2.01773e+06	1.75734e+06	2.14183e+06	1.96093e+06	1.47095e+06	4.40598e+06	726644	1.25388e+06	1.14603e+06	913837	1.71748e+06	1.17133e+06	602509	3.13491e+06	874036	1.11144e+06	1.36691e+06	1.81599e+06	1.37556e+06	1.12601e+06	804481	1.84654e+06	1.25874e+06	1.42069e+06	1.68432e+06	934837	1.42815e+06	1.50657e+06	2.01444e+06	941713	1.30559e+06	763541	932679
P62879	sp|P62879|GBB2_HUMAN	88792.5	96253.6	142511	82292.3	93081.1	86431.7	41493.1	60031.8	40519.5	77947	98784.4	81441.9	25468.3	43025.8	264581	87326	98397.8	182509	73977.5	34546.1	88656.4	170978	57423.4	95505.7	238167	58305.7	78627	350119	80893	50829.9	146834	79492.4	49246.1	37090.7	38339.9	128273	41119.1	191938	67342.6	72852.2	264473	36195.5	87910.7	30271.9	377747	133588	299923	57910.6
P62937	sp|P62937|PPIA_HUMAN	1.7716e+06	3.35287e+06	1.24457e+06	4.76528e+06	2.03738e+06	5.57158e+06	1.49459e+07	5.44684e+06	1.12757e+07	9.08357e+06	1.76723e+07	6.7169e+06	7.1947e+06	1.55083e+07	4.69305e+06	9.78496e+06	1.08752e+07	1.22518e+07	1.3588e+07	9.76526e+06	3.4344e+07	2.14908e+06	2.88429e+06	1.93547e+06	2.2557e+06	1.54032e+07	6.96714e+06	2.5208e+06	2.02189e+07	3.99758e+06	6.52591e+06	1.03927e+07	1.68232e+07	9.45571e+06	1.00785e+07	2.70972e+06	1.57376e+07	4.41196e+06	5.06278e+06	1.15281e+07	4.23511e+06	4.02293e+06	2.91119e+06	4.7771e+06	1.32833e+06	3.05287e+06	3.84273e+06	3.1086e+06
P62942	sp|P62942|FKB1A_HUMAN	69742.2	187488	315149	157841	181061	409247	807276	453521	495071	524972	969451	533494	392775	646381	406863	653254	621084	570588	701209	702260	411803	145071	526104	57518.8	126628	697734	404823	211048	1.19672e+06	384322	481525	578774	857559	678888	532141	288444	877863	328142	523948	725436	150675	84086.3	82842.6	297852	337600	392812	339090	302448
P62987	sp|P62987|RL40_HUMAN	695929	594359	515437	678402	391027	560305	834924	1.16074e+06	523590	377847	608183	591653	494863	219294	169864	497622	638197	768751	451647	444449	438078	287831	291066	519471	538179	478505	599112	286605	988365	498900	718620	534758	740127	406150	312467	513780	419133	354161	1.23344e+06	727463	661073	394257	167519	723075	367554	944873	473089	690707
P62993	sp|P62993|GRB2_HUMAN	347429	105016	221672	194821	277053	221951	399155	266432	362433	183471	399827	284291	329253	372283	230384	246890	355575	383988	510996	332268	419671	179402	120723	128655	127121	423862	270349	213303	490906	223313	228857	232839	331075	248410	301085	197869	236431	210827	236642	348640	250503	183206	146782	240123	109769	142257	162939	193342
P63000	sp|P63000|RAC1_HUMAN	730501	1.11557e+06	267478	2.28816e+06	597145	1.47901e+06	4.00298e+06	1.50773e+06	2.18576e+06	1.02251e+06	3.89334e+06	1.2721e+06	1.92322e+06	3.43773e+06	1.15037e+06	3.21154e+06	3.15095e+06	3.08626e+06	3.16297e+06	2.23002e+06	7.53713e+06	1.14501e+06	1.09472e+06	651088	561194	3.27379e+06	2.04943e+06	1.01512e+06	3.79017e+06	1.15773e+06	1.14339e+06	1.19072e+06	3.01688e+06	1.97751e+06	944936	855888	2.99481e+06	1.20018e+06	2.03066e+06	2.38178e+06	728857	1.47231e+06	955101	2.77021e+06	526978	987459	479361	829944
P63104	sp|P63104|1433Z_HUMAN	4.61414e+06	6.1594e+06	3.73463e+06	2.14252e+07	5.81353e+06	2.15863e+07	4.94022e+07	1.57697e+07	3.00087e+07	1.81509e+07	5.34733e+07	2.01966e+07	2.12118e+07	3.42443e+07	1.3526e+07	3.20594e+07	2.37056e+07	3.82713e+07	4.29386e+07	3.45703e+07	7.17857e+07	5.71923e+06	1.0436e+07	5.87085e+06	4.98644e+06	4.05073e+07	2.17299e+07	6.2807e+06	5.52845e+07	1.24361e+07	1.60913e+07	2.77123e+07	3.78012e+07	2.44462e+07	2.16004e+07	6.94542e+06	4.05828e+07	1.03097e+07	1.06452e+07	3.0142e+07	9.45719e+06	1.50814e+07	1.06236e+07	1.64199e+07	5.89051e+06	1.09141e+07	1.11372e+07	9.80577e+06
P63241	sp|P63241|IF5A1_HUMAN	131203	204490	810808	721016	262912	282625	525653	310081	542444	587064	924739	446234	368215	769957	353235	535060	370695	383426	497838	508446	478078	1.13183e+06	215675	175534	91842.1	506015	328013	199903	566361	279079	340829	490525	490874	512968	511286	273420	531292	272834	335034	392941	508972	203613	167246	265901	120165	225814	449325	161019
P67936	sp|P67936|TPM4_HUMAN	2.97354e+06	2.52524e+06	3.73441e+06	1.8668e+06	2.27103e+06	6.5548e+06	1.14333e+07	7.82855e+06	1.55745e+07	6.06009e+06	2.13634e+07	5.69392e+06	9.92694e+06	1.17492e+07	4.80874e+06	3.56882e+06	1.09925e+07	1.52293e+07	1.01517e+07	1.19831e+07	2.75398e+06	3.38265e+06	2.60601e+06	3.07838e+06	3.88091e+06	1.1947e+07	8.88073e+06	3.49166e+06	1.47385e+07	3.87366e+06	5.93057e+06	8.87296e+06	1.19433e+07	6.30097e+06	9.11184e+06	2.73449e+06	1.67261e+07	3.13746e+06	3.22595e+06	1.48919e+07	4.43861e+06	2.49299e+06	2.50959e+06	2.01411e+06	2.41666e+06	3.61783e+06	5.59452e+06	5.5493e+06
P68032	sp|P68032|ACTC_HUMAN	650766	2.28269e+06	248102	7.16941e+06	1.77982e+06	3.21509e+06	1.27963e+07	9.4419e+06	1.84947e+07	1.15624e+07	2.24824e+07	6.37769e+06	1.26843e+07	1.91617e+07	3.50789e+06	5.20135e+06	1.76068e+07	2.78684e+07	1.14257e+07	1.49884e+07	2.8934e+07	1.61099e+06	4.85207e+06	2.44092e+06	2.10164e+06	1.17279e+07	8.94768e+06	1.88656e+06	1.63103e+07	3.34567e+06	8.52306e+06	1.14576e+07	2.98004e+07	1.29105e+07	1.19549e+07	2.47551e+06	3.32383e+07	6.00972e+06	4.54215e+06	1.922e+07	2.0781e+06	7.12134e+06	4.03483e+06	749412	2.18181e+06	975838	5.09926e+06	1.66516e+06
P68104	sp|P68104|EF1A1_HUMAN	1.19203e+06	1.24098e+06	771854	1.13597e+06	1.18082e+06	1.03344e+06	745601	1.00791e+06	813150	620992	1.8944e+06	1.21731e+06	1.32663e+06	1.36548e+06	1.50012e+06	1.72188e+06	1.19501e+06	804160	1.07901e+06	1.43678e+06	1.67651e+06	1.01681e+06	1.22812e+06	1.03857e+06	686979	1.33274e+06	1.174e+06	1.04755e+06	1.72827e+06	780910	1.01092e+06	864808	1.23436e+06	2.44955e+06	1.30968e+06	1.10608e+06	1.48404e+06	1.4997e+06	2.05233e+06	1.84179e+06	1.60335e+06	858980	960677	1.51033e+06	953516	1.27732e+06	568373	686221
P68366	sp|P68366|TBA4A_HUMAN	4.17708e+06	6.85297e+06	1.25824e+06	3.01383e+07	3.23635e+06	5.45213e+06	1.61106e+07	1.21406e+07	1.7554e+07	1.26582e+07	1.60322e+07	9.51986e+06	1.47199e+07	2.72585e+07	4.76266e+06	8.38022e+06	1.78502e+07	2.73647e+07	1.26428e+07	2.06627e+07	4.0783e+07	3.63646e+06	1.41962e+07	6.58435e+06	4.89287e+06	2.42244e+07	1.75376e+07	3.49247e+06	2.18112e+07	4.33391e+06	7.58534e+06	7.77914e+06	2.02467e+07	1.69079e+07	1.33277e+07	2.85275e+06	2.47693e+07	6.22249e+06	3.79852e+06	2.2178e+07	5.0845e+06	1.96417e+07	1.12878e+07	6.64163e+06	7.51413e+06	3.01866e+06	7.89854e+06	2.54692e+06
P68371	sp|P68371|TBB4B_HUMAN	329705	632006	622635	2.07222e+06	567173	847356	1.72414e+06	1.43378e+06	2.50391e+06	1.14935e+06	2.45975e+06	875700	2.341e+06	2.58326e+06	794539	820551	1.44437e+06	2.27697e+06	1.19994e+06	1.84483e+06	3.06631e+06	314459	1.17885e+06	972443	582084	2.39737e+06	1.39379e+06	533683	2.21047e+06	655663	759756	903600	1.75693e+06	1.4298e+06	1.43533e+06	308339	2.38905e+06	678197	397522	2.21189e+06	449615	1.75353e+06	1.08561e+06	1.06348e+06	822067	510183	743951	439309
P68871	sp|P68871|HBB_HUMAN	7.17278e+07	1.23964e+07	2.8031e+07	1.47556e+07	6.68128e+07	1.39922e+07	5.89489e+07	2.66557e+07	6.37274e+07	1.67219e+07	1.24978e+08	1.55126e+08	1.5204e+07	1.01344e+08	5.08019e+07	3.16487e+07	1.07167e+07	4.83762e+07	9.67717e+07	2.87359e+07	6.52039e+06	8.27613e+06	4.46678e+07	1.0936e+07	3.97098e+06	4.92787e+07	6.66174e+07	1.85382e+07	1.52402e+07	1.68523e+08	9.60302e+07	1.13131e+07	6.44054e+07	2.33981e+07	9.27057e+07	1.5547e+08	1.94303e+07	2.37611e+07	4.07473e+07	3.25604e+07	1.34196e+07	4.45826e+07	3.89222e+07	9.62059e+06	1.42145e+07	5.26411e+07	2.03997e+07	3.59274e+07
P69905	sp|P69905|HBA_HUMAN	2.59351e+06	1.39906e+07	1.09375e+06	2.38377e+06	2.81466e+06	2.03151e+06	2.13098e+06	5.06197e+06	3.16278e+06	3.36791e+06	6.60541e+06	7.16474e+06	2.95593e+06	3.76642e+06	8.35587e+06	5.17899e+06	2.28317e+06	2.42858e+06	3.65073e+06	4.79671e+06	1.24123e+06	1.50226e+06	2.24058e+06	987449	1.30341e+07	1.77837e+06	2.93212e+06	3.10738e+06	2.46802e+06	6.22223e+06	4.68524e+06	2.11335e+06	1.97892e+07	3.82743e+06	4.6751e+06	6.06104e+06	3.51008e+06	4.38e+06	8.1452e+06	5.10499e+06	2.47297e+06	2.00054e+06	1.97967e+06	1.08397e+06	2.37189e+06	5.77897e+06	7.31539e+06	5.44155e+06
P78371	sp|P78371|TCPB_HUMAN	988051	2.10845e+06	632333	1.71044e+06	2.02849e+06	829487	1.29196e+06	1.26321e+06	1.26281e+06	1.34033e+06	1.68433e+06	2.23454e+06	1.59262e+06	2.1685e+06	1.67656e+06	1.32647e+06	979764	1.37716e+06	835871	1.33733e+06	2.25051e+06	1.16437e+06	1.28913e+06	906642	900216	1.32325e+06	1.18464e+06	1.12563e+06	1.28705e+06	813284	1.46272e+06	1.20024e+06	1.11228e+06	1.82047e+06	1.559e+06	735273	1.39789e+06	1.07152e+06	1.09999e+06	1.3542e+06	1.42224e+06	1.34867e+06	1.18268e+06	1.6861e+06	1.91857e+06	1.10136e+06	1.11992e+06	664240
P78386	sp|P78386|KRT85_HUMAN	196501	265606	103772	155955	369105	186715	129277	69965.3	125930	140961	72563.9	30600.8	76105.7	47552.1	82360.4	95534.7	290821	38736.6	237175	51788.1	167765	222727	187823	80334.8	89946.9	64569.4	48016.3	343496	49354.8	186712	55863.6	1.50352e+06	76242.6	43173.6	91526.9	208654	78372.3	108067	109310	122539	183145	192426	117038	85946.3	76557.6	117706	134307	266331
P78417	sp|P78417|GSTO1_HUMAN	418896	3.41455e+06	3.01639e+06	1.22399e+06	403416	1.44888e+06	4.08336e+06	1.60731e+06	2.68967e+06	3.0143e+06	3.89115e+06	1.61801e+06	2.04884e+06	4.89136e+06	1.69836e+06	2.88137e+06	2.18921e+06	3.18979e+06	3.24616e+06	3.90688e+06	6.52067e+06	429007	536266	488248	709230	4.53294e+06	2.07902e+06	1.06095e+06	4.03786e+06	1.25672e+06	1.35668e+06	2.73454e+06	2.1791e+06	3.33283e+06	2.88249e+06	739922	4.9436e+06	1.46341e+06	1.34816e+06	3.52717e+06	1.10506e+06	956223	750069	1.47758e+06	4.2719e+06	815719	1.59482e+06	897866
P78509	sp|P78509|RELN_HUMAN	436001	372844	1.16757e+06	605902	840796	250508	131236	166045	187228	299551	859093	571052	552105	330053	461010	485651	233166	445877	477038	975162	181154	560319	407195	479704	901713	119414	160376	1.43474e+06	109638	345017	418911	189406	1.68163e+06	175362	244420	1.86246e+06	125412	2.42829e+06	2.61565e+06	587163	534022	330506	283193	601495	453309	303689	809482	772428
P80108	sp|P80108|PHLD_HUMAN	3.39097e+06	3.82638e+06	2.92455e+06	2.58004e+06	3.05919e+06	2.13869e+06	1.33798e+06	2.33657e+06	946904	735577	1.50161e+06	1.38013e+06	2.52238e+06	1.04857e+06	3.09945e+06	1.85183e+06	945483	871330	1.62915e+06	1.06003e+06	1.04409e+06	2.57116e+06	2.3656e+06	3.16709e+06	5.38655e+06	816572	1.46591e+06	4.45242e+06	706208	1.87735e+06	1.85767e+06	1.26844e+06	1.75646e+06	2.98623e+06	2.27039e+06	2.35669e+06	753739	1.19491e+06	2.64548e+06	1.46123e+06	1.65296e+06	2.62557e+06	2.74167e+06	5.42478e+06	4.62417e+06	2.47948e+06	1.37807e+06	2.51703e+06
P80419	sp|P80419|HV322_HUMAN	259893	76786.9	2.23181e+06	264848	180650	28613.1	25491.7	60771.8	111368	41943.8	96722.7	113548	53285.1	102100	393234	131069	39096.9	28691.4	63607.9	58809	74841.6	3.53868e+06	259124	185507	456848	71529.8	132575	60453.6	72833.7	64012.7	336795	157418	68166.3	90531.5	74869.2	125049	63737.6	87700.7	249732	331995	30665.7	118305	43912.4	48482.9	107313	98981.9	186432	244113
P80723	sp|P80723|BASP1_HUMAN	105306	246741	502934	108066	201039	978541	416565	480702	646709	345505	496479	912137	489644	499661	1.31047e+06	810629	1.08758e+06	414301	594269	277407	80462.7	224579	222497	153818	166070	350281	436696	202485	515967	789597	1.00442e+06	515027	337177	1.39566e+06	1.53793e+06	491179	190723	465763	2.68397e+06	719794	1.71839e+06	117489	138593	641672	223874	1.55337e+06	180387	1.01892e+06
P80748	sp|P80748|LV302_HUMAN	6.32642e+07	1.75512e+07	7.48351e+07	2.87637e+07	2.79932e+07	9.68821e+06	8.29473e+06	1.07339e+07	1.53494e+07	2.65867e+07	8.84043e+06	2.02932e+07	9.00859e+06	1.77139e+07	5.69896e+07	3.20176e+07	4.22832e+06	9.33427e+06	1.4027e+07	1.25347e+07	1.83546e+07	4.16532e+07	3.1998e+07	2.86631e+07	3.11028e+07	1.91555e+07	8.83665e+06	3.98679e+07	1.1625e+07	8.63816e+06	1.74159e+07	3.69754e+07	1.56385e+07	1.05211e+07	3.34522e+07	2.4048e+07	9.40977e+06	3.54454e+07	4.84741e+07	1.72815e+07	4.69905e+06	3.11828e+07	3.08796e+07	6.42903e+07	1.6656e+07	2.2638e+07	2.80446e+07	3.06728e+07
P81605	sp|P81605|DCD_HUMAN	848522	770488	1.62433e+06	499006	1.80043e+06	2.94563e+06	475927	305671	323570	1.50058e+06	667843	617478	510451	418645	870652	4.6835e+06	2.349e+06	1.70185e+06	4.73497e+06	4.29299e+06	197571	919910	788402	1.48606e+06	943439	646217	328065	5.22656e+06	166460	712883	708694	2.18205e+06	503724	812529	882805	527269	616424	732897	689448	220584	678502	400583	915334	464516	763425	1.11339e+06	654183	691978
P83593	sp|P83593|KV405_HUMAN	957975	214208	957461	537112	323569	149303	492774	198641	128909	126286	167189	3.04173e+06	156603	147096	547221	821324	319937	183964	1.44004e+06	1.17948e+06	160447	666594	203276	4673.18	442557	175511	169381	358098	97678.7	489280	174050	146103	363178	180217	202320	349933	231406	401660	1.42737e+06	1.23696e+06	399695	339763	16073.9	1.2065e+06	623135	287495	401010	301290
P84077	sp|P84077|ARF1_HUMAN	464741	441933	543925	324832	912468	715215	1.37489e+06	688875	1.31864e+06	1.0247e+06	1.12399e+06	636520	1.30217e+06	971859	707127	1.91413e+06	1.19333e+06	1.10671e+06	1.52165e+06	2.12875e+06	1.46901e+06	609030	432795	466331	1.50128e+06	849760	496334	689762	757096	860007	921729	1.11433e+06	2.82562e+06	2.64175e+06	1.61434e+06	571194	2.1558e+06	759938	1.34156e+06	1.60826e+06	960402	378185	394057	869416	1.2887e+06	802630	590420	589954
P84095	sp|P84095|RHOG_HUMAN	490816	656574	342819	485016	365200	1.64134e+06	612312	538074	452804	652286	346659	507494	433108	673347	699412	403650	1.24071e+06	315899	467318	408882	549860	537842	490061	486919	874655	519061	574425	436967	567220	466382	753498	540493	398769	457571	927650	464383	340112	554051	947718	284144	1.50832e+06	404987	227622	548568	762413	641724	1.0251e+06	632889
P98172	sp|P98172|EFNB1_HUMAN	56726.5	43706.9	33938.9	131577	34508	75565.5	130034	88677.9	116076	81251.8	110638	132999	135225	94098.2	91518.9	119288	117879	181232	150195	114019	158139	31466.2	31885.8	53824.4	67647.8	83066.3	91021.7	13693.5	168684	66156.8	80821.2	151987	78617.8	78916.8	86663.6	48072.8	127430	77765.6	52892.3	119345	49460.4	67748.4	50201.6	123301	59839.7	22621.5	11871.4	53534
P99999	sp|P99999|CYC_HUMAN	287640	206376	717757	211546	313688	204768	261651	189622	351819	253145	348310	168633	358866	438542	427504	166975	230650	238119	194180	353483	139799	1.24538e+06	82962.2	340568	189562	457531	244995	90371.9	219915	100186	655223	1.41248e+06	116299	278052	1.15877e+06	130118	550830	152654	119606	293225	1.24353e+06	754074	198583	194787	67361.1	227946	115159	214629
Q00013	sp|Q00013|EM55_HUMAN	379834	258401	252251	781837	452418	806351	686515	786785	688914	652577	724670	562715	683876	723423	624187	602701	548809	646448	591285	804190	1.19877e+06	444257	539804	284661	219968	751209	585248	292792	676909	539012	483539	437791	1.11405e+06	780045	538572	619126	748626	575612	697309	836025	1.15952e+06	498907	444275	668469	550025	716170	555988	457395
Q00610	sp|Q00610|CLH1_HUMAN	5.82174e+06	6.17055e+06	3.53209e+06	9.27768e+06	5.49614e+06	5.21444e+06	8.99247e+06	6.82435e+06	6.5661e+06	4.74619e+06	8.95218e+06	7.38917e+06	6.7883e+06	1.06958e+07	5.73407e+06	5.24135e+06	6.5909e+06	6.19852e+06	5.47761e+06	8.39431e+06	7.89893e+06	5.5557e+06	6.97489e+06	4.76282e+06	4.52234e+06	7.78432e+06	7.00427e+06	6.51605e+06	6.52055e+06	7.91255e+06	7.04629e+06	9.61244e+06	2.08821e+07	5.82642e+06	5.7763e+06	4.59636e+06	9.49762e+06	4.75754e+06	4.52821e+06	6.94899e+06	8.51577e+06	7.05949e+06	4.85303e+06	4.28979e+06	8.57433e+06	5.95359e+06	6.41786e+06	4.78168e+06
Q01082	sp|Q01082|SPTB2_HUMAN	723960	986115	868314	1.01654e+06	775757	785166	466451	867492	764995	1.27065e+06	2.24089e+06	1.46416e+06	865638	508357	1.05746e+06	762602	1.12577e+06	847811	1.62329e+06	910337	609118	782944	709736	711554	713501	702709	599715	1.03038e+06	718162	1.55776e+06	716736	1.09728e+06	443050	1.01943e+06	745562	1.27139e+06	321816	862842	721911	456496	2.94598e+06	894773	961246	1.40004e+06	1.05943e+06	1.37445e+06	2.36226e+06	1.38056e+06
Q01433	sp|Q01433|AMPD2_HUMAN	316380	164433	249759	276098	218034	165494	229019	191613	158437	190848	248714	303252	184577	317933	120685	301719	197053	246945	126612	149539	335431	511691	225709	355305	445662	210655	174882	311641	323649	462960	212353	110936	80950.7	135551	218925	239258	57336.3	92743.4	288742	317027	295036	146485	213319	181385	145895	177730	198327	248853
Q01518	sp|Q01518|CAP1_HUMAN	8.20261e+06	3.96633e+06	2.55082e+06	4.41417e+06	4.28416e+06	6.55388e+06	1.45591e+07	6.89384e+06	1.23226e+07	6.90552e+06	1.37287e+07	7.94866e+06	7.1045e+06	1.14493e+07	2.93006e+06	9.44313e+06	8.02471e+06	9.98221e+06	8.20858e+06	1.14287e+07	1.44782e+07	3.67369e+06	3.18662e+06	2.68248e+06	2.3311e+06	1.2321e+07	6.68999e+06	3.48814e+06	1.22694e+07	6.69605e+06	3.35713e+06	5.75637e+06	1.00779e+07	8.63761e+06	5.68345e+06	4.49487e+06	1.20614e+07	5.62005e+06	3.89001e+06	1.28523e+07	6.78749e+06	4.62654e+06	3.21003e+06	3.99182e+06	5.00983e+06	1.06085e+07	5.70023e+06	3.55761e+06
Q01650	sp|Q01650|LAT1_HUMAN	45881.2	89995.8	56057.9	28970.2	42490.1	23703.7	43444.2	4430.45	20210.1	17780.3	9757.06	19853.7	25620.2	66598.2	113969	56476.9	18777.7	48317.4	16907	18299.7	25007.5	65643.6	94160.9	62023.2	155724	57088.3	53584.1	51119.2	55082.7	21591.6	75770.5	44571.5	15100.8	121251	180718	102659	27059.1	11921.7	439055	14999.3	192633	115579	10671	43902.4	18958.4	107317	33196.5	36309.1
Q02413	sp|Q02413|DSG1_HUMAN	260730	53187.5	49227.4	117825	150029	160753	31828.9	22135.7	26487.5	65863.9	28322.5	51803.9	52206.1	64101.3	39153	39526	38513.4	15462.5	30150	14725.5	6592.4	196009	84820.1	136338	117106	23363.6	94736.2	128414	7910.83	43344.3	44859.6	35473.5	28800.8	82922.1	7041.15	56240	28937.4	24152.8	58339.5	25112	90615.5	83613.2	157372	47686.3	127971	110366	38440	103415
Q04695	sp|Q04695|K1C17_HUMAN	101430	90931.2	16025.1	73350.9	95705.4	49799	26924.5	55174	25338.2	46797.4	51801.2	8612.45	45822.8	47368.2	89647.8	55885.2	77713.7	21056.8	59098.3	41190.4	27453.4	78048.6	26343.2	85978.6	18729.1	16341.8	39347.7	70522.1	13313.7	38027.1	75580.1	49153.8	30704.8	47363.5	45923.1	80660.7	33682.3	44528.5	57694.5	40031.3	127091	6629.49	47121.7	87497.9	110179	101009	50626.3	30600.5
Q04917	sp|Q04917|1433F_HUMAN	1.98386e+06	980873	2.74016e+06	1.57661e+06	1.15575e+06	1.88681e+06	3.08732e+06	1.38798e+06	2.01095e+06	1.27453e+06	3.18188e+06	1.46097e+06	1.35129e+06	2.26887e+06	1.36296e+06	1.90437e+06	1.66788e+06	2.82012e+06	2.2273e+06	1.97929e+06	6.20887e+06	1.03969e+06	1.30303e+06	1.09213e+06	758337	3.31084e+06	1.96947e+06	1.6037e+06	3.48779e+06	1.47377e+06	1.65421e+06	1.93954e+06	2.18196e+06	1.71977e+06	1.61766e+06	1.81157e+06	3.53535e+06	1.14114e+06	775461	2.07957e+06	1.27839e+06	1.04453e+06	1.157e+06	1.39066e+06	1.01439e+06	1.04567e+06	807211	1.07617e+06
Q04941	sp|Q04941|PLP2_HUMAN	37869.3	122049	210173	64070.1	90516	136427	171758	98644.6	186859	181278	285295	132300	226629	302511	135252	145747	249246	187376	164041	180425	471820	80139.2	146467	102251	75104.1	251697	179553	78942.6	179549	123975	79586.1	155451	166233	239242	267445	45905.8	245462	150365	194399	197685	136656	177176	172759	345673	145340	116036	66090.9	96290.6
Q05209	sp|Q05209|PTN12_HUMAN	964061	287401	1.20204e+06	642391	247684	129663	240165	121217	200728	246720	194796	637204	208996	186317	187111	146001	566647	182542	159401	187153	368105	383936	377358	175947	583449	248937	181733	140837	185091	140452	78664.8	190600	147310	189084	105523	157808	216279	205654	150190	202495	201668	304108	214252	140749	341655	226567	248309	136990
Q05397	sp|Q05397|FAK1_HUMAN	409764	386325	252144	135292	146174	208218	110329	269124	142773	166712	127842	399695	158788	149412	213796	113685	120549	145619	168820	128886	113241	191093	183596	204974	601616	114361	553819	315035	172393	343609	159351	236417	111741	75182.2	152562	335694	140780	1.20461e+06	142163	329250	356056	149876	142536	81775.5	309085	386370	250361	343135
Q05655	sp|Q05655|KPCD_HUMAN	37060.6	5038.86	409866	6943.68	54805.7	29093.8	9481.16	49900.8	26915.3	7981.29	23115.7	4821.13	23031.6	38393.2	209609	98417.1	14653.7	9908.14	40231	12341.1	87606.1	26588.6	142250	31465.8	238599	2225.94	8590.34	50116.4	9047.48	12840.5	57750.6	127882	14415.3	40371.4	83407.2	199117	15673.6	96829.6	149914	122217	150147	179322	35314.8	33204.1	11453.1	121194	21059.8	31089.2
Q05682	sp|Q05682|CALD1_HUMAN	2.91671e+06	929600	1.06682e+06	699804	757138	1.35436e+06	1.83715e+06	1.87851e+06	2.79016e+06	1.18961e+06	2.29391e+06	1.41629e+06	2.14449e+06	1.8174e+06	751391	844785	1.62006e+06	2.3952e+06	1.67809e+06	2.15303e+06	555794	793100	843699	609050	712144	2.04116e+06	1.9498e+06	1.09627e+06	2.93832e+06	664619	954710	2.05101e+06	1.89701e+06	1.0682e+06	1.2568e+06	662325	2.15573e+06	441155	1.64155e+06	2.14379e+06	2.34629e+06	601169	895751	1.1562e+06	648251	872224	926967	691622
Q06033	sp|Q06033|ITIH3_HUMAN	3.32543e+06	674570	1.43381e+06	437766	1.17649e+06	592419	334711	347863	303401	338042	341730	3.54597e+06	475329	252992	438236	513551	266354	204281	280852	438849	851667	1.78817e+06	857071	895751	628775	496662	443431	785440	270333	1.06835e+06	841717	804677	335533	802195	1.06824e+06	899301	858717	966940	443699	207460	681171	1.0934e+06	773178	1.17736e+06	484005	374730	1.29778e+06	669681
Q06187	sp|Q06187|BTK_HUMAN	121240	168915	116052	131061	113417	79039.7	180945	136689	118634	109543	121311	122966	109336	147411	128099	87710.3	139170	162915	153907	191430	309886	118479	869137	119114	316340	149092	151261	193930	270102	139634	122072	143273	191569	88967.6	57609.5	152537	137942	164503	117886	164456	267978	63509	104584	141093	74553.5	96595.9	63166.2	105997
Q06323	sp|Q06323|PSME1_HUMAN	1.38968e+06	1.27666e+06	1.54692e+06	644722	1.11459e+06	2.09745e+06	1.53296e+06	585889	585571	634545	1.22959e+06	565856	713357	1.26725e+06	557560	1.67685e+06	506865	484918	360154	399246	865539	524943	741837	928394	762898	615049	623815	1.79709e+06	649553	1.36268e+06	474248	931501	500989	792218	337153	1.30441e+06	682821	302103	633930	508147	862974	712948	586211	966845	994608	1.20601e+06	657219	1.58926e+06
Q06830	sp|Q06830|PRDX1_HUMAN	1.13233e+06	3.09143e+06	1.07669e+06	2.36914e+06	737203	1.58882e+06	1.90425e+06	1.1386e+06	1.9605e+06	1.03498e+06	2.23522e+06	1.32795e+06	1.16493e+06	1.82561e+06	2.10546e+06	1.70732e+06	1.01483e+06	2.00522e+06	1.90466e+06	1.45685e+06	2.94719e+06	721460	962927	1.1071e+06	2.5699e+06	1.2858e+06	936512	1.36855e+06	2.23173e+06	3.00508e+06	1.16829e+06	1.35406e+06	1.39987e+06	1.66809e+06	1.50739e+06	1.79399e+06	1.65099e+06	1.68941e+06	1.44464e+06	1.5528e+06	1.27999e+06	979586	810438	1.68854e+06	730309	2.17002e+06	2.07723e+06	1.38424e+06
Q07021	sp|Q07021|C1QBP_HUMAN	21034.8	29840.7	27801.2	37972.9	72732.9	35923.9	8998.08	24549	40318.4	63741.2	43276.7	16759.3	55686.8	35749	10792.3	18752.8	18156.9	52883.2	5477.27	22642.6	28004.9	54036.3	34636.5	52873.9	44104.1	28657.8	23691.3	11674.1	36006.6	41474.8	17246.6	37617.2	27554.6	15081	49091.9	75845.2	38147.6	6451.89	31266.4	9945.57	30334.9	28870.4	50226.9	11581.7	65196.7	104693	19830.3	29423.9
Q07866	sp|Q07866|KLC1_HUMAN	55595.9	419037	46018.2	42897.7	10627.7	53030.4	28467.2	26596.7	16677.6	40293.4	41494.3	28594.4	35892.3	40059.2	30390.9	29880.4	33698.6	31436.7	36273.3	34131.5	70314.1	42368.4	111735	162808	10891.6	45919.8	18444.2	55127.5	40237.7	21122.5	20061.6	8198.46	22626.2	34727.6	37536	130111	42125.9	38413.6	19790.4	31769	299891	31716.4	12531.8	20716.5	13951.5	19136.2	18431.1	31356
Q07960	sp|Q07960|RHG01_HUMAN	213193	281433	217445	265161	102379	127085	179213	150394	193370	147117	182966	97322.6	139479	202672	88785.9	130514	253226	178874	151502	175677	462186	177549	182726	183337	385231	202908	294817	48426.1	220174	169251	84387.5	150593	219727	157084	141220	146817	281245	108956	65760.8	218647	63979	154696	191482	38529.7	392128	362287	140968	105883
Q08380	sp|Q08380|LG3BP_HUMAN	5.38129e+06	8.34948e+06	7.82108e+06	4.38751e+07	2.30898e+06	1.42095e+07	1.6345e+06	3.04132e+06	7.61615e+06	1.1483e+07	2.04087e+06	8.65745e+07	1.2809e+07	4.23917e+06	7.75923e+07	9.85629e+06	3.09272e+07	1.56035e+06	3.79364e+07	2.54532e+07	1.86939e+06	6.41005e+06	1.02579e+07	3.66955e+06	1.34148e+07	2.3521e+07	2.71305e+06	4.81651e+06	2.18688e+06	1.61306e+07	2.37264e+07	6.79283e+06	7.21737e+06	3.63916e+06	3.66248e+06	4.85798e+06	4.72697e+06	2.79377e+07	1.04257e+07	2.65726e+07	2.73911e+06	3.08714e+06	3.23793e+06	2.47639e+07	2.85369e+06	6.50191e+06	1.30581e+07	6.49183e+06
Q08431	sp|Q08431|MFGM_HUMAN	131408	368135	163835	35808.3	170917	29388.4	6040.74	119818	54579.9	208181	157338	152931	191325	155785	233527	251503	278198	97474.8	151884	147546	20095.2	69535.5	155172	69160.5	257075	83941.9	122880	212220	92880.2	124368	253186	95316.3	76145.5	4803.03	79869.6	243076	62160.8	150964	154941	97872.8	78571.5	101128	58729.4	183502	97221.8	265893	70242.9	246769
Q08495	sp|Q08495|DEMA_HUMAN	9.69239e+06	391522	290441	1.53455e+06	1.42152e+06	870999	1.06574e+06	1.7884e+06	1.91165e+06	877642	1.55951e+06	1.85898e+06	1.38553e+06	1.71915e+06	1.28496e+06	607858	1.27565e+06	1.29209e+06	780488	1.25135e+06	359630	1.36076e+06	594393	470608	926296	1.07623e+06	1.1e+06	1.90151e+06	1.28278e+06	1.15694e+06	1.2169e+06	1.81745e+06	1.3341e+06	1.57038e+06	1.96063e+06	1.24736e+06	1.55671e+06	1.05135e+06	1.77945e+06	2.15042e+06	891167	520508	551244	892874	1.00204e+06	1.3731e+06	1.08821e+06	1.01863e+06
Q08722	sp|Q08722|CD47_HUMAN	930845	1.20139e+06	364356	2.17429e+06	1.03644e+06	2.13418e+06	3.85847e+06	2.6573e+06	2.77878e+06	1.92466e+06	3.81582e+06	2.59278e+06	3.72179e+06	3.91117e+06	2.45321e+06	4.68754e+06	2.71851e+06	3.80249e+06	4.34222e+06	3.45418e+06	5.62265e+06	478698	1.39415e+06	711000	1.12664e+06	2.69259e+06	2.0366e+06	1.02893e+06	3.33491e+06	1.38797e+06	1.67108e+06	2.68272e+06	3.31321e+06	3.75628e+06	2.59869e+06	1.49594e+06	3.41507e+06	1.61336e+06	2.49225e+06	2.98164e+06	1.75491e+06	1.18235e+06	1.05803e+06	2.71628e+06	1.67881e+06	1.37743e+06	1.39321e+06	1.0424e+06
Q08830	sp|Q08830|FGL1_HUMAN	1.929e+06	1.63166e+06	59924.1	66846.4	124314	208704	18183.4	87619.1	146252	196521	83737.8	2.72804e+06	68713.5	148223	39305	2.84491e+06	73935.3	60711.1	50108.1	1.79582e+06	88493.9	106655	1.83407e+06	172125	2.08697e+06	189542	1.79059e+06	1.50957e+06	68334.2	3.36592e+06	13380.1	121140	1.65008e+06	145661	165444	122487	1.09463e+06	2.37117e+06	99460	846187	914430	20049.9	1.05394e+06	986431	139802	165234	40147.5	115985
Q09666	sp|Q09666|AHNK_HUMAN	98839.5	43441.5	62658.6	78376	29044.1	67240.2	46598.7	57875.8	43810.6	60172.8	83521.3	75246.6	56073.6	38627	64399.8	136065	58933.6	43763.4	60218.9	46745.2	8733.95	271684	47346.4	72663.5	45708.7	18362.5	32660.8	69510.1	29602	71993.4	17863.4	130307	32958.7	53768.6	71418	64855.3	27943.2	51971.8	88752.3	42516.9	171789	85391.1	75619	87364.8	43618.1	77509.7	25680.1	102232
Q0ZGT2	sp|Q0ZGT2|NEXN_HUMAN	464640	350310	386267	217748	207031	423777	933008	801032	1.18819e+06	512965	1.36565e+06	480039	804858	1.45159e+06	239811	1.00696e+06	652430	1.05047e+06	633318	762267	314723	199683	237182	198023	180009	1.01842e+06	649561	399803	1.01061e+06	369062	388113	654185	701335	563657	629748	341732	664844	225928	211407	999580	284962	273813	219586	569824	184031	322426	366302	328970
Q10567	sp|Q10567|AP1B1_HUMAN	53396.9	74427.4	26735.5	34531.2	18146.5	19359.9	28304.9	36291.6	30908.5	49951.4	146701	54802.7	25151.4	53655.7	22760.5	50550.5	94071.4	32474.3	47499.3	32188.7	11831.1	33817.9	39575.9	66737.9	57599.9	70545.1	58208.4	48408.3	103394	39502	12159	16912.1	75746	105581	86800.2	15565.7	37743	26672.7	59677.9	83682.4	25276.3	90365.6	32187.3	25554.3	18677.2	46847.5	46462.2	38190
Q12805	sp|Q12805|FBLN3_HUMAN	1.60457e+06	352233	642869	147713	462752	440658	173928	349651	144453	250801	164875	266713	228439	530430	237642	350110	300916	275642	317675	307545	190139	321863	195460	281084	242907	331233	148896	496045	208529	346856	258542	390443	326249	602898	473712	515511	178405	280575	770987	255209	294328	118990	313098	213483	257666	335556	560001	1.012e+06
Q12846	sp|Q12846|STX4_HUMAN	95392.7	128200	150938	163924	986044	117646	139679	14532.9	88715.7	122833	186007	101907	166862	166189	69592.7	242744	130308	159863	218066	50014.9	303404	124341	144048	438520	90731.6	108596	80133	184062	154248	94571.8	184324	60781	118645	165665	207378	219759	85862.9	37604.3	220345	114609	67983.3	126405	111630	107356	48371.8	181346	95951.2	93415.3
Q12913	sp|Q12913|PTPRJ_HUMAN	1.77427e+06	2.6728e+06	2.30319e+06	2.19256e+06	2.09866e+06	2.07195e+06	3.95242e+06	2.08812e+06	2.25511e+06	2.10337e+06	4.33142e+06	1.54146e+06	2.79812e+06	2.09955e+06	1.96855e+06	3.77961e+06	2.53757e+06	3.70682e+06	4.20782e+06	2.99411e+06	7.73339e+06	1.56911e+06	3.12054e+06	1.04883e+06	2.3805e+06	2.69469e+06	2.11204e+06	1.27231e+06	3.78099e+06	2.15713e+06	1.22584e+06	2.83018e+06	2.5505e+06	2.6677e+06	1.34669e+06	1.99069e+06	2.206e+06	2.03398e+06	2.38799e+06	2.2917e+06	2.46923e+06	1.29344e+06	1.58594e+06	1.83579e+06	3.26288e+06	1.62242e+06	2.46267e+06	1.96233e+06
Q13043	sp|Q13043|STK4_HUMAN	6538.01	3403.34	13934.3	19772	6011.3	2183.97	8532.6	6543.65	8687.23	1687.6	13568.6	1069.25	9080.64	13882.6	10116.7	2498.54	12714.5	14026.2	6846.93	13103.5	42822.8	7983.18	11792.1	1465.45	5108.1	14495.1	20931.9	6275.94	17957.5	2934.54	4538.93	8748.41	13838.8	12836.8	12213.4	3848.25	18026.8	2413.95	3700.4	13209.5	6235.62	12021.4	4144.19	2339.83	9492.57	1787.06	10250.6	1868.81
Q13045	sp|Q13045|FLII_HUMAN	2.96835e+06	422969	3.4667e+06	1.14794e+06	179106	1.42339e+06	858540	203588	199575	216484	2.12529e+06	2.20479e+06	270674	346952	1.83358e+06	1.10281e+06	261578	247027	781700	464696	426172	2.50254e+06	389403	476044	759479	467357	250567	1.86326e+06	189413	339597	1.49733e+06	1.49455e+06	223784	243353	979126	2.10749e+06	306093	137781	3.46372e+06	3.24304e+06	1.06112e+06	1.64662e+06	952791	679622	349367	746679	199357	988685
Q13094	sp|Q13094|LCP2_HUMAN	26407.6	2063.16	10573.5	11337.6	8029.21	2374.5	4256.83	8288.79	6674.69	6848.89	11545.5	23291	1428.71	13977.3	11216.2	2660.92	10657.4	9661.5	3511.51	11841.7	6324.55	21686.6	22738	4568.11	28551.6	8322.09	14812.4	17431.2	7089.75	3938.79	13755.1	1453.38	10351.9	6066.42	5058.34	2835.02	7050.35	5743.72	2470.63	10056.9	11431.7	41241.3	3420.68	3699.71	4283.45	45741.1	13663.9	8999.72
Q13103	sp|Q13103|SPP24_HUMAN	956991	920978	5.08871e+06	543667	3.79514e+06	1.75769e+06	1.28517e+06	1.20658e+06	2.2636e+06	1.3353e+06	1.2301e+06	864230	3.21521e+06	500196	3.11891e+06	2.38119e+06	1.11916e+06	2.34201e+06	4.85438e+06	5.60878e+06	568206	2.4135e+06	1.032e+06	1.88894e+06	1.4286e+06	2.81923e+06	878955	3.78144e+06	724268	1.2944e+06	3.43779e+06	9.73213e+06	2.9099e+06	1.55969e+07	5.53597e+06	4.96692e+06	1.39179e+06	1.05925e+06	1.26887e+07	1.59095e+06	3.56769e+06	885737	1.43029e+06	1.20654e+06	1.15506e+06	635134	1.26677e+06	3.43494e+06
Q13126	sp|Q13126|MTAP_HUMAN	193117	16366.7	61259.8	176142	144536	138368	12364.4	35771	8889.48	54460.4	20317.8	65679.5	15522.9	37956.4	58168.1	150348	854966	7746.5	12269.9	25205.7	11163.9	171266	19353.1	28191.1	43879.8	29744.8	139363	21603	92037.7	57009.5	44400.2	30177.6	7922.92	21382.2	21189	114575	20504.1	176341	31550.2	30146.9	107812	16322.2	216332	111445	85449.4	224744	139431	113452
Q13162	sp|Q13162|PRDX4_HUMAN	491255	182196	227211	273548	118412	188166	204691	187302	286022	224470	416554	210575	387309	429779	365805	146000	241556	348265	139333	324536	285828	154454	176148	148984	166466	349211	328846	238224	239916	312488	193129	193849	267605	337247	281387	79198.4	556016	185574	228937	443587	198661	204049	130905	295079	113678	162085	187397	71296.2
Q13200	sp|Q13200|PSMD2_HUMAN	1.69491e+06	409109	27381.8	690090	2.27298e+06	299630	171865	161225	209300	18453.5	1.47593e+06	1.67024e+06	1.02654e+06	199780	29335.2	215463	202701	1.04293e+06	1.68774e+06	254943	195051	1.37704e+06	962779	591223	705272	177707	621508	1.75661e+06	138041	1.22982e+06	1.44692e+06	101509	170708	1.05619e+06	922608	1.54366e+06	204646	121278	1.65865e+06	855456	246404	1.13847e+06	462113	182006	101232	37481.7	233361	1.41422e+06
Q13201	sp|Q13201|MMRN1_HUMAN	6.31997e+06	5.23828e+06	4.60659e+06	1.27786e+07	4.6073e+06	6.71741e+06	1.75798e+07	1.4613e+07	1.5598e+07	6.12954e+06	1.48117e+07	1.04214e+07	1.73202e+07	1.84959e+07	6.50791e+06	1.35791e+07	9.12913e+06	1.26438e+07	4.27625e+06	1.26828e+07	1.41051e+07	3.49956e+06	6.54023e+06	1.67109e+07	3.58368e+06	9.91238e+06	1.03247e+07	5.7482e+06	1.08326e+07	5.48998e+06	1.62095e+07	1.08858e+07	1.33984e+07	7.81052e+06	1.1755e+07	8.13407e+07	1.58538e+07	3.99899e+06	8.41114e+06	1.47529e+07	5.70943e+06	9.80387e+06	7.62156e+06	1.16256e+07	5.08269e+06	4.63239e+06	7.47042e+06	8.14916e+06
Q13418	sp|Q13418|ILK_HUMAN	4.02024e+06	5.16414e+06	3.95392e+06	1.65493e+07	4.45651e+06	6.20204e+06	1.59077e+07	6.12567e+06	1.27693e+07	7.05172e+06	1.7074e+07	9.11285e+06	1.15299e+07	1.5096e+07	4.66432e+06	1.05103e+07	1.37729e+07	1.36279e+07	1.32e+07	1.75524e+07	4.54604e+07	7.13792e+06	1.02727e+07	7.74465e+06	6.33682e+06	1.47834e+07	9.94485e+06	3.84744e+06	1.69344e+07	4.73973e+06	6.46373e+06	9.07731e+06	1.67785e+07	1.37157e+07	1.44221e+07	6.16576e+06	1.95932e+07	5.65574e+06	5.96978e+06	1.45908e+07	5.27563e+06	1.06915e+07	1.01331e+07	7.05881e+06	6.94717e+06	3.2425e+06	3.58235e+06	4.79418e+06
Q13423	sp|Q13423|NNTM_HUMAN	19885.8	16076.4	435992	47867.4	14078.5	117021	127043	143803	154604	55605.8	26443.6	459074	55355.7	35583.9	70598.3	487674	22266.2	37554.2	8704.82	53242.4	62930.4	461010	41334.6	16198.5	187979	46741.8	9814.93	502709	16118	11044.5	453771	81234.4	28081.5	30524.1	98867.6	799380	56414.4	26080.7	598734	48657.4	573804	46847.2	23496.7	55911.7	37453.5	22511.2	123586	410057
Q13442	sp|Q13442|HAP28_HUMAN	214716	168481	384857	8903.48	249737	32958	30362.3	53378.1	227494	110918	57381.9	29313.3	23870.2	65129.6	105749	53994.3	115617	65847.4	22660	42305.6	75325.2	21020.2	45818	134403	273737	58084.4	32804.4	39886.6	18976.3	61367.2	16413.6	37336.6	52332.5	23145.3	19045.2	44492.5	43132.2	26997.7	629351	43907.3	436268	15996.1	272631	160983	185037	36320.6	54505	79498.2
Q13496	sp|Q13496|MTM1_HUMAN	7142.56	38856.5	3392.91	12532.6	18823.3	20361.9	12347.5	7112.46	20939.9	12415.9	14319	19198.3	10006.4	16039.6	1407.22	4052.02	20609.2	18780.4	17010.1	10703.4	29049.8	3937.4	7758.1	6537.05	16229.7	14987.7	8097.58	3104.89	17461.5	9247.74	12512.8	13974.3	18145.5	14833.6	12628.8	10811.5	23241.2	11606.1	9507.17	21050.9	27204.5	14808.1	17661.8	3695.47	2703.25	3691.63	20032.4	3202.38
Q13561	sp|Q13561|DCTN2_HUMAN	159402	975595	138198	129746	287003	193156	384272	346350	593541	292753	232775	383050	359046	377357	192683	283943	101801	448864	262595	377689	454678	127988	298522	45650.6	627615	488444	658463	269568	454600	119824	307888	253835	334716	325667	433002	274369	327741	950851	299204	109426	1.19212e+06	114968	181461	362508	806870	237605	538323	878362
Q13576	sp|Q13576|IQGA2_HUMAN	1.29209e+06	1.53852e+06	943946	1.25649e+06	1.15465e+06	997441	956490	1.64642e+06	863888	935749	1.16415e+06	891836	1.2899e+06	1.34423e+06	931177	773665	882936	1.6723e+06	946259	1.18441e+06	1.99856e+06	1.92759e+06	2.14401e+06	1.44642e+06	1.54586e+06	1.15625e+06	840887	1.84547e+06	1.34247e+06	874568	1.03939e+06	1.01342e+06	1.05198e+06	1.05381e+06	1.22838e+06	915300	1.41899e+06	973397	594301	978762	1.82176e+06	1.1173e+06	883582	1.49347e+06	1.58741e+06	1.40468e+06	994526	1.09896e+06
Q13586	sp|Q13586|STIM1_HUMAN	185416	89522	267361	115668	128446	190381	151365	206400	166730	158213	138983	204754	154175	208564	337346	252326	149637	166672	166672	283908	131312	253550	138428	198162	116176	156600	210070	180858	157961	184147	271984	132085	134321	320504	181154	235268	129906	188804	344963	223398	203333	265295	120806	81870.2	159557	203730	413003	174768
Q13609	sp|Q13609|DNSL3_HUMAN	71857.9	34240.2	24704.7	43947.1	11992.5	7718.1	16629.7	63941.7	15580	11367.4	18714.3	23394.4	24399.2	42703.9	146139	11308.7	19597.2	7627.78	53781.6	40484.5	16398.6	23062.3	85468.3	29547.7	128922	18810.9	55935.3	87919.1	7447.09	52396.5	39640.7	10215.3	20406.1	8798.39	23047.4	14541.9	10028.8	29754.4	9657.15	21304.8	313616	56307	34972.7	51411.5	210765	155225	21014.5	19170.4
Q13618	sp|Q13618|CUL3_HUMAN	274230	21815.7	147469	20329.5	215251	184120	92214	25805.1	80851.6	115614	180114	47302	83935.2	20400.7	14405.7	157486	32519.5	7817.59	124704	63937.8	80896.1	15497.3	17127.6	15868.9	131773	4080.35	37646.8	224097	34118.2	151197	105045	34080.3	29272.4	67401.3	110411	159373	17089.1	62941.4	52580.1	50283.1	340845	9924.24	495097	107605	352711	248835	90539.8	127154
Q13637	sp|Q13637|RAB32_HUMAN	186716	212483	176802	329438	236642	166722	263301	207327	225396	190632	250414	122907	256447	352819	100014	180652	211545	294878	184374	175330	373522	234486	297264	233165	217824	300959	240986	247852	238666	167250	114796	77934.9	347775	257075	92970.9	177185	337313	374160	500481	287027	279167	126841	301057	129356	194662	124241	103131	244957
Q13642	sp|Q13642|FHL1_HUMAN	248125	483258	743760	1.4586e+06	679194	629976	1.37916e+06	449356	652160	1.06725e+06	1.16836e+06	543590	593631	1.3795e+06	449707	633333	745018	1.34624e+06	958364	1.19022e+06	3.49628e+06	403713	692362	573544	556563	1.23199e+06	653423	515865	1.40096e+06	596114	454367	735007	1.01255e+06	842074	749427	439800	1.30279e+06	791926	381157	1.11359e+06	587474	1.0678e+06	775689	864300	843150	447442	346409	490320
Q13790	sp|Q13790|APOF_HUMAN	25081.2	277424	232144	257073	699670	332843	134297	221044	190723	150522	210417	306453	132110	182769	361930	419694	137629	147584	379397	337800	64939.5	285335	191331	214965	153693	99558.1	356309	381900	69219.1	409490	527001	372137	139294	386693	250002	412851	114362	327091	207085	428988	493752	139058	224077	305366	560042	274916	336858	426590
Q13813	sp|Q13813|SPTN1_HUMAN	196178	257340	37968.1	51877.7	221323	104974	43920.9	68443.7	27174.5	55703	68604.3	86393.1	91015.9	86470.9	69548.9	100340	248752	96823.7	36314.4	121588	67993	89556.2	147127	135355	332765	65993.9	112717	123652	71143.2	80501.2	297386	187541	170605	125604	146178	243198	97474.9	129876	119761	126666	558767	80873.5	39691.6	89791.7	152962	300470	357383	94992.6
Q13867	sp|Q13867|BLMH_HUMAN	40043.9	171035	12504	135667	168884	69858.3	162772	27964.7	23147.5	114714	27665.2	153398	87130	185321	44147.6	44749.3	185384	30114.7	21941.6	137351	93570.4	21159.5	111722	138989	130444	61484.2	48498.6	252937	42650.7	135114	45810	28844.3	60461.7	281485	15868.3	68759.9	211082	1.33604e+06	35433.8	65625.1	89768.6	89280.9	68311.7	206841	103447	66441.4	28515.4	109912
Q13884	sp|Q13884|SNTB1_HUMAN	48982	35161.4	43781.1	92972.1	14573.9	11454.2	99967.5	72388.9	81863.5	25229.2	97919.9	82317.8	77027.8	70253.8	50696.2	38018.5	67593.8	84711.7	57487.3	62954.9	87141.3	67423.5	56308.2	16853.2	50069.3	92002.5	63938.4	67428.5	109533	33043	39245.4	17258.8	82305.2	43140.4	57973.7	32807.5	94948.5	29079	15124.4	102009	72457.4	10360.5	66382.3	59951.2	20596	57686.7	97804.3	45132.5
Q13976	sp|Q13976|KGP1_HUMAN	448657	414234	107346	252879	374319	235824	78303.4	50608.5	213097	67245.8	380768	37116.1	167363	196131	788307	162243	1.01182e+06	70024.7	71000.7	22935.5	84734.2	275666	391260	154639	469058	66064.1	126626	118319	413591	212040	498809	579543	477456	48066.5	66319.2	564242	124363	561737	207004	1.02706e+06	1.01125e+06	199767	59208.2	217072	271634	383272	160860	117468
Q14008	sp|Q14008|CKAP5_HUMAN	866931	1.07391e+06	491803	404380	672814	491707	498559	512050	511184	402978	804776	438960	467004	311688	1.11065e+06	747765	515173	554937	597425	578420	467464	628782	589785	837226	1.01176e+06	477825	496304	895590	301872	953982	651857	353299	486995	620801	773505	793619	400648	506042	394815	435402	1.66029e+06	836548	715782	292668	712157	877223	603258	1.12183e+06
Q14012	sp|Q14012|KCC1A_HUMAN	3.32103e+06	3.41892e+06	1.40887e+06	1.29034e+06	2.1669e+06	4.29664e+06	3.0531e+06	2.77186e+06	90242.8	3.71816e+06	48367.9	3.456e+06	40904.4	2.61948e+06	7.7444e+06	3.95769e+06	1.71533e+06	1.9579e+06	2.02765e+06	2.03169e+06	31737.8	2.8626e+06	3.13556e+06	3.4996e+06	3.86622e+06	3.32006e+06	2.84897e+06	3.71246e+06	1.91259e+06	4.53485e+06	4.37532e+06	38429.9	2.28724e+06	3.12982e+06	3.88307e+06	5.93076e+06	34507.9	2.8127e+06	1.85842e+06	1.16431e+06	60775.5	1.9865e+06	2.018e+06	740274	6.47127e+06	6.38194e+06	69398.1	238990
Q14019	sp|Q14019|COTL1_HUMAN	266937	435274	355673	94733.8	458288	531551	316634	602849	892018	364450	611035	722444	605260	246795	704610	843132	1.2102e+06	1.43477e+06	1.19185e+06	952829	578257	148108	562052	376512	181157	1.96626e+06	792843	383467	1.62289e+06	570569	638308	836352	1.09639e+06	874957	994507	366314	1.28897e+06	821292	417498	349041	583690	189111	314624	554533	557633	477781	350605	377990
Q14141	sp|Q14141|SEPT6_HUMAN	218991	262169	129902	220075	684750	299438	372095	246305	364297	327084	304341	187430	214149	671633	137093	190593	346594	307532	219865	260433	629514	111795	198025	212359	245999	473213	237827	250608	459638	299052	182468	169811	312179	235864	212270	186442	417280	493710	146864	494882	208079	252759	229605	396704	329360	270205	813023	427363
Q14162	sp|Q14162|SREC_HUMAN	33011.2	15006.5	42627.6	8170.32	5122.09	23325.9	6919.56	9178.68	9447.4	20112.4	1119.25	11620.7	4763.81	2474.85	14689.9	11164.4	8313.27	2046.61	4377.35	5586.27	760.193	20118.9	1275.13	17754.5	2950.77	2602.35	11504.6	12487.9	3546.66	18336.7	7542.53	11969.7	8458.5	3061.03	7728.79	4945.98	4939.37	5818.4	4032.82	1305.4	4094.36	778.003	13834.6	17356.9	7769.08	14480	53744.9	4336.23
Q14165	sp|Q14165|MLEC_HUMAN	424826	150472	92129.8	131995	125407	115868	109444	265531	157401	289403	128117	150068	212586	412301	174815	95865.9	333335	208024	130426	572731	159204	214232	331535	86950.3	347420	144572	164565	150951	91575.2	133715	106972	82426.2	626779	184091	173387	44583.9	991480	336157	119202	625415	428314	153608	298947	223454	163532	136077	95786.5	171482
Q14203	sp|Q14203|DCTN1_HUMAN	632073	928690	1.25991e+06	352887	1.11153e+06	640574	584620	569874	471081	650953	560642	447283	579808	412657	516816	269688	645574	683942	539766	546880	527862	628885	724060	966158	1.13786e+06	699701	1.47959e+06	1.19563e+06	445301	599570	294683	609160	424309	691928	857397	715264	438683	736024	536466	452545	1.43254e+06	309775	1.1467e+06	875834	997224	449034	693578	619934
Q14247	sp|Q14247|SRC8_HUMAN	539302	540016	504542	578240	672054	606098	1.38546e+06	1.31384e+06	1.72463e+06	924470	1.39528e+06	1.88326e+06	1.70876e+06	1.70803e+06	1.50117e+06	845228	1.20769e+06	2.05587e+06	1.25047e+06	1.6791e+06	593952	784345	687676	284643	370177	1.39721e+06	1.22694e+06	572685	1.77804e+06	335866	748361	1.0115e+06	716088	997881	1.60461e+06	965052	1.49104e+06	1.01539e+06	1.85783e+06	1.7e+06	791336	823120	524648	468318	815344	922705	1.13947e+06	442694
Q14254	sp|Q14254|FLOT2_HUMAN	753894	994971	1.01334e+06	767775	722949	752924	557984	1.06341e+06	602920	949886	489955	509988	568652	1.03314e+06	1.00852e+06	745493	568270	515575	441682	453908	587729	935873	600577	1.3915e+06	739762	556804	671563	826291	552450	805133	495803	1.02343e+06	581441	840495	510886	796854	427797	1.13521e+06	1.14736e+06	730223	1.21251e+06	606774	1.42116e+06	1.113e+06	926538	992552	1.20348e+06	1.02688e+06
Q14344	sp|Q14344|GNA13_HUMAN	1.34918e+06	580183	315325	805152	673394	717097	857985	400965	694449	533429	772670	795431	555847	728469	437580	747208	801692	789464	542064	628860	1.81057e+06	719156	534510	601410	564686	618426	750171	178039	796873	440510	444372	374282	707890	765551	396956	320975	550274	723071	760183	658081	679987	715075	481666	1.11951e+06	513899	458063	245027	303071
Q14392	sp|Q14392|LRC32_HUMAN	326546	1.03959e+06	114690	373188	1.5766e+06	222341	191108	191767	134177	199992	156541	313502	300064	203742	79328.2	290701	178134	202047	191055	128163	371456	656835	314685	1.17847e+06	1.19288e+06	166140	2.49955e+06	152996	168761	196931	134496	212285	164928	190251	126175	148171	211573	143312	110654	148058	642854	416635	452128	158833	1.20701e+06	270185	187677	107780
Q14432	sp|Q14432|PDE3A_HUMAN	35695.3	21103.3	20816.1	70874.6	101956	49986.5	28022.2	18609.1	39892.4	34374.6	25473.3	21833.3	18295.3	16687.5	22598	30123.5	16190	41779.8	30233.9	29447.3	6292.3	11586.8	27219	33829.3	123057	35581.1	27175.4	44270.6	32023.2	90205.8	27494.1	44513.3	50215.3	15106	22907.4	17477.5	23887	29625.6	33972.4	23594.8	80095.5	112875	59900.4	39789.3	19687.4	38380.5	14248.9	36452.6
Q14520	sp|Q14520|HABP2_HUMAN	433523	589837	1.24495e+06	265700	649055	925180	433009	599405	843129	582044	365510	405363	1.6821e+06	322625	756030	894796	261411	1.26233e+06	2.39339e+06	2.57557e+06	349615	482214	478631	515516	559879	869708	436728	2.69237e+06	363011	1.58898e+06	1.7691e+06	2.29836e+06	647442	3.79284e+06	4.4796e+06	2.35171e+06	1.62707e+06	738930	1.38471e+06	413902	1.06551e+06	385170	782862	1.04214e+06	975595	417222	1.39518e+06	2.19788e+06
Q14554	sp|Q14554|PDIA5_HUMAN	163333	312276	536883	1.13677e+06	512784	90432.9	181776	179423	259908	185895	437128	188251	675326	430560	132346	124593	1.88481e+06	277925	126713	391623	148047	201302	348598	181340	45410.6	231564	108112	366519	105866	162967	344079	558074	284685	668900	394839	137492	195552	68532.9	219782	364882	728151	134436	77403.2	134206	187070	81031.6	36038.4	280048
Q14624	sp|Q14624|ITIH4_HUMAN	2.54784e+07	2.57889e+07	5.40452e+07	2.10691e+07	2.8879e+07	1.61053e+07	1.33184e+07	9.64561e+06	1.75232e+07	2.26749e+07	7.98748e+06	1.12474e+07	2.5057e+07	5.16262e+06	2.39424e+07	1.09961e+07	5.32674e+06	9.36458e+06	2.81893e+07	3.68057e+07	1.5288e+07	7.55844e+07	3.28108e+07	3.58406e+07	2.68462e+07	1.54031e+07	8.42034e+06	2.51748e+07	9.28092e+06	2.14211e+07	2.7356e+07	3.03023e+07	1.70232e+07	5.26993e+07	3.73522e+07	4.74123e+07	1.55919e+07	1.12559e+07	2.24462e+07	4.53387e+06	1.33553e+07	5.05649e+07	4.31646e+07	8.96481e+06	1.71567e+07	1.77388e+07	1.55983e+07	2.65558e+07
Q14644	sp|Q14644|RASA3_HUMAN	1.45408e+06	1.79727e+06	2.38001e+06	2.00301e+06	3.16584e+06	2.03338e+06	2.69271e+06	1.40089e+06	1.58652e+06	2.15985e+06	1.86842e+06	1.69032e+06	2.2464e+06	1.48635e+06	1.34939e+06	1.56243e+06	1.47904e+06	2.28728e+06	2.34001e+06	1.95454e+06	4.79897e+06	2.20259e+06	1.92055e+06	2.00538e+06	1.83921e+06	1.48208e+06	3.15892e+06	1.97386e+06	2.11885e+06	1.31914e+06	1.78431e+06	1.69935e+06	2.00352e+06	2.07464e+06	1.83108e+06	2.14734e+06	1.6598e+06	1.532e+06	2.40649e+06	1.75608e+06	3.68093e+06	2.27079e+06	1.89161e+06	2.02947e+06	2.39052e+06	1.51962e+06	1.33291e+06	2.47794e+06
Q14677	sp|Q14677|EPN4_HUMAN	225837	121010	1.76506e+06	131005	700394	294305	444840	223550	299819	240929	710419	109366	325291	410826	718987	507202	207872	247772	412759	319409	232310	1.11614e+06	158942	472699	600971	310647	353107	213715	323631	601372	988139	650072	117635	293689	281262	792177	423726	506037	301070	266046	511581	140026	275054	408109	611066	1.04294e+06	349037	366564
Q14697	sp|Q14697|GANAB_HUMAN	1.52711e+06	601696	526725	585386	359221	446938	644057	632267	911060	768814	957239	269724	1.14196e+06	1.10048e+06	668548	185531	692432	819070	373427	732024	1.1484e+06	689068	716512	521294	519272	1.04569e+06	679544	621603	678507	276066	441701	599097	984376	622644	790241	622828	1.3004e+06	371230	225287	811956	465441	570265	499737	1.53238e+06	368218	157044	1.48926e+06	69688.9
Q14761	sp|Q14761|PTCA_HUMAN	254309	246381	213190	127498	261726	455119	378207	258391	199965	252174	137265	113947	392488	137949	293344	576942	918163	252814	151022	323865	14074.4	706390	223126	206467	141084	76545.4	200071	110732	72781.2	162536	183697	257406	294601	637009	117360	762474	255112	270059	491424	221205	1.21683e+06	1.29168e+06	1.15333e+06	560097	527889	274253	303226	133186
Q14764	sp|Q14764|MVP_HUMAN	206030	248620	35844.8	52166.5	340018	30710.3	34512.6	7337.7	95880.4	28597.5	38235.3	41534.7	54180	29195.8	96629.2	77821.1	64076.4	11740.7	118921	50572.2	70710.1	120225	46034	57140.5	287646	17983.4	40011	661071	20282.7	4549	41175.3	68421.1	29518.7	55847.4	49278.9	19264.1	35310.9	100020	36431.2	68874.3	57490.1	976777	643631	45140.6	279384	131051	136064	46003.1
Q14766	sp|Q14766|LTBP1_HUMAN	4.27858e+06	2.3963e+06	2.63359e+06	2.12178e+06	2.84991e+06	3.04173e+06	6.22259e+06	3.1223e+06	4.88574e+06	1.94828e+06	4.61511e+06	3.33523e+06	4.32714e+06	3.67683e+06	1.71295e+06	4.39284e+06	3.47008e+06	3.85275e+06	2.0901e+06	2.88424e+06	3.02667e+06	1.802e+06	1.9461e+06	2.73051e+06	1.90287e+06	4.00059e+06	2.47715e+06	3.08196e+06	3.1662e+06	2.66233e+06	2.11843e+06	6.05071e+06	2.45934e+06	2.0859e+06	2.66607e+06	5.33339e+06	3.44539e+06	1.42705e+06	3.32614e+06	4.02342e+06	3.15334e+06	2.41895e+06	2.65261e+06	1.8736e+06	2.71234e+06	1.91557e+06	1.59799e+06	2.39277e+06
Q14847	sp|Q14847|LASP1_HUMAN	537654	403256	685622	810159	667806	743575	1.41696e+06	1.30166e+06	1.89032e+06	896145	1.72569e+06	1.22514e+06	1.72309e+06	1.78693e+06	1.12417e+06	1.15308e+06	1.06188e+06	1.59619e+06	1.36785e+06	1.86103e+06	965450	1.31247e+06	469268	717753	416425	1.64615e+06	1.00008e+06	550763	1.97029e+06	1.10848e+06	874501	709852	1.19801e+06	1.77064e+06	1.01458e+06	581737	1.48253e+06	1.0596e+06	709945	2.01354e+06	4.42475e+06	615407	392745	769318	575439	678101	617590	504222
Q14974	sp|Q14974|IMB1_HUMAN	87597.6	144697	53629.8	255152	54886.9	124945	199394	187956	157382	216083	278147	160260	215076	251695	163672	149660	205164	205001	147257	191647	668556	99347.7	182922	110931	132984	252361	199453	44969.9	316233	81296.6	88477.4	131302	253969	192283	137054	84711	253430	151419	180717	253246	546670	223056	217979	63992.6	126208	100108	173472	69408.8
Q15008	sp|Q15008|PSMD6_HUMAN	46718.7	132208	82187.4	34187	81809.1	51123.4	7823.87	36575.8	14859.8	25117.3	162748	58008.5	3583.91	8433.99	66551	87276.8	16476.7	21224.1	12608.7	18729.3	16276.3	50044.6	9989.26	48342.3	51088	12715.2	183085	38294.4	13214.4	24189.4	93808.6	23099.3	24782.8	178141	13266.3	62394.4	4617.83	58954.3	59636.2	24737.5	28171.1	18048.9	134133	69133.7	42143.2	63103.1	26022.6	18430.6
Q15019	sp|Q15019|SEPT2_HUMAN	304893	438212	304513	547456	418951	487172	800269	600563	846778	515010	1.01334e+06	638530	725099	1.12894e+06	561837	647822	790620	881812	623047	1.00758e+06	1.30277e+06	247071	454350	286962	741417	800302	553864	329516	865940	401422	391672	735216	697622	812097	781634	341488	1.13173e+06	349198	377307	1.07818e+06	444092	635140	315863	478659	266080	345866	424258	224520
Q15084	sp|Q15084|PDIA6_HUMAN	2.06251e+06	2.53187e+06	690071	1.6799e+06	2.16912e+06	1.22427e+06	1.69747e+06	1.44469e+06	2.55501e+06	1.91747e+06	3.42145e+06	1.19791e+06	2.99843e+06	2.74249e+06	1.48596e+06	1.4789e+06	1.81443e+06	2.35515e+06	1.26632e+06	2.56948e+06	3.46664e+06	770865	1.07872e+06	810756	1.74023e+06	3.32514e+06	2.17005e+06	1.54982e+06	1.86144e+06	1.21176e+06	1.17025e+06	1.58057e+06	2.08672e+06	2.33079e+06	2.0817e+06	693178	4.4209e+06	1.28545e+06	930660	2.89507e+06	2.45295e+06	1.5954e+06	722927	1.20847e+06	2.08269e+06	775941	1.40703e+06	450232
Q15149	sp|Q15149|PLEC_HUMAN	8.1105e+06	5.78691e+06	4.59389e+06	4.02076e+06	6.01889e+06	2.35719e+06	2.47141e+06	2.53685e+06	2.89563e+06	4.0943e+06	2.21114e+06	1.06011e+07	4.00325e+06	1.33449e+06	3.1327e+06	5.10718e+06	3.41605e+06	3.3108e+06	3.40572e+06	3.78231e+06	2.03264e+06	3.14073e+06	3.96513e+06	4.04401e+06	4.76956e+06	2.9817e+06	1.72234e+06	4.38323e+06	2.31074e+06	2.90769e+06	3.92403e+06	4.81491e+06	2.20326e+06	4.27738e+06	4.89265e+06	5.62042e+06	2.62223e+06	2.73594e+06	3.8561e+06	2.70443e+06	5.71557e+06	3.18334e+06	3.76056e+06	2.69266e+06	4.77753e+06	4.31804e+06	3.79142e+06	3.79952e+06
Q15172	sp|Q15172|2A5A_HUMAN	43748.8	28862.5	54016.1	45365.2	79931.9	32260.1	59034.9	33983.6	34341.4	40774.6	39116.7	33810.9	41480.5	17639	72556.7	72074.4	46885.9	41747.1	50819.7	40009.7	60732.7	61835.7	22933.1	71954	62657.9	37750.7	32591.3	25415.1	56459.5	35636.1	197413	76011	39055.6	53728.7	27644.7	46550.7	10449.7	28959.6	23660.2	40550.2	63838.7	54188.4	80219.9	61150.6	69076.7	127067	47108.8	54473.2
Q15185	sp|Q15185|TEBP_HUMAN	51681.4	78663.5	39297.6	24963.7	48141	68486.7	78050.4	60183.3	63092.2	99651.2	77882.9	25362	30524.8	71864.2	101183	54282.3	47229.2	60650.5	80221.7	69387.3	69024	113834	72517.2	144311	106795	75049.2	32966.9	94161.3	88108.5	157313	35244.8	57505.7	81435	66267.2	128612	67140.2	71229.2	74108.3	62103.5	59049.7	89654	45850.8	108882	79423.5	70794.8	52119.3	214674	188315
Q15257	sp|Q15257|PTPA_HUMAN	32001.3	18945.2	49292.6	60250.7	54994	51336.3	134477	33967.8	68552.9	18070.1	130950	23552.5	16210	14347.4	84674.1	85744.2	57283.2	107387	94679.2	93876.2	218162	114945	51149.9	80960	57016.9	99248.4	46484.3	60177.8	98342.9	7127.48	9415.46	9281.31	53050.6	96205.1	32004.8	85159.8	113664	52557.4	22883.9	120448	248937	93923.7	71182.6	65783.9	58686.3	90477.5	44355.6	26464.7
Q15363	sp|Q15363|TMED2_HUMAN	147284	147983	72480.7	87025.8	54562.2	25145.9	39521.2	69608.8	92667.5	108199	125745	56198.4	113016	130375	57744.8	22419.7	55757.2	103075	45044.7	84046.9	82506.5	79912.9	67288.4	29429.7	32910.5	61509.7	40500.6	29332	60124.3	17917	65532.4	69301.8	127909	79999.3	95292.9	76436.7	126207	57120.4	60939.4	98398.7	122699	58276.1	91713.6	77891.4	55434.7	84327	28884.8	12516.1
Q15365	sp|Q15365|PCBP1_HUMAN	482794	424617	463182	971780	327387	567321	1.01492e+06	615056	853253	758961	1.3573e+06	509775	897004	1.36682e+06	638800	844541	796137	868172	873704	1.01803e+06	1.55718e+06	475455	707011	523197	414307	1.23819e+06	884054	338286	1.03514e+06	314100	568521	519399	894902	918899	901542	333438	1.07428e+06	633833	449601	1.11426e+06	412389	799608	1.03855e+06	865425	554919	352008	476410	433852
Q15366	sp|Q15366|PCBP2_HUMAN	67988.1	158583	507930	429843	114350	53969.6	36570.1	672090	97144.7	24486.5	33095.9	64649.9	36031.9	486216	108811	148521	501143	564604	137691	23958.4	494198	136682	120714	127983	131792	42158.3	787234	95592.9	32040.6	124334	35209.1	83966.7	10558.2	6486.06	61948.7	42175.7	16036.3	176730	541290	426795	246472	36081	18871	286043	118688	146808	47913.7	1.61276e+06
Q15382	sp|Q15382|RHEB_HUMAN	363669	277230	703613	224402	126433	53383.6	108789	47596.6	104539	93986.8	132739	86970.6	493925	112659	156147	276322	73555.6	81257.7	47710.4	108227	185395	42947.3	640513	134674	110794	103207	86302	547097	161185	670752	40197	53658.1	167342	62848.7	38180.8	140568	55348	15395.5	618236	152505	167626	60962.3	278943	209038	331398	51856.5	30627.6	676911
Q15386	sp|Q15386|UBE3C_HUMAN	29529	17274.4	60993.7	42198	16918.9	24799.2	34747.1	20102.9	8959.26	32339.8	39507	14112.3	9647.31	23540.3	18049.6	25837.8	13227.4	39267.3	24335.6	10203.2	74833.2	20767.3	25744.6	25362.3	18578.5	44509.4	24444.6	5698.75	38483	29528.5	9436.61	54807.2	13085.8	23386.9	35936.5	16246.7	34596	29330.2	26968.9	19102	29647.1	14628.3	12021.4	21943.3	14121.3	70859	30801	7777.36
Q15404	sp|Q15404|RSU1_HUMAN	819263	949539	1.48022e+06	1.01438e+06	871836	1.97481e+06	4.1779e+06	2.78527e+06	3.17966e+06	2.26318e+06	5.99531e+06	3.77929e+06	2.65009e+06	3.11316e+06	1.67321e+06	2.71601e+06	3.29375e+06	3.87797e+06	4.90622e+06	5.08965e+06	1.36695e+07	1.52133e+06	1.37664e+06	1.87144e+06	818987	3.2941e+06	3.10707e+06	1.21117e+06	9.06368e+06	1.24788e+06	1.69476e+06	2.39402e+06	4.04203e+06	3.40238e+06	7.96223e+06	2.857e+06	5.17575e+06	3.39454e+06	1.47601e+06	5.25842e+06	1.79269e+06	1.38279e+06	1.19553e+06	1.64273e+06	951247	1.05253e+06	1.90803e+06	1.59443e+06
Q15485	sp|Q15485|FCN2_HUMAN	3.33619e+07	2.35073e+07	2.33607e+06	4.60892e+07	1.81775e+06	747602	811069	6.91419e+06	797306	2.71646e+06	1.26065e+06	9.18916e+07	4.8999e+06	2.67902e+06	1.10133e+08	3.22837e+06	1.38983e+06	854423	1.5323e+06	1.45396e+06	499303	7.95778e+06	2.00495e+07	1.3188e+06	1.20772e+06	356981	1.74833e+06	1.27329e+08	1.49966e+06	1.12892e+06	1.53163e+06	1.17851e+06	922412	1.32238e+06	5.71276e+07	7.50547e+07	4.94023e+06	4.15424e+07	1.58456e+07	4.75009e+07	3.23786e+06	1.91394e+06	9.83095e+06	1.0607e+06	1.01826e+06	1.35326e+06	1.72153e+06	1.69465e+06
Q15555	sp|Q15555|MARE2_HUMAN	9.36855e+06	1.6052e+06	839165	3.90105e+06	962517	3.12459e+06	1.06818e+06	734550	2.40018e+06	740009	1.51221e+06	736184	549068	1.07382e+06	333667	593054	3.84369e+06	953663	488319	1.25344e+06	918707	908990	3.73289e+06	334143	4.55941e+06	1.45612e+06	481669	616703	2.54208e+06	3.58431e+06	4.35308e+06	1.12664e+06	2.27121e+06	826768	732981	5.60198e+06	1.36028e+06	5.07953e+06	4.54116e+06	983789	934817	510835	3.74932e+06	8.59083e+06	331625	529000	2.32037e+06	4.89952e+06
Q15582	sp|Q15582|BGH3_HUMAN	123579	180069	297598	147834	166894	425493	74807.7	164951	188929	160065	156562	137480	305640	200285	237246	173190	106185	127708	306495	326173	177315	281194	343790	446049	422679	109467	196710	287982	69103.6	114386	522202	254063	292115	209865	499470	962368	161468	160955	402177	421822	338980	164617	227544	231843	400268	132541	328981	425805
Q15642	sp|Q15642|CIP4_HUMAN	2.44899e+07	110996	375738	192356	273201	142880	162155	111380	4.6311e+06	61207.8	72290.1	107378	126053	185376	106390	158234	194887	163022	201633	171625	46659.4	377191	167013	123527	149489	6.275e+06	206610	117424	94305.3	62256.2	3.00816e+06	261721	2.98465e+06	88784.7	131468	77027.7	324786	119732	166866	36028.5	350870	320377	166290	468889	240886	205177	74054.4	2.13032e+07
Q15691	sp|Q15691|MARE1_HUMAN	818944	4.21599e+06	982756	644917	3.89596e+06	926780	1.05562e+06	832938	834310	772395	1.3403e+06	882865	843048	1.23867e+06	652620	658559	1.78814e+06	1.09851e+06	1.03122e+06	1.08909e+06	394060	883616	422454	911149	739274	1.3894e+06	1.36491e+06	1.35727e+06	1.7384e+06	873654	518435	1.81556e+06	837712	898067	793825	1.05132e+06	1.01067e+06	759557	737666	1.46295e+06	1.17465e+06	1.32969e+06	733482	953091	1.06633e+06	1.15809e+06	503772	1.45044e+06
Q15722	sp|Q15722|LT4R1_HUMAN	134346	173695	261388	83993.3	192152	129872	57687.4	79894.2	83336.9	72829.5	114151	147004	135848	150056	461965	136992	242096	59881.2	152013	101212	31146.6	116643	135174	188957	123786	38437.3	66518.1	87548.4	118645	157814	227903	271998	75041.5	355667	218204	203885	25470.3	188564	877063	261221	488970	96286.7	109127	54446.1	175955	199295	84512.2	214332
Q15746	sp|Q15746|MYLK_HUMAN	1.19816e+06	9.21146e+06	1.12032e+06	1.09063e+06	2.43864e+06	461958	1.00491e+06	988195	1.93475e+06	2.01225e+06	1.84849e+06	7.61674e+06	1.4978e+06	1.18653e+06	1.40229e+06	802415	8.09534e+06	1.16257e+06	1.19813e+06	1.20184e+06	1.28534e+06	1.55027e+06	1.81919e+06	3.08812e+06	9.26335e+06	1.12824e+06	2.49212e+06	4.82106e+06	1.63984e+06	839816	1.90852e+06	5.3854e+06	1.22466e+06	3.35726e+06	902129	1.9211e+06	921644	1.22059e+06	913460	1.12952e+06	5.75793e+06	1.14961e+06	585760	1.50521e+06	1.10708e+06	1.20925e+07	2.62145e+06	1.22919e+06
Q15758	sp|Q15758|AAAT_HUMAN	85731.1	169134	63019	72467.7	144586	139638	38461.7	53352.5	60454	36780.1	82007.5	93606.3	117805	36123.6	77641.3	48490.1	133929	46532.9	46143.1	43037.6	42292.6	172849	175893	185384	276061	204952	109001	70732	47172	67407.1	67310.8	78761.8	75723.6	62371.3	105124	80392	55026.6	82816.9	401513	51667.9	313751	117051	59794.6	18068.1	89110.5	330298	69070.3	72497.9
Q15762	sp|Q15762|CD226_HUMAN	89799.6	3.26341e+06	90703.2	427066	269080	310624	678828	335313	344553	3.15406e+06	685532	398922	474380	449124	232253	377621	437309	486003	485182	363757	1.02311e+06	163190	262463	2.7449e+06	246927	425647	298837	3.73479e+06	908998	3.59214e+06	3.68858e+06	431009	692116	401410	369947	289808	517201	175009	1.64153e+06	305210	437146	129995	1.68403e+06	787736	305487	145343	465787	215479
Q15833	sp|Q15833|STXB2_HUMAN	2.96355e+06	1.52035e+06	9.80483e+06	3.07923e+06	5.7262e+06	5.18271e+06	5.37489e+06	2.11244e+06	3.63112e+06	2.02542e+06	3.84838e+06	4.25659e+06	2.95051e+06	3.17493e+06	4.08097e+06	2.58904e+06	3.09714e+06	3.12687e+06	7.12135e+06	4.14232e+06	8.80805e+06	1.8758e+06	1.71191e+06	3.58614e+06	2.53867e+06	2.95488e+06	4.57471e+06	3.51796e+06	4.24663e+06	1.20276e+06	1.83144e+06	2.29719e+06	4.20069e+06	2.35982e+06	2.9179e+06	2.45349e+06	3.01337e+06	1.96258e+06	3.15836e+06	4.25398e+06	2.91398e+06	4.88852e+06	3.1375e+06	2.64156e+06	6.63319e+06	2.63618e+06	1.87866e+06	1.91299e+06
Q15836	sp|Q15836|VAMP3_HUMAN	53087.2	64154	489662	277378	60741.5	263375	38736.8	37937.7	60487.7	131181	70655	7025.66	74209.5	34256.3	81852.1	51761.5	64589	42847.2	37370.9	54339.9	162943	15442.4	43380.6	75373.4	74375.9	56055.8	137360	258216	29865.9	92312.9	87686.3	107530	156707	57753.5	121935	66239.4	41084.4	44189	117949	57647	84389.4	51604.5	627417	53431.5	51679	273296	72316.7	675090
Q15843	sp|Q15843|NEDD8_HUMAN	45400.2	27912.7	82364.1	143014	101802	125665	92139.4	196772	76623.3	179612	137782	221923	58872.1	137843	215582	125518	200097	207547	156487	97744.3	83867	41799.7	72493.8	122848	57468.7	105841	147061	115129	116902	108624	111196	81749.8	125837	2.83116e+06	3.37274e+06	59164.9	174274	77515.8	62114.2	230393	73032.5	112313	95755.4	132708	44473.4	72465.3	522480	248143
Q15847	sp|Q15847|ADIRF_HUMAN	11774.8	56702.3	7072.75	17642.7	23959.1	70495.5	16594.4	26227	34888.5	30966.2	18797.6	14749.2	46412	16259.7	17363.2	12630.2	8047.67	17682.1	26658.7	14597.9	27276.5	7603.64	55394	4396.07	78298.4	14367.6	9862.21	22219.1	31420.7	95267.2	25502.7	75581.9	23360.3	137824	259508	14126.8	13908.1	40905.6	113991	13340.6	8093.5	6331.41	2232.53	5061.07	6026.22	10606.2	12965.7	45405.1
Q15907	sp|Q15907|RB11B_HUMAN	1.51813e+06	3.85394e+06	2.54797e+06	5.43596e+06	4.05153e+06	5.11274e+06	9.32947e+06	7.66342e+06	1.10823e+07	4.53941e+06	8.54447e+06	5.38341e+06	9.11984e+06	8.63923e+06	2.94654e+06	6.85619e+06	7.15531e+06	1.04892e+07	5.28218e+06	7.45528e+06	9.79805e+06	3.04745e+06	3.6381e+06	3.57835e+06	1.23552e+06	1.00006e+07	7.32874e+06	2.47884e+06	1.09527e+07	5.88893e+06	3.42837e+06	8.63093e+06	8.40237e+06	7.97236e+06	9.40232e+06	2.70085e+06	9.68446e+06	3.49701e+06	4.3635e+06	9.59396e+06	2.75545e+06	3.05662e+06	2.29964e+06	4.57978e+06	1.55833e+06	2.31405e+06	4.06999e+06	2.12703e+06
Q15942	sp|Q15942|ZYX_HUMAN	1.80892e+06	2.28129e+06	2.15483e+06	5.28395e+06	2.02985e+06	5.74095e+06	1.46374e+07	8.2808e+06	1.43039e+07	6.3788e+06	1.38658e+07	1.20243e+07	8.75269e+06	1.04181e+07	3.76239e+06	6.34962e+06	1.05178e+07	1.03968e+07	8.47117e+06	1.21341e+07	7.95071e+06	3.14223e+06	2.81737e+06	3.49925e+06	2.14598e+06	1.65708e+07	8.42856e+06	4.52996e+06	2.20675e+07	4.48512e+06	5.33355e+06	8.74821e+06	6.97207e+06	7.19796e+06	9.24596e+06	3.0173e+06	1.33239e+07	3.62521e+06	2.6795e+06	1.45956e+07	2.77754e+06	5.01888e+06	2.05508e+06	4.08617e+06	3.36383e+06	2.77412e+06	4.21362e+06	2.55204e+06
Q16181	sp|Q16181|SEPT7_HUMAN	273101	203109	907961	231407	304871	518447	165939	128136	393138	498150	164645	172353	113801	264890	230259	243261	160135	384571	665491	638789	345921	267090	136629	797440	403920	197378	215255	246078	144157	828441	630510	1.286e+06	303694	716065	776863	692745	234058	338279	685096	313507	454362	353143	483579	301486	304320	166912	254722	738372
Q16401	sp|Q16401|PSMD5_HUMAN	140149	78186.2	82586.9	53406.4	151912	183625	44706.2	13721.5	39523.9	116520	112776	96237.6	51454.7	71141.9	68164.2	133996	41058.5	36297.7	13803.5	66026.5	107088	62455.3	38260	26546.9	53849.3	35804.6	99462.5	16426	43651.7	187456	40598.9	338689	326913	57407.1	73847.3	223722	43477.3	41859.8	118091	263947	328948	57168.3	51588.1	17674.2	352167	291336	34281.6	289874
Q16555	sp|Q16555|DPYL2_HUMAN	596394	756457	1.40079e+06	785642	1.91192e+06	1.2822e+06	779495	757322	467560	874481	1.4465e+06	463701	588934	836108	1.01777e+06	1.02398e+06	773192	794540	893689	847676	857945	1.04356e+06	683892	1.19811e+06	969338	808309	1.17968e+06	941016	750983	580993	768548	539765	586348	673407	730566	855572	571984	635983	1.04311e+06	773765	3.03513e+06	489667	692043	1.13337e+06	1.567e+06	676984	434041	712386
Q16610	sp|Q16610|ECM1_HUMAN	182685	246709	129055	213682	745039	289627	236623	232956	240898	196493	123649	187460	635789	179280	392567	210042	291563	381074	541835	266977	86121.7	467247	355107	606073	354601	343821	266142	575373	120741	908659	374490	462633	335474	395869	545930	568606	300658	218522	402053	266135	249687	280830	315867	111791	306311	247670	568055	318739
Q16643	sp|Q16643|DREB_HUMAN	469749	265046	249229	255313	378121	224159	306893	486408	504049	354110	576833	217583	507541	471671	302384	211457	392922	693487	285910	451982	216328	308077	150643	428207	198300	427258	482888	599706	419975	306309	242575	293755	294031	220050	216443	321205	756307	188077	393546	451911	302740	288949	246364	335519	217634	394152	277980	336536
Q16698	sp|Q16698|DECR_HUMAN	139628	65131.6	71729.3	108453	36422.9	47711.4	169233	85208.2	222581	136680	176258	127342	133050	268079	24774.5	66284.6	218002	172169	29172.1	135252	113967	59340.4	58874.4	36770.3	40592.5	94345.8	99162.4	171776	64699.4	33998.3	37599.2	126048	129920	157958	149812	67062.1	206047	80009.3	48854.9	173385	1.03713e+06	45659	75438.4	121450	113652	73765.2	90183.2	165229
Q16762	sp|Q16762|THTR_HUMAN	279814	501442	203381	131025	294958	325291	305070	404184	366171	422998	501094	240614	499374	532850	416914	281526	339718	307101	216053	401904	209725	231108	229648	170696	331931	489988	411528	451578	300083	267787	121643	434001	369744	507045	474638	331395	463762	466218	182992	476299	408784	137768	210656	398430	261968	206481	83010.4	160139
Q16836	sp|Q16836|HCDH_HUMAN	2.18184e+06	235001	1.10754e+06	808437	164013	124321	121520	250273	142018	397353	212774	199283	171451	206574	328147	515263	184877	149264	59948.7	120406	170116	347193	676264	725555	443658	179270	97274.8	409429	133112	705255	164961	101594	127370	157407	149326	316541	235218	557301	669921	172287	1.72685e+06	110752	250812	112691	312325	1.06359e+06	214355	778787
Q16851	sp|Q16851|UGPA_HUMAN	627077	899001	2.77816e+06	740035	1.01668e+06	774572	893479	716995	602989	1.09611e+06	977853	764149	469408	6.9527e+07	396217	547314	577410	682736	520469	881022	1.88333e+06	661982	439136	723923	1.04617e+06	695893	608203	958323	660937	1.09708e+06	460209	764883	910110	704036	628467	583588	1.07943e+06	758236	691078	1.1635e+06	1.37199e+06	839565	974191	1.04741e+06	1.02154e+06	764998	730982	567684
Q16881	sp|Q16881|TRXR1_HUMAN	166157	23396.8	36252.1	35684.8	203578	33071.3	24502	10836	55687.3	9370.14	36803.1	43325.5	65362.5	226609	70564.5	98546.3	114435	31870.6	43559.7	86012.1	39598.7	127412	25385.9	157967	20813.1	31107.6	95114.3	142841	33297	38599.6	20340.1	8183.54	41538.8	25175.7	19804.8	189670	17457.1	113216	65993.7	35635	158194	45442.6	20425	200598	28066.9	33864.9	25062.8	141923
Q16891	sp|Q16891|MIC60_HUMAN	270749	139412	507594	275523	106800	590973	256711	154669	209834	108718	374830	272516	261337	278077	347168	127642	559242	296031	235370	336941	527993	143948	212936	679766	518722	216861	225185	421507	187138	241019	210491	225012	176043	205503	195226	239049	242814	103990	997136	308793	647007	147820	507596	385206	450752	188294	234259	103622
Q27J81	sp|Q27J81|INF2_HUMAN	1.17553e+06	831222	2.26124e+06	1.91406e+06	1.55022e+06	1.08003e+06	1.53936e+06	1.18084e+06	1.50156e+06	1.09833e+06	1.30704e+06	1.42119e+06	1.73276e+06	1.54221e+06	974249	1.05028e+06	1.05361e+06	1.59394e+06	1.18992e+06	1.53496e+06	2.64777e+06	1.16292e+06	1.02117e+06	953454	1.28766e+06	1.52128e+06	1.60635e+06	1.18225e+06	1.83677e+06	877736	735027	1.19814e+06	1.46544e+06	1.09008e+06	1.22086e+06	708242	1.74574e+06	920818	1.18605e+06	2.11323e+06	1.46154e+06	1.32655e+06	1.113e+06	1.23098e+06	1.03081e+06	1.0026e+06	959760	1.32752e+06
Q29974	sp|Q29974|2B1G_HUMAN	37336.9	64230.3	48434.9	18964.4	110497	158091	13443	146414	89566	86412	7606.39	261919	74835.3	20496.3	38161.9	49557.9	57510.4	85661.7	83100.4	9901.07	9348.11	59170.2	131185	94977.1	18837.9	17417.4	41048.1	5900.7	16378.8	160904	71881.3	41412.4	18794.7	115345	141794	50787.1	46615.7	164239	101281	35414.4	61772	76831.3	37980.6	111572	263966	13975	135008	55294.8
Q2M3D2	sp|Q2M3D2|EX3L2_HUMAN	13951.4	121548	284841	208174	90507	71683.1	110092	32556.2	100862	32709	99615.1	98645.9	41461.6	29903.2	160346	142495	13686.9	69360.1	142168	142875	62358.7	269835	45994.3	100941	45999.9	108602	22386.6	153590	43973.1	86454.6	108587	177245	51571.3	45682.8	23000.3	167734	44914.2	53534.4	113246	15881.7	119184	153771	70361.1	60389.4	179260	245818	93356.2	73957.8
Q3ZCW2	sp|Q3ZCW2|LEGL_HUMAN	174463	188208	163162	889597	269600	710354	1.35735e+06	801237	931690	841239	1.35518e+06	715538	696141	1.25066e+06	802666	1.18084e+06	765828	1.18529e+06	1.12119e+06	1.10023e+06	1.41404e+06	92162.5	183359	188217	142652	1.11519e+06	746925	567984	1.4086e+06	540274	774392	1.13791e+06	1.36758e+06	1.06568e+06	1.2481e+06	705202	1.36245e+06	733145	576148	894574	466156	170271	179873	674011	181135	400776	169243	149879
Q4KMP7	sp|Q4KMP7|TB10B_HUMAN	11684.2	6140.55	5864.85	8579.12	28055.3	22607.4	38069.7	32200.3	25372	32997.1	34112.6	29989.9	31762.1	13553.1	21902.5	10603.1	35646.6	35153	31098.4	30231.1	11692.1	5157.62	4533.01	8759.11	10970.1	27013.5	30064.9	8067.05	54973.5	18933.3	20925.8	15130.7	23054.3	17793.2	15604.2	8874.54	19018.1	12676.8	30843.6	29264.6	17546.4	18932.7	12365.4	4055.04	67485.9	27281.5	15685.2	20078.3
Q4KMQ2	sp|Q4KMQ2|ANO6_HUMAN	309613	257324	327742	149589	239766	235882	393572	187424	211331	306167	1.62898e+06	327530	200055	274610	368430	245395	353229	246567	158912	166590	545403	154544	182721	234582	769401	319701	223702	216296	208486	180615	155761	259034	229631	139846	158712	76395.8	233484	97912.2	185326	193075	218689	228596	143202	461165	213486	312691	256493	505620
Q4LDE5	sp|Q4LDE5|SVEP1_HUMAN	1.20222e+06	934908	2.22487e+06	3.66825e+06	1.24806e+06	685811	335544	558005	749529	945340	3.72679e+06	1.63965e+06	1.12289e+06	788183	831466	838008	2.81591e+06	865995	935256	804910	354332	1.01585e+06	858782	664044	8.75673e+06	454659	426146	3.60228e+06	454287	1.17589e+06	895864	711191	2.64489e+06	624698	518391	1.97647e+06	481584	3.70131e+06	3.72617e+06	1.38554e+06	745390	1.03287e+06	1.05765e+06	886202	814398	847820	440893	2.81775e+06
Q53GQ0	sp|Q53GQ0|DHB12_HUMAN	10823	132807	19912.8	47427.4	56953.1	13041.2	24588.7	70682.1	44953.4	45848.1	63676.2	69563.7	56813.9	70579.3	10671.2	14338.6	154575	52984	148860	87521.5	39374.7	23407.9	182459	446018	22712.8	25612.9	47090.5	185401	70729.6	302140	82894.7	86426.7	44435.9	80187.6	102004	25146	64722.9	51363.6	40993	66223.9	111691	63357.6	145685	113648	31850.1	100781	144645	99855.4
Q5JSH3	sp|Q5JSH3|WDR44_HUMAN	752513	1.10888e+06	660713	772427	1.24493e+06	1.0693e+06	1.08437e+06	1.04323e+06	865148	940231	819395	546845	748086	751445	590863	397619	848839	888066	926814	875154	1.19681e+06	1.25709e+06	814982	1.1423e+06	1.26353e+06	700298	706227	561730	1.1572e+06	545834	387492	809919	642248	948793	879182	593864	650295	616906	556818	682047	914786	605013	731414	510952	1.22929e+06	1.13677e+06	777786	1.16464e+06
[truncated: 206 more rows]
[truncated: 54 more columns]

## Sheet: Differentially expressed protei
			Stage I / Healthy		Stage II / Healthy		Stage III / Healthy		Stage IV / Healthy
Uniprot	Gene name	Protein	p-value	FC	p-value	FC	p-value	FC	p-value	FC
P49189	ALDH9A1	sp|P49189|AL9A1_HUMAN	0.0381007	2.01	0.10658	1.76805	0.371378	0.725321	0.858648	1.05977	Up-regulated
[truncated: 10 more rows]
