# Supplementary material for: A Proteomic Examination of Plasma Extracellular Vesicles Across Colorectal Cancer Stages Uncovers Biological Insights That Potentially Improve Prognosis
Source: Cancers (Basel). 2024 Dec 21;16(24):4259. doi: 10.3390/cancers16244259 (PMC11674649; doi:10.3390/cancers16244259)
Supplement: Supplementary file 1 [file cancers-16-04259-s001.zip › Supplementary Table S5.xlsx]

## Sheet: Protein expression all samples
Uniprot	Protein	A1.	A2.	A3.	A4.	A5.	A6.	A7.	A8.	A9.	A10	A11	A12	A13	A14	A15	A16	A17	A18	A19	A20	B1.	B2.	B3.	B4.	B5.	B6.	B7.	B8.	B9.	B10	B11	B12	B13	B14	B15	B16	B17	B18	B19	B20	C1.	C2.	C3.	C4.	C5.	C6.	C7.	C8.
Q9P1F3	sp|Q9P1F3|ABRAL_HUMAN	7207.61	1710.16	22277	1265.28	3272.31	10073.6	11855.8	5518.6	19273.6	14489.2	16086.6	2465.61	7745.38	6734.93	6099.58	9791.41	11615.6	2439.51	1170.97	12170.9	19578.3	22377.9	2389	1725.47	2109.33	11656.7	5039.75	2917.9	17312.5	4705.42	4944.7	14376.9	19618	8581.23	20343.3	12363.2	18040	5445.42	22232.6	10282.7	3085.05	1191.73	13293.4	0	2456.75	4776.95	18567.2	1578.2
Q14012	sp|Q14012|KCC1A_HUMAN	2.96649e+06	3.05392e+06	1.25846e+06	1.15258e+06	1.93557e+06	3.83794e+06	2.72716e+06	2.47594e+06	80608.7	3.32122e+06	43204.3	3.08705e+06	36537.5	2.33983e+06	6.91763e+06	3.53517e+06	1.53221e+06	1.74888e+06	1.81119e+06	1.81479e+06	28349.6	2.557e+06	2.80081e+06	3.12599e+06	3.45348e+06	2.96562e+06	2.54482e+06	3.31613e+06	1.7084e+06	4.05073e+06	3.90823e+06	34327.2	2.04306e+06	2.79569e+06	3.46853e+06	5.29761e+06	30823.9	2.51242e+06	1.66002e+06	1.04001e+06	54287.3	1.77443e+06	1.80257e+06	661244	5.78042e+06	5.70062e+06	61989.3	213476
Q8IZA0	sp|Q8IZA0|K319L_HUMAN	52932.5	30820	58209.2	26396.5	22250.9	30520.6	124282	55138.1	19098.1	67769.6	14524.6	190461	76234.8	4474.41	116468	44416.9	47570.1	47894.4	82714.5	49620.1	481565	14192.9	1783.13	16729.3	25969.9	36596.7	32876.6	12882.4	5111.27	62719.7	66523.7	56054.4	13674.4	102241	63880	62213	25256	21522.7	120503	10445	46879.8	19880.8	20220.4	66791.3	35276.5	11952.4	19914.6	96835.2
Q99829	sp|Q99829|CPNE1_HUMAN	59718	125700	6414.33	37939.4	187588	30998.8	318599	134010	14587.2	16087.4	204391	80662.9	12494.5	121643	95976.3	22368.6	95163.5	178548	361300	159409	13390.5	74976.7	134623	49482.7	19890.2	150287	6952.59	78603.1	172871	18981.1	18599	44503.5	14598.3	142298	129798	22991.4	11101.1	7661.08	131127	146083	21712.2	327905	188609	132415	31145.3	229248	164796	6515.24
P05164	sp|P05164|PERM_HUMAN	26339.4	10695.4	5619.28	8964.11	26918.6	30631.2	14558.3	4434.23	37964.1	41933.3	29955.6	35631.9	30523.1	48276	66334.9	40573.4	39604.3	19012.3	14982	4037.43	18530.2	10803	4791.53	18439.7	6831.3	15335.5	27035.3	13808.5	23952.6	36248.1	30694.6	33174.1	37943.2	100329	63491	4800.36	11996.8	75391.6	48458.2	35152.8	20798.5	6122.76	7374.72	2750.06	27955	3317.13	22337.9	4401.59
O14880	sp|O14880|MGST3_HUMAN	37271.4	21298.2	29214.6	53051.7	16060.2	32504	38374.6	7194.14	39230.9	19410.9	168623	20510.9	38760.1	14953.2	20476.6	24899.6	40738.5	46706.6	16181.4	10715.9	67248.9	15146.7	38576.1	16469	19076.9	52110.8	258218	216971	5599.05	60274.2	133680	12076.4	40984.1	18234.5	33260.4	19536.5	52555.5	318162	13779.1	35410.2	534248	35773.7	22742.6	14368.2	19050.5	21369.8	58619.4	26296.1
P01780	sp|P01780|HV319_HUMAN	362487	130435	1.13173e+06	132906	921634	137657	182612	255762	51580	241150	3.21284e+07	171468	65241.9	141382	98504.9	2.00356e+06	43192.6	34036.8	187445	33833.4	258968	256659	3.97619e+06	101559	116545	125418	120433	320838	107632	117354	190474	95733.4	564763	373422	62041.8	136333	47205.8	217172	164094	54073	99983.6	242395	382108	204995	790950	888144	192525	130076
P01780	sp|P01780|HV319_HUMAN	362487	130435	1.13173e+06	132906	921634	137657	182612	255762	51580	241150	3.21284e+07	171468	65241.9	141382	98504.9	2.00356e+06	43192.6	34036.8	187445	33833.4	258968	256659	3.97619e+06	101559	116545	125418	120433	320838	107632	117354	190474	95733.4	564763	373422	62041.8	136333	47205.8	217172	164094	54073	99983.6	242395	382108	204995	790950	888144	192525	130076
P31150	sp|P31150|GDIA_HUMAN	282619	521330	160345	286457	453392	187535	287428	275599	279201	490127	389155	316061	2.24073e+06	325994	201443	2.34907e+06	2.43094e+06	265416	248517	228981	404130	2.50475e+06	2.47239e+06	799993	158354	339388	305323	103275	340218	102558	349235	730874	344675	204610	237736	104574	592955	2.63249e+06	2.71969e+06	385634	451520	317469	93068.4	115316	202760	234134	262629	117472
P11166	sp|P11166|GTR1_HUMAN	4.70475e+06	463182	1.31524e+06	2.62888e+06	519613	377014	214893	4.71835e+06	1.84597e+06	1.83406e+06	2.42648e+06	3.21317e+06	1.93631e+06	1.63278e+06	4.33325e+06	4.0224e+06	1.63563e+06	274449	306961	2.56092e+06	518080	2.31752e+06	3.39452e+06	344827	471700	1.46724e+06	1.69364e+06	2.11052e+06	1.01618e+06	3.9289e+06	2.31857e+06	628694	4.75933e+06	2.10658e+06	1.83426e+06	536247	1.24661e+06	3.45494e+06	6.37904e+06	2.79707e+06	2.93798e+06	1.31649e+06	1.96813e+06	4.77188e+06	4.96574e+06	1.42852e+06	2.92773e+06	661757
P01714	sp|P01714|LV301_HUMAN	3.68245e+06	744428	2.20612e+07	2.41696e+06	170613	114699	1.5725e+06	1.15879e+06	2.98183e+06	1.23274e+06	14966.8	4.4165e+06	538262	1.27054e+06	4.3121e+06	2.18403e+06	673766	1.00833e+06	2.10167e+06	1.23488e+06	1.97104e+06	5.46316e+06	2.40486e+06	3.61833e+06	1.41632e+06	1.10138e+06	50538.4	6.22176e+06	2.02958e+06	5.15119e+06	2.43293e+06	2.14001e+06	1.68922e+06	2.17711e+06	1.25361e+06	2.13832e+07	1.22862e+06	2.53348e+06	7.24211e+06	1.22686e+06	288758	3.75307e+06	3.07168e+06	1.16975e+07	69465.6	2.9095e+06	4.26581e+06	2.08304e+06
P20338	sp|P20338|RAB4A_HUMAN	68471.3	131720	86573.6	72288.5	104022	80289.3	15030.9	91185	67449.1	119153	56693.2	104840	110894	31648.5	175870	79223.3	9980.96	63063.7	100514	49750.7	5367.91	11688.3	104904	27175.7	127545	69158.6	83353.4	129789	53178.1	85501.1	119087	116453	72100.4	21589.7	19134.7	21373.5	39962.6	156301	59996.8	20912.1	19602.5	15765.2	104867	59972.4	184150	207511	605958	74547.1
P01773	sp|P01773|HV312_HUMAN	1.68641e+06	209571	4.57372e+06	1.11774e+06	817350	98816	589817	226277	116966	320975	132600	4.54695e+06	191039	41106.2	678785	1.21429e+06	366600	635794	275990	144142	262503	1.16376e+06	1.01997e+06	461093	1.31716e+06	457096	293357	2.38778e+06	311674	137089	1.33097e+06	422773	60274.7	319810	641486	819366	601684	519909	193712	1.43183e+06	120249	607213	823453	1.57545e+06	79236.8	198212	160244	168686
P14868	sp|P14868|SYDC_HUMAN	935869	161010	634903	416056	411655	176273	1.03039e+06	200397	606127	287080	231090	472867	436421	481369	134707	118713	356067	157820	188142	200119	392510	287612	226930	264544	541108	130302	411266	785102	395649	174684	732645	686908	156807	133559	579191	766586	209447	706884	328563	366136	273579	152767	102061	534056	196574	324351	312409	1.16157e+06
P09104	sp|P09104|ENOG_HUMAN	131549	80932.7	107976	75529.9	242410	131697	111659	72598.2	62902.8	167524	117613	95858.9	353575	115781	29184	77611.3	94084.8	87048.1	103205	107471	61722.6	75970.5	142093	301342	119084	72185.8	61832.3	107773	118256	155025	238203	725159	162708	63823.7	11919.6	37076.4	62560.6	97284.6	300737	87126.9	347214	163174	105839	117290	122584	35892.3	95896.6	214118
Q9UBQ6	sp|Q9UBQ6|EXTL2_HUMAN	381404	90697.6	304853	394646	472196	287018	125819	251241	152963	278834	84637.3	184064	155408	50372.7	286177	92255.3	146401	67742.2	87809.9	67428.7	106416	211543	271442	161946	213108	858332	277716	343310	398274	183213	87695.2	136245	104684	215574	99830.7	203905	42041.3	245172	2.08157e+06	45820.6	199517	79706.5	211202	327000	321835	309859	277551	174405
P36871	sp|P36871|PGM1_HUMAN	298765	247560	390573	386604	144349	210518	430095	416291	448991	150979	1.24831e+06	1.07784e+06	1.38722e+06	370714	3.28841e+06	470277	1.68584e+06	424832	426342	845689	643656	846807	229244	275662	120984	168524	187824	244424	509750	331027	2.46467e+06	523071	745362	1.61378e+06	603348	152232	553417	414288	2.50849e+06	1.00299e+06	1.86517e+06	556965	142988	287776	142594	681394	551614	296285
Q9HCM2	sp|Q9HCM2|PLXA4_HUMAN	220583	90843.4	21710.7	4829.6	20996.4	101534	116021	78089.2	25511.6	45094.5	17269.1	154289	48703.4	167753	45977	39253.2	13954.5	25043.5	137398	78155.9	47473.8	89368.5	46120.5	109294	22764.7	155045	76776.6	132399	128835	57286.8	17389	54216.2	25369.1	15741.6	53709.4	60952.3	127165	11264.7	31327.7	503107	131569	141665	229484	258211	9175.51	154823	33396.3	80000
P54727	sp|P54727|RD23B_HUMAN	493552	1.63078e+07	979497	5.02771e+06	3.48392e+06	5.60973e+06	5.49376e+06	1.12813e+07	63340.6	3.7355e+06	8.97172e+06	1.56386e+07	5.23763e+06	5.57618e+06	1.0392e+07	9.65797e+06	1.78877e+07	6.17356e+06	1.1701e+07	104123	116091	3.71934e+06	6.36816e+06	4.16036e+06	1.55372e+07	568312	1.2097e+07	1.10896e+07	7.62577e+06	7.25399e+06	8.812e+06	1.60325e+06	3.08175e+06	1.7094e+06	878825	1.21996e+07	2.44862e+06	598193	5.12005e+06	4.56577e+06	4.0695e+06	4.80929e+06	6.50963e+06	632926	8.46933e+06	2.88222e+07	5.29537e+06	5.90962e+06
P12109	sp|P12109|CO6A1_HUMAN	32569.2	28367	42915.4	30484.1	31573.7	13686.4	18819.9	22311.1	22138.1	42608.4	8577.14	20923	21870.6	20378.1	41459.8	14702.9	16550.5	25034.8	33176.8	14982.7	40368.6	77392.4	40328.9	38880.3	32933.4	6813.43	40473.2	26531.2	20790	28747.1	30688.4	54226.4	16648.7	17143.7	15683.2	36456.5	18852.7	87709.7	35095.7	20420.8	125420	49877.9	34257.7	35042.6	57663.5	24768.1	8085.39	17681.3
P21964	sp|P21964|COMT_HUMAN	154973	528473	3.2258e+06	1.40755e+06	1.22168e+06	56311.5	633812	601839	135909	969081	1.36706e+06	2.52289e+06	133847	225373	2.31792e+06	1.10975e+06	1.24582e+06	356199	85710.7	791171	991138	104496	1.317e+06	726414	1.10833e+06	443765	119152	1.25509e+06	106840	574331	70426.5	835890	114479	91360.7	1.15885e+06	2.40376e+06	643723	1.14312e+06	57908.3	2.5302e+06	833636	182294	986629	481352	231291	1.29359e+06	109201	647994
O00410	sp|O00410|IPO5_HUMAN	3.71149e+06	1.24338e+06	103534	1.99968e+06	3.56187e+06	59079.5	125765	56995.4	88829.3	1.50677e+06	28492.3	1.06876e+06	35046	103275	2.90757e+06	199749	508983	59861.1	71314.8	913484	393473	113660	2.24084e+06	172497	2.41058e+06	856205	683038	1.35601e+06	294409	114818	110920	465163	42326	1.27595e+06	208400	2.45387e+06	58049.6	770164	238383	779716	152650	5.46898e+06	108106	660442	49075.5	56286.8	2.17451e+06	60049.3
P46940	sp|P46940|IQGA1_HUMAN	99415.1	124888	100567	55531.6	91654.5	41309.6	370824	343085	174559	85197.7	65596.7	350316	37590.8	156276	147952	200380	129893	176472	87587.3	93634.9	61175.3	151327	401177	101489	209116	88009.7	54496.9	364601	98811.7	277378	56564.7	43516.2	74958.6	139130	69933.5	303137	52120.9	140378	155150	98141.4	124809	87467	110250	292955	93305.5	88242.3	110132	364743
O75964	sp|O75964|ATP5L_HUMAN	121447	165410	99897.1	34213.4	41465.5	267038	81362.4	126669	80208.9	91755.9	73676.7	187926	99693.7	148101	132991	56247.6	43367.1	6594.34	190321	328257	104440	227255	71627.6	185160	24934.9	133211	50859.7	116065	82514.2	191374	101241	40237.4	37150.8	23796.6	55847.3	67226.1	98300.1	6819.67	84788.7	30811.9	101600	36166.4	76964	57100.5	19371.9	36822.7	40041.8	241863
Q9HB71	sp|Q9HB71|CYBP_HUMAN	59880.8	2.74311e+06	1.95867e+06	60340.3	1.83454e+06	80217.3	24173.4	70038.1	55927.9	2.96504e+06	362684	69212.3	44062.8	170562	88967.5	27800	66774	46180.3	61135.1	19947.6	36330.4	279320	2.81041e+06	2.92213e+06	2.90877e+06	182783	104820	3.98907e+06	1.06309e+06	3.82026e+06	52513.1	21347.5	57127.9	39953.6	41311.5	36649.3	23542.4	1.98117e+06	154868	39847.3	229005	74771.7	1.54042e+06	1.91464e+06	4.68137e+06	5.60361e+06	6.4911e+06	5.86789e+06
P01602	sp|P01602|KV110_HUMAN	1.06492e+07	1.95567e+06	1.44945e+07	6.9827e+06	6.24362e+06	1.7305e+06	1.7938e+06	1.33738e+07	1.19531e+06	1.28801e+06	8.36639e+06	2.3686e+07	1.42978e+06	1.96466e+06	5.27666e+06	5.85749e+06	1.45039e+07	1.41169e+06	1.95238e+06	2.65666e+06	1.45545e+06	1.12973e+07	2.73114e+06	2.10413e+06	2.62418e+06	2.18588e+06	1.7939e+06	5.53276e+06	1.99442e+06	5.33994e+06	1.66793e+06	1.27382e+06	3.66083e+06	958445	3.00684e+06	4.5155e+06	2.48412e+06	2.82995e+06	9.69999e+06	8.30507e+06	414455	6.17876e+06	4.25203e+06	2.44082e+06	4.06783e+06	3.12556e+06	2.38904e+06	2.74839e+06
Q15847	sp|Q15847|ADIRF_HUMAN	10517.8	50648.9	6317.69	15759.2	21401.3	62969.6	14822.8	23427.1	31163.9	27660.3	16790.8	13174.6	41457.2	14523.9	15509.5	11281.8	7188.52	15794.5	23812.7	13039.5	24364.6	6791.9	49480.3	3926.76	69939.5	12833.8	8809.35	19847	28066.3	85096.8	22780.1	67513	20866.4	123110	231804	12618.6	12423.3	36538.6	101822	11916.4	7229.46	5655.49	1994.19	4520.76	5382.88	9473.87	11581.5	40557.8
P16190	sp|P16190|1A33_HUMAN	127304	164193	46102.1	118342	139366	79240.2	111584	1.44102e+06	827310	845500	124643	101971	90572.1	170843	531645	68324.9	195147	121982	70405.6	132777	86791.5	95344.1	91202.4	123575	460408	13550.4	25385.6	77000.7	84329.6	29032.5	688135	636526	141860	980363	25668.7	496535	98338.6	619571	66372.4	1.7405e+06	159745	50631.1	34187.7	1.19904e+06	102134	1.08733e+06	82516.9	50741.5
Q9Y608	sp|Q9Y608|LRRF2_HUMAN	220419	392964	183906	383566	280723	613623	204068	305791	74250.1	496171	99971.6	351000	267438	165495	112634	98358	202462	251162	170852	125685	127928	279877	303847	354477	70992.8	285548	357067	332496	198717	180533	380648	1.9111e+06	89252.7	105843	93164.6	119521	162006	223719	175080	102280	660841	241128	320117	178565	285006	849397	2.60579e+06	155422
Q15848	sp|Q15848|ADIPO_HUMAN	4920.92	21374.5	3970.66	10637.4	10088.1	7246.39	5828.58	33473.4	11747.4	19957	8604.53	42025.7	18420.5	39507	29039.5	36135.6	40719.3	9621.82	18681.6	71927.7	4517.9	8919.23	7442.24	39278.4	7065.02	13324.2	6955.52	4073.47	3914.74	15734.2	8504.57	51931.8	13094.1	59478.5	17404.5	33014.4	12517.5	11291.9	6624.96	19667.9	155783	1333.72	41117.7	3134.1	28722.2	7362.4	45232.8	51920.2
P04430	sp|P04430|KV122_HUMAN	1.31999e+06	207351	688962	432672	717344	253169	173916	423274	263067	234058	274377	455499	145967	160348	264714	448173	186555	177206	240905	181799	242707	612368	644871	532314	386870	147509	218684	369284	128810	179823	423835	674895	305772	167380	622568	355056	149060	269012	2.3268e+07	351707	77706	561545	341678	165780	367669	378718	755942	590921
P08493	sp|P08493|MGP_HUMAN	271670	617381	2.25905e+06	436403	2.03866e+06	1.77068e+06	316377	196446	72517.5	1.10297e+06	50814	1.4563e+06	9.28971e+06	504898	1.76254e+06	2.57141e+06	349736	3.00655e+06	8.91554e+06	6.97128e+06	723049	786136	594730	654611	427717	1.87442e+06	659293	1.83806e+06	192765	1.21248e+06	2.14258e+06	7.53394e+06	2.33875e+06	1.38214e+07	1.04527e+07	1.02716e+07	3.63818e+06	495212	1.5486e+07	620066	2.65346e+06	762477	587012	908743	583832	108580	879164	6.57844e+06
O75636	sp|O75636|FCN3_HUMAN	3.21483e+08	5.37423e+07	3.06077e+08	2.8036e+08	1.0717e+07	3.72915e+06	1.30127e+07	1.07488e+08	4.56983e+06	2.97063e+08	2.22428e+07	3.71094e+08	5.78986e+07	1.89719e+08	6.11027e+08	6.23276e+08	7.20668e+07	5.4595e+06	4.55868e+07	6.34957e+07	3.21761e+07	1.24516e+08	3.1061e+06	4.17306e+07	4.2296e+07	1.38091e+07	1.11052e+08	2.36212e+08	1.60896e+08	1.16326e+07	2.57424e+08	7.44079e+06	5.19032e+07	1.60785e+08	4.60862e+07	6.25149e+08	1.48842e+08	2.53699e+08	9.25843e+07	1.98732e+08	825354	8.04748e+07	1.44755e+08	1.0438e+07	2.46673e+07	3.95814e+07	7.58269e+07	2.23807e+07
Q9Y2Q3	sp|Q9Y2Q3|GSTK1_HUMAN	224934	777567	5.47268e+06	114025	2.22735e+06	127687	117877	103844	100640	1.27299e+06	117958	89793.9	118061	185603	301398	142034	84565.8	111232	42644.1	97035	63954	1.43759e+06	1.67812e+06	563739	1.48453e+06	161250	67136.2	975085	85203.7	927112	101681	41503.6	137147	95033.9	95330.8	241063	126169	513296	241024	205424	613164	136764	1.56477e+06	185727	76216.6	281913	134810	1.48976e+06
Q9Y3D6	sp|Q9Y3D6|FIS1_HUMAN	2132.1	4184.68	46749.9	3528.55	38792.6	7016.47	20156.5	8540.91	24647.5	23546.6	1169.49	16150.1	35980.5	29188.6	1691.03	4739.76	10671.1	24997.2	9861.89	22841.4	15968.5	1819.01	14999.7	2720.07	2338.93	32148.3	13521.9	14334.6	20560.8	14319.1	16643.8	18837.7	28140	51078.4	28443.1	6307.36	31089.5	17227.3	30792.3	24275.7	14247.4	2792.18	21152.5	2239.27	2976.31	8486.63	19825.7	9918.74
P49758	sp|P49758|RGS6_HUMAN	54615.8	122099	30700.7	28235.8	32476.4	20753	14186.2	14143.5	10576.8	178117	27733.1	32155.1	13491.8	21683.9	132249	19461.5	18244.9	108397	34938.8	38644.7	50556.5	52096.4	258481	95256.6	41219.4	10139.4	15637.9	96343.3	172126	295388	22060.3	9288.88	87631.2	9143.56	122403	14137.5	54908.8	273699	7984.49	21939.4	25682.3	34192.2	155128	199502	17788.8	61734.5	10854.3	43228.3
P46459	sp|P46459|NSF_HUMAN	104134	130364	131002	103719	111180	44880.3	56913.4	42305	58493	109845	87028.8	71086.8	118918	39631.5	93915.5	35188.8	134861	58980.8	55759.4	42716.2	40913.4	92712.9	125261	76498.7	175159	48892.3	77123.7	85385.2	27512.5	44152.2	104153	217782	41212.3	96224.5	51951.4	167381	52046.2	105334	103786	46770.4	196602	64891.6	79783.9	107106	172193	128295	259701	145418
Q9BVK6	sp|Q9BVK6|TMED9_HUMAN	507454	441517	397035	412948	355500	319983	279377	323506	450438	463495	327462	226124	452813	474342	546091	178243	130707	378268	350926	255529	470809	307709	334974	572360	441312	298743	183555	232668	349258	337981	314389	1.75879e+06	321883	367576	374927	226120	483304	250195	380300	310608	291941	288623	349468	336931	472070	263982	969297	491395
P29692	sp|P29692|EF1D_HUMAN	137248	1.34864e+06	72186.1	212264	1.37713e+06	183198	283012	256203	266537	291851	430085	247703	282663	402501	181500	264844	239793	315519	226088	286339	181662	5.57664e+06	336234	113977	28125.7	339239	226321	147447	421139	137637	1.93704e+06	238863	345322	278249	285179	6.51773e+06	327562	207315	5.5357e+06	334936	188324	129140	393125	170860	619722	132770	1.65519e+06	102860
Q99816	sp|Q99816|TS101_HUMAN	232075	2.05708e+06	649649	119351	431841	191348	151770	381472	125341	175813	1.07155e+06	154702	131322	160235	126975	1.01187e+06	2.49777e+06	197326	223596	158063	67545.8	299309	220834	175913	312473	213192	154910	241337	330384	126991	158039	142720	137399	108566	488310	469074	133674	146789	116554	181487	571900	405428	712006	466891	396374	194270	137734	117163
O43150	sp|O43150|ASAP2_HUMAN	21343.8	92750.7	77103.6	32095.9	200674	20447.4	15536.5	140445	29781.9	124069	22569.1	133980	16834.4	60964.3	25924.4	18028.2	66244.4	44732.3	169429	69956.9	50064.2	172339	66091.4	88645.4	306111	3984.02	116389	160898	40135.5	64978.2	176801	24765	38276.2	9194.99	23193.2	235187	27509.3	149458	10963.6	91388.9	14772.2	106659	33865.6	44063.2	286373	66460.5	31439.3	19190
P01023	sp|P01023|A2MG_HUMAN	9.69953e+08	1.03308e+09	1.12221e+09	5.50071e+08	1.17092e+09	3.98149e+08	1.06404e+08	1.63928e+08	1.77744e+08	1.06649e+08	6.05383e+07	3.29127e+08	5.42298e+07	6.00411e+07	4.95548e+08	3.41441e+08	5.46745e+07	7.23601e+07	4.73055e+07	6.04792e+07	3.40466e+08	1.22486e+09	1.97462e+09	2.23173e+09	5.74091e+08	2.07357e+08	1.1223e+08	1.62845e+08	7.01915e+07	2.40586e+08	1.4237e+08	1.53035e+08	1.51964e+08	1.58957e+08	1.30958e+08	2.38029e+08	3.77476e+07	1.55536e+08	5.4628e+07	3.19063e+07	6.09264e+07	9.69631e+08	8.02569e+08	1.70768e+08	2.57478e+08	3.18737e+08	4.18229e+08	8.55354e+08
P26927	sp|P26927|HGFL_HUMAN	97314.4	217167	3.60271e+06	72300	21905.2	46851.7	103126	91540.8	23208.2	158348	78358.2	66957.3	23245.2	24040.3	77951.7	173740	52014.4	115366	136175	114298	24898.5	22442.2	73986	52640.7	214376	157343	39260.7	12935.9	39944.8	41830.4	108202	10671.4	17615.5	62545.3	118118	34789.7	25996.6	10347.9	45154.9	45259	146218	83603.6	22948	122532	42060.7	40518.2	128497	31748
Q6ZNJ1	sp|Q6ZNJ1|NBEL2_HUMAN	3072.04	27754.7	102760	32394.5	33292.7	9015.24	3799.97	288536	3979.46	3925.98	11413.8	7291.76	10387.5	81840.3	605651	1937.85	12417.1	2410.98	12751.8	17627.9	16009.4	19164	38710.9	22316.1	550560	1286.7	28153.5	499121	72326.8	2169.92	8362.78	382716	3222.34	3726.79	4877.77	20603.1	1717.28	18347.3	2259.83	2051.32	288883	10606.4	10746.4	3000.93	17751.1	142838	30796	1610.08
P48047	sp|P48047|ATPO_HUMAN	3.86828e+06	292041	2.13548e+06	650595	899494	526093	511671	8.29123e+07	671951	633140	1.15341e+06	846350	825130	1.23832e+06	1.00802e+06	438659	354299	656524	344186	729436	1.02413e+06	1.33907e+06	815290	780603	750020	938959	419206	301827	614423	1.22084e+08	226932	762131	627136	792700	761648	623913	1.13709e+06	6.61498e+07	627214	6.49904e+07	722898	811623	876896	7.76614e+07	513908	321222	287524	1.73907e+08
Q9Y210	sp|Q9Y210|TRPC6_HUMAN	107457	83908.4	55147.4	134903	48586.5	100306	54706.9	55041.5	35734.5	194210	58434.8	74000.7	91405	57456.8	18504.4	108464	29551.1	67032.8	82682.4	52768.7	69719.4	52381.1	28496.3	51011.7	176138	36845.1	34465.8	42166.2	37640	36110.2	65888.7	263978	38895.9	23687	101216	139309	40947.2	41364	77658.2	43664.3	305634	26202.4	75002.6	104595	213816	168339	101584	52188
P30498	sp|P30498|1B78_HUMAN	211898	283961	58018.4	1.81478e+06	248827	95419.4	175745	46133.2	354989	51528.8	62836.6	466999	1.25721e+06	44440	402057	33893.3	122618	37705.2	29863.9	770318	2.53626e+06	124228	281614	474407	146344	2.06546e+06	745606	125063	1.50273e+06	81248.8	363975	267939	1.78785e+06	407451	1.09103e+06	41318.1	16852.3	52382	495844	116057	228349	458570	219270	93024.9	95052.3	96775.5	74573	441441
Q8WWZ8	sp|Q8WWZ8|OIT3_HUMAN	820313	1.44329e+06	462256	387444	645257	327673	2.45337e+06	430729	88258	515851	261602	304538	251915	299736	485295	916812	626256	782656	1.2348e+06	532467	996944	547467	338485	3.55116e+06	1.44436e+06	319355	244724	357585	203660	1.3429e+06	1.10385e+06	385782	379758	437189	363032	854254	1.0268e+06	305305	384179	260428	548395	240352	160071	1.49901e+06	475084	567003	443989	5.38818e+06
Q29974	sp|Q29974|2B1G_HUMAN	33350.9	57373.3	43264.1	16939.8	98700.3	141214	12007.9	130784	80004.2	77186.9	6794.35	233957	66846.1	18308.2	34087.9	44267.2	51370.7	76516.7	74228.8	8844.06	8350.13	52853.4	117180	84837.6	16826.8	15557.9	36665.9	5270.76	14630.3	143726	64207.5	36991.3	16788.3	103031	126656	45365.2	41639.2	146706	90468.7	31633.7	55177.4	68629	33925.9	99661.3	235786	12483	120595	49391.7
Q15722	sp|Q15722|LT4R1_HUMAN	120003	155152	233483	75026.4	171638	116007	51528.9	71364.9	74440.1	65054.4	101964	131311	121345	134036	412647	122367	216251	53488.5	135785	90407.2	27821.5	104191	120743	168784	110571	34333.9	59416.8	78202	105978	140967	203573	242961	67030.3	317697	194909	182119	22751.2	168434	783431	233334	436769	86007.5	97476.5	48633.6	157170	178019	75489.9	191450
P62834	sp|P62834|RAP1A_HUMAN	410608	509293	260654	388646	418157	455122	117695	781081	912597	986070	197419	108772	29153.8	916235	533702	831271	106460	184218	1.70823e+06	1.03147e+06	1.17387e+06	312448	423336	362082	395680	984411	88988.8	249885	1.81008e+06	425722	637735	893119	126721	619383	511062	350801	107647	284155	501078	914664	612717	293235	374120	507652	373056	417438	251252	376086
P00740	sp|P00740|FA9_HUMAN	3.20573e+06	2.15733e+06	1.28276e+06	1.52573e+06	967855	977372	1.13236e+06	477045	934934	2.42465e+06	1.2432e+06	2.64865e+06	1.24423e+06	747699	533196	773336	1.80328e+06	438292	1.53208e+06	1.38412e+06	302474	903154	287599	2.68661e+06	359492	287189	376290	1.30383e+06	760592	657346	1.48971e+06	1.46312e+06	326550	2.09829e+06	2.05514e+06	2.62423e+06	691645	553940	2.82828e+06	545417	3.59636e+06	706565	831785	2.22137e+06	5.37678e+06	381360	2.3209e+06	2.60542e+06
P01892	sp|P01892|1A02_HUMAN	188950	1.08265e+06	338488	1.61001e+06	489128	1.77311e+06	2.35281e+06	29062.3	75496.1	50589.8	105184	1.39774e+06	1.52872e+06	165521	880233	2.10721e+06	2.35101e+06	2.42683e+06	3.8846e+06	76290.8	113272	1.65165e+06	82850.1	76937.1	75638.3	269047	2.62458e+06	114088	3.02143e+06	423319	1.2572e+06	1.00089e+06	1.69565e+06	1.70959e+06	89813.5	77177.4	1.89986e+06	78083.2	1.62292e+06	78723.6	784601	884147	1.86257e+06	161666	477636	186601	903443	130808
P28482	sp|P28482|MK01_HUMAN	93911.6	105960	2.42736e+06	55831.5	65239	90349.3	161017	112580	170156	184377	53109.2	16838.6	43996.6	42688.5	247788	1.18457e+06	66746.4	70661.5	1.71915e+06	63098.7	196519	62861.5	165145	162324	1.85684e+06	234168	135843	64872.9	187128	679044	37511.1	14555.9	222001	91747.1	13709	3.73653e+06	244045	2.95781e+06	4.32917e+06	192484	81853.2	689863	983818	3.03718e+06	1.41944e+06	1.23097e+06	166649	368138
Q4LDE5	sp|Q4LDE5|SVEP1_HUMAN	1.07387e+06	835100	1.98735e+06	3.27664e+06	1.11482e+06	612596	299722	498434	669512	844418	3.32893e+06	1.46461e+06	1.00302e+06	704039	742701	748545	2.5153e+06	773544	835411	718980	316504	907400	767101	593153	7.82189e+06	406121	380652	3.21771e+06	405788	1.05036e+06	800224	635266	2.36253e+06	558007	463049	1.76546e+06	430172	3.30617e+06	3.32837e+06	1.23762e+06	665814	922603	944737	791594	727456	757310	393825	2.51693e+06
P13073	sp|P13073|COX41_HUMAN	1.18727e+06	167477	988261	600074	10178.4	396914	7728.51	543989	536345	856784	15072.2	13649.5	5429.49	26304.4	29181.5	425440	12171	131522	161359	7379	5790.86	22946.9	431938	830624	659192	218520	95950	563239	76375.5	88671	147081	18026.8	81987.1	124470	8486.84	15565	115890	440950	161525	119864	21122.3	19157.5	527398	60593.1	128779	23433.7	72273.8	771487
P35443	sp|P35443|TSP4_HUMAN	92788.5	83656.6	83405.3	101478	163890	93424.7	23628	53981.8	26003.1	44634.9	50304.4	285401	23444.8	101063	91768.3	55543.1	39893.3	105651	53106.5	1.21835e+06	37819.7	66373.6	93485.4	72109.5	1.35622e+06	40754.6	97199	101287	21999.7	73304.8	51140.9	47185	36297.2	199184	38598	135107	69860.6	89529.1	90250.8	42496.1	32697.2	49335	57958.7	123328	42121.8	71303.4	60990.2	133822
P08519	sp|P08519|APOA_HUMAN	1.66062e+07	7.39343e+07	3.63495e+08	7.88855e+08	2.66137e+09	9.03644e+08	1.77439e+08	1.35788e+08	1.57733e+08	1.98312e+08	3.78154e+08	2.48046e+08	2.49176e+07	2.92946e+08	9.16497e+07	2.78082e+08	2.00468e+08	7.83648e+07	2.23098e+08	6.63108e+07	4.4797e+07	1.15127e+09	6.81019e+08	8.0519e+08	1.57021e+08	1.63114e+07	1.99543e+09	5.30244e+08	2.74301e+07	1.32721e+08	3.28476e+08	2.53584e+08	5.17024e+07	4.32479e+07	1.79837e+07	9.02158e+08	2.69002e+07	2.60047e+08	3.96315e+08	2.53999e+08	6.56435e+08	1.87259e+08	8.27128e+08	1.76297e+09	1.47634e+09	1.07722e+07	1.38319e+08	3.23111e+08
P05543	sp|P05543|THBG_HUMAN	54503.7	91190.4	24378.4	26627.1	43712.2	61579	28250	42317.2	64865.6	34189.7	27459.4	84913.9	40141.1	23316.1	112816	48785.9	107611	44115.6	38986.1	41169.2	71440.2	44571.7	43867.4	88846.9	102643	54002.5	36365.6	17880.6	4292.88	95190	176555	114692	68552	40088.6	109404	115766	21942.5	70317.9	27558.3	20340.4	57455.5	52144.5	3146.47	12192.6	106665	71209.9	305401	57535.8
P09488	sp|P09488|GSTM1_HUMAN	66915.1	76422.4	36133.9	20427.4	27448.7	24532	39411.3	62321.7	8366.38	52268.6	41114.6	17173.1	27311	19866.7	6931.9	35369.2	68723.2	11658.7	15687.1	15893.4	11644.9	26697.5	41634.1	24571	8836.48	26252.1	66689.7	93637.5	41528	62712.8	12902.8	16864	78076.3	14489.3	5749.25	13432	13408.9	38491.2	10057.4	11779.9	34298.4	29620.2	27260.5	132593	36642	63700.6	20402.1	82837.6
Q08830	sp|Q08830|FGL1_HUMAN	1.72307e+06	1.45747e+06	53526.8	59710	111043	186423	16242.2	78265.1	130639	175541	74798.2	2.43681e+06	61377.9	132400	35108.9	2.54119e+06	66042.2	54229.7	44758.7	1.60411e+06	79046.6	95269.2	1.63827e+06	153749	1.86417e+06	169307	1.59944e+06	1.34841e+06	61039.1	3.00659e+06	11951.7	108207	1.47392e+06	130111	147781	109411	977772	2.11803e+06	88841.9	755851	816808	17909.4	941422	881123	124877	147594	35861.4	103603
P02748	sp|P02748|CO9_HUMAN	6.40031e+06	5.52015e+06	1.07975e+07	7.28733e+06	7.10783e+06	9.97152e+06	4.44203e+06	3.93815e+06	3.09801e+06	4.01382e+06	1.97991e+06	1.64632e+06	5.33003e+06	7.47932e+06	4.2092e+06	6.85181e+06	3.35392e+06	4.13547e+06	4.68357e+06	6.64549e+06	4.3746e+06	1.75117e+07	7.73131e+06	7.38374e+06	8.64668e+06	3.72722e+06	2.77578e+06	7.17717e+06	3.05948e+06	8.47489e+06	6.063e+06	1.07262e+07	4.07638e+06	8.99504e+06	8.46502e+06	6.64403e+06	3.06585e+06	9.71707e+06	8.78519e+06	6.96045e+06	1.06404e+07	8.22593e+06	9.8196e+06	4.92858e+06	8.29645e+06	6.02015e+06	8.96055e+06	9.30939e+06
Q9BPX1	sp|Q9BPX1|DHB14_HUMAN	29589.8	5656.58	751350	285783	67879.3	140686	165295	82995.7	185113	82886.9	40106.9	89076	309504	23596.2	140112	13223.1	37252.6	175953	67246.7	234321	15371.6	35127	47678.6	502182	251130	193585	157468	282462	103385	371176	244222	34359.1	95793.6	712342	25070.4	423867	213147	101295	292439	20815.7	73546.7	21761.3	29445.2	176333	228791	94864.2	5524.76	335428
B9A064	sp|B9A064|IGLL5_HUMAN	9.81548e+07	4.2151e+07	1.6071e+08	9.23737e+07	6.07774e+07	2.24239e+07	2.13689e+07	4.19473e+07	2.65731e+07	4.95714e+06	2.22972e+07	7.94215e+07	2.45722e+07	1.92117e+07	2.51534e+08	8.80638e+07	3.81785e+07	1.52696e+07	4.47402e+07	3.37359e+07	1.94893e+07	1.16754e+08	1.05558e+08	4.71332e+07	4.36296e+07	3.78475e+07	3.02756e+07	1.02103e+08	1.63809e+07	6.68691e+07	5.36604e+07	2.03041e+07	2.29775e+07	1.96491e+07	2.76427e+07	5.72214e+07	7.76892e+07	3.90534e+07	1.04418e+08	7.28909e+07	275235	6.28674e+07	4.82662e+07	3.70039e+07	7.06181e+07	5.06541e+07	2.9378e+07	5.84931e+07
Q13423	sp|Q13423|NNTM_HUMAN	17762.8	14360.1	389447	42757.2	12575.5	104528	113480	128451	138099	49669.5	23620.6	410065	49446.1	31785.1	63061.4	435612	19889.1	33545	7775.52	47558.4	56212.2	411794	36921.8	14469.2	167911	41751.8	8767.12	449041	14397.3	9865.39	405328	72562.1	25083.6	27265.5	88312.8	714040	50391.8	23296.4	534815	43462.9	512546	41845.9	20988.2	49942.7	33455.1	20108	110393	366281
Q86WR7	sp|Q86WR7|PRSR2_HUMAN	8.99964e+06	2.14137e+06	4.84402e+06	3.56845e+06	421621	2.05603e+06	1.04807e+06	2.15239e+06	1.07519e+06	720735	71676.1	48670.9	654817	1.35511e+06	4.7116e+06	1.69296e+06	4.14661e+06	298602	2.11921e+06	2.02443e+06	338172	1.84527e+06	2.63469e+06	75599.2	3.40133e+06	995086	514313	5.05346e+06	1.47866e+06	804497	2.38305e+06	68445.2	1.95449e+06	839318	597629	4.93733e+06	1.80096e+06	3.72425e+06	6.48187e+06	4.68366e+06	221011	1.14233e+06	986618	132597	1.86333e+06	1.59352e+06	88260.9	393606
P18859	sp|P18859|ATP5J_HUMAN	274217	125918	197681	208305	827263	81385.4	48941.2	68318.8	183672	307288	267644	73629.6	167100	164937	146072	101839	87843.2	109126	73187.5	100068	90445	524836	119725	362317	250513	141085	105865	255964	157584	265464	29902.2	140730	111170	67691.9	168231	220735	172106	380562	105011	151967	9.89148e+06	301323	135306	235980	443217	99915.9	757838	248516
Q13561	sp|Q13561|DCTN2_HUMAN	142385	871444	123444	115894	256363	172535	343249	309375	530176	261500	207924	342156	320715	337072	172113	253630	90932.9	400944	234561	337368	406138	114324	266653	40777.1	560612	436299	588167	240790	406068	107032	275019	226737	298983	290899	386776	245078	292752	849341	267262	97744.3	1.06485e+06	102695	162089	323808	720731	212239	480853	784591
Q9Y251	sp|Q9Y251|HPSE_HUMAN	13636.1	3.27775e+06	2.12892e+06	92866.1	2.58464e+06	152481	240496	212470	398853	192187	526875	152574	364929	489129	127598	138718	317173	387576	194760	340287	563887	36033.8	1.44505e+06	2.4424e+06	4.7695e+06	595299	277683	3.47177e+06	494597	123095	169397	322253	429374	582578	408902	97035	976945	144344	76356.9	409328	127103	56839.3	997378	154819	2.65533e+06	1.2097e+06	185758	1.75353e+06
P09497	sp|P09497|CLCB_HUMAN	138897	21857.8	541427	51907.1	35164.4	134572	59243.5	197403	140347	177399	87993.3	43647.7	40841.8	100937	58836.6	228806	66178.7	163991	611821	543977	73838.8	49794.8	25978.6	27952.9	128853	51741.7	67210.9	553548	59498.1	313282	654281	16865.8	143555	18069.7	54104.1	7490.74	11782.2	242259	58766.2	98508.3	349397	22528.2	205707	307958	78007.6	101569	13856.6	696169
Q04695	sp|Q04695|K1C17_HUMAN	90601.5	81223.7	14314.3	65520.1	85488.2	44482.6	24050.1	49283.8	22633.2	41801.5	46271.1	7693.01	40930.9	42311.3	80077.3	49919	69417.2	18808.8	52789.1	36793	24522.5	69716.3	23530.9	76799.8	16729.6	14597.2	35147	62993.3	11892.4	33967.4	67511.4	43906.3	27426.8	42307.1	41020.4	72049.6	30086.5	39774.8	51535.2	35757.7	113523	5921.74	42091.1	78156.9	98416.4	90225.3	45221.5	27333.7
P30405	sp|P30405|PPIF_HUMAN	190478	230137	289604	692517	92364.8	123426	89498.6	88041.9	382610	189679	193649	87044.5	360266	388663	340132	792204	1.07002e+06	186317	64681.6	224276	246122	51932.4	139767	165912	257878	171751	224566	39037.8	267501	160667	37533.7	229367	16766.6	208864	15657.4	74766.6	308641	351023	1.51757e+06	73051.2	62854	21303.2	40980.7	226887	232622	189347	136804	20259.5
P30486	sp|P30486|1B48_HUMAN	467192	237624	1.65447e+06	58147.9	253729	219026	339336	102809	88689.4	176568	2.39792e+06	121328	320773	743856	225812	163722	55101.8	359376	93362.2	713196	4.70247e+06	1.29002e+06	776164	180848	337962	570059	391621	181894	89389.4	232301	737342	51235.1	90004.8	1.32826e+06	285425	137426	76783.2	224514	54176.4	825209	1.8125e+06	216874	132911	686568	592911	743980	445246	1.60255e+06
P02730	sp|P02730|B3AT_HUMAN	2.47868e+07	1.53211e+07	4.2679e+06	1.7071e+07	7.16442e+06	1.42717e+07	8.28421e+06	4.40734e+07	1.50443e+07	1.07413e+07	1.52232e+07	1.95861e+07	1.31414e+07	1.03202e+07	2.59982e+07	1.97816e+07	7.10953e+06	5.86212e+06	8.2624e+06	1.68963e+07	2.31661e+06	1.47771e+07	2.45715e+07	7.5053e+06	1.30508e+07	5.45944e+06	1.15698e+07	8.32695e+06	7.49881e+06	2.71262e+07	1.9287e+07	5.10734e+06	5.91474e+07	1.49389e+07	1.41269e+07	2.99511e+07	9.752e+06	2.0898e+07	3.5669e+07	1.51269e+07	2.40683e+07	9.26986e+06	1.62089e+07	1.54578e+07	3.39239e+07	3.96304e+07	3.77707e+07	2.74855e+07
P31930	sp|P31930|QCR1_HUMAN	1.00841e+06	535190	595223	105948	376246	114303	131950	581419	188246	371714	225816	193480	204825	110149	172283	94594.9	135463	90399.6	326975	259556	138067	1.39658e+06	927226	981496	454879	131732	190715	352224	286229	701304	170345	148000	181285	210566	132145	281704	233580	90048.4	205434	124740	383404	147802	151264	121086	483624	167201	69054.3	276694
P60985	sp|P60985|KTDAP_HUMAN	108600	19216.9	47491.6	51842.6	48906.8	206406	122661	125375	144751	132868	113020	258122	140859	77430.3	527034	155899	90056.6	161017	143212	124663	50977.2	25525.4	22713.6	82090.9	37838.4	97434.9	130189	277885	54671.7	514521	363919	141060	182332	172118	183375	252202	102551	381637	392867	84883.8	79402.2	45390	83852	42058.9	88093.5	111770	343238	587505
P30508	sp|P30508|1C12_HUMAN	113815	75207.5	181736	316527	195954	53762.8	41072.5	174133	282611	66166.8	101944	339265	104490	78428.2	307881	182249	66605	72782	50817	275798	554308	85172.2	993136	249245	208427	664757	268080	607218	590900	137442	176866	311439	189066	80152	108222	107738	161775	1.42824e+06	375250	153069	147825	95173.5	516147	114111	85119.7	251765	101244	57945.5
Q9Y5S2	sp|Q9Y5S2|MRCKB_HUMAN	270779	173669	307485	204158	231436	250382	141524	227608	94331.2	113067	110790	162914	72768.1	2.55267e+06	180424	127382	162126	66352.9	139852	138956	233733	407445	157200	262846	211257	125740	164806	253746	148833	171537	80492.8	230069	104104	76695	60267.5	241041	124868	230257	104017	102248	674094	130677	308193	90174.5	261278	266556	1.29445e+06	197577
Q96HC4	sp|Q96HC4|PDLI5_HUMAN	253914	89598	103428	87326.5	159340	332363	82016.9	50950.6	69651.1	102871	181080	149921	52087.8	72389.3	250900	92087.4	50922.9	50616.8	43113.8	74390.9	154371	19877.4	131763	139584	140261	109221	187786	96315	89207.4	125046	166147	15279.8	55081.5	60489	52160.1	109843	80225.9	14803.7	9898.86	56379.1	33960.2	50180.6	132966	135738	104099	366356	1.10279e+06	261693
P61626	sp|P61626|LYSC_HUMAN	211278	60184.4	59484.1	33341.3	91966.7	199844	93930.8	150976	175601	185847	94767.3	217293	220884	201608	247473	233815	283081	168143	109446	145219	24994.2	129638	86593.3	103260	44267.8	154317	105549	130024	78595.7	266977	219536	248859	165167	318176	298047	126750	101994	273616	235181	218029	78841.1	32145.7	41038.2	65563.1	177671	143435	234795	291109
P04264	sp|P04264|K2C1_HUMAN	5.26828e+07	1.92008e+08	2.75895e+07	5.18186e+07	6.57996e+07	6.03078e+07	1.07826e+07	1.96533e+07	8.62871e+06	2.11692e+07	4.08452e+06	1.31122e+07	5.85291e+06	9.06352e+06	2.63509e+07	1.24043e+07	1.98269e+07	6.96887e+07	8.77881e+06	3.27176e+07	4.03455e+06	4.65279e+07	1.69745e+07	3.68291e+07	2.77156e+07	2.00098e+07	1.40333e+08	3.18032e+07	6.3894e+06	1.63269e+07	2.50291e+07	6.07048e+06	3.33399e+06	7.31779e+06	8.55419e+06	8.84098e+06	1.47022e+07	5.04197e+07	6.06385e+06	1.4191e+07	2.96755e+07	1.49556e+07	1.83897e+07	2.98846e+07	1.33263e+07	1.70628e+08	5.51992e+06	1.63802e+07
O14974	sp|O14974|MYPT1_HUMAN	394754	93721.4	70690.9	161808	314476	860965	81832.3	327844	538968	59144.7	302399	65850	25831.1	110447	227254	482564	153282	564152	1.25175e+06	940258	68512.6	126606	678709	18764.2	58973.9	127523	60420.7	40468.2	115090	24222.5	921027	73694.3	19186.4	1.40516e+06	1.19458e+06	34697.9	99299.7	456339	83466	383908	360415	103847	15102.4	323146	455897	243518	90636.9	20924.1
P51606	sp|P51606|RENBP_HUMAN	349151	153067	218731	255573	112496	329960	261156	352175	472309	193034	293668	1.04304e+06	309397	394593	378003	347350	495152	428993	480717	497162	187194	354520	204129	202759	107101	435068	1.3266e+06	126558	587688	286372	162288	246149	235917	215399	245141	510568	436232	205286	240304	442187	277614	373575	83791.2	286104	188348	285705	128193	315700
O75882	sp|O75882|ATRN_HUMAN	204547	188643	76643.5	40993.6	131602	195664	146521	232995	114172	76910.4	135989	147313	400401	99958.8	224605	242107	423829	84903.1	100723	75286.7	167867	212087	217352	139335	168755	115385	111990	163182	94011.9	194854	189796	130348	75375.4	61478.7	172930	225201	57322.9	243316	256186	164388	454995	207501	84547.4	273459	288103	277517	377411	272756
Q6PJW8	sp|Q6PJW8|CNST_HUMAN	93126.8	345473	26676.8	172856	353523	42290.4	97358.8	103840	174275	117121	189963	98282.2	201322	178655	75192.9	52295.3	148407	159488	68255.5	161139	197719	186728	72818.2	43951.7	50536.6	131109	133861	53922	136848	48713.5	87074.9	131445	159859	138002	150903	70364.2	180457	58738.5	46647.6	180220	500603	121497	131778	17080.7	324631	60230.4	106463	13903.2
Q15366	sp|Q15366|PCBP2_HUMAN	60729.9	141654	453705	383954	102143	48208	32666	600340	86773.8	21872.4	29562.7	57748.1	32185.3	434309	97194.4	132665	447642	504329	122992	21400.7	441439	122090	107827	114320	117722	37657.6	703191	85387.7	28620	111060	31450.3	75002.6	9431.02	5793.63	55335.3	37673.1	14324.4	157863	483503	381232	220159	32229.1	16856.4	255506	106017	131135	42798.5	1.44059e+06
O75563	sp|O75563|SKAP2_HUMAN	892968	892192	1.2315e+06	668139	1.2541e+06	1.6645e+07	1.38758e+06	1.13168e+06	1.17086e+07	1.73119e+07	1.07259e+07	1.24266e+07	7.61239e+06	1.06098e+06	2.73598e+07	1.78677e+07	1.00082e+06	1.40801e+06	1.63491e+06	1.07951e+06	1.25684e+06	1.94205e+06	1.12809e+07	1.36742e+06	715027	1.2564e+06	818221	606110	1.6056e+06	1.60414e+07	1.31628e+07	2.52749e+07	7.68906e+06	9.89328e+06	1.50272e+06	2.02798e+07	1.00956e+06	725619	914081	702531	855606	912252	828534	1.04094e+06	1.96323e+07	481523	3.68531e+07	2.00802e+07
P11277	sp|P11277|SPTB1_HUMAN	1.18459e+07	6.32282e+06	5.0021e+06	7.99895e+06	1.0086e+07	8.99577e+06	5.79328e+06	1.82078e+07	7.43426e+06	5.41713e+06	4.93309e+06	5.3684e+06	3.95257e+06	5.77252e+06	8.55649e+06	8.16297e+06	4.2084e+06	2.31105e+06	3.84711e+06	4.96752e+06	3.18347e+06	9.08922e+06	1.2294e+07	6.37379e+06	8.8525e+06	3.9143e+06	7.95833e+06	9.08622e+06	4.80807e+06	9.93701e+06	1.03359e+07	5.21943e+06	1.66131e+07	5.64034e+06	6.38925e+06	1.17027e+07	4.52691e+06	8.98552e+06	1.31786e+07	4.5407e+06	1.02297e+07	5.03816e+06	9.60262e+06	1.07128e+07	1.98292e+07	1.67486e+07	1.5792e+07	1.3221e+07
P14543	sp|P14543|NID1_HUMAN	1.25213e+06	661423	2.02144e+06	613585	1.14426e+06	580752	1.11792e+06	1.59195e+06	925100	597608	473898	1.80727e+06	380469	919640	1.75509e+06	330910	1.8334e+06	452014	1.35091e+06	795164	777746	537954	708908	948759	2.7439e+06	797797	1.51534e+06	1.71193e+06	389038	864975	291108	267679	612448	523797	589974	1.47342e+06	664254	1.83562e+06	820981	818169	1.54265e+06	942879	822868	1.16396e+06	1.41489e+06	3.06681e+06	629452	1.24917e+06
Q9UL25	sp|Q9UL25|RAB21_HUMAN	295275	245109	286617	196526	112737	120932	72614	218090	103334	215327	127698	157557	91320.5	83280	145746	254284	171170	142060	149914	107862	54195.6	227582	449640	243752	324413	63057.8	70170.3	202901	104074	476009	91649.1	489406	92069.6	188535	515687	281381	67002.5	110040	164338	117326	1.04804e+07	85958.4	270138	457256	99134.8	197135	842568	479022
Q9BX10	sp|Q9BX10|GTPB2_HUMAN	288370	83025.7	412118	356304	117613	161133	302139	267250	206957	106836	258960	120174	151499	305067	96153.4	164977	135048	235588	275778	159876	452757	101214	116405	117396	87156.7	358777	231459	226630	264444	442504	140617	385126	256835	133404	124507	798787	244514	1.46477e+06	684251	251697	418505	203285	84845.7	347967	130257	1.05116e+06	268203	779488
P80419	sp|P80419|HV322_HUMAN	232148	68589.4	1.99354e+06	236573	161364	25558.5	22770.3	54284	99478.6	37466	86396.9	101426	47596.6	91200.4	351253	117077	34923	25628.4	56817.3	52530.7	66851.8	3.1609e+06	231461	165703	408076	63893.5	118422	53999.8	65058.2	57178.9	300840	140612	60889.1	80866.6	66876.4	111699	56933.2	78338	223072	296552	27391.9	105675	39224.5	43307	95856.1	88414.8	166529	218052
P01781	sp|P01781|HV320_HUMAN	1.55845e+06	2.07514e+06	6.17384e+06	2.35699e+06	2.10355e+06	7.2502e+06	1.06981e+06	1.17556e+06	953726	788314	2.01989e+06	7.89227e+07	1.18229e+06	2.78374e+06	3.88158e+06	2.25935e+06	906682	587075	1.60377e+06	4.845e+06	2.34596e+06	4.61626e+06	4.4802e+06	986005	5.01865e+06	1.0437e+06	907308	2.34421e+06	6.41249e+06	2.05931e+06	1.07875e+06	826452	2.04088e+06	1.06963e+06	1.79776e+06	6.25542e+06	3.42462e+06	3.27088e+06	7.10334e+06	5.9361e+06	181288	6.57448e+06	2.55122e+06	1.47628e+06	3.45997e+06	3.28349e+06	4.04147e+06	2.84433e+06
Q9BZQ8	sp|Q9BZQ8|NIBAN_HUMAN	44363.1	163714	15783.2	124649	35653.2	71376.7	41837.7	88094.6	27833.9	14754.5	100584	31573.4	49875.2	64479.7	34190.5	55402.5	71795.9	45396.8	51846.9	12358.4	60065.4	208909	36899.6	5873.9	80683.5	35958.5	58799	75078.4	41794.7	41257.3	64848.4	23517.6	51339.9	47895.6	25691	43358.7	31649.1	75002.6	149069	25445.6	21808.7	92226.5	19066.6	42712.6	95344.3	163432	93915.9	37051.6
P18669	sp|P18669|PGAM1_HUMAN	122530	400402	471656	80408.3	125138	167594	77616.8	1.00091e+06	57237.8	167800	82011.4	95836.1	54492.4	72003.7	78640.4	147241	75946.5	59125.9	48858.9	194274	246924	313041	99650.1	295365	768544	74463.1	73314.1	755617	88054.2	95019.8	148408	46891.9	115243	90938.5	55387.4	69062.3	51629.3	67709.9	559197	87396	65818.8	411841	420885	112396	126894	196609	102548	45658.4
P01717	sp|P01717|LV403_HUMAN	4.21399e+06	1.45872e+06	7.68292e+06	1.7699e+06	1.75426e+06	565982	594260	1.44702e+06	758418	980299	748861	1.76295e+06	2.42142e+06	1.81361e+06	4.14218e+06	1.92342e+06	959523	1.41413e+06	2.3311e+06	602290	760273	4.55924e+06	3.67902e+06	1.87978e+06	3.70255e+06	1.28313e+06	629939	3.02591e+06	965642	1.44564e+06	2.42578e+06	2.98172e+06	1.16249e+06	1.02493e+06	2.20332e+06	1.52665e+06	1.28428e+06	4.21543e+06	5.8826e+06	1.85108e+06	804168	2.03727e+06	2.62961e+06	1.618e+06	1.44097e+06	2.318e+06	1.50428e+06	2.21537e+06
P00738	sp|P00738|HPT_HUMAN	7.96389e+07	7.7619e+07	3.03475e+07	4.09659e+07	7.91038e+07	2.58458e+08	1.07778e+08	4.96896e+07	7.38243e+07	6.40718e+07	7.30833e+07	3.07294e+07	1.03828e+08	2.62083e+07	8.31586e+07	8.81912e+07	6.00827e+07	5.59732e+07	4.22519e+07	1.27168e+07	4.7045e+07	1.08557e+08	1.90279e+08	7.91803e+07	5.97454e+07	2.19671e+08	6.49696e+07	7.24576e+07	9.56974e+07	2.58521e+08	1.91697e+08	2.47445e+08	1.25228e+07	1.2864e+08	2.17683e+08	1.30706e+08	4.85986e+07	1.67436e+08	3.06382e+07	1.5415e+07	3.43063e+07	5.15368e+07	1.08688e+08	1.61108e+08	2.24731e+08	1.48847e+07	4.39659e+08	3.65173e+08
P02743	sp|P02743|SAMP_HUMAN	2.00418e+07	1.75445e+07	1.94838e+07	1.97204e+07	1.51198e+07	5.29436e+06	4.28503e+06	5.39047e+06	4.5265e+06	4.05331e+06	2.5366e+06	3.04207e+06	7.52667e+06	3.45187e+06	7.04925e+06	5.60965e+06	1.84993e+06	3.28064e+06	2.41187e+06	5.87509e+06	5.35854e+06	5.61472e+07	1.94758e+07	4.12707e+07	2.13977e+07	3.78009e+06	3.95517e+06	5.15919e+06	3.50676e+06	7.51979e+06	6.68637e+06	5.0602e+06	3.67576e+06	8.32493e+06	5.87346e+06	6.92856e+06	3.62372e+06	4.44157e+06	6.82709e+08	2.01304e+06	1.54037e+06	2.20638e+07	2.95715e+07	5.34124e+06	1.40015e+07	7.95109e+06	1.12531e+07	7.35671e+06
P02763	sp|P02763|A1AG1_HUMAN	4.73679e+06	1.11098e+07	3.62714e+06	1.93072e+06	2.8235e+06	3.11509e+07	1.68311e+07	6.19453e+06	1.10653e+07	8.82884e+06	8.08984e+06	6.98426e+06	1.40865e+07	4.18678e+06	2.99909e+07	1.03781e+07	6.70847e+06	7.48475e+06	3.92937e+06	4.46065e+06	1.30818e+06	1.27466e+07	8.67548e+06	7.52279e+06	1.0599e+07	1.61981e+07	7.16386e+06	6.08992e+06	1.98622e+07	4.47357e+07	3.45727e+07	2.92128e+07	7.73105e+06	9.20051e+06	2.14553e+07	1.82837e+07	5.47547e+06	1.64582e+07	6.38977e+06	1.29901e+06	4.07166e+06	3.73909e+06	4.64978e+06	9.26612e+06	1.80475e+07	1.47692e+07	3.88551e+07	3.05367e+07
Q14162	sp|Q14162|SREC_HUMAN	29487	13404.5	38076.8	7298.08	4575.27	20835.7	6180.85	8198.79	8438.82	17965.3	999.766	10380.2	4255.24	2210.64	13121.6	9972.54	7425.77	1828.12	3910.04	4989.9	679.037	17971.1	1139	15859.1	2635.76	2324.53	10276.4	11154.7	3168.03	16379.2	6737.31	10691.8	7555.49	2734.24	6903.69	4417.96	4412.06	5197.25	3602.29	1166.04	3657.26	694.945	12357.7	15504	6939.67	12934.1	48007.2	3873.31
Q15555	sp|Q15555|MARE2_HUMAN	8.3684e+06	1.43383e+06	749578	3.48459e+06	859762	2.79102e+06	954142	656132	2.14394e+06	661007	1.35077e+06	657591	490451	959183	298046	529741	3.43335e+06	851853	436188	1.11963e+06	820629	811949	3.33438e+06	298471	4.07266e+06	1.30067e+06	430247	550866	2.27069e+06	3.20166e+06	3.88836e+06	1.00636e+06	2.02875e+06	738505	654730	5.00393e+06	1.21506e+06	4.53725e+06	4.05636e+06	878762	835019	456299	3.34905e+06	7.6737e+06	296221	472525	2.07266e+06	4.37646e+06
P31946	sp|P31946|1433B_HUMAN	453145	366852	190129	361242	351749	1.0129e+06	1.88181e+06	514212	911813	860194	1.66934e+06	864146	945574	638396	546725	822984	1.20401e+06	1.60004e+06	1.6124e+06	1.42096e+06	1.85918e+06	393410	357346	554442	315857	1.2838e+06	1.14852e+06	1.12819e+06	2.27073e+06	524539	936920	921714	1.48631e+06	871122	716792	585034	1.45181e+06	468657	554265	1.0919e+06	261048	511222	630336	749466	274886	778601	585728	546216
Q9UMX5	sp|Q9UMX5|NENF_HUMAN	22968.4	33978.1	190779	46473.1	124676	1.02437e+06	77954	43914	43793.1	1.18086e+06	70944.7	100838	9432.39	67867.7	35794.4	15403.3	16737.9	11543.2	34237.8	99341	11792	22682.9	34617.5	912343	781003	7892.4	5175.14	39419.1	508596	1.08958e+06	39817.5	10979.6	74708.4	61074.8	52958.4	16323.3	83755.5	885301	19892.8	18591.2	71801.2	8958.26	320718	38648.5	1.34843e+06	13526.8	2.66743e+06	14859.4
Q05655	sp|Q05655|KPCD_HUMAN	33104.2	4500.93	366110	6202.39	48954.8	25987.8	8468.98	44573.6	24041.9	7129.23	20647.9	4306.44	20572.8	34294.4	187232	87910.4	13089.4	8850.38	35936	11023.6	78253.5	23750.1	127064	28106.6	213127	1988.31	7673.26	44766.1	8081.6	11469.7	51585.3	114229	12876.4	36061.5	74502.9	177860	14000.3	86492.4	133910	109169	134118	160179	31544.7	29659.3	10230.4	108256	18811.5	27770.2
P13645	sp|P13645|K1C10_HUMAN	3.01032e+07	3.74433e+07	1.44117e+07	1.99168e+07	2.42578e+07	2.08581e+07	6.43216e+06	7.14522e+06	3.02349e+06	1.48143e+07	2.4134e+06	4.13137e+06	2.22918e+06	5.09348e+06	9.21009e+06	7.46708e+06	5.71433e+06	2.34424e+07	7.97481e+06	1.44756e+07	2.02247e+06	1.68665e+07	1.01928e+07	9.02635e+06	1.39649e+07	6.23433e+06	3.47965e+07	1.44363e+07	3.01526e+06	4.66667e+06	1.59317e+07	4.31235e+06	2.49673e+06	9.68359e+06	6.00483e+06	1.12674e+07	4.24135e+06	1.4954e+07	5.0702e+06	4.04474e+06	9.16273e+06	8.27591e+06	8.19952e+06	2.3992e+07	6.6681e+06	6.02913e+07	6.5901e+06	1.45539e+07
P15924	sp|P15924|DESP_HUMAN	235922	555445	1.07935e+06	87211.2	194105	104310	65600.4	104345	34418.2	147053	50993.4	115786	52291.1	39581.7	88136.3	53611.6	43900.1	113488	25854.6	61483.1	30438.3	110379	208942	164886	219043	64883.3	114199	122414	170216	47140.4	47539.4	183674	113440	83450.8	168809	199216	35362.3	67337.2	90567.2	10361.8	102266	130836	60483.5	125435	128880	229345	85053.4	34204.7
O95782	sp|O95782|AP2A1_HUMAN	61001.3	44702.8	112413	137239	107535	78487.7	77261.8	86511.5	82331.9	277093	101875	93016.1	111217	136502	89507.2	76773.9	108843	96977.5	84268.1	108462	169498	81933.9	112598	67978.7	77789	83989	62998.7	52297.1	69157.4	144199	74300.4	59077.7	151385	107556	91878.3	63284.9	106046	109168	324456	107268	144730	104808	58295.6	60290.4	136089	72570.9	410632	90132.3
P06316	sp|P06316|LV107_HUMAN	52544.4	50325.2	65161.1	41194	26275.1	23313.2	7922.22	40739.9	145895	28382.5	15673.6	58550.7	35279.5	19751.2	63171.6	192092	8549.37	6746.1	45460.4	36545	11799	53273.5	3145.41	15378.9	81139.3	5182.83	68138.5	44051.9	15820	31584.4	6109.21	17401.6	21480.1	60937.2	10033.9	24893.8	39841.9	41125.5	236336	54629.5	8445.72	41210.6	37638	11916.9	23344.4	43579.4	13987	45326.8
P78509	sp|P78509|RELN_HUMAN	389455	333040	1.04292e+06	541218	751035	223764	117226	148319	167240	267572	767379	510088	493163	294818	411794	433805	208273	398276	426111	871057	161815	500501	363724	428493	805449	106666	143254	1.28157e+06	97933.3	308184	374190	169185	1.50211e+06	156641	218327	1.66363e+06	112023	2.16906e+06	2.33641e+06	524479	477011	295222	252960	537281	404915	271268	723064	689966
Q71U36	sp|Q71U36|TBA1A_HUMAN	19572.7	51901.1	3148.28	249800	4549.2	27583.5	103981	98885.2	181578	121483	166151	114140	158466	198482	74757.8	52113.1	155470	221603	87528.2	148320	312430	35799.3	61245	83974.7	37046	120085	169572	21579.1	111587	38368.4	70049.9	64563.1	131331	97027.3	128365	4027.15	137211	79780.8	25518.8	136480	27540.2	145196	69441.8	8019.7	73644.4	13232.3	90104.7	27714.7
Q16543	sp|Q16543|CDC37_HUMAN	82008.8	91851.3	65911.3	136790	17910.8	73520.6	20454.7	169514	43480.6	63309.9	206361	215411	32633.8	14117.6	251942	218265	66526.3	30223.6	22897.7	7772.17	28582.6	75086.3	89579.9	101391	51536.8	43807.5	51869.2	117628	39366	197099	98192.9	39881.3	175456	29141.2	31784.6	180046	46645.8	164298	225831	165171	51327.3	29813.9	90383.1	64177.4	73887.4	273383	143683	171901
Q8TEA8	sp|Q8TEA8|DTD1_HUMAN	10660.3	11985.6	30645	8444.51	4670.46	11702.6	16316.4	14540.4	21689.1	34172.6	27453.7	22644.8	11150.3	18009.5	5991.24	3551.6	17474.8	25309.2	15360.3	30379.1	9994.75	6711.07	8696.17	20068.2	4759.65	26292.2	13713.5	21751.8	34867.3	13779.9	12067.3	30179.1	22100.2	7487.18	11870.9	6917.43	23612.6	2664.26	13555.7	20585.3	13395.9	7060.56	20058	6683.19	2446.24	12489.1	7528.53	5897.93
P26572	sp|P26572|MGAT1_HUMAN	65048.1	93674	141137	149656	114251	97878.8	87062.6	33286.6	45070.2	83369.1	44746.2	41310.6	135048	68405.1	82494	185601	48189.4	117179	134198	108719	127970	290243	149218	180081	47205.5	30947.6	75931	241793	149519	118121	123831	174055	71315.9	175993	470496	415309	113683	154576	259052	51754.1	133399	70312.2	163502	64813	108456	199298	413798	136218
P04275	sp|P04275|VWF_HUMAN	3.2919e+07	1.99265e+07	5.32255e+07	1.02304e+07	2.28515e+07	5.63265e+07	1.91236e+07	6.10033e+06	6.19788e+06	1.22603e+07	4.9168e+06	6.04782e+06	1.08804e+07	1.73659e+07	5.29194e+06	4.11963e+06	1.04617e+07	5.29893e+06	5.43229e+06	4.28964e+06	1.96482e+07	1.13341e+07	1.19879e+07	1.60144e+08	1.4788e+07	6.83037e+06	8.98043e+06	4.41869e+06	4.87702e+06	9.16154e+07	6.20482e+06	5.69511e+06	8.02554e+06	7.79014e+06	5.50734e+06	7.73277e+06	5.14618e+06	6.63813e+06	1.6519e+07	6.74983e+06	8.72937e+06	3.61166e+07	9.47565e+06	6.94339e+06	5.75782e+06	5.31427e+06	6.4263e+06	9.36645e+06
P28288	sp|P28288|ABCD3_HUMAN	29024.1	11596.8	36727.2	27952.9	129188	62995.3	28157.6	24181.5	46504.9	29212.8	39196.5	13207.6	35650.2	35483.5	8914.34	21366.4	48297.1	17064.8	21039.2	32847.1	13326.2	23375.6	30679.7	30390.7	46336.3	36180.8	14052.8	42493.2	21181.4	21195.5	74221.9	20348.5	27719.9	16151.6	7220.35	12714.3	67598.8	19369.2	8139.21	116332	70238.2	17934.1	59522.7	48024.6	69670.4	21341.9	69095.3	33094.6
P54709	sp|P54709|AT1B3_HUMAN	128351	271400	66605.9	127067	146662	135885	127340	80018.7	341534	215661	131407	245310	199651	266908	182748	149718	199903	101279	128628	157828	202224	132985	112888	90352.5	113811	164271	144582	76513.5	155398	33076.8	143769	106480	130041	198277	200397	158549	120024	248125	511934	153364	165922	105371	612611	147949	165653	189716	311320	104653
Q13813	sp|Q13813|SPTN1_HUMAN	175235	229867	33914.7	46339.4	197696	93767.6	39232	61136.9	24273.5	49756.3	61280.3	77170	81299.3	77239.5	62124	89627.9	222196	86487.1	32437.6	108607	60734.3	79995.4	131420	120905	297240	58948.6	100684	110452	63548.2	71907.1	265638	167520	152392	112195	130572	217235	87068.8	116011	106975	113144	499115	72239.7	35454.2	80205.8	136632	268393	319230	84851.4
P09543	sp|P09543|CN37_HUMAN	118285	90398.2	305508	84630.9	99194.1	13972	171981	27856.7	114800	138802	193380	167321	100499	324741	216984	92419.2	139695	83319	840885	115079	228263	2.92157e+06	89179.2	36758.9	55735.2	127707	134344	69905.8	88551.4	482395	496088	84672.5	118260	103923	113935	1.18354e+06	112289	321465	88596.3	112355	1.30428e+06	46874.3	93097.8	243049	167217	151440	144519	788165
P07478	sp|P07478|TRY2_HUMAN	376444	299323	247724	169081	366715	148611	86463	195196	86225.9	205587	198810	319089	242493	167585	324962	216394	154405	22834	341589	168051	45384	42326.2	154747	250682	341611	52041.9	85147.7	335814	105158	251667	304748	199620	20974.1	236366	234487	305280	83704.2	393890	212896	173497	168760	132742	181148	76759	274324	211340	193468	259824
P12318	sp|P12318|FCG2A_HUMAN	55044.1	110208	90725	126909	1.46989e+06	145866	226785	71176.6	106062	85814.3	284886	127697	122998	189242	131591	230478	179324	164376	74576.8	116730	938869	87597.4	140959	360514	27289.3	374520	981582	129101	178982	136863	91619.2	164534	84296.1	236162	168496	368008	246876	49022.4	347990	87917.4	41014.4	91146	49448.4	342900	87529.1	99798.8	36188.9	77025.8
P18428	sp|P18428|LBP_HUMAN	5.6513e+06	5.55468e+06	7.43368e+06	5.13354e+06	8.96197e+06	1.52317e+07	2.59822e+06	3.324e+06	2.57362e+06	5.56559e+06	3.43498e+06	7.20434e+06	1.2019e+07	5.23089e+06	6.96858e+06	7.93373e+06	4.80072e+06	6.19682e+06	7.25433e+06	8.53568e+06	5.04037e+06	1.04469e+07	1.85072e+06	8.02586e+06	6.45465e+06	2.67953e+06	6.1524e+06	4.17399e+06	3.98897e+06	1.49959e+07	8.42368e+06	1.50984e+07	7.52374e+06	2.38026e+07	2.83393e+07	1.49799e+07	5.04276e+06	1.54542e+07	2.06888e+07	4.46754e+06	1.30314e+07	7.21114e+06	6.5032e+06	9.82284e+06	7.58177e+06	3.84304e+06	4.7952e+06	1.09797e+07
Q14554	sp|Q14554|PDIA5_HUMAN	145896	278939	479567	1.01541e+06	458041	80778.5	162370	160268	232161	166050	390461	168154	603230	384595	118217	111291	1.6836e+06	248255	113186	349814	132242	179812	311383	161980	40562.7	206843	96570.3	327390	94564.5	145569	307347	498496	254293	597490	352687	122814	174675	61216.5	196319	325928	650416	120084	69139.9	119878	167099	72380.9	32191	250151
Q9P2R7	sp|Q9P2R7|SUCB1_HUMAN	1.18104e+06	353114	1.95145e+06	421775	798550	550175	379208	466224	365387	351608	1.16927e+06	1.00071e+06	278901	108937	910699	483097	750849	247686	369724	74886.3	270353	1.19324e+06	324450	415791	725055	240689	86847.8	79941.8	456108	390343	633099	839699	360112	201443	382262	930036	260476	541284	1.52354e+06	36745.4	789270	908414	464492	279314	434185	742250	574576	598573
P25815	sp|P25815|S100P_HUMAN	19202.1	23402.7	30783.5	3889.68	20474.8	27394.6	14781.3	27240.5	32541.9	11577.7	14384.5	40574.9	24687.1	18261	3079.78	42354.8	36908.1	11304.1	40917.9	18251.6	3932.01	14008.4	8669.83	15667.1	24275.9	14596.8	16734.5	3760.31	32350.2	27319.9	30635.8	158464	17370.1	62142.5	36076.9	33194.7	9764.76	33696.1	126723	44412.6	44483.9	18532.2	6542.8	18244.2	23504.8	84722.4	10635.8	35292.2
P42892	sp|P42892|ECE1_HUMAN	225771	246289	323349	215048	530211	213305	174910	289045	235519	408256	106603	276681	210912	266548	326966	356403	474387	140829	358972	134984	270420	935778	296919	396613	215860	219052	347418	247873	208612	371450	179898	254088	177976	113848	217533	195388	121572	415384	723194	250565	489437	255295	263021	769702	193978	188372	1.34358e+06	186336
P01613	sp|P01613|KV121_HUMAN	4.70445e+06	2.57918e+06	3.35723e+06	3.02314e+06	4.97951e+06	6.77752e+06	781692	9.6875e+06	637529	1.27821e+06	9.0797e+06	7.48573e+07	1.47071e+06	574364	4.93069e+06	1.27437e+07	7.1213e+06	1.30842e+06	3.7471e+06	2.78582e+06	3.29975e+06	7.38675e+06	2.8256e+06	3.52348e+06	3.03963e+06	1.43331e+06	1.3888e+06	2.36345e+06	1.50667e+06	4.15755e+06	5.94494e+06	2.00815e+06	4.00363e+06	2.14356e+06	3.64295e+06	661022	2.04975e+06	3.1038e+06	1.30617e+07	4.88103e+06	2.1981e+07	3.62132e+06	3.40735e+06	906673	3.16355e+06	1.1259e+06	4.94328e+06	4.43874e+06
Q10567	sp|Q10567|AP1B1_HUMAN	47696.4	66481.8	23881.3	30844.8	16209.3	17293.1	25283.1	32417.3	27608.8	44618.7	131040	48952.1	22466.3	47927.6	20330.7	45153.9	84028.6	29007.4	42428.4	28752.4	10568	30207.6	35350.9	59613.2	51450.7	63013.9	51994.3	43240.4	92356.2	35284.9	10860.9	15106.6	67659.6	94309.7	77533.7	13903.9	33713.7	23825.2	53306.9	74748.7	22577.9	80718.5	28751	22826.2	16683.3	41846.2	41502.1	34112.9
Q92187	sp|Q92187|SIA8D_HUMAN	782614	160962	272239	225280	460905	255251	441054	441264	189653	513574	254307	1.78969e+06	279610	189859	296442	1.4107e+06	340960	228186	873418	270242	142789	145084	179805	356893	1.00408e+06	152639	120165	893720	146256	648116	388002	1.04356e+06	356179	276826	654486	778378	129192	1.31251e+06	1.10736e+06	419544	625983	161063	272597	2.6062e+06	2.63172e+06	524404	362089	322550
P05090	sp|P05090|APOD_HUMAN	4.85394e+07	7.02158e+07	7.57857e+06	3.58493e+07	3.54703e+07	1.77002e+07	1.39689e+07	1.80379e+07	7.84992e+06	1.11632e+07	3.18581e+07	3.6402e+07	1.08698e+07	3.68898e+07	6.62858e+07	2.88219e+07	1.15839e+08	1.63672e+07	1.26546e+07	1.4241e+07	5.38517e+06	2.40027e+07	2.61964e+07	1.84609e+07	4.3062e+07	1.82541e+07	6.1481e+07	5.491e+07	6.49066e+06	3.96695e+07	3.88612e+07	1.96752e+07	1.27709e+07	1.83452e+07	1.31437e+07	4.34975e+07	1.035e+07	1.00203e+07	3.97061e+07	1.39225e+07	6.47894e+06	2.60573e+07	2.5011e+07	5.22817e+07	5.22902e+07	6.51056e+07	1.21106e+07	2.44093e+07
P59666	sp|P59666|DEF3_HUMAN	3.1708e+06	6.62525e+06	4.86356e+06	3.34498e+06	5.13831e+06	9.12079e+06	3.40576e+06	4.66773e+06	1.01505e+07	4.29867e+06	9.95615e+06	5.27964e+06	4.5918e+06	1.40598e+07	1.37646e+07	6.82523e+06	8.3052e+06	4.25024e+06	4.6334e+06	4.81496e+06	4.61165e+06	3.88786e+06	3.47674e+06	3.25547e+06	1.94907e+06	4.09197e+06	4.98205e+06	3.48893e+06	7.16677e+06	6.60479e+06	5.22356e+06	1.41579e+07	6.85993e+06	2.19941e+07	1.10427e+07	5.80741e+06	351650	5.5859e+06	1.2569e+07	1.05605e+07	7.22203e+06	4.94803e+06	4.12137e+06	3.3938e+06	3.79801e+06	8.34277e+06	4.97057e+06	6.54114e+06
P49795	sp|P49795|RGS19_HUMAN	69469.8	48960.4	47864.6	89786.1	90505.3	68493	61242.6	74963.6	76937.3	72678.1	30918.7	105245	70823.9	91025.7	158789	93174.6	120519	81471.9	85220.4	22912.7	30445	40793.9	18798	54399	65403.6	68723.1	60595.7	50893.6	102353	30680.2	44255.9	49473.4	64671.2	15992.9	111093	72732.5	59874	97055.7	194871	115855	52037.1	29087.7	59750	52083.2	105139	86801.2	73848.7	80103.4
P06889	sp|P06889|LV405_HUMAN	99609.3	25767.6	267239	73421.8	67990.2	83824.3	58814.8	45370.3	52626.5	43092.8	4885.82	78185.6	68978.7	37120.5	1.20987e+06	14210.5	21759.6	48887	14410.3	51410.2	25039	99979.1	105650	43330.4	88984.8	56906.4	34383.8	102163	40992.3	108631	15689.6	26511.8	50911.1	36435.2	50188.6	72029.4	27765	140471	124006	46496.7	17123.9	15746.3	91781.5	58617	45201.1	83922.6	110570	78404.9
P05109	sp|P05109|S10A8_HUMAN	3.03041e+06	2.39969e+06	1.42586e+06	1.33285e+06	7.61941e+06	3.86558e+06	1.51161e+06	2.46781e+06	3.20828e+06	2.72672e+06	4.69054e+06	5.34264e+06	2.4958e+06	4.45145e+06	1.05927e+07	8.58442e+06	4.84454e+06	1.36556e+06	3.82524e+06	1.89317e+06	662597	1.27366e+06	2.46721e+06	1.0607e+06	1.46548e+06	2.00953e+06	4.31388e+06	2.80252e+06	3.0853e+06	4.47597e+06	4.77441e+06	6.72582e+06	1.55801e+06	1.71865e+07	8.97536e+06	4.32698e+06	735506	3.07289e+06	1.74278e+07	6.16505e+06	3.29515e+06	1.11888e+06	2.92843e+06	3.95204e+06	4.57852e+06	9.01387e+06	2.45792e+06	4.97367e+06
P13501	sp|P13501|CCL5_HUMAN	24798.7	13471.3	13024.5	22522.1	34956	113299	158729	45800.1	236603	201761	268405	55050.5	194500	302649	72007.1	64641.2	139977	87860.6	153554	183158	112858	18564.7	31347.6	9337.49	45708.3	412333	170845	70577.2	199845	69322.1	285116	156959	166849	153361	154685	130178	526286	105347	65344.7	445495	31317.1	25403.2	30409.7	50412.1	32294.7	82783.2	144510	48367.2
P37840	sp|P37840|SYUA_HUMAN	470661	582056	296998	656567	449609	677592	1.15111e+06	1.25527e+06	1.11236e+06	562966	1.9994e+06	1.24913e+06	1.27824e+06	537634	895651	559242	757049	992615	784725	1.33838e+06	205096	642414	572477	518416	438030	849033	614343	1.08e+06	1.06737e+06	500202	940464	1.41885e+06	1.88738e+06	1.2265e+06	1.30646e+06	962490	798968	598120	922374	1.23689e+06	1.3484e+06	206629	632537	381257	457122	517246	743293	992123
P04433	sp|P04433|KV309_HUMAN	1.6626e+07	3.30886e+06	2.55179e+07	1.00647e+07	7.72689e+06	2.40109e+07	1.56492e+06	6.55062e+06	3.40477e+06	1.82209e+06	6.47276e+07	4.65426e+06	1.74667e+06	1.55459e+07	2.20562e+07	5.02107e+06	5.33126e+06	1.18263e+06	5.32942e+06	7.07759e+06	3.53615e+06	1.53698e+07	4.27324e+06	4.15002e+06	5.17827e+06	1.82695e+06	1.55424e+06	4.5878e+06	1.05611e+07	5.39784e+06	3.08477e+07	2.45848e+06	4.288e+06	4.23973e+06	2.4501e+06	3.18687e+07	3.43611e+06	6.23402e+06	9.44926e+06	2.74343e+07	657270	8.04364e+06	3.89711e+06	6.44657e+06	4.30233e+06	4.34607e+06	6.46546e+06	3.19787e+06
P52597	sp|P52597|HNRPF_HUMAN	160326	45161.8	338990	57137.5	148549	152383	15383.2	71552.2	47998	21757.9	28581	85044.6	21222.5	34550.2	55179.9	26779.6	48379.9	21873.7	16209.7	61446.5	9044.95	44955.7	105784	185039	124604	44676.3	6641.76	141937	32083	71966.5	21122.6	7375.68	28543.3	17658.8	27768.3	23674.5	37370.9	15824.6	18595.9	22625.8	53350.6	49675.1	67001.7	78442.8	190379	42561.4	63792.6	28315.2
P04844	sp|P04844|RPN2_HUMAN	23086.6	138886	96477	173669	26342	50434.8	75049.9	87842.6	107525	95679.6	188620	54135.6	166224	166674	84541.2	80780.1	124952	133163	20264	64545.9	126326	49984.5	74031.5	99978.2	59464	111325	99731.7	24818.5	109119	46525.7	72372.2	93737.9	134397	136817	111005	98914.6	198381	41214.8	184360	89444.7	92444.8	113503	92192.7	46685.7	45248.3	22529.3	82557.9	52296.5
P31323	sp|P31323|KAP3_HUMAN	46033.4	35552.5	18519.1	50127.5	103208	53177.7	51328.1	65474.9	48626.7	78496.8	67887.4	18256.1	73423.2	97126.5	46279.9	79613.2	64048.6	95190.7	48145.8	59014.8	99349.3	25515.5	35980.7	41621.1	28348.2	98045.1	111692	31970.9	73860.8	41135.1	36806.5	104902	41745.4	36490.5	29737.8	35203.1	71113.3	23274.3	36168.1	56618	180402	80430.3	54564.8	60201.5	40526.4	47358.8	162635	40183
Q9UBC2	sp|Q9UBC2|EP15R_HUMAN	57502.8	65700.7	26955.7	24784.8	65287.8	17696.3	30285.2	51837.9	12213.4	16057.2	36950.5	23225.5	43045.1	28506.9	55860.5	51775.2	79909.9	39555.4	61871	19211.7	50198.9	24980.9	25825.3	14220.8	49907.5	11559.4	31640.5	33635.2	21131.3	10853.4	40731.5	55706.9	26149.3	24499	55476.8	56057.5	22780.6	47510.2	141048	19295.5	28325.8	18672	6362.79	35763.3	25038.4	27510.6	50906.5	75099.8
P01860	sp|P01860|IGHG3_HUMAN	5.02591e+07	2.37582e+07	1.84588e+08	1.54133e+07	6.05859e+07	1.60716e+07	8.1718e+06	5.45393e+07	5.25039e+07	1.40378e+08	1.70199e+07	3.25797e+07	7.50332e+06	2.04639e+07	2.71421e+07	3.23505e+07	2.45904e+06	7.40308e+06	3.24265e+07	6.18899e+07	3.43783e+07	1.38995e+08	3.57916e+07	6.37338e+07	4.57729e+07	1.4733e+07	1.40267e+07	2.21595e+07	8.84962e+06	2.06798e+07	1.45122e+07	1.86597e+07	7.02508e+06	1.30236e+07	2.65519e+07	2.06789e+08	1.57996e+07	1.98353e+07	3.0623e+08	1.04129e+08	4.54153e+07	6.05659e+07	3.24566e+07	7.02131e+07	2.37256e+07	5.083e+07	1.78152e+07	1.96407e+07
Q13496	sp|Q13496|MTM1_HUMAN	6380.04	34708.3	3030.7	11194.6	16813.7	18188.1	11029.3	6353.16	18704.4	11090.4	12790.3	17148.7	8938.14	14327.2	1256.99	3619.44	18409	16775.5	15194.1	9560.76	25948.5	3517.06	6929.87	5839.17	14497	13387.7	7233.1	2773.42	15597.4	8260.48	11176.9	12482.5	16208.4	13250	11280.6	9657.32	20760	10367.1	8492.22	18803.6	24300.2	13227.2	15776.3	3300.95	2414.66	3297.52	17893.8	2860.51
P13489	sp|P13489|RINI_HUMAN	1.63435e+06	7.19299e+06	4.91326e+06	1.78669e+06	719940	3.68396e+06	2.08295e+06	542910	1.74944e+06	1.80389e+06	918411	2.77873e+06	2.49877e+06	868890	5.13157e+06	3.85909e+06	677622	1.48112e+06	2.10302e+06	1.45719e+06	981465	6.38218e+06	3.77292e+06	616185	642217	2.38115e+06	2.50171e+06	3.59092e+06	979782	3.79255e+06	2.82152e+06	1.10424e+07	785348	3.87745e+06	4.68316e+06	5.41537e+06	2.04575e+06	3.27241e+06	2.99049e+06	1.22807e+06	1.46121e+07	6.36995e+06	839702	2.13541e+06	6.43603e+06	901039	485654	3.77225e+06
P02751	sp|P02751|FINC_HUMAN	1.0846e+08	1.01257e+08	1.69392e+08	5.64807e+07	3.21084e+08	6.3844e+07	6.19256e+07	1.99496e+07	2.34238e+07	2.29451e+07	8.51876e+06	1.59598e+07	2.88354e+07	9.35784e+06	2.01114e+07	2.68953e+07	1.45314e+07	1.06466e+07	1.54621e+07	1.04374e+07	3.15786e+07	1.21533e+08	9.12988e+07	4.51933e+08	9.31253e+07	2.2373e+07	2.31367e+07	2.03594e+07	7.99124e+06	1.56358e+08	2.15987e+07	2.3458e+07	2.3901e+07	2.52112e+07	4.85339e+07	4.16133e+07	1.30346e+07	2.25563e+07	4.39468e+07	1.01868e+07	2.75788e+07	1.90689e+08	8.39184e+07	6.68367e+07	5.53081e+07	1.47023e+07	2.95583e+07	5.00617e+07
P11177	sp|P11177|ODPB_HUMAN	37292.7	56346.5	49095.3	31626.9	40864.3	60821.1	27606.8	11088.5	52155.1	39615.2	29764.6	55995.4	51420.1	13905.5	50923.1	83261.9	23291.7	36425.3	63929.9	45916.8	50626.8	48564.8	75403.8	68681.6	104670	33559.2	50132.5	31004.2	42493.8	18248.4	28066.7	808087	13926.8	41503.1	92837	80426.6	81698.8	69851.6	12427.4	13083	259520	30884.1	83361.6	90281.8	60936.2	69353.4	77264.2	108837
O75131	sp|O75131|CPNE3_HUMAN	202081	145836	80427.5	406917	94788.2	60609.9	83260.7	50613.3	71798.8	59816.8	63691.8	45294.1	34299.1	75091.3	54270.6	431775	68969.8	51536.1	72239.9	60077.2	165923	38200.2	65960.4	42121.3	100582	69476.3	35908.9	56444.2	92920.8	35266.1	32016.2	60542.6	103713	65780.2	46844.1	213209	69712.5	55479.4	423461	75889.7	95228.9	58021.7	34776.9	60546.5	47714.2	47359.6	113368	98509.4
P30048	sp|P30048|PRDX3_HUMAN	363839	454253	272334	608387	943003	848961	1.08872e+06	862601	1.68771e+06	550056	2.65221e+06	505578	2.19902e+06	1.33222e+06	1.36502e+06	684904	1.13717e+06	818872	916617	1.5309e+06	1.28962e+06	319244	4.01707e+06	1.70219e+06	638700	919733	899859	369058	1.39568e+06	405443	912158	1.0213e+06	1.19045e+06	800278	2.18609e+06	1.00245e+06	1.45114e+06	536553	459262	1.9329e+06	790734	860959	579951	815170	1.0116e+06	267249	777234	240380
P16157	sp|P16157|ANK1_HUMAN	5.83161e+06	4.08983e+06	2.54113e+06	3.58499e+06	2.14763e+06	5.23083e+06	2.13114e+06	9.51855e+06	3.01777e+06	3.29138e+06	2.5463e+06	2.82805e+06	2.40547e+06	3.75145e+06	4.61558e+06	3.57257e+06	2.14637e+06	1.40308e+06	2.00582e+06	3.12287e+06	1.29973e+06	5.06827e+06	6.8545e+06	2.66714e+06	4.68035e+06	2.06727e+06	3.20632e+06	2.95916e+06	2.20125e+06	4.68702e+06	3.44508e+06	2.58566e+06	1.11311e+07	3.10692e+06	3.23012e+06	7.18494e+06	2.31231e+06	5.27525e+06	7.73736e+06	6.05953e+06	4.99977e+06	2.73247e+06	5.87885e+06	3.84115e+06	8.8313e+06	8.09454e+06	7.40923e+06	6.44289e+06
P05534	sp|P05534|1A24_HUMAN	368749	167445	3.82455e+06	694878	2.22637e+06	1.82135e+06	702931	1.62281e+06	370203	381306	729181	155041	869298	155857	312616	3.60741e+06	1.85075e+06	204232	2.28413e+06	600354	3.03365e+06	651468	432244	422438	3.86496e+06	2.24943e+06	425480	401469	1.3469e+06	299558	3.44224e+06	595935	1.22246e+06	3.13572e+06	3.65346e+06	418640	557526	180537	339034	523208	388468	2.40839e+06	1.90983e+06	440731	343910	653818	387226	385894
Q96BS2	sp|Q96BS2|CHP3_HUMAN	143160	107961	57017.2	82833	30714.6	20746.9	45562	48942.4	45044.7	41909	72463	73531.2	71189.1	62918.4	52488.7	211673	6618.52	59114.2	120060	11467.7	113602	252462	19263.8	7257.84	278742	301311	3756.96	41716.7	38980.3	40724.3	267396	96164.9	6134.68	60847.5	79521.1	8245.35	8567.03	33661.3	11335	19029.7	23582.1	54134	14464.1	95425.8	91633.7	56406	78953.3	5873.65
Q15762	sp|Q15762|CD226_HUMAN	80212.9	2.91502e+06	81020	381473	240354	277463	606359	299516	307770	2.81734e+06	612346	356334	423737	401177	207459	337307	390623	434119	433385	324923	913882	145768	234443	2.45186e+06	220565	380207	266934	3.33607e+06	811956	3.20865e+06	3.2948e+06	384996	618228	358557	330453	258869	461986	156326	1.46629e+06	272626	390477	116117	1.50425e+06	703640	272874	129826	416061	192475
P62879	sp|P62879|GBB2_HUMAN	79313.3	85977.9	127297	73507	83144	77204.5	37063.4	53623	36193.8	69625.6	88238.5	72747.4	22749.4	38432.5	236335	78003.3	87893.1	163025	66079.9	30858	79191.7	152725	51293	85309.8	212741	52081.2	70233	312742	72257.1	45403.5	131158	71006	43988.7	33131	34246.9	114579	36729.3	171448	60153.3	65074.8	236239	32331.4	78525.6	27040.1	337420	119327	267904	51728.3
P50453	sp|P50453|SPB9_HUMAN	283304	187553	285219	177905	209101	164202	175598	115189	125567	250747	158685	88694.3	205369	274974	114952	314452	215427	160271	123147	158666	417384	96403.4	92441.1	189672	266530	213562	122905	163876	195847	130435	126614	114530	157465	124830	191272	45529.7	195718	179364	118301	160813	1.70487e+06	297678	178962	214448	309431	104150	379602	120784
Q13609	sp|Q13609|DNSL3_HUMAN	64186.6	30584.8	22067.3	39255.4	10712.3	6894.14	14854.4	57115.5	13916.7	10153.9	16716.4	20896.9	21794.4	38144.9	130538	10101.4	17505.1	6813.46	48040	36162.5	14647.9	20600.3	76344	26393.3	115158	16802.7	49963.8	78533.1	6652.06	46802.8	35408.8	9124.71	18227.6	7859.1	20586.9	12989.4	8958.15	26577.9	8626.18	19030.4	280135	50295.8	31239.2	45922.9	188265	138653	18771.1	17123.9
P0CG05	sp|P0CG05|LAC2_HUMAN	567332	200876	586211	306181	204526	140696	128231	190068	301839	96248.5	79183.8	442718	113220	158266	319317	297884	89931.3	87701.3	137391	158453	134145	237976	297432	198082	238897	246291	96848	362949	167459	226677	204128	162047	296502	75791.1	171653	266754	185556	232021	885432	177804	81631.5	249775	295556	424613	149437	296932	114632	387433
Q4KMQ2	sp|Q4KMQ2|ANO6_HUMAN	276560	229853	292754	133619	214170	210700	351556	167416	188770	273482	1.45507e+06	292564	178698	245293	329098	219197	315519	220245	141947	148805	487177	138046	163215	209539	687262	285571	199820	193205	186228	161333	139132	231380	205117	124916	141768	68240	208558	87459.4	165541	172463	195343	204192	127914	411932	190695	279309	229111	451641
Q86YZ3	sp|Q86YZ3|HORN_HUMAN	159458	97146.7	73632.3	45274.8	105004	67771.6	29576.4	84429.7	23658.7	10332.5	10258.5	21533.9	18549.3	41997.1	14288.9	224685	15231.9	30620	25019.4	37553.2	18046.4	115883	13814.5	67427.1	20694.5	153865	83929.7	40512	102272	22887	15527.2	12007.5	25325.4	28646.7	19817.6	7065.61	20161.3	102251	19419.4	115833	74419.9	36680.8	32956	180519	32757	148135	26225.1	431122
P35527	sp|P35527|K1C9_HUMAN	1.11124e+07	5.66842e+07	5.7157e+06	8.25628e+06	1.03329e+07	7.45296e+06	3.9667e+06	6.09911e+06	1.4348e+06	1.85833e+06	1.40244e+06	3.66391e+06	2.61009e+06	1.73573e+06	4.38783e+06	1.40087e+06	2.87898e+06	1.66765e+07	1.78116e+06	4.04557e+06	867411	8.2115e+06	3.7026e+06	6.58458e+06	4.4624e+06	2.5354e+06	5.20355e+07	5.41647e+06	1.28605e+06	2.99987e+06	3.86203e+06	1.34153e+06	1.13029e+06	1.7265e+06	2.15092e+06	2.67995e+06	4.66658e+06	8.7319e+06	1.9756e+06	2.86101e+06	5.26438e+06	2.77749e+06	3.48292e+06	7.48157e+06	2.72555e+06	3.51061e+07	1.5353e+06	3.40369e+06
P06737	sp|P06737|PYGL_HUMAN	419972	664984	607564	229727	322872	115970	90912	70551.8	104073	111968	20587.4	111954	94324.4	53779.8	107354	148991	962429	66912	88351.1	102009	33133.6	307798	268948	227362	527995	50600.7	536385	176743	54803.1	228770	85293.9	191351	90919.5	97087	32860.5	312366	57286.8	125582	88414.7	103578	272207	31257.5	232702	205502	504802	264892	374051	208256
P02788	sp|P02788|TRFL_HUMAN	934885	586364	761462	643392	1.40493e+06	991604	362361	831098	916724	578639	656577	689749	539645	1.6018e+06	1.11298e+06	1.36233e+06	1.65439e+06	331636	642617	332233	222367	1.18573e+06	553479	836246	678883	408237	1.46892e+06	1.02276e+06	680858	962070	994511	1.00454e+06	708999	2.49533e+06	963768	1.13142e+06	380540	1.11364e+06	2.00646e+06	1.51654e+06	2.10933e+06	411106	687805	502417	540465	1.09884e+06	944243	921453
Q15758	sp|Q15758|AAAT_HUMAN	76578.7	151078	56291.3	64731.3	129150	124731	34355.6	47656.8	54000.1	32853.5	73252.6	83613.2	105229	32267.2	69352.5	43313.5	119631	41565.2	41217	38443	37777.6	154396	157115	165593	246589	183072	97364.2	63180.9	42136	60210.9	60124.9	70353.4	67639.5	55712.8	93900.9	71809.6	49152.2	73975.6	358649	46152	280256	104555	53411.1	16139.2	79597.3	295036	61696.6	64758.3
Q9UDY2	sp|Q9UDY2|ZO2_HUMAN	32046.9	25547.4	64833.7	39207.1	61653.6	132808	74620.3	67090.3	110462	7634.4	88969.7	19793.9	231026	37111.5	484309	31221.4	42137.1	110184	15018.4	132604	41191.9	93325.2	49400.3	34233.7	317529	111896	46930.1	13312.5	65163.6	111809	705291	597623	63240.3	148530	158857	36612.4	91638.3	11385.9	39760.1	60475.5	118701	7391.19	39011.7	38615.7	12890.5	549091	58012.5	13392.3
P14314	sp|P14314|GLU2B_HUMAN	278677	909887	250588	457341	52518.4	125483	92324.1	124488	168195	130249	167392	632791	144138	204121	60820.9	35071.7	87518.7	104288	75357.6	111823	38647.7	111770	455455	187578	1.47927e+06	155318	80361.5	260026	134456	505039	86838.2	102474	156574	107973	115775	479856	186917	175966	167980	136626	1.79628e+06	291884	55820.2	481283	510214	702000	371570	127100
P04206	sp|P04206|KV307_HUMAN	425863	409290	830853	380212	520438	472645	120245	128428	511735	237138	201662	247168	214537	449913	742231	81042.8	1.14715e+06	46818.3	154291	6.79498e+06	111024	744894	327459	166601	473566	166099	352218	291777	60368.7	452972	250679	140586	261527	353064	368676	277023	130684	244103	290818	1.1071e+06	902388	297081	298022	559809	862383	398549	73810.4	210551
P16452	sp|P16452|EPB42_HUMAN	1.68318e+06	1.01875e+06	773976	1.10958e+06	1.18391e+06	1.24002e+06	956928	2.48849e+06	726803	521359	764087	1.03227e+06	635765	583821	918631	1.17456e+06	449773	388492	571022	810872	347043	1.59916e+06	1.44579e+06	664353	1.47833e+06	407325	887666	1.09351e+06	656617	1.7549e+06	822139	633102	2.52559e+06	912704	849934	1.52127e+06	479205	2.0487e+06	1.99111e+06	509569	985997	720970	1.37459e+06	1.13905e+06	1.88366e+06	2.69189e+06	1.7142e+06	1.99518e+06
Q14761	sp|Q14761|PTCA_HUMAN	227159	220078	190430	113887	233785	406532	337831	230806	178617	225253	122611	101783	350588	123222	262027	515349	820142	225824	134899	289290	12571.9	630978	199306	184425	126022	68373.6	178712	98910.7	65011.3	145184	164086	229926	263150	569004	104831	681075	227877	241228	438961	197590	1.08693e+06	1.15378e+06	1.03021e+06	500302	471533	244975	270855	118968
Q5SQ64	sp|Q5SQ64|LY66F_HUMAN	1.18505e+07	395251	8.80438e+06	1.35345e+06	1.12682e+06	720886	1.7187e+06	841113	952841	816993	1.55161e+06	764053	1.11062e+06	1.09703e+06	1.78109e+07	1.11503e+06	821276	1.28345e+06	1.73364e+06	1.34837e+06	2.01772e+06	421441	1.10772e+06	506797	938158	1.11435e+06	865770	2.79223e+07	1.60177e+06	1.49031e+06	570628	1.19322e+06	1.33929e+06	829680	902037	553909	1.21722e+06	497900	1.26658e+06	1.18925e+06	1.07495e+07	818801	562398	883051	1.86179e+07	1.10348e+07	2.40411e+07	1.42677e+07
Q9UL46	sp|Q9UL46|PSME2_HUMAN	22739.4	5015.69	32806.2	22843.7	6448.45	11576.4	10142.2	6437.58	14712.5	10942	26487.6	34963.7	16419.4	23810.4	15556.4	9999.25	19500.9	15127.8	13632.7	18673.2	32148.1	5452.14	34094.6	7983.56	43699.9	19064.4	18024.9	3600.66	16166	10048.8	11823.8	5110.5	24476.9	12763.9	28019.5	73926.4	17051.3	63498.6	75892.1	27148.3	8767.68	13680	2740.57	4713.86	18074.7	16658.5	27176.7	1578.84
P53004	sp|P53004|BIEA_HUMAN	45430.3	261706	38153.5	213028	21280	74494.7	105914	83284.4	75579.6	92537.8	105401	123511	37626.7	150680	70699.8	122379	70817.2	89874.6	99492	102682	192813	79727.7	132485	93782.9	69358.2	112074	51427.5	14686	119558	15261.7	20731.1	45977.1	87784.5	82007.3	47308.4	55628.3	79045	34437.2	17170.4	123176	503980	99192.7	14407.6	67994.5	38975.7	179210	19497.6	45379.8
P52306	sp|P52306|GDS1_HUMAN	132495	74023.6	148903	110620	134561	86115.4	138963	66881.5	66572.7	117222	112879	80987.8	43988.2	87438	55288.5	106123	60921.1	190229	91578.8	76670.5	220638	142019	116197	57290.7	218786	117418	84757.3	239640	129465	62989.1	49942.1	69192.7	58150.1	96224.6	46792.1	54260.3	108226	105604	56066.3	87500	121830	140377	72765.8	118104	41770.3	50488.5	70373.8	41871.7
P40925	sp|P40925|MDHC_HUMAN	927355	718328	604376	855890	457051	326479	1.22229e+06	286008	944167	327287	392610	362923	188320	1.15172e+06	188665	445915	895041	319161	1.2078e+06	1.33681e+06	1.45275e+06	462544	220800	515421	788931	1.02827e+06	610715	267145	1.28773e+06	289184	196048	806525	1.06224e+06	230825	914374	289695	1.25918e+06	408774	237150	342455	552835	206969	145845	547510	448253	261959	243510	241534
Q9NP72	sp|Q9NP72|RAB18_HUMAN	255667	105232	155763	194696	124359	129342	174984	132064	153227	154314	226164	93912.8	190530	206369	175512	179139	177733	193896	113833	192617	267335	258210	78910.8	78222.1	156257	224212	123748	185182	171523	3.09028e+06	114334	231025	274455	359352	306561	224589	287705	1.45041e+06	243998	189069	1.33164e+06	258400	247952	225516	209957	161890	149670	264804
P30041	sp|P30041|PRDX6_HUMAN	1.30146e+06	1.43301e+06	797563	3.08352e+06	1.70031e+06	2.38996e+06	7.96268e+06	4.72607e+06	2.89555e+06	2.35376e+06	8.78999e+06	4.77099e+06	1.9068e+06	1.0317e+07	1.42528e+06	7.607e+06	5.24771e+06	5.44889e+06	3.25972e+06	6.2998e+06	1.18916e+07	2.2736e+06	1.90172e+06	1.17045e+06	1.82669e+06	3.35981e+06	4.23969e+06	1.25171e+06	8.28844e+06	1.57334e+06	1.84736e+06	3.52359e+06	6.26632e+06	2.75502e+06	2.65141e+06	1.1992e+06	6.67102e+06	1.48578e+06	1.45387e+06	6.37253e+06	2.39713e+06	2.4928e+06	2.32625e+06	5.52574e+06	1.21499e+06	981719	2.67876e+06	911051
O00187	sp|O00187|MASP2_HUMAN	3.35736e+06	2.45767e+06	5.16632e+06	2.91117e+06	2.21001e+06	548014	805951	2.20324e+06	667126	2.56984e+06	773777	4.74127e+06	1.73566e+06	550198	6.65299e+06	2.69344e+06	1.8126e+06	862496	2.3294e+06	1.08776e+06	467844	1.41513e+06	1.07513e+06	1.72874e+06	1.85691e+06	578669	1.14852e+06	6.29764e+06	1.10479e+06	1.39085e+06	3.11967e+06	1.64428e+06	676918	2.22429e+06	2.00073e+06	6.67647e+06	1.44066e+06	4.45297e+06	2.91899e+06	2.52862e+06	6.94092e+06	752163	2.73838e+06	893933	1.93714e+06	1.75236e+06	1.025e+06	1.53482e+06
Q96RT1	sp|Q96RT1|LAP2_HUMAN	6683.57	33234.2	22808.1	144265	41225.7	86120.4	136123	50886.8	61924.9	62184.7	115523	89265.4	73190.9	92992	66398.5	81375	4263.27	112544	111277	85282.9	334523	17278	71660.8	54516.9	60112.1	83852.8	70291.3	24347.2	98370.7	36341.4	46668.2	80254.9	103027	91236.9	81555.2	47745.3	80209.4	56955.6	46700.8	75693.2	86250	79453.5	70738	39793.9	69411	39952.7	62270.2	30014.2
P06702	sp|P06702|S10A9_HUMAN	1.38065e+06	694537	548423	299696	1.28772e+06	2.15168e+06	723449	1.40665e+06	2.44973e+06	1.86681e+06	2.59597e+06	3.60634e+06	1.17057e+06	1.95545e+06	6.23135e+06	4.08874e+06	2.90079e+06	607506	1.74507e+06	1.04894e+06	340199	364855	786722	496174	405330	1.18033e+06	789589	1.2439e+06	1.65623e+06	2.16744e+06	2.34455e+06	3.19251e+06	1.01012e+06	1.01645e+07	4.06737e+06	1.60375e+06	711048	2.12855e+06	1.16802e+07	4.39981e+06	1.51644e+06	500805	474957	565164	601533	5.09647e+06	1.518e+06	2.89128e+06
P53621	sp|P53621|COPA_HUMAN	123676	117414	280200	144950	141503	108064	65854	85338.6	111039	100407	125214	89966.5	100012	158835	47840.6	91386.6	98427.7	110683	95404.9	140988	194603	171724	116137	92485	262216	159793	114588	200667	107295	113730	179917	174771	43396.4	89475.9	80998	110698	99905.9	97208.2	79331	88860.5	369226	82354.9	71211.1	116646	257916	96938.7	108020	105633
P02655	sp|P02655|APOC2_HUMAN	1.85287e+07	1.38896e+08	1.15551e+07	2.84387e+07	1.8852e+07	5.23784e+06	1.44768e+07	2.74564e+07	8.99114e+06	2.53604e+07	5.79533e+07	5.10845e+07	3.10265e+07	2.15272e+07	4.99819e+07	3.90343e+07	1.25765e+08	2.85469e+07	3.88519e+07	1.33201e+07	3.33396e+06	2.05292e+07	6.88076e+07	1.92905e+07	1.26601e+08	1.30687e+07	1.23601e+08	3.23015e+07	2.3015e+07	1.65933e+07	4.59779e+07	9.33082e+06	3.68105e+06	3.15843e+06	5.17841e+06	6.28603e+07	5.76732e+06	5.79873e+07	5.56095e+06	1.291e+07	1.54851e+07	2.75173e+07	3.94981e+07	6.28131e+07	6.4625e+07	1.10575e+08	2.02465e+07	1.01873e+07
P18065	sp|P18065|IBP2_HUMAN	265352	112880	472592	250356	247123	238685	102400	78029.5	144926	208749	93848.6	183741	356846	104137	107128	76875.9	213722	146123	374456	470099	67757.2	176871	193135	213738	159154	167135	150263	253165	86327.8	684974	209204	987747	139096	772784	237306	278281	111149	232551	261446	220255	525391	138046	177736	236154	250264	361812	200849	1.55313e+06
P09622	sp|P09622|DLDH_HUMAN	14896.4	20166.1	36556.1	16755.8	47579	21872.8	97934.3	14976.1	24780	19713.7	34119.7	41455.5	36142.1	36076.6	23741.8	67780.7	32809.6	55815.5	18027.5	31571.1	35129.8	33548.4	39055.1	31287	40194	36199.6	98340.5	62039.2	27955.3	60551.9	26188.4	15074.8	69852.9	24714.6	21539.9	13831.4	42215.4	81173.3	9204.63	34337.6	54070.8	22719	112394	11012.8	8903.28	45355.5	20024.5	13700.8
P23458	sp|P23458|JAK1_HUMAN	148905	68579.5	51955.1	67721.9	70873.4	228018	11948.5	17506.1	57489.6	56544.5	54652.2	49203.2	92855.8	15620.3	119270	103891	14713.9	32690.8	99916.3	13824.6	59337.1	60710.3	44369	111276	121008	91399.9	101185	144424	163025	40434	133878	154439	53936.7	118608	122843	159948	31963	139261	15111.2	33965	255372	69335.8	325290	169810	121933	116015	385149	307165
Q8WWA0	sp|Q8WWA0|ITLN1_HUMAN	97539.1	93875.1	215883	96204.6	129284	43068.5	18395.7	62590.5	30936.5	167898	112881	397642	10305.7	129585	59971.3	24023.5	263050	26337.4	249753	168231	20136.6	118966	120747	418376	446036	19875	701857	47306.9	234852	461160	182981	65139.1	23744.9	45872.7	414096	201049	21756.1	118176	228669	190762	85306.5	101759	142361	131842	47897.2	136091	64005.1	91132
Q9Y696	sp|Q9Y696|CLIC4_HUMAN	109071	199069	166972	77854.1	50931.8	67589.6	95211.5	171956	58836.7	73847.3	76166.3	62778.2	96628.2	59906.5	243268	56096.2	67924.1	92111.6	80976.4	97122.1	125819	51983.6	44819	60981.5	245150	202331	71434.8	422119	97664.6	70687.7	56458.7	131286	56426.1	64086.9	78902.6	55164.7	81643.7	100337	50935	64525.3	126898	67251.1	72472.3	135160	27303	131209	54128.4	57299.1
P23219	sp|P23219|PGH1_HUMAN	319639	201761	469159	338710	924629	185614	258363	373974	302402	185672	151430	104646	370623	244357	136947	414358	282784	205504	153843	169153	191562	270786	185842	182834	528678	477868	263405	365205	199770	128737	432463	263391	354303	99662.2	83910.1	80999.4	478840	91786.4	452231	195639	282117	373220	169785	264922	508889	142332	931883	622031
Q13103	sp|Q13103|SPP24_HUMAN	854825	822657	4.54546e+06	485627	3.38998e+06	1.57004e+06	1.14797e+06	1.07777e+06	2.02195e+06	1.19275e+06	1.09878e+06	771968	2.87197e+06	446796	2.78595e+06	2.12698e+06	999683	2.09199e+06	4.33614e+06	5.01e+06	507546	2.15584e+06	921830	1.68728e+06	1.27608e+06	2.51826e+06	785120	3.37775e+06	646947	1.15621e+06	3.07078e+06	8.69316e+06	2.59925e+06	1.39318e+07	4.94497e+06	4.43667e+06	1.24321e+06	946164	1.13341e+07	1.4211e+06	3.18681e+06	791178	1.2776e+06	1.07773e+06	1.03175e+06	567329	1.13153e+06	3.06824e+06
P30086	sp|P30086|PEBP1_HUMAN	268042	213985	229478	77953.1	247067	318839	231028	263640	198254	174814	308574	194009	106767	250877	380447	350484	251415	148001	245733	243335	83541.4	112446	175699	151482	754294	148357	140370	510485	251505	156933	125224	183603	197377	141397	201717	303313	237296	300798	124230	260251	251547	119370	454108	274248	216103	216355	255223	711656
P07996	sp|P07996|TSP1_HUMAN	1.23988e+07	1.65162e+07	9.49223e+06	7.74314e+07	1.47089e+07	2.68391e+07	9.59233e+07	3.46022e+07	9.53844e+07	5.71588e+07	1.15216e+08	1.26333e+08	1.61768e+08	1.32473e+08	1.19507e+08	1.67473e+07	5.30228e+07	8.73366e+07	3.27774e+07	9.82386e+07	1.01193e+08	2.16041e+07	4.54463e+07	1.29218e+07	2.71725e+07	1.36911e+08	7.43506e+07	2.42233e+07	5.4114e+07	1.72803e+07	2.50826e+07	4.93594e+07	7.03963e+07	7.7066e+07	5.83299e+07	1.79842e+07	1.4009e+08	3.05329e+08	2.45204e+08	1.57491e+08	1.58531e+07	5.50864e+07	3.71919e+07	3.34431e+07	2.13944e+07	1.63013e+07	2.96921e+07	1.75686e+07
Q9ULL4	sp|Q9ULL4|PLXB3_HUMAN	29313.8	144331	337874	26559.3	222961	36300.1	45353.5	18283.4	13329.7	4765.78	57835.9	42109	45127	31843.2	29155.8	8389.7	33385.7	52030.9	50054.3	46331	94316.2	33398.4	15005.8	32577.9	56480.9	33474	26932.3	14642.6	30673.6	149266	44782.8	32902.9	27940.8	42251.3	2111.77	30198.9	31003.2	9853.12	27277.8	34430	369702	33306.1	13851.9	8702.97	160250	26761.2	24948.6	108662
P55010	sp|P55010|IF5_HUMAN	31621.3	43884.9	40189.7	21346.7	18685.6	90090.5	20674.9	20379.2	17914.2	28062.6	220983	25587.2	18724	51544	66644	15665.2	24175.6	11524.3	42050.9	4509.71	8589.78	18768	10815	9448.87	33969.1	7504.85	13878.6	27434.3	56344.1	106614	63072.4	8577.09	19025.2	12917.6	34190.7	49025.9	20724.2	704822	23595.4	4335.1	13379.4	112250	10700.1	17300.2	6004.29	10547.9	45634.8	14186.7
P08185	sp|P08185|CBG_HUMAN	1.15065e+06	1.43324e+06	1.0234e+06	468828	1.05296e+06	587241	755419	646354	570275	157479	371235	633204	1.52381e+06	811090	2.52121e+06	752783	244502	423019	330034	303122	798159	1.315e+06	849364	790298	1.21376e+06	496716	558514	845522	567516	776046	1.74468e+06	1.32251e+06	3.70614e+06	745429	1.18376e+06	1.39085e+06	297997	741505	318670	382315	427889	616510	895855	1.36124e+06	1.45142e+06	919541	2.32427e+06	1.29991e+06
P30273	sp|P30273|FCERG_HUMAN	659066	1.40126e+06	842717	3.76644e+06	930076	3.35179e+06	2.68552e+06	2.79856e+06	3.18315e+06	446275	4.95375e+06	1.85927e+06	2.08871e+06	2.57703e+06	728008	3.72282e+06	3.07893e+06	3.50982e+06	4.04888e+06	1.69784e+06	6.451e+06	1.37762e+06	1.71959e+06	1.66806e+06	1.05869e+06	3.72834e+06	1.70389e+06	1.23927e+06	3.32077e+06	1.225e+06	2.95403e+06	1.10605e+06	2.40207e+06	1.80031e+06	1.89062e+06	2.20222e+06	2.99686e+06	2.08209e+06	1.80121e+06	2.90782e+06	1.02291e+06	2.16694e+06	1.37526e+06	4.00972e+06	2.51306e+06	4.88424e+06	329081	801354
P01610	sp|P01610|KV118_HUMAN	3.33365e+06	663899	938334	190824	96850.4	445687	42291.2	386567	256594	1.02509e+06	190634	912081	242526	149484	313173	118981	416608	145300	309749	698018	146583	1.31143e+06	1.09465e+06	418982	57184.3	466050	248775	299317	7.29928e+06	866420	97799.2	1.01369e+06	293447	187810	326096	359229	443070	367437	1.02746e+06	3.79431e+07	421180	720191	782105	732818	234228	782733	1.63294e+06	553780
P10646	sp|P10646|TFPI1_HUMAN	431194	165436	394358	264265	512443	358102	529158	240187	482926	269709	597620	797883	1.35472e+06	826613	691662	429892	417462	395617	303421	383808	100294	481252	730427	773219	514191	422202	660401	730215	223512	617401	1.58589e+06	743006	407181	563372	953688	2.20575e+06	599555	1.87994e+06	560373	515505	683313	672377	512252	518349	309496	1.35523e+06	668764	968287
P0DJI9	sp|P0DJI9|SAA2_HUMAN	803089	5.31585e+06	717907	324302	1.25447e+06	1.7871e+07	288851	259481	514155	625475	2.40554e+06	1.1167e+06	3.23272e+06	229195	1.15277e+06	515388	8.95679e+06	805419	759034	706516	294400	1.73378e+06	809223	828882	2.33105e+06	522793	4.00046e+06	454477	7.03202e+06	3.54921e+07	784394	9.02762e+06	326580	930582	9.51442e+06	2.05059e+06	443038	3.60443e+06	2.13702e+06	662539	81801	64615.3	171954	1.47888e+06	1.83813e+06	1.23378e+06	458420	1.28445e+06
P01609	sp|P01609|KV117_HUMAN	279342	67772.9	600705	143438	388170	177599	68246.9	77464.5	119181	30059.7	54080.3	260263	66243	63357.7	122772	136768	50828.4	65547.3	56124.9	47536	122061	312700	190067	151345	145975	135387	127596	128574	119166	300751	237977	174033	94317.8	81424.4	503898	118478	56900.6	107402	197053	101656	13864.9	188042	267953	101673	171477	163830	244226	329444
O60749	sp|O60749|SNX2_HUMAN	173594	286739	28183.6	271796	148967	94282.3	113737	20786.2	82663.3	76176.8	80620.6	80168.1	52503.8	108428	159365	136456	200417	101375	68464.3	75475.2	206751	149814	113968	123252	266305	170359	97737.5	572529	170301	277504	88562.4	541603	108153	76794.6	55525.4	59356.4	16620.8	22071	182185	71175.3	330805	181678	92043.5	33158	78883.3	262447	36303.3	94735.9
Q99426	sp|Q99426|TBCB_HUMAN	1.57114e+06	220758	1.04214e+06	546692	525924	532367	280540	325275	294362	274647	568846	787409	146599	371858	522408	399277	109849	85853.5	143605	63050.2	147209	984036	69854.6	407381	395079	155721	217916	791198	386302	317829	641912	238227	316108	150058	318502	787481	245017	281177	226955	1.31203e+06	199789	179010	325240	330308	81506.5	115155	538658	539448
P49327	sp|P49327|FAS_HUMAN	122164	881908	269584	191643	215403	191518	358098	135458	530175	193453	207797	79479.5	158384	183126	147911	272555	130963	293116	218022	384143	488707	831241	1.00902e+06	359594	153290	146977	148809	257597	157956	337769	61158.5	126995	470544	442653	179484	1.43232e+06	154782	226464	464314	225284	336917	140706	430108	128866	265337	258437	213770	269958
P01743	sp|P01743|HV102_HUMAN	214392	55635	188923	97756.5	84616.1	53926.5	21630.6	125527	44428.6	77265.9	18008.7	179299	63702.4	87370	169385	60883.6	19666.9	60392.7	82486.9	36808	45011.1	431988	83353.6	63814	113772	21730.2	15122.9	142334	47509.1	152686	44670.4	86264.5	63677.4	66795.9	83555.9	153604	23030.2	90537.4	139197	408198	135210	141762	167492	184989	100906	101661	169481	109007
P08779	sp|P08779|K1C16_HUMAN	530590	3.25834e+06	472490	267804	493924	662075	193254	769948	136586	733556	199326	219616	154913	163689	253200	278081	488327	638152	161468	243318	426192	378463	294746	340174	295759	339951	293311	250639	163277	267239	158817	283223	293246	129136	121347	266948	213655	663984	284828	206020	489879	175456	185929	426329	439183	2.22742e+06	116948	495506
Q9Y315	sp|Q9Y315|DEOC_HUMAN	179710	277125	673224	209616	1.37643e+06	248641	129978	465860	122336	173277	165621	321761	156049	351063	241991	218790	153373	142677	180124	215348	164389	60941.8	158037	235040	274504	183907	188900	311758	128863	298367	176794	125155	456075	547987	148713	254196	258252	313715	946983	183283	444331	170263	144264	57894.5	339801	426705	102787	217382
P11586	sp|P11586|C1TC_HUMAN	149233	284321	151690	201577	355383	78182.9	66579.2	108571	68511.9	90179.9	137544	56423.5	117873	91451	77900.2	100353	166361	95080	109072	95924.1	116991	100932	274131	33590.4	388173	74873.4	528786	62068.7	100969	88460.5	52507.6	188885	39681.5	41984.3	39367	96621.3	78907.7	61873.5	118134	93433.5	465360	157075	171068	234928	250331	172716	190386	60921.4
Q96CN7	sp|Q96CN7|ISOC1_HUMAN	62881.3	81836.9	76016.1	96862.7	42745.1	94405.7	21917.9	125089	141843	158368	1.33756e+06	18664.5	33187.9	131790	76297	118905	92909.6	133744	11164.5	70148	197401	39937.2	1.59514e+06	57102.6	52031.2	152364	121991	48849.7	191520	40580.5	33455.9	1.70089e+06	107320	84275.9	32250.4	49129.2	227694	15457.6	32133	173711	43029.6	84615.3	85601.4	92145.4	61142	29399.1	51618.7	14894.8
P61981	sp|P61981|1433G_HUMAN	391797	315668	677151	608096	1.24048e+06	1.00318e+06	1.80665e+06	780946	1.44486e+06	853391	1.43175e+06	637334	897911	2.72472e+06	496506	336580	787364	1.49944e+06	1.2618e+06	1.40465e+06	2.2918e+06	657721	564880	893288	496481	1.65438e+06	868078	356564	2.04916e+06	697535	636163	1.17367e+06	1.45596e+06	1.09482e+06	1.11434e+06	520527	1.77526e+06	294324	914565	1.55747e+06	523161	692539	334999	959293	580944	587500	589723	348239
P83593	sp|P83593|KV405_HUMAN	855705	191340	855245	479772	289026	133364	440167	177435	115147	112804	149341	2.71701e+06	139884	131392	488801	733642	285781	164325	1.2863e+06	1.05356e+06	143318	595431	181575	4174.28	395311	156774	151298	319868	87250.8	437046	155469	130506	324406	160978	180721	312575	206702	358780	1.27499e+06	1.1049e+06	357024	303491	14357.9	1.0777e+06	556611	256803	358199	269125
P02042	sp|P02042|HBD_HUMAN	2.65833e+06	2.85638e+06	1.30641e+06	9.34463e+06	3.50352e+06	1.28268e+06	4.3778e+06	9.60253e+06	3.25429e+06	2.83654e+06	1.76889e+07	1.04415e+07	4.44421e+06	5.68969e+06	1.32338e+07	7.45429e+06	5.56844e+06	4.39229e+06	1.72554e+06	2.88986e+06	448190	855857	1.82402e+06	533743	687697	1.77068e+06	3.32886e+06	8.0098e+06	4.94665e+06	2.05186e+06	2.22864e+06	2.32193e+06	1.32526e+07	7.885e+06	9.99272e+06	1.26917e+07	1.03534e+06	3.88872e+06	7.48377e+06	7.53569e+06	2.37926e+06	855755	1.61157e+06	1.2785e+06	1.08666e+06	1.03746e+07	8.19191e+06	7.36084e+06
Q92496	sp|Q92496|FHR4_HUMAN	342140	1.60893e+06	278415	321746	181148	162601	510506	272477	228917	151748	376534	159881	319606	214959	261607	307486	1.70161e+06	233495	359024	127487	196130	621453	403748	406921	825014	170289	531481	556669	143911	165185	693288	233408	120312	177773	280480	604593	109886	544019	286957	91360.4	153834	497088	449109	433715	1.16352e+06	740023	406169	369997
P02649	sp|P02649|APOE_HUMAN	8.35969e+08	1.64525e+09	4.38102e+08	3.51351e+08	7.39519e+08	3.0867e+08	2.88593e+08	3.8862e+08	2.33039e+08	1.28281e+08	7.03902e+08	1.3724e+09	2.31222e+08	1.22457e+09	6.34125e+08	7.80816e+08	2.17449e+09	2.2914e+08	3.82852e+08	1.75144e+08	5.84279e+07	5.65452e+08	4.75398e+08	4.58717e+08	1.16072e+09	1.05306e+08	1.72637e+09	3.90005e+08	3.89311e+08	2.36435e+08	6.68167e+08	1.83334e+08	1.68235e+08	1.0955e+08	1.56168e+08	9.2531e+08	1.0595e+08	7.64271e+08	5.42455e+08	5.48681e+08	2.01526e+08	3.67289e+08	7.27621e+08	8.68432e+08	9.28737e+08	9.4413e+08	1.92797e+08	2.89552e+08
Q7L591	sp|Q7L591|DOK3_HUMAN	154713	133932	83665.7	143077	218260	145066	126770	88120.4	272816	189363	169706	110749	139143	126976	47473	159919	128538	226026	288039	352497	387401	117774	221624	97664.4	91995.6	261294	194500	48130.8	143473	116808	86048.1	236638	130487	212351	107599	261244	151273	101666	63614.8	132157	91100.1	206997	135508	208396	165661	104349	104617	73832.2
Q15257	sp|Q15257|PTPA_HUMAN	28584.9	16922.7	44030.3	53818.5	49123	45855.8	120121	30341.5	61234.4	16141	116970	21038.1	14479.5	12815.7	75634.5	76590.4	51167.8	95923	84571.5	83854.3	194872	102674	45689.3	72317	50929.9	88652.9	41521.8	53753.4	87844.1	6366.57	8410.29	8290.47	47387.1	85934.5	28588.1	76068.4	101530	46946.6	20440.9	107589	222361	83896.7	63583.4	58761	52421.1	80818.4	39620.3	23639.4
P04156	sp|P04156|PRIO_HUMAN	13341.4	46286.4	34628.6	61911.9	38573.9	43903.7	88119.5	71089.9	71411.6	47521.7	68428.3	81636.6	77964.7	68613.9	33550.3	48411.6	60640.7	91907.8	74772.7	65223.4	44168.1	23292.6	26651.3	28520.3	32916.6	38112.3	45374.6	6198.61	131961	56929.3	74619	101176	106443	74489.1	77684.1	42235.6	80343.7	48708	192233	87944.7	34454.3	30670.6	36749.5	87121.7	42496.9	90435.8	70871.5	65582.8
Q9BX67	sp|Q9BX67|JAM3_HUMAN	167602	28353.7	51447.2	93935.3	48171.2	62759.6	61970.7	54069.2	96471.7	77877.4	104248	35847.9	36218.3	153940	45231.9	100822	44242.6	82443.8	36719.8	88581.4	151684	46188	49591.3	40987.1	66043.9	30107.6	44403.1	59417.6	93037	39653.6	92096.4	83004.6	106461	95585.1	76166.3	107279	94759.4	131200	193338	101328	38235.5	128127	11059.7	98622.3	79277.2	49703.7	106488	63293.6
P0C0L4	sp|P0C0L4|CO4A_HUMAN	4.72189e+06	1.06131e+07	5.65689e+06	3.81938e+06	1.32992e+06	634462	4.96119e+06	820964	471057	1.73265e+06	1.14564e+06	931639	776794	718913	3.6198e+06	4.36223e+06	347625	170690	241355	549317	2.66476e+06	1.33893e+07	7.93385e+06	1.70188e+07	4.10372e+06	3.08143e+06	3.02474e+06	871905	739719	309348	848296	778780	512671	435793	3.30333e+06	1.49251e+06	508543	1.79663e+06	891177	499548	600688	7.00289e+06	4.10435e+06	3.0044e+06	3.51565e+06	1.90793e+06	1.00317e+07	650864
P54920	sp|P54920|SNAA_HUMAN	641620	3.845e+06	2.89768e+06	439032	1.62551e+06	654572	878946	611314	783694	2.00836e+06	880444	859258	2.24551e+06	602566	601153	2.90912e+06	622399	787346	3.97473e+06	2.4137e+06	790037	2.13067e+06	678369	403744	1.2779e+06	947596	532036	1.92665e+06	794508	581492	406013	1.95419e+06	1.82367e+06	2.24848e+06	512446	528010	1.68431e+06	376767	488511	597419	568671	598252	2.51285e+06	1.1374e+06	785814	3.91793e+06	527611	4.3104e+06
Q9UHB6	sp|Q9UHB6|LIMA1_HUMAN	74225.1	19589.3	190683	20166.8	223548	49383.1	13637.3	23124.7	13783.8	133723	27486.1	81222.6	15911.3	40049.4	47110	57971.4	244685	18706	9316.13	111250	31406.4	34462.4	50446.7	67611	14212.8	27173.8	10760.8	37664.5	70144.4	52357.3	21311.8	38809.9	7197.84	59772.3	73966	26241.9	16450.9	35261.3	12105.3	10858.9	180437	13954.9	27281.2	21656.5	61652.1	40086.7	93343.5	21753.4
Q13790	sp|Q13790|APOF_HUMAN	22403.6	247807	207361	229629	624975	297310	119960	197446	170362	134452	187954	273737	118006	163257	323292	374888	122936	131829	338894	301737	58006.8	254873	170905	192016	137285	88929.6	318270	341129	61829.5	365774	470740	332409	124423	345410	223313	368777	102153	292172	184977	383190	441041	124213	200155	272766	500253	245567	300896	381048
P49721	sp|P49721|PSB2_HUMAN	26955	2066.5	15958.4	60102	37202.7	97315.3	166739	143444	164465	148844	208066	99670.7	117260	182903	126630	104969	2698.98	182439	128985	212139	265074	59488.6	48033.7	43621.8	71781.8	174829	156716	59736.4	164760	119276	119594	112902	204406	1.42816e+06	229276	94673.8	235048	150662	243708	149038	111889	86196.5	30815.1	38937.4	29977	100362	157326	82806.9
Q16698	sp|Q16698|DECR_HUMAN	124721	58178.4	64071.7	96875.1	32534.5	42617.9	151166	76111.6	198819	122088	157441	113747	118846	239460	22129.7	59208.3	194729	153789	26057.8	120813	101801	53005.4	52589.2	32844.9	36259	84273.8	88576.2	153437	57792.3	30368.7	33585.2	112592	116051	141095	133818	59902.7	184050	71467.8	43639.3	154875	926409	40784.6	67384.8	108484	101519	65890.3	80555.5	147590
P11169	sp|P11169|GTR3_HUMAN	890840	1.3882e+06	337532	4.21655e+06	784864	3.85566e+06	4.8185e+06	2.21559e+06	3.51997e+06	2.70061e+06	4.09728e+06	2.14565e+06	5.14753e+06	4.34259e+06	1.09036e+06	2.36865e+06	3.23995e+06	4.05223e+06	1.743e+06	3.42824e+06	8.44643e+06	747322	1.9635e+06	1.02828e+06	761667	5.54469e+06	2.22227e+06	494921	4.62557e+06	966037	1.55343e+06	3.34999e+06	5.2956e+06	4.36873e+06	3.06386e+06	1.01262e+06	5.92399e+06	1.35359e+06	1.83686e+06	5.66964e+06	2.3893e+06	2.46002e+06	1.80538e+06	1.77622e+06	1.30802e+06	684414	1.76875e+06	755644
P01031	sp|P01031|CO5_HUMAN	4.23602e+07	2.60664e+07	4.81829e+07	2.41559e+07	1.96507e+07	1.32117e+07	8.55861e+06	3.20185e+06	7.17417e+06	5.63581e+06	6.41537e+06	2.49247e+07	6.20385e+06	3.35465e+06	2.51615e+07	1.21529e+07	1.67072e+07	3.68133e+06	1.17455e+07	9.11254e+06	7.37357e+06	4.87794e+07	3.93411e+07	3.68491e+07	4.18583e+07	3.48195e+06	3.51767e+06	2.6889e+07	8.69263e+06	5.63738e+06	1.31591e+07	8.982e+06	1.792e+06	9.39149e+06	7.26381e+06	2.63754e+07	1.26343e+07	1.83944e+07	2.43219e+07	1.98631e+07	1.14062e+07	3.44098e+07	2.77875e+07	1.20239e+07	2.06759e+07	1.18641e+07	1.11209e+07	7.6536e+06
P14780	sp|P14780|MMP9_HUMAN	85272.6	45249	3.44986e+06	289055	125558	527461	37874.3	40292.4	69135.7	109642	40085.2	26367.8	93420.1	134962	157146	41941.8	244833	23692.7	186957	63112.5	98133	126271	832569	139489	149281	175125	1.81167e+06	231529	133988	75121.5	67425.7	103264	57662.4	236624	70367	751053	139396	52069.3	152333	53326.5	622227	267744	99587.9	560444	1.76668e+06	307781	67831.8	89228.4
P19652	sp|P19652|A1AG2_HUMAN	3.45377e+06	2.21558e+06	1.66931e+06	1.55344e+06	1.49057e+06	2.71271e+06	2.71517e+06	2.78891e+06	1.87577e+06	2.03668e+06	2.22057e+06	3.46544e+06	3.18089e+06	484959	1.00159e+07	3.52849e+06	2.00539e+06	2.17151e+06	2.57888e+06	1.34753e+06	458238	4.20236e+06	2.64376e+06	2.92201e+06	3.35645e+06	2.73242e+06	3.15179e+06	3.16493e+06	3.83246e+06	4.04118e+06	1.22452e+07	3.81736e+06	3.12228e+06	1.8416e+06	5.75237e+06	8.09833e+06	1.97746e+06	3.7923e+06	1.53348e+06	859254	1.53593e+06	1.62786e+06	2.03958e+06	1.79862e+06	6.96625e+06	4.36847e+06	1.12746e+07	6.05641e+06
P25786	sp|P25786|PSA1_HUMAN	50896.3	330845	28254	79514.2	171249	62023.5	71288.6	90989.9	52310.1	37485.2	67434.8	290992	36701.5	29487.4	51124.2	35160.8	43658.1	83158.8	42367	27412.3	77697.5	100895	31085.5	154038	103569	55812.2	73861.1	115254	59549.2	66534.5	44264.9	30565.3	62661.8	261740	48955.8	60513.5	79290.5	23409.6	86452.2	93438.8	341118	42909	31420.8	472429	28839.1	73612.2	135964	32795.1
Q9HBI1	sp|Q9HBI1|PARVB_HUMAN	813536	1.06946e+06	409823	640591	395540	321332	788928	649459	1.00143e+06	364422	1.63445e+06	947177	771985	603434	577664	929797	1.29009e+06	777469	827573	951737	1.43565e+06	324973	1.06896e+06	264028	878145	599184	866723	1.00609e+06	1.21008e+06	200705	258212	350086	458302	625175	856171	211981	1.03835e+06	636275	269921	860515	457180	1.07247e+06	425264	671915	279338	494348	292226	352335
P04070	sp|P04070|PROC_HUMAN	213931	169459	314687	101348	228919	242903	285088	158552	108781	331404	90657.8	174291	427560	185591	456054	297874	242950	269055	622949	503685	70002.7	131711	152701	209021	196101	56642.3	277641	400120	82350.2	209620	318691	360189	177051	1.00296e+06	623364	636655	159672	239125	424375	85940.2	512705	104740	172177	273698	234742	199474	323704	381394
Q01082	sp|Q01082|SPTB2_HUMAN	646672	880840	775615	908014	692939	701344	416654	774881	683327	1.135e+06	2.00166e+06	1.30785e+06	773225	454086	944571	681189	1.00559e+06	757302	1.44999e+06	813152	544091	699359	633966	635591	637330	627690	535692	920377	641493	1.39146e+06	640219	980136	395752	910602	665968	1.13566e+06	287460	770728	644842	407762	2.63147e+06	799250	858627	1.25057e+06	946331	1.22772e+06	2.11007e+06	1.23318e+06
P21291	sp|P21291|CSRP1_HUMAN	1.08172e+06	924217	852865	539244	719793	682104	904833	476354	699514	579259	746893	489168	411537	920184	268685	474289	699388	640720	797957	684917	1.0984e+06	1.04791e+06	535399	366604	694369	957588	548562	946264	996233	644142	434863	443174	638794	485645	614565	909058	816674	440432	488976	698525	585165	525439	718321	809225	376009	614271	957335	986887
P28838	sp|P28838|AMPL_HUMAN	6998.82	14812.3	16550.5	6825.08	21626.1	6762.5	3281.22	4888.7	4813.18	4394.17	9699.01	6837.26	3740.14	7683.42	4455.89	4536.77	9707.85	3202.84	3228.06	2270.36	22714.2	10180.5	22080.6	996.271	23326	3322.45	5484	15708.4	2756.85	13358.4	2215.42	9106.7	3954.7	5123.73	3286.77	1436.11	6197.69	3620.05	1338	7739.82	3302.17	3844.73	8309.75	2089.9	13650.1	5611.22	23494.8	8740.85
P35542	sp|P35542|SAA4_HUMAN	5.61574e+07	2.97737e+08	2.94479e+07	3.14751e+07	2.71182e+07	3.87995e+07	1.50073e+07	2.03211e+07	1.16055e+07	8.89793e+06	5.31818e+07	5.41557e+07	2.43065e+07	6.09498e+07	6.58645e+06	2.3475e+07	2.09224e+08	1.6994e+07	2.44698e+07	7.51322e+06	1.06795e+07	1.21925e+08	4.58172e+07	4.97792e+07	1.40196e+08	1.30813e+07	8.13067e+07	1.45644e+07	4.79743e+07	1.53928e+07	3.79636e+07	1.17552e+07	5.08851e+06	8.58868e+06	1.2985e+07	5.62026e+07	5.05805e+06	3.45179e+07	1.62626e+07	9.59358e+06	1.9043e+07	4.64603e+07	5.69748e+07	5.74356e+07	1.07417e+08	1.0499e+08	4.09663e+06	1.58307e+07
P20339	sp|P20339|RAB5A_HUMAN	491691	206392	75282.2	44449.2	130525	188708	89830.8	78592.1	74508.7	108488	100414	73906.1	363926	69194.6	74043.9	244165	108092	169453	310283	71083.7	57843.7	155358	24862.5	81917.3	329991	75460.8	72278.1	240778	160104	316376	57078.3	243370	115912	46232.8	45171.1	223293	76015.1	95636.6	410014	86163.6	92755.5	105420	70085.6	324819	49366.1	92435.5	44651.3	683710
P61978	sp|P61978|HNRPK_HUMAN	218382	161411	404126	107519	110303	398790	116017	86917.2	68644.8	85723	68162.6	63815.7	111563	105599	66881	77241.9	115055	131434	95707	91272.3	119446	155776	138269	202458	188182	117252	143313	95311	129849	124209	116459	232973	67703	61119.5	22977.9	55016.4	72050.9	169551	43797.1	111615	683496	60437.2	226267	96897	51867.3	164247	206230	168417
P06727	sp|P06727|APOA4_HUMAN	1.69993e+08	1.61665e+08	1.3488e+08	7.39198e+07	8.33054e+07	9.47215e+07	5.39214e+07	9.57712e+07	7.13446e+07	1.04899e+08	1.32641e+08	2.55928e+08	8.81093e+07	6.08381e+07	4.66501e+08	2.71734e+08	1.2237e+08	2.10809e+08	1.6336e+08	2.21946e+08	1.51829e+07	6.34537e+07	1.21737e+08	3.50282e+08	2.07701e+08	2.31229e+08	1.22924e+08	3.32434e+08	4.99998e+07	6.09794e+08	3.05394e+08	9.08759e+07	1.98395e+08	2.71449e+08	2.12381e+08	4.56205e+08	1.6529e+08	1.69213e+08	3.94298e+08	1.10285e+08	5.11998e+07	9.92283e+07	1.03441e+08	2.19817e+08	2.31795e+08	1.15445e+08	1.42985e+08	1.37892e+09
P40939	sp|P40939|ECHA_HUMAN	2.2637e+06	1.64926e+06	1.38023e+06	1.70671e+06	1.36071e+06	865558	654309	795732	624566	881047	764207	657736	1.72802e+06	3.60553e+06	626881	398952	649266	594381	557764	720793	1.80761e+06	2.60035e+06	1.9786e+06	2.33553e+06	1.38249e+06	1.70558e+06	575240	821174	476362	251252	993631	420822	576745	507466	962582	359239	723167	3.33584e+06	593428	627625	987077	1.46142e+06	2.33766e+06	1.14102e+06	1.5234e+06	994741	1.01083e+06	858185
Q9NXH8	sp|Q9NXH8|TOR4A_HUMAN	88108.7	91324.4	43453.7	206877	223073	96350.8	60697.1	38810.2	114265	31907.5	47628.7	76143.2	36953.8	40421.7	22750.1	47870.1	43213.2	46561.7	46078.3	59087.1	143588	52563.9	211169	13472.3	37000	52176.4	113923	42183.4	115920	60245.1	65988.6	150310	35049.7	17081.5	31160.8	99805.7	49074.5	52214	85692.2	56923	220166	91491.2	74315.4	68680.8	80259.4	313154	98621	200367
P80723	sp|P80723|BASP1_HUMAN	94064.2	220399	449242	96529.2	179577	874075	372094	429383	577668	308620	443476	814760	437371	446319	1.17057e+06	724088	971478	370071	530827	247792	71872.7	200604	198744	137397	148341	312886	390076	180868	460884	705302	897191	460044	301181	1.24666e+06	1.37374e+06	438742	170362	416039	2.39744e+06	642951	1.53494e+06	104946	123797	573169	199973	1.38754e+06	161129	910145
P08133	sp|P08133|ANXA6_HUMAN	497162	747090	462503	390628	558281	390473	326288	307963	283729	371451	237277	637750	305178	1.0116e+06	579858	784041	369514	232624	354926	329420	691405	472584	278749	385645	362816	287976	250216	369011	298255	466733	370512	257660	325715	364408	408704	389285	236683	1.4006e+06	592442	384468	560707	446118	412028	436777	662074	687076	1.31613e+06	397858
Q8IZ83	sp|Q8IZ83|A16A1_HUMAN	256551	286754	205149	408630	1.08615e+06	205730	223627	484751	195244	97083.4	239828	291321	272705	740929	222242	201747	268580	211420	195326	241668	384190	450712	239670	169209	313892	242700	300925	272993	170380	260611	282085	179743	562649	558565	202535	217656	196299	185377	847262	228786	223811	170045	440883	65814.5	280242	398975	136201	274701
Q08380	sp|Q08380|LG3BP_HUMAN	4.8068e+06	7.45812e+06	6.98613e+06	3.91911e+07	2.06248e+06	1.26925e+07	1.46e+06	2.71664e+06	6.80307e+06	1.02571e+07	1.82299e+06	7.73321e+07	1.14415e+07	3.78661e+06	6.93087e+07	8.80406e+06	2.76255e+07	1.39377e+06	3.38865e+07	2.27358e+07	1.66982e+06	5.72574e+06	9.16276e+06	3.2778e+06	1.19827e+07	2.10099e+07	2.42342e+06	4.30231e+06	1.95342e+06	1.44085e+07	2.11935e+07	6.06765e+06	6.44686e+06	3.25066e+06	3.27148e+06	4.33936e+06	4.22234e+06	2.49552e+07	9.31266e+06	2.37358e+07	2.44669e+06	2.75756e+06	2.89226e+06	2.21202e+07	2.54904e+06	5.80778e+06	1.16641e+07	5.79878e+06
P62258	sp|P62258|1433E_HUMAN	1.06565e+06	1.32195e+06	1.5144e+06	1.21178e+06	996694	2.94507e+06	4.68616e+06	2.85241e+06	3.15466e+06	2.38635e+06	4.33246e+06	2.79626e+06	2.65323e+06	2.90188e+06	1.8092e+06	3.74358e+06	2.98738e+06	3.87307e+06	3.8552e+06	2.42347e+06	6.2355e+06	1.05235e+06	2.91738e+06	1.56861e+06	3.10968e+06	3.41027e+06	2.60037e+06	3.1175e+06	5.7717e+06	2.98707e+06	2.97444e+06	2.11752e+06	2.48616e+06	2.24753e+06	2.29159e+06	1.75592e+06	3.82917e+06	2.24393e+06	1.09888e+06	3.29961e+06	2.75465e+06	1.36449e+06	2.45139e+06	2.17576e+06	1.3734e+06	2.23817e+06	1.23113e+06	1.63254e+06
P07951	sp|P07951|TPM2_HUMAN	259738	340535	255144	141788	303585	752976	226360	278098	1.51835e+06	303844	622643	537175	281124	251611	422806	301614	966116	444898	295262	353300	102547	651203	214787	109557	360870	335984	381807	474069	457073	177964	264858	289246	1.28316e+06	109393	371891	262900	427515	287744	162561	447609	600748	155643	240549	182257	253791	347273	203782	188705
Q9BUN1	sp|Q9BUN1|MENT_HUMAN	27810.9	14825.4	207869	10840.9	106083	41350	28809.9	1457.97	104425	6505.1	63107.7	220273	49401.4	6700.21	14459.7	16878.2	68079.5	14042.2	54538.1	65178.2	28655.6	209196	238800	2871.03	263109	12337.1	2020.7	134072	35318.6	188551	16157.3	19087.8	76369.8	26924.1	28891.3	21647.7	27446	60621.6	63155	7381.98	30215.1	15310	113604	69057.5	51432.7	86350.9	544316	436727
P01834	sp|P01834|IGKC_HUMAN	1.71837e+08	2.28427e+07	1.4934e+08	5.79657e+07	4.43337e+07	4.54829e+07	2.19359e+07	2.11037e+07	2.94413e+07	2.66269e+07	4.96184e+07	1.04961e+08	1.23464e+07	2.57799e+07	7.80567e+07	5.05418e+07	5.09782e+07	9.39894e+06	2.40146e+07	2.11848e+07	2.27763e+07	7.73967e+07	5.48827e+07	3.19046e+07	5.11058e+07	1.53388e+07	1.44482e+07	4.27241e+07	2.42238e+07	2.67572e+07	4.12648e+07	1.98663e+07	2.26116e+07	1.72381e+07	3.68478e+07	8.83239e+07	1.85245e+07	2.55756e+07	9.0245e+07	8.39133e+07	7.166e+06	7.50902e+07	5.68366e+07	4.70166e+07	3.74117e+07	6.1697e+07	2.44583e+07	3.35328e+07
P06858	sp|P06858|LIPL_HUMAN	652381	410728	584931	347553	1.36636e+06	546276	269662	258125	281883	251323	229332	211855	836096	489011	697688	466449	195008	496714	724388	625791	301173	719487	713190	1.28424e+06	600701	714518	474838	1.25843e+06	155280	448350	555192	177034	420965	1.41518e+06	225250	424786	188152	754787	711159	341041	470054	573336	942228	585303	472664	334518	619360	1.02452e+06
Q13094	sp|Q13094|LCP2_HUMAN	23588.4	1842.9	9444.67	10127.3	7172.04	2121.01	3802.38	7403.9	5962.12	6117.72	10313	20804.5	1276.18	12485.2	10018.8	2376.85	9519.64	8630.07	3136.63	10577.5	5649.36	19371.4	20310.6	4080.44	25503.5	7433.65	13231.1	15570.3	6332.87	3518.29	12286.6	1298.22	9246.74	5418.79	4518.33	2532.36	6297.68	5130.54	2206.88	8983.26	10211.3	36838.5	3055.5	3304.74	3826.16	40857.9	12205.2	8038.94
Q13442	sp|Q13442|HAP28_HUMAN	191794	150495	343771	7952.97	223076	29439.5	27120.9	47679.6	203207	99076.8	51256	26183.9	21321.9	58176.6	94459.6	48230.1	103274	58817.7	20240.9	37789.2	67283.7	18776.1	40926.6	120055	244514	51883.5	29302.3	35628.4	16950.5	54815.8	14661.3	33350.6	46745.6	20674.3	17012	39742.6	38527.5	24115.5	562163	39219.8	389693	14288.4	243526	143797	165283	32443.1	48686.2	71011.2
P00751	sp|P00751|CFAB_HUMAN	1.82467e+07	2.20802e+07	2.67994e+07	1.14761e+07	1.82707e+07	1.39495e+07	1.18776e+07	6.92758e+06	8.38662e+06	8.46033e+06	6.78253e+06	8.12312e+06	7.56766e+06	6.43867e+08	1.82125e+07	1.39088e+07	5.55894e+06	6.37291e+06	6.87638e+06	4.3663e+06	1.34962e+07	3.3324e+07	1.68117e+07	1.67645e+07	2.12852e+07	1.07314e+07	9.44101e+06	1.51433e+07	1.14619e+07	2.16171e+07	1.61472e+07	1.65757e+07	8.56128e+06	9.10706e+06	2.07106e+07	1.549e+07	4.67527e+06	1.1128e+07	6.38177e+06	2.94402e+06	5.36795e+06	2.36629e+07	2.38011e+07	7.24919e+06	2.12251e+07	1.67891e+07	2.62476e+07	1.8238e+07
O00592	sp|O00592|PODXL_HUMAN	67121	139980	20507.5	47063.5	78457.3	16043.1	18450.8	53418.5	116419	86478.4	87253.3	73851.8	142967	25020.8	369160	26064	37882.7	17316.2	181600	130667	29597.4	57626	15551.2	218470	170034	70735.9	70954.7	172218	110249	176270	150189	35331.8	75925.3	84758	97560.1	406337	68662.5	220654	28598.6	70553.7	132431	37233.7	77164.5	191727	34693.1	209264	127600	324669
P36980	sp|P36980|FHR2_HUMAN	168624	262530	317418	39278.3	166799	381714	473028	179173	364201	193898	94604.5	122864	413744	91232.4	199982	244943	172935	319720	255773	197693	90196.1	275335	250823	181043	203765	190972	258877	386744	130546	258657	466229	530347	129417	310538	546710	429367	82880	370081	333862	76455.8	459342	214301	128519	146905	234131	405894	599044	555413
P49747	sp|P49747|COMP_HUMAN	18213.8	2288.58	62968.5	20741	21856.6	27965.1	5336	24286.5	8436.7	16185	1521.04	20429.9	9145.38	7959.04	14317.9	20750.4	21832.6	14049.8	18409.1	61580.3	702.975	8036.61	7502.27	12944.4	33026.3	6597.51	7577.78	114130	9929.55	23759.8	38564.1	5327.21	8872.8	7212.74	9324.87	18733.9	17922.8	101862	4392.97	9425.21	12312.5	17271.3	7298.28	9532.46	13391.6	26854.5	11115.8	36716.6
Q2M3D2	sp|Q2M3D2|EX3L2_HUMAN	12462	108572	254432	185950	80844.7	64030.4	98338.6	29080.6	90094.4	29217.1	88980.5	88114.8	37035.3	26710.8	143228	127282	12225.7	61955.4	126991	127622	55701.5	241029	41084.1	90164.6	41089.1	97007.8	19996.7	137193	39278.7	77224.9	96994.6	158323	46065.7	40805.8	20544.9	149827	40119.3	47819.2	101156	14186.3	106460	137355	62849.6	53942.4	160123	219575	83389.8	66062.3
Q9UJC5	sp|Q9UJC5|SH3L2_HUMAN	24877.1	54533.4	53685.1	11264.8	463501	149698	6931.34	276731	28186.6	21803.2	41613.9	17326.2	235811	12623.9	52788.4	128468	11594.4	23833.5	14446.4	310287	10925.7	1.61183e+06	55763.4	608217	509077	47529.1	234206	502938	250211	75346.3	346124	3.77013e+06	377318	636387	759387	33841.9	421151	28546.3	9734.04	35001.4	54024.8	949247	491249	34085.8	608385	64735.5	179223	12805.1
Q14764	sp|Q14764|MVP_HUMAN	184035	222078	32018.1	46597.4	303719	27431.8	30828.1	6554.35	85644.5	25544.5	34153.4	37100.6	48395.9	26079	86313.3	69513.2	57235.8	10487.3	106226	45173.2	63161.3	107390	41119.5	51040.4	256938	16063.5	35739.5	590497	18117.4	4063.37	36779.6	61116.7	26367.3	49885.3	44018	17207.6	31541.2	89341.7	32541.9	61521.5	51352.7	872499	574919	40321.5	249558	117060	121538	41092
P17174	sp|P17174|AATC_HUMAN	269145	517885	74341.7	74182.2	406595	117070	50895.3	175839	37788.8	43471.6	33068.2	78290.9	82340.1	116250	49406.1	62533.7	108444	103810	73711.4	70681.4	79554	146393	30391.4	22654.4	392232	71833.2	425777	198866	67612.3	41705.5	87852.5	107223	31499	25381.1	49807.4	67032.2	38539.7	79340.2	139832	54775.7	114762	115707	42266.3	120201	88030.3	468816	154699	81804.7
P10643	sp|P10643|CO7_HUMAN	2.32318e+06	1.78955e+06	3.62955e+06	1.68754e+06	4.15468e+06	1.58562e+06	712028	702867	855934	892492	432875	764490	666294	348183	1.42184e+06	809426	470781	399384	832256	1.10601e+06	1.54905e+06	6.02528e+06	4.97145e+06	4.72927e+06	2.71814e+06	884045	941657	1.6319e+06	483857	1.77009e+06	1.65305e+06	1.39858e+06	751061	1.041e+06	1.18661e+06	964597	600244	841872	879148	483968	576152	3.02818e+06	1.88126e+06	1.18421e+06	1.25584e+06	1.46054e+06	1.88714e+06	2.01116e+06
Q9H299	sp|Q9H299|SH3L3_HUMAN	580695	166190	446187	164250	321921	2.6311e+06	5.02025e+06	2.20343e+06	4.12555e+06	2.77196e+06	3.68609e+06	2.02668e+06	1.75534e+06	5.47234e+06	2.0934e+06	3.49257e+06	3.33059e+06	3.80768e+06	3.11938e+06	3.16116e+06	643110	228752	328531	185507	261377	6.50019e+06	3.24356e+06	762541	4.95438e+06	1.38967e+06	2.00949e+06	3.24605e+06	4.92938e+06	3.87783e+06	4.07648e+06	989911	8.7009e+06	585724	1.71436e+06	4.40148e+06	519606	787853	273270	2.26441e+06	257089	1.23487e+06	2.32572e+06	806614
P43405	sp|P43405|KSYK_HUMAN	61104.3	12594.9	48729.7	56408.9	28172.8	41961	37184.8	126793	22368.4	61748.9	29226.5	144110	55012.6	37900.1	130786	188047	24932.8	44767.4	88417.3	107296	78648.9	22716.8	24388	46681.5	61216.1	44051.3	113534	35493.6	87327.9	26359.4	38616.3	37650	96875.7	84012.1	43777.1	117584	154850	125940	44485.4	146155	128787	42121.8	9620.37	170912	236639	214545	345085	61469.1
P04080	sp|P04080|CYTB_HUMAN	359295	151903	171046	176803	92811.3	78407.7	110058	64166.9	48775.1	34755.6	65930.1	114282	63979.1	72773.9	172210	153937	116408	39344.3	113239	64401.5	51252.1	285481	42181.3	8741.26	83142.5	47511.2	66491.6	101058	111663	111245	132889	84948.3	54325	130485	132326	72188.2	85983.1	115862	150272	110245	70520.8	56170.3	35624.2	95254	254775	120764	87303.5	127874
P12081	sp|P12081|SYHC_HUMAN	102957	186335	143756	90719.1	175390	28882	95648.9	239095	62322.3	113437	24549.6	319034	138060	61534.5	420157	313092	76636.7	109935	141789	206175	149669	23264.2	78528.6	141254	87765.5	105680	99332.4	188062	95044.2	81709.2	321444	107930	90895.8	218018	136372	1.1087e+06	88710.7	177638	110260	276952	295106	65040.9	37844.3	67597.3	109176	336064	1.76085e+06	250775
P04921	sp|P04921|GLPC_HUMAN	137392	134698	352983	88380.7	89794.6	74936.6	33267.6	219221	108955	222420	173180	312322	106064	25201.2	195766	97145	93849.7	65171.1	152559	109339	22709.4	67477.5	151368	203208	42344.1	63957.4	70179.1	52578	129820	138310	192179	38882.5	128587	39761.3	31244.8	107983	57712.3	133586	207550	38687.7	186951	42484.2	159620	119567	136628	249603	163216	103129
P23368	sp|P23368|MAOM_HUMAN	188437	327739	300753	108499	69547.6	106219	153012	152238	62763.9	57192.8	133954	109726	124824	80846.3	41258.7	91117.7	175752	115228	64486	113036	290692	141654	35435.5	70102.7	219637	107456	70140.5	304834	137937	179460	126319	97036.5	57681.5	106604	92661.4	336916	132111	201482	90719.5	102261	140676	199793	317598	123750	79699.9	231967	79282.2	24333.3
Q6UWL2	sp|Q6UWL2|SUSD1_HUMAN	223346	857388	389623	133025	875134	248339	125910	242112	102208	139023	16465.2	835680	138185	277921	379830	238492	890155	225909	219841	103611	49037.3	308470	163418	19102.9	1.17651e+06	8604.62	917996	210674	183830	131188	278613	882490	105422	83849.4	72705.6	364569	87835.6	276756	320968	310552	70585.1	352305	325747	38598.6	387332	344421	180729	206986
P06681	sp|P06681|CO2_HUMAN	184159	251571	213260	103338	233805	147142	119475	137904	91720.3	143443	116944	120591	219606	85478.2	251950	122042	211470	109942	100403	138428	178964	136457	189072	171038	167965	187956	115537	86744.7	78953.8	265476	241071	241112	144034	207894	211723	252053	50190.2	142844	198473	95277.6	396415	232343	183873	99824.6	171387	113432	320566	198445
P42768	sp|P42768|WASP_HUMAN	6.37322e+06	1.56208e+06	8.67783e+06	379633	1.1561e+06	2.26099e+06	504605	141056	2.34011e+06	1.29868e+06	476139	407299	221927	812978	7.76003e+06	278067	894683	315130	231210	1.96036e+06	542081	4.97984e+06	2.75822e+06	4.4556e+06	1.32403e+06	350942	753390	427998	243932	5.62542e+06	3.4565e+06	283551	988778	231880	201338	4.88364e+06	253652	511172	2.85579e+06	346870	8.22024e+06	449316	3.02253e+06	548003	1.83135e+06	1.25275e+06	3.25235e+06	5.59199e+06
P06396	sp|P06396|GELS_HUMAN	2.06311e+07	1.20475e+07	2.37117e+07	2.05244e+07	1.69503e+07	2.0812e+07	3.82042e+07	2.18739e+07	3.19354e+07	2.44205e+07	4.47633e+07	2.30911e+07	2.39094e+07	4.36641e+07	2.10734e+07	2.66021e+07	2.25138e+07	2.88402e+07	2.7686e+07	3.55148e+07	3.08708e+07	2.58207e+07	1.53212e+07	2.46115e+07	8.66426e+06	3.67848e+07	2.40285e+07	1.83166e+07	3.53239e+07	1.87924e+07	2.27268e+07	2.92445e+07	2.99641e+07	3.35787e+07	3.1293e+07	1.49307e+07	4.60079e+07	1.15245e+07	1.71065e+07	3.44709e+07	5.72718e+06	3.03145e+07	2.04295e+07	1.74086e+07	9.93768e+06	1.44792e+07	2.28399e+07	2.32101e+07
Q9Y2A7	sp|Q9Y2A7|NCKP1_HUMAN	192305	382773	149940	166110	335406	131020	181037	200658	151693	160596	177857	183048	152788	179191	61365	231524	226784	236890	323263	223882	530692	286148	154520	416629	169321	137045	148123	170645	196031	160095	183318	194595	128762	222086	154494	229523	128626	152903	197519	157291	819967	158528	151216	221033	253371	114999	235670	184827
O43396	sp|O43396|TXNL1_HUMAN	436376	627083	212222	286274	293794	898320	704570	662969	265586	737224	390203	177460	155257	357925	202175	671117	265391	281222	294420	258938	493197	84022.7	122857	1.01933e+06	724983	342349	209657	883094	322384	188860	178639	243974	374351	207957	221226	410935	429102	203257	581690	260152	182897	320820	526247	537520	956739	682881	248621	133059
O14618	sp|O14618|CCS_HUMAN	435531	292863	311837	217854	550606	694680	314439	282493	328283	218592	164373	262953	159710	558740	149785	299018	767866	77435.8	356468	295908	695164	181218	297443	656061	1.0354e+06	130615	999794	210712	602957	450317	423735	337518	231501	165337	349995	200742	313559	905221	281667	334147	2.28279e+06	308220	409716	580789	709485	470298	235926	594548
P08567	sp|P08567|PLEK_HUMAN	595787	515481	1.16754e+06	1.32666e+06	534922	2.05633e+06	5.6282e+06	1.13732e+06	4.3007e+06	2.78397e+06	3.35743e+06	965942	1.69647e+06	2.48746e+06	651931	1.21044e+06	2.41781e+06	2.63552e+06	2.07474e+06	2.69704e+06	7.06178e+06	987953	814936	835348	838004	5.25001e+06	3.44982e+06	509952	4.31121e+06	1.18974e+06	975861	2.51484e+06	4.20996e+06	1.55073e+06	1.81694e+06	671813	4.2421e+06	1.14362e+06	523429	3.40329e+06	420670	1.85141e+06	998112	551449	776322	1.22344e+06	1.753e+06	695886
P40763	sp|P40763|STAT3_HUMAN	7663.6	32015.6	69136	7992.75	57420.7	29593.2	17524.2	62373	20139.3	36362.4	8552.77	14313.5	11294.1	20406.4	114064	44749.7	13885	13585.3	13504.5	10990.1	34387.2	39816.6	43548.8	43202.1	29138.3	25890.5	22477.7	14072.2	16422.7	65484.4	25603.2	7770.87	15485.2	7549.79	23197.8	14847.8	14822.2	24957	37655.2	34904.2	16848.9	39581	9674.16	16684.4	46815.2	51240.6	13071.9	37459
Q9NQC3	sp|Q9NQC3|RTN4_HUMAN	209228	206132	538504	374618	170265	227806	466874	362742	597867	465017	445162	470931	745251	766703	227227	197408	231089	558165	363711	586510	617605	284700	333876	251077	533787	465235	256831	511760	354526	208577	437985	333896	731829	604181	563834	282009	1.00344e+06	405194	379056	582707	364442	579991	284052	249422	362715	433528	315593	211043
P18135	sp|P18135|KV312_HUMAN	9.5846e+07	2.26121e+07	1.2507e+08	1.93948e+08	2.80873e+07	3.37624e+07	9.2505e+06	4.50065e+07	3.31965e+07	2.43113e+07	2.28258e+07	1.06364e+08	1.59311e+07	1.66239e+07	2.92166e+07	3.1614e+07	1.47755e+08	7.1678e+06	2.46075e+07	1.29283e+07	1.59706e+07	7.37565e+07	1.87759e+07	2.02911e+07	5.46284e+07	1.35392e+07	1.25063e+07	4.37896e+07	1.2146e+07	3.11013e+07	3.1196e+07	9.49548e+06	2.57728e+07	9.99508e+06	2.48226e+07	1.74667e+08	1.49557e+07	3.38831e+07	4.51568e+07	3.70816e+07	878817	3.23917e+07	2.86314e+07	1.51131e+08	3.82745e+07	5.79831e+07	3.59102e+07	2.01202e+07
P13667	sp|P13667|PDIA4_HUMAN	401008	288381	258015	342712	268430	374633	337472	441362	428610	443200	464303	517568	404665	484495	237561	402589	487486	361153	316622	361680	632406	329741	504943	568805	623145	622948	322603	449747	418929	642001	377206	275131	266775	495654	284299	319506	584168	378638	262659	539652	334304	619690	458118	1.0645e+06	304292	266984	274043	388596
Q9BTM1	sp|Q9BTM1|H2AJ_HUMAN	398733	1.49354e+06	3.28063e+06	923581	2.18161e+06	266923	130941	311894	87431.2	277284	82545.7	198740	312036	979304	111952	166069	595530	144834	384420	508639	239814	1.15223e+06	309309	1.39356e+06	608244	131141	892257	448999	374525	587711	476673	95773.1	118539	1.52553e+06	461960	614524	248660	116572	2.7953e+06	104516	483255	240349	471204	283823	645613	211643	378592	118428
P0DJI8	sp|P0DJI8|SAA1_HUMAN	709662	5.31542e+06	1.5303e+06	540834	2.32999e+06	3.94952e+07	414873	457319	630250	953338	1.12349e+07	2.11719e+06	4.4407e+06	754416	747193	1.49852e+06	1.85219e+07	3.45173e+06	3.06458e+06	1.92239e+06	629284	2.89617e+06	1.35064e+06	901622	2.04166e+06	1.4406e+06	8.33498e+06	892594	1.50145e+07	7.17162e+07	3.95441e+06	1.65316e+07	462489	3.21932e+06	2.34587e+07	4.08152e+06	752796	6.90006e+06	1.90044e+06	500980	549613	1.12254e+06	853264	882614	2.91651e+06	3.75393e+06	1.0155e+06	3.54779e+06
P36959	sp|P36959|GMPR1_HUMAN	73870.7	19860.9	84539.7	19459.8	39270.8	26913.3	29008.8	19475.2	35414	64278.7	28585.3	14338.3	16797.9	34322.2	106826	41721.6	31971.3	27134.8	114605	37915.2	22487.7	130667	26324.4	157871	22012.5	28613.1	13359.1	122027	45310.5	102034	227404	116545	12706.4	30974.7	18171.1	51822.6	14985.5	34361.3	142397	27390	57675.7	75730.5	220287	168868	40334.3	365562	13012.3	111910
P04207	sp|P04207|KV308_HUMAN	1.18286e+08	1.05404e+06	3.02501e+06	2.05959e+06	1.38035e+06	338270	320593	513060	1.16553e+06	1.4728e+06	544253	3.02284e+06	699058	732205	2.52427e+06	1.41393e+06	355697	275685	634996	427643	695394	7.26284e+06	1.12361e+06	802905	727559	1.23693e+06	648776	870232	767004	1.29561e+06	3.42968e+06	313158	747082	799680	1.96739e+06	1.51423e+06	920080	3.78499e+06	1.87338e+06	884890	429658	1.27074e+06	1.02021e+06	2.14483e+06	771050	686140	2.14682e+06	1.21329e+06
P27169	sp|P27169|PON1_HUMAN	2.72263e+07	2.65847e+07	1.14062e+07	1.51839e+07	1.17615e+07	6.32106e+06	7.5816e+06	8.84509e+06	7.40124e+06	2.85307e+06	6.01319e+06	1.32393e+07	2.69097e+06	8.21834e+06	1.35472e+07	1.36715e+07	2.84804e+07	3.62965e+06	7.16954e+06	8.01276e+06	2.08058e+06	3.56216e+07	1.58934e+07	1.50049e+07	2.99384e+07	5.59262e+06	1.51019e+07	2.65056e+07	3.74146e+06	8.66529e+06	1.89844e+07	5.38515e+06	3.65838e+06	8.91173e+06	7.2564e+06	1.41577e+07	3.66239e+06	1.61816e+07	8.65851e+06	5.12446e+06	3.93823e+06	1.40378e+07	1.52476e+07	1.93244e+07	3.31987e+07	1.93818e+07	9.24031e+06	6.16068e+06
Q15691	sp|Q15691|MARE1_HUMAN	731516	3.7659e+06	877840	576068	3.48004e+06	827840	942924	744016	745242	689936	1.19721e+06	788613	753046	1.10644e+06	582948	588253	1.59725e+06	981233	921132	972825	351991	789284	377354	813878	660351	1.24107e+06	1.2192e+06	1.21237e+06	1.55281e+06	780385	463088	1.62173e+06	748281	802192	709079	939087	902770	678469	658915	1.30677e+06	1.04925e+06	1.18774e+06	655178	851342	952491	1.03446e+06	449991	1.2956e+06
O15127	sp|O15127|SCAM2_HUMAN	47724.6	94235.1	16299.4	51696.4	58754.8	39499.5	769260	41116.5	54476	15038.3	46079.7	516390	77502.1	63481.9	61724.5	23137.3	37332.7	49612.6	25625.5	54091.4	54365.7	33352.9	54680.9	41766.9	19013.1	50633.4	39147.5	46043	49615.8	32416.2	35988.9	32233.5	46805.8	49252.7	46916.2	15927.2	62980.7	756080	3.0681e+06	49263.4	41570.8	21180.1	1.78572e+06	40347.8	24521.8	27051.2	26947.7	109001
P20340	sp|P20340|RAB6A_HUMAN	362873	220625	219945	227243	133100	53055.5	308524	40524.5	179234	147934	179945	53868.8	419904	297011	126898	115119	323183	447463	135927	135506	352632	171617	96416.4	110277	177231	289813	163044	111493	321456	102342	202660	272069	366217	79083.7	309025	99975.4	329521	235605	171434	165338	141612	154542	82551.2	213676	171180	62211.9	102788	71451.2
P0DMN0	sp|P0DMN0|ST1A4_HUMAN	25217	54392.7	80500.7	111090	41286.3	67525.7	174628	128633	157333	116622	244369	126155	98888.5	274150	98182.8	121197	184145	221959	222486	204410	623781	45666.9	117969	62221.7	61122.1	227943	127681	121146	340929	76254	74926.7	96227	112924	202929	144553	52667	435342	159406	91733.4	153338	68565.3	208638	97839.5	197285	49175.8	12749	95484.8	69524.5
P53990	sp|P53990|IST1_HUMAN	385044	524153	582104	185052	314277	813786	524555	227518	426582	339744	182057	54781	493052	152133	238016	104636	438043	323785	282287	147408	135352	327734	747148	88625.3	196805	465794	579969	150137	204033	315454	109451	167676	135706	94578.6	315304	273131	196856	116431	227014	143128	760330	219400	419181	320761	209471	286733	244212	278328
Q14974	sp|Q14974|IMB1_HUMAN	78245.9	129249	47904.4	227913	49027.3	111606	178107	167890	140581	193014	248453	143152	192115	224825	146199	133683	183261	183116	131536	171187	597183	88741.6	163394	99088.7	118787	225419	178160	40169.1	282473	72617.6	79031.9	117285	226856	171755	122423	75667.5	226374	135254	161424	226211	488309	199243	194708	57160.9	112734	89420.5	154953	61998.9
P51452	sp|P51452|DUS3_HUMAN	106344	190267	239633	141974	172752	101733	170780	420308	136290	161008	197838	148248	229638	175655	431697	347131	132883	133222	169581	160493	312857	169074	249092	244088	241001	190037	98357.4	283739	170272	84358.3	105652	127466	171701	116023	242394	316024	150812	199141	339162	140992	2.20873e+06	150705	260000	104116	234891	68455.3	356897	179995
O75223	sp|O75223|GGCT_HUMAN	154715	439410	24220.1	46258.9	57148.5	36401.2	45440	43114	19005	39809.9	16503	92548.4	35507.7	59214.2	39681.8	101210	640867	66732.5	44528.3	21838.8	28167.8	227241	583653	46443.1	29613.2	36904.1	117142	32055.7	246252	13637.2	9321.2	41965.8	8828	17301	37296.5	112404	7729.35	635782	45889.1	78582.4	134222	85261.3	175912	499234	27063.3	270548	176835	175185
O43633	sp|O43633|CHM2A_HUMAN	239313	580213	89531.7	427369	137944	131427	119623	106041	172903	85206.8	72487.8	297612	45652.3	875750	765726	285267	296720	95519.6	469560	98943.2	97467	237981	233176	275723	486925	122822	112434	225472	76908	102920	385187	162768	348552	77645.2	231905	729130	32593.6	553276	545139	57790.3	477485	146399	173575	584303	268800	151271	51828.1	379630
P04843	sp|P04843|RPN1_HUMAN	305089	207235	340222	461015	529671	204410	225766	180375	278351	277363	470798	79826.2	390201	361375	129985	223064	272436	404953	129819	306345	395036	278313	262038	213969	370466	376119	331338	288823	300697	152315	180109	270249	300781	317773	163933	268044	516791	417909	143238	391377	1.47658e+06	324703	249677	239366	366799	627370	302013	84356.5
O94919	sp|O94919|ENDD1_HUMAN	2.49447e+06	4.67807e+06	673647	1.585e+06	3.8954e+06	1.0156e+06	516279	1.02335e+06	818104	617042	1.37074e+06	1.15698e+06	613126	1.51387e+06	572133	731953	5.58514e+06	634446	448956	702126	773868	2.52971e+06	1.68321e+06	2.03647e+06	4.21556e+06	1.19518e+06	4.15075e+06	964350	801939	544151	563630	404381	843805	384117	326216	1.18099e+06	629149	818071	544514	792686	1.47062e+06	1.30357e+06	713943	1.71775e+06	3.67015e+06	1.31757e+06	420665	1.09708e+06
Q15582	sp|Q15582|BGH3_HUMAN	110386	160845	265827	132052	149076	380069	66821.4	147341	168759	142977	139848	122803	273011	178903	211919	154701	94848.9	114074	273775	291352	158385	251175	307088	398430	377555	97781	175710	257238	61726.3	102175	466454	226940	260930	187460	446148	859628	144230	143772	359242	376790	302792	147043	203252	207092	357537	118391	293860	380347
P50416	sp|P50416|CPT1A_HUMAN	79857.4	49851.6	88203.7	147390	371439	32184.8	105664	78660.8	118801	137282	90749.5	108209	64145.3	115901	70297.3	32871	84299.4	135634	36624.9	45557.8	135423	43067	165543	177952	400269	109416	122946	52414.8	110336	63221.9	175842	42079.7	111877	43534.8	30017.3	72446.3	211844	77151.6	78821.4	163830	234213	94539.1	212718	102213	253736	36357	66910.2	67885.8
Q04917	sp|Q04917|1433F_HUMAN	1.77207e+06	876158	2.44762e+06	1.4083e+06	1.03237e+06	1.68538e+06	2.75773e+06	1.2398e+06	1.79627e+06	1.13846e+06	2.84219e+06	1.305e+06	1.20703e+06	2.02665e+06	1.21745e+06	1.70106e+06	1.48982e+06	2.51906e+06	1.98952e+06	1.76799e+06	5.54603e+06	928692	1.16392e+06	975539	677380	2.95738e+06	1.75921e+06	1.4325e+06	3.11545e+06	1.31643e+06	1.47761e+06	1.73248e+06	1.94902e+06	1.53617e+06	1.44497e+06	1.61817e+06	3.15792e+06	1.01931e+06	692675	1.85756e+06	1.14192e+06	933020	1.03348e+06	1.2422e+06	906098	934040	721036	961279
P51575	sp|P51575|P2RX1_HUMAN	356429	143829	444215	107067	483455	252339	98778.9	67325.4	81228.6	104061	114585	45433.8	74951.3	24856.6	33752.5	38421.5	67505	51059.9	97283.4	98435.6	132114	370554	71024.7	97319.3	105077	125582	189153	98263.2	54250	124641	68219.5	110142	93825.9	1.0816e+06	305451	62382	116911	95862.1	134482	184843	1.71708e+06	121158	814218	377795	1.0303e+06	172882	125385	105064
P49247	sp|P49247|RPIA_HUMAN	42678.3	19267.9	15549.1	65675.4	53555.7	10160.8	22707	16817.2	7092.04	18829.7	27678.3	119661	36769.8	312289	9095.2	174287	28825	21615.1	27086.8	12770	26564.6	21807.7	88836.4	67692.8	52969.5	101706	30372.4	49485.2	34690.5	113664	30789.7	35144.2	22137	5401.21	20195.4	74083.1	30257.5	25323.6	22189	28477.2	54685.7	21326	77430.9	72265.8	83980.7	89273.3	21492.1	22192.2
P07203	sp|P07203|GPX1_HUMAN	3.16604e+06	303142	1.84602e+06	2.69079e+06	508183	1.18855e+06	1.77455e+06	1.8325e+06	1.93779e+06	770589	1.98216e+06	4.15889e+06	941505	2.44772e+06	2.1852e+06	355472	3.04131e+06	1.44308e+06	1.83365e+06	2.56248e+06	2.00686e+06	898891	1.5922e+06	242521	519616	1.48021e+06	839700	205851	2.35116e+06	633370	1.38211e+06	1.28802e+06	2.62868e+06	1.17246e+06	1.04398e+06	2.70947e+06	2.72353e+06	2.0034e+06	3.88006e+06	4.72307e+06	805371	364220	709897	528628	1.02191e+06	837156	321106	222480
P27348	sp|P27348|1433T_HUMAN	606330	428499	472782	627652	686564	713016	1.38286e+06	641564	851894	698054	1.47075e+06	670843	641749	713944	346002	758844	791461	1.16807e+06	997519	811553	1.75507e+06	967995	409339	390843	484466	905148	1.09319e+06	372809	1.4506e+06	372862	468557	623400	1.04011e+06	507726	428088	298871	1.11046e+06	309890	497588	772366	739954	493459	327804	439803	318262	438897	459599	521617
P62158	sp|P62158|CALM_HUMAN	344598	254142	212362	154888	112917	319004	414053	651818	798872	385241	1.27197e+06	668910	543153	940523	507938	671435	2.11332e+06	1.03245e+06	1.01617e+06	1.50509e+06	91554.9	109767	221833	124409	208959	853072	1.61606e+06	730051	1.41116e+06	273358	319026	676828	923427	652896	674565	169210	953509	372094	293921	1.01585e+06	220296	36453.3	73868.1	130672	166951	519689	201155	215555
B0I1T2	sp|B0I1T2|MYO1G_HUMAN	2.3919e+06	1.52197e+06	253833	275443	342451	328310	128528	263053	198038	1.83313e+06	293336	554186	301001	380094	706273	607056	269760	169889	208218	265440	145508	1.48643e+06	336908	266919	333724	243056	1.28046e+06	347370	992418	259708	525450	168806	266389	508976	415785	2.73799e+06	221888	337622	501979	376363	352243	174713	266362	485309	380319	3.35944e+06	197802	224360
P02792	sp|P02792|FRIL_HUMAN	480149	154134	225005	99902.3	213725	295122	79939.3	449531	250454	53434.7	395296	260608	385751	222918	350430	308199	186180	127388	207127	249711	144353	179325	156074	30002.9	127180	53090.8	165858	263335	138972	89254.2	188958	46044.7	128154	198032	234893	237059	55067.1	59468.7	15523.9	425249	1.97728e+06	156516	85603.8	66866.3	154534	303096	106466	177413
P00736	sp|P00736|C1R_HUMAN	1.21917e+07	1.46816e+07	2.80858e+07	1.45724e+07	1.46862e+07	7.0337e+06	5.72239e+06	6.45953e+06	5.53478e+06	7.42369e+06	4.63264e+06	4.96094e+06	6.53221e+06	1.50683e+07	1.21967e+07	9.61466e+06	4.46894e+06	7.63232e+06	1.42117e+07	9.24863e+07	5.39471e+06	3.29418e+07	1.35728e+07	1.62037e+07	1.06426e+07	7.09342e+06	6.46202e+06	6.54275e+06	4.11135e+06	7.75831e+06	9.78777e+06	9.37107e+06	8.56929e+06	6.67739e+06	1.35998e+07	1.68878e+07	8.59906e+06	9.14148e+06	1.17418e+07	1.18701e+07	7.60728e+06	1.3952e+07	1.70413e+07	9.21807e+06	7.19329e+06	5.19433e+06	1.1278e+07	8.18328e+07
P04085	sp|P04085|PDGFA_HUMAN	130607	91564	95391.5	117895	125419	138803	299077	469812	140318	53213.7	102319	110945	108636	334794	87486.3	848129	214245	121234	170280	30882.3	57497.2	32640.7	72394.9	157682	177757	88742.7	115580	237589	231205	54938.8	465012	300728	251698	183650	77643.6	835898	77816.7	149546	63725.1	131666	151480	117970	62061.5	213236	159542	61762.4	115320	95784.4
O75083	sp|O75083|WDR1_HUMAN	4.50179e+06	3.4661e+06	2.03041e+06	7.67325e+06	2.4005e+06	4.02381e+06	9.81695e+06	3.99714e+06	5.79892e+06	4.12522e+06	8.54136e+06	4.85728e+06	3.57846e+06	9.38897e+06	3.64738e+06	6.3973e+06	5.22409e+06	6.9433e+06	7.17579e+06	6.38069e+06	1.5229e+07	2.09943e+06	2.95097e+06	2.79005e+06	3.20148e+06	7.68304e+06	5.26123e+06	2.06829e+06	9.24931e+06	3.36359e+06	3.17037e+06	2.95707e+06	6.68932e+06	4.50499e+06	3.92046e+06	1.98581e+06	7.97166e+06	1.74503e+06	3.84111e+06	7.4354e+06	2.56739e+06	5.95977e+06	3.2463e+06	4.1707e+06	2.77664e+06	3.15087e+06	1.61116e+06	1.8516e+06
P01876	sp|P01876|IGHA1_HUMAN	2.75907e+08	9.10164e+07	2.44674e+08	9.50868e+07	1.47904e+08	9.7134e+07	4.15316e+07	5.03222e+07	4.11414e+07	9.34799e+07	2.61448e+07	9.79573e+07	2.80099e+07	1.15417e+08	2.8095e+08	2.36727e+08	2.29778e+07	4.87755e+07	5.89349e+07	1.74953e+07	8.41381e+07	2.25443e+08	2.14726e+08	1.13334e+08	5.73341e+07	9.05484e+07	7.09801e+07	1.45888e+08	3.32294e+07	5.88344e+07	5.70057e+07	7.60497e+07	7.05135e+07	3.67817e+07	2.04773e+08	1.52231e+08	4.67194e+07	5.29029e+07	2.33972e+08	5.13286e+07	1.62294e+07	1.35383e+08	8.35642e+07	1.0446e+08	9.42547e+07	1.27279e+08	1.10391e+08	1.66386e+08
P29972	sp|P29972|AQP1_HUMAN	249599	174938	170673	99316.5	266674	150388	30785.3	161292	40573.6	158350	130662	114045	57107.8	55831.8	129948	43312.4	151596	128033	248265	59118.3	70427.7	221877	118923	275305	213417	21947.5	27986.9	252865	78262.3	241117	43915	174999	73019.1	153418	143063	169691	78066.6	124285	289709	129105	237638	166038	171043	94521.4	137460	225834	164815	196243
Q6YHK3	sp|Q6YHK3|CD109_HUMAN	329333	145135	77096.4	160848	53483.5	44706.9	131639	68093.6	41639.9	57620.4	91688	114064	71802.2	70066.5	94989.6	79491.8	66464.6	150778	70387.4	109006	81777.9	83124.3	74086.2	131766	80513.2	58534	297533	71367.3	95155	248554	138251	43017.6	65168.2	60460.2	90613.3	299881	33792.5	63927.4	78296.2	74170.9	101464	101637	140163	470757	65228.9	169376	45700.8	86472.1
Q92686	sp|Q92686|NEUG_HUMAN	1.39067e+06	127517	1.14917e+06	737885	296632	795459	1.63413e+06	781664	2.06156e+06	671715	1.56314e+06	1.26335e+06	906619	1.7899e+06	657443	825508	650803	1.20525e+06	1.07511e+06	1.30464e+06	347080	494719	202206	179312	195674	1.46837e+06	1.30401e+06	312671	1.34847e+06	372718	629197	841519	1.10987e+06	1.21184e+06	1.28524e+06	298023	1.59634e+06	362729	536929	1.79352e+06	453396	241321	137054	298491	199412	281014	88886.8	256844
Q93008	sp|Q93008|USP9X_HUMAN	1.07064e+06	16414.2	18035.3	10063.6	106480	699763	40934	22855.5	22980.3	6981.69	21261	10422.5	22563.4	2.58622e+06	27964.3	38473.6	31834.9	25547.4	16133.6	26467.2	34181.5	19764.2	6341.3	14764	34785.8	31290.3	25455.2	48143.4	27329.6	22648.4	14336	41691.2	23420	493893	43444.1	81889.2	25273.5	18919.6	17779.1	34265.3	63013.2	597365	810221	1.27117e+06	33846.7	43465.2	14131.5	43362.6
P09211	sp|P09211|GSTP1_HUMAN	379291	277225	1.04686e+06	796210	326152	604774	1.79484e+06	1.00725e+06	1.52972e+06	1.28937e+06	2.31265e+06	1.06248e+06	828252	2.04148e+06	991376	1.17213e+06	1.13154e+06	1.33699e+06	1.39834e+06	1.10936e+06	2.67937e+06	319181	329500	311190	322197	1.14207e+06	789016	1.02097e+06	1.98904e+06	555824	1.14634e+06	1.27539e+06	2.1326e+06	1.71927e+06	1.27563e+06	568758	1.85283e+06	825564	1.47786e+06	1.93161e+06	531174	182336	347401	530563	316327	530504	1.19472e+06	423318
P62820	sp|P62820|RAB1A_HUMAN	53120.9	63625.9	81804.1	21703.2	50373.6	40749.6	52306.2	29205.1	49335.7	28872.6	48537.5	8560.65	36592.8	33236.2	67103.8	23590.1	43949.6	62113	40885.1	55059.9	43773.1	29396.5	45107.1	143994	99787.2	32401.4	26198.6	82775.1	45126.9	23440.5	43360.9	46248.8	39170.2	43805.1	42434.7	100304	48567.3	26114.6	35408.6	61672.4	203060	54433.4	48456.5	136382	58795.7	27876.3	25740.8	11554.2
P84095	sp|P84095|RHOG_HUMAN	438418	586480	306221	433237	326212	1.46612e+06	546943	480631	404464	582650	309650	453315	386870	601462	624745	360557	1.10826e+06	282174	417428	365231	491159	480424	437744	434937	781280	463647	513101	390317	506666	416592	673057	482791	356198	408722	828616	414807	303803	494903	846543	253810	1.34729e+06	361752	203322	490004	681020	573216	915668	565324
Q07960	sp|Q07960|RHG01_HUMAN	190433	251388	194231	236853	91448.9	113517	160080	134338	172726	131411	163433	86932.8	124588	181036	79307.4	116581	226193	159778	135328	156922	412844	158594	163219	163765	344105	181246	263343	43256.2	196669	151183	75378.5	134516	196269	140314	126143	131143	251220	97324.3	58740.4	195305	57148.8	138181	171040	34416.4	350266	323611	125919	94578.9
P55327	sp|P55327|TPD52_HUMAN	10476.9	10442.1	13110.8	12411	32650.6	22524.6	8058.01	1301.79	20697.5	12341.2	13620.8	19974.6	11312.7	13992.7	11164.1	9498.22	8181.14	13704	8586.89	1716.01	23465.4	37327.8	46222.2	53022.4	2167.93	20949.9	18795.4	5764.83	16938.2	4706.13	4394.08	10690.4	21887.4	12185.8	7063.17	4044.98	19290.1	9502.59	2569.35	3283.17	27118.8	45763.3	2823.81	2089.85	22586.3	7746.11	24574.1	4438.39
O95865	sp|O95865|DDAH2_HUMAN	200383	77911.6	128651	135295	360533	143832	101519	80223.7	85932.8	95725.3	92709.5	97968.7	38993.3	86911.9	51074.6	83395.5	117212	102437	118865	77273	110964	113007	94280.8	77677.5	582627	64610.7	61105.5	87604.2	80127.2	72292.2	104022	70506.9	94874.2	72870.6	98298	71088.7	83526.5	83931	95758.1	91204.3	193063	97390.1	177854	93361.8	75513.6	241425	86264	57001.8
P00742	sp|P00742|FA10_HUMAN	896843	1.81584e+06	663649	557455	755414	609201	257979	356434	168507	228574	417763	4.01825e+06	509692	2.03702e+06	829603	1.20123e+06	339718	262740	344370	1.28197e+06	239398	1.26098e+06	467791	801333	1.95483e+06	533464	432663	707741	342341	399590	1.62093e+06	240248	337857	597117	455737	3.38193e+06	1.14459e+06	253157	163437	111231	504964	880907	1.35027e+06	1.55377e+06	962393	768398	1.0635e+06	524279
P54578	sp|P54578|UBP14_HUMAN	270757	97895.9	774009	81529.8	227086	266392	228323	96524.9	102284	152783	371970	306480	189628	619194	54057.6	415854	127056	122793	383793	141889	113429	138512	93010.7	102508	103261	166201	322794	186572	176952	95375.9	177844	184660	177023	179153	151873	116508	175773	56600.8	209823	159237	76767.5	117026	121000	262236	234811	880814	260195	79460.2
P68871	sp|P68871|HBB_HUMAN	6.40703e+07	1.1073e+07	2.50385e+07	1.31803e+07	5.96801e+07	1.24985e+07	5.26557e+07	2.381e+07	5.69241e+07	1.49367e+07	1.11636e+08	1.38565e+08	1.35809e+07	9.05246e+07	4.53785e+07	2.827e+07	9.57258e+06	4.32117e+07	8.64407e+07	2.56681e+07	5.82429e+06	7.39259e+06	3.98992e+07	9.76848e+06	3.54705e+06	4.40178e+07	5.95055e+07	1.65592e+07	1.36132e+07	1.50532e+08	8.57783e+07	1.01053e+07	5.75297e+07	2.09002e+07	8.28087e+07	1.38873e+08	1.73559e+07	2.12244e+07	3.63972e+07	2.90844e+07	1.1987e+07	3.98231e+07	3.4767e+07	8.59353e+06	1.2697e+07	4.70213e+07	1.82219e+07	3.20919e+07
P35908	sp|P35908|K22E_HUMAN	9.10731e+06	1.19612e+07	4.29203e+06	5.80152e+06	6.42665e+06	5.50594e+06	1.95674e+06	2.93931e+06	1.27251e+06	4.44368e+06	1.34451e+06	2.05704e+06	1.33685e+06	3.45987e+06	1.96766e+06	2.76143e+06	2.38732e+06	5.15364e+06	2.69635e+06	4.01163e+06	737081	5.96916e+06	2.50065e+06	4.91722e+06	5.19538e+06	2.26924e+06	1.24059e+07	5.49651e+06	1.79114e+06	1.79918e+06	4.17419e+06	2.22288e+06	918005	3.41865e+06	1.25601e+06	4.31086e+06	1.19882e+06	6.48003e+06	2.20949e+06	1.97395e+06	4.14871e+06	3.41353e+06	3.13593e+06	5.90026e+06	3.14386e+06	8.945e+06	2.3636e+06	5.40934e+06
P05452	sp|P05452|TETN_HUMAN	222086	353170	483117	165620	613335	1.0608e+06	623829	483976	915768	619189	582747	443605	512193	258825	658903	629353	212053	263370	986520	246246	386090	235567	430992	410670	333231	173277	471607	479200	161733	642249	742349	1.51564e+07	424835	763921	711754	551860	235585	354062	553219	185236	312441	258551	553472	558354	916708	600355	773133	713389
P13671	sp|P13671|CO6_HUMAN	1.23081e+06	2.46449e+06	3.24667e+06	1.02744e+06	1.28239e+06	1.25599e+06	986819	697125	598921	1.09022e+06	319219	751173	642797	347365	820562	1.05693e+06	778448	373747	852468	845533	510481	3.39027e+06	1.33939e+06	3.48528e+06	1.33397e+06	664229	562245	1.53376e+06	654906	1.55727e+06	1.18408e+06	1.06772e+06	549019	1.19025e+06	1.31897e+06	1.52111e+06	434842	1.22519e+06	834736	753017	856060	2.05269e+06	3.1237e+06	965986	1.20374e+06	1.13014e+06	1.37094e+06	1.58394e+06
O00233	sp|O00233|PSMD9_HUMAN	45452.9	59209	32689.9	813716	1.38888e+06	76975.3	95877.5	47860.4	79480.9	48573	95165.5	99440	83505.3	92940.6	8632.03	91182.4	77632.9	85061.6	150879	165597	119788	1.49392e+06	98903.9	67654.6	77870.8	70296.6	67570.2	88631.5	110587	117326	98192.2	176095	63898.4	100011	99486.2	3.54105e+06	77644.1	42628.1	172481	103522	241788	68357.6	77220.1	61344.9	56934	249098	50305.9	16050.5
P02647	sp|P02647|APOA1_HUMAN	2.46763e+08	4.79419e+08	4.02727e+08	2.7816e+08	3.69211e+08	2.77486e+08	2.78489e+08	3.38954e+08	2.8965e+08	2.3496e+08	1.74134e+08	3.32409e+08	2.23871e+08	1.30788e+08	6.41733e+08	5.4047e+08	2.97425e+08	2.94175e+08	4.62647e+08	4.14545e+08	1.67513e+08	4.23545e+08	2.93839e+08	5.69599e+08	6.5374e+08	2.14098e+08	2.76528e+08	8.44805e+08	1.32065e+08	8.11513e+08	7.25714e+08	5.11284e+08	3.53838e+08	5.52106e+08	7.48683e+08	6.92979e+08	2.69845e+08	3.57273e+08	3.13054e+08	2.4769e+08	2.01227e+08	3.0743e+08	3.68559e+08	2.58148e+08	5.26295e+08	3.29802e+08	4.89273e+08	9.72949e+08
P08571	sp|P08571|CD14_HUMAN	1.29575e+06	1.02522e+06	2.49205e+06	1.62886e+06	1.88309e+06	1.59481e+06	827639	975543	892255	1.15745e+06	613553	730032	1.71433e+06	710510	2.43241e+06	2.94745e+06	640753	844605	1.08125e+06	1.4114e+06	846471	2.4156e+06	1.33096e+06	1.30701e+06	1.24782e+06	1.16955e+06	776627	2.81283e+06	551442	2.87929e+06	2.79854e+06	2.12426e+06	997667	3.11557e+06	3.5248e+06	3.17034e+06	887553	1.31395e+06	3.38075e+06	1.25648e+06	2.32217e+06	1.18171e+06	1.31182e+06	2.05743e+06	1.3565e+06	1.70823e+06	1.65258e+06	3.19089e+06
P62826	sp|P62826|RAN_HUMAN	31161.1	31531.6	32405	48620.9	2116.49	22507.2	30352.3	5224.07	18912.4	19951.7	51572.3	18478.4	2030.53	36582.3	19596.9	2712.38	7800.19	18208.6	15991	29544.8	60564.6	50694.1	23922.1	9467.28	56822.4	49966.5	45797.7	56670.8	30021.8	6818.62	12588.8	28426.6	35635.8	21387.6	17969.1	18574.5	25341.6	29921.8	32550.6	5997.4	38460.2	30373	21045.3	6977.03	38932.9	27178.7	53028.2	25825.2
P49720	sp|P49720|PSB3_HUMAN	24952.2	15987.8	61001.1	14667.4	29046.8	33519.5	47530.3	52083.3	55188.5	14012.3	91799.9	41685.3	69898.4	74010.7	54964.2	51132.3	48174.4	59715	41773.9	77195.6	73594	16653.5	5123.21	21330.2	32924.2	66904.8	46214.1	35872.4	53925.6	26767.1	51228.5	60754.3	61969.8	388571	65494.4	32839	90076.8	25424.2	102797	69419.3	84348.3	8812.5	19180.5	7701.79	8902.85	15954.5	48689.1	30358
O43790	sp|O43790|KRT86_HUMAN	432903	472258	219572	278259	261849	87182.5	102887	42616.3	222409	36595	64745.1	600321	373978	1.1432e+06	66427.1	54486.6	229074	89701.4	234105	144096	493814	153413	325337	179997	442087	125560	307157	452052	283430	231843	100727	2.44672e+06	47305.7	214300	152333	262398	155745	232444	68048.9	92442	527107	316619	488040	365459	285087	176935	184554	79514.5
P42574	sp|P42574|CASP3_HUMAN	338036	577632	1.11638e+06	244045	358890	382752	396975	190607	340225	449577	559443	309454	288075	417542	291455	468146	289324	467653	439087	133561	808318	538580	1.18025e+06	1.61727e+06	164411	431308	412297	504598	434439	741587	195760	518141	466446	361028	343912	284439	471132	417067	249373	424611	705141	302751	386736	629415	688154	340282	172519	183511
P07741	sp|P07741|APT_HUMAN	1.3661e+06	618601	92472	732618	367270	828989	248844	262163	175795	156318	307497	143959	142577	283201	169341	250702	143029	184989	205693	265154	275224	144187	99289.2	309622	1.00788e+06	213386	142165	137594	292831	154951	238893	216775	261806	242425	210806	161054	302414	94394.8	207717	231408	113697	644162	880758	225080	887795	310961	193783	84696.3
O43866	sp|O43866|CD5L_HUMAN	2.69885e+08	4.27315e+07	1.09195e+08	9.05289e+07	1.96833e+07	5.19134e+07	2.87446e+07	5.06583e+07	3.08578e+07	2.12504e+07	1.89226e+07	2.52296e+08	1.91574e+07	5.52024e+07	1.37233e+08	4.08021e+07	9.70771e+07	8.98747e+06	5.68613e+07	5.19874e+07	8.78035e+06	4.81642e+07	6.45451e+07	5.48506e+06	7.14245e+07	2.95926e+07	1.42766e+07	1.51964e+08	3.71171e+07	2.3294e+07	7.03006e+07	1.10698e+07	5.3988e+07	2.31085e+07	2.01148e+07	1.47682e+08	5.55841e+07	1.10272e+08	2.34309e+08	2.07751e+08	3.2099e+06	2.76363e+07	2.46669e+07	9.16014e+07	4.22556e+07	4.46837e+07	1.76462e+07	1.3162e+07
P22352	sp|P22352|GPX3_HUMAN	846479	573597	2.39373e+06	400842	1.13935e+06	443186	707284	1.34012e+06	1.15843e+06	822335	1.50434e+06	691584	411562	752925	1.50647e+06	1.08466e+06	875018	531973	484576	533940	311436	920683	653555	981269	733919	733816	554310	1.15961e+06	437308	867532	1.30306e+06	785391	685431	2.7865e+06	2.32766e+06	1.26334e+06	1.15507e+06	1.40864e+06	5.30502e+06	556777	613266	492410	425499	574905	1.37234e+06	929817	2.20257e+06	1.28584e+06
P62328	sp|P62328|TYB4_HUMAN	1.1056e+06	964520	2.9345e+06	986747	1.69238e+06	4.80604e+06	1.21669e+07	4.47222e+06	5.78517e+06	4.38356e+06	1.1669e+07	4.66546e+06	2.79575e+06	4.48765e+06	2.2129e+06	3.8957e+06	5.69027e+06	6.58305e+06	8.62424e+06	6.95395e+06	688470	3.02452e+06	1.09892e+06	2.54105e+06	884628	8.41241e+06	5.92771e+06	2.3e+06	1.79895e+07	2.60685e+06	3.68977e+06	5.40494e+06	7.60417e+06	2.71522e+06	3.64541e+06	1.61238e+06	1.14794e+07	2.46219e+06	2.94496e+06	8.72008e+06	3.91877e+06	1.13771e+06	709228	1.82158e+06	1.7041e+06	3.565e+06	2.19882e+06	2.80183e+06
Q96IU4	sp|Q96IU4|ABHEB_HUMAN	46103	105776	203985	357028	152317	59079	17512.9	21505.4	29545.3	425437	58047	46192.6	71666.2	67598.3	63140.6	85462.6	46035.7	31932.6	35448.1	43012.5	93423.1	387465	122139	20272.2	105718	17737.6	46087.8	18140.2	27914.3	64399.4	46342.3	28441.2	57499.1	34334.8	32021.6	49599.1	54361	365193	52316.6	59138.9	76147.4	45737.4	22854.5	572415	49273.5	74842	857420	57169.7
O00232	sp|O00232|PSD12_HUMAN	3502.51	24358	13533	34845.5	8153.77	17126.1	24027.3	19256.4	25593.9	34393.4	34332.4	19906	28116.9	40349.3	18716	15451.8	30505.4	30167.9	16197.8	37189.3	69613.1	18778.7	24119.3	11362.9	13078.3	41212.3	32240.4	5299.98	30830.9	22483.3	18967.7	18205.4	39348.5	31877.7	24343.7	17382.5	43395.2	20750.7	26584.4	33532.4	39939.6	34548.7	13428.5	17606.6	10548.2	22808	29879.8	12307.1
P06331	sp|P06331|HV209_HUMAN	5.44442e+06	654244	3.93259e+06	2.3358e+06	2.24282e+06	1.18482e+06	1.51707e+06	3.38805e+06	1.50204e+06	547459	359679	7.72622e+06	1.77915e+06	740658	1.99248e+06	1.05518e+06	1.74691e+07	941068	1.48475e+06	998315	1.08718e+06	1.00422e+07	997018	891313	1.73461e+06	776807	523617	2.64395e+06	2.3057e+06	1.72663e+06	4.31135e+06	933293	1.39086e+06	614574	1.0823e+06	2.21255e+07	664452	1.36072e+07	1.94549e+06	2.74821e+06	334813	1.75646e+06	3.18817e+06	7.78875e+06	1.15467e+06	3.41324e+06	2.43457e+06	3.95651e+06
Q9Y678	sp|Q9Y678|COPG1_HUMAN	51370.5	39723.5	27046.2	123510	42234.7	40134.7	66611.4	66793.4	72413.7	109226	84010.9	45902.4	114556	107988	68105.8	38250.6	63141.7	101179	46518.3	98510.6	231812	24779.4	73386.6	66609.9	63553.8	99979	68484.9	119083	66494.8	45939.4	54135.6	61486.7	110596	99326.9	73683.5	306431	130151	62019.9	45148.2	106535	180522	95617.1	78272.7	27342.5	77686.6	71867.4	52384.5	23203.4
Q9Y613	sp|Q9Y613|FHOD1_HUMAN	4.69156e+06	1.10172e+06	4.48127e+06	2.19654e+06	2.16595e+06	481303	426650	1.0042e+06	1.2034e+06	1.58773e+06	610600	311587	970215	751347	2.54465e+06	1.67214e+06	1.89593e+06	559549	1.12553e+06	670081	745682	3.72893e+06	1.97032e+06	1.49867e+06	351813	1.08774e+06	828117	1.81464e+06	1.19072e+06	1.18384e+06	1.5003e+06	1.1552e+06	603408	935164	1.66511e+06	3.41637e+06	1.27438e+06	1.72826e+06	3.02361e+06	622929	1.24964e+06	3.52513e+06	1.86827e+06	824087	1.79163e+06	2.08742e+06	2.74155e+06	1.17298e+06
Q13618	sp|Q13618|CUL3_HUMAN	244954	19486.8	131726	18159.2	192272	164464	82369.5	23050.3	72220.1	103271	160886	42252.2	74974.5	18222.7	12867.8	140673	29047.8	6983.01	111391	57112	72259.8	13842.9	15299.1	14174.8	117705	3644.74	33627.8	200173	30475.8	135056	93830.5	30442	26147.4	60205.7	98623.6	142359	15264.8	56222	46966.8	44915.1	304457	8864.76	442242	96117.8	315056	222270	80874	113580
P14406	sp|P14406|CX7A2_HUMAN	206942	2.27279e+06	484902	370734	315234	195879	17816.9	66932.6	76279.1	154269	357451	124164	122208	493284	96853.1	368020	176970	355020	50572.7	249445	388601	347834	77904.4	181367	1.20188e+06	372279	201090	84161.7	298069	96637.6	28495.9	127942	243830	58968.6	110647	46585.1	374396	295402	47973.7	133408	300366	144896	195102	292312	149124	204510	162511	120361
Q13126	sp|Q13126|MTAP_HUMAN	172501	14619.5	54719.9	157338	129106	123596	11044.4	31952.2	7940.47	48646.4	18148.8	58667.7	13865.7	33904.3	51958.3	134297	763692	6919.51	10960	22514.8	9972.09	152982	17287	25181.5	39195.3	26569.3	124485	19296.8	82212	50923.3	39660.1	26955.9	7077.1	19099.5	18926.9	102344	18315.1	157516	28182	26928.5	96302.1	14579.7	193237	99547.2	76327	200751	124546	101340
P61769	sp|P61769|B2MG_HUMAN	4289.53	6498.11	11931	7114.98	18075.4	32229.5	39097.3	25874.8	36671.7	4835.03	104303	34873.1	47699.3	24360.5	34373.9	1904.44	103567	54383.9	44318.2	47861.5	24582.9	2314.56	9733.44	14424.9	10246.7	64430.2	92379.1	13478.8	82776.2	26149.2	36670	30552.7	61993.6	20267.5	46176.9	22754.1	31846.1	6067.64	38222.9	55788.6	14560.1	2889.52	4830.63	2089.96	3963.14	41207.1	90075.4	3051.1
P25398	sp|P25398|RS12_HUMAN	60703.9	157161	155798	53308.7	87853.5	239343	45325.5	36256.6	93707.4	37796.8	53741.5	168563	432065	62065.7	64214.3	70739.5	43884	48560.5	26229.1	184913	38425.8	226941	283875	347258	68361.3	70473.7	382100	144940	47820.6	21337.5	95503.2	34930.1	77340.8	36556.1	23298.3	237995	46318.6	72145.7	38195.9	38799.6	292613	64228.4	69623.1	73170.6	58350	98366.8	110304	45576
P25789	sp|P25789|PSA4_HUMAN	45785.3	49149.1	225515	33808	110599	110964	157069	172220	154800	156109	147918	86369.8	106969	160789	116618	109843	98641.1	147977	111427	164788	251762	66918.3	81433.1	934708	718777	171318	89147.1	129040	136537	123403	90512.4	77426.3	164582	938828	133037	91006.4	179759	117735	196803	144218	72455.3	82769.4	47349.2	121387	418487	115474	114105	238811
P13591	sp|P13591|NCAM1_HUMAN	546032	448637	1.15237e+06	502221	657331	743436	507745	357013	520211	647612	454053	4.84408e+06	864324	446389	443373	2.80289e+06	266020	528484	1.9323e+06	567050	292593	989279	556837	343330	641366	468632	236134	801927	268536	614173	856151	809607	685711	486202	651325	923354	350736	477042	1.60804e+06	305724	2.30687e+06	719602	297776	1.95432e+06	384015	219148	687752	605732
Q5SGD2	sp|Q5SGD2|PPM1L_HUMAN	28914.7	88353.8	23097.6	37423.9	23494.5	38827.7	39205.3	33368.2	20290.1	11183.3	61617.6	96439.1	22615.4	23856.3	53245.3	45338.8	41473.2	29984.6	40580	24170.5	17502.7	10929.9	8716.97	65111	70856.7	19696.6	124220	55617.8	32663.4	63287.6	36394.9	16002.7	44286.8	19664.5	17999.2	88927.4	18406.7	77424.3	30999.6	37574.5	40487.7	11468.7	41220.3	5370.02	51140.5	103266	4576.65	114409
Q8TF42	sp|Q8TF42|UBS3B_HUMAN	182802	231826	81357.9	250166	117311	221902	402022	118937	271226	195944	215327	316295	367672	288138	183418	194630	256441	298987	197470	333053	585996	113863	155661	279639	202429	404717	238129	171261	260032	78932.4	174852	175159	221867	263171	220522	156316	398888	96592.3	229649	333314	446161	103335	131970	104384	236300	91647.9	561466	195473
P09493	sp|P09493|TPM1_HUMAN	1.43458e+06	470344	667380	573308	732975	829720	623638	793621	1.10325e+06	948049	1.4506e+06	597000	824757	917499	747293	742053	740804	1.10154e+06	797446	1.06725e+06	335548	633574	408236	852926	703502	702947	1.88066e+06	463341	1.05951e+06	742093	444232	1.03615e+06	849108	665837	551220	308054	1.20493e+06	1.08779e+06	471294	924283	1.34883e+06	508738	696114	1.16606e+06	453922	355106	5.448e+06	736535
P12931	sp|P12931|SRC_HUMAN	1.77985e+06	829067	1.86192e+06	2.48263e+06	1.33373e+06	1.53016e+06	3.97893e+06	1.10603e+06	1.78552e+06	1.42643e+06	2.8765e+06	1.43175e+06	1.85072e+06	2.42395e+06	396504	2.28526e+06	2.52475e+06	2.73045e+06	2.91218e+06	2.27696e+06	5.95947e+06	1.22772e+06	1.22545e+06	1.48574e+06	1.17912e+06	2.43184e+06	1.82305e+06	1.02629e+06	4.09932e+06	773301	785570	1.6443e+06	2.50879e+06	1.73699e+06	1.26622e+06	759282	2.16065e+06	887612	836171	2.2723e+06	1.6917e+06	1.60395e+06	1.22113e+06	1.107e+06	886862	838698	545939	832103
P09871	sp|P09871|C1S_HUMAN	1.56381e+06	1.36688e+06	4.79676e+06	935170	1.9105e+06	812755	747428	637168	787066	1.14344e+06	553011	836714	861299	548001	1.69993e+06	787103	898357	541195	723242	773189	997049	2.13091e+06	924998	1.64853e+06	1.87589e+06	613743	819351	1.30043e+06	578605	1.15819e+06	1.5592e+06	1.82024e+06	766135	1.07357e+06	1.52285e+06	1.77122e+06	611281	1.54205e+06	1.49449e+06	355138	1.96066e+06	1.0837e+06	1.41844e+06	1.49816e+06	1.63633e+06	1.01048e+06	2.04266e+06	2.02871e+06
P04792	sp|P04792|HSPB1_HUMAN	724003	333581	341025	499724	696108	1.28556e+06	3.44829e+06	2.79478e+06	1.32452e+06	3.60759e+06	3.84406e+06	1.18858e+06	1.73458e+06	1.2106e+06	838468	2.96968e+06	2.2909e+06	4.58623e+06	2.12202e+06	1.15324e+06	8.03527e+06	203280	510020	220996	417538	4.84934e+06	2.64682e+06	3.076e+06	6.70175e+06	589730	1.93687e+06	1.95779e+06	2.43427e+06	4.41382e+06	4.9406e+06	783130	2.98397e+06	5.28096e+06	293452	3.73334e+06	1.73232e+06	514048	510440	1.66568e+06	503574	930441	4.8908e+06	281854
P49411	sp|P49411|EFTU_HUMAN	182617	30261.1	616405	86782.5	311610	148839	43515.2	128713	103446	145179	229016	40630	212185	211815	145639	127573	91733.8	180016	95728.4	109042	226491	374394	154738	239889	292391	204432	197332	118328	126197	388861	230403	136248	68600.7	182795	72526.7	144975	190271	329901	66322.7	100920	220259	92278	262748	219466	45623.5	345524	41980.9	53149.2
Q01433	sp|Q01433|AMPD2_HUMAN	282604	146879	223096	246623	194757	147827	204570	171157	141522	170473	222162	270878	164872	283992	107801	269508	176016	220582	113096	133575	299622	457065	201613	317374	398084	188166	156212	278371	289097	413536	189683	99092.5	72308.6	121080	195553	213716	51215.3	82842.4	257917	283182	263539	130847	190546	162021	130319	158756	177154	222286
Q53GQ0	sp|Q53GQ0|DHB12_HUMAN	9667.6	118629	17786.9	42364.2	50872.9	11649	21963.6	63136.3	40154.3	40953.5	56878.3	62137.3	50748.6	63044.5	9531.94	12807.9	138073	47327.6	132968	78178	35171.2	20908.9	162980	398402	20288	22878.5	42063.3	165608	63178.7	269885	74045.1	77200.1	39692	71627	91114	22461.5	57813.3	45880.2	36616.7	59154	99767.6	56593.7	130132	101515	28449.9	90021.6	129203	89195.1
P02760	sp|P02760|AMBP_HUMAN	3.35808e+07	2.463e+07	4.65634e+07	2.37286e+07	2.80815e+07	1.22505e+07	9.15687e+06	7.05362e+06	7.58695e+06	6.28463e+06	5.22792e+06	1.19225e+07	6.09718e+06	5.70506e+06	1.66485e+07	1.31979e+07	2.4932e+06	4.84203e+06	8.2463e+06	6.18544e+06	8.43318e+06	5.6354e+07	2.23149e+07	4.91922e+07	3.72706e+07	1.14526e+07	6.00421e+06	1.8593e+07	5.40885e+06	1.44003e+07	1.42248e+07	1.08704e+07	8.31771e+06	1.24597e+07	1.89232e+07	1.72517e+07	6.37796e+06	5.97655e+06	1.36989e+07	2.25506e+06	6.75477e+06	3.77221e+07	3.55475e+07	1.39265e+07	2.52809e+07	1.12497e+07	2.16739e+07	2.05439e+07
O94886	sp|O94886|CSCL1_HUMAN	220190	91850.9	78908.7	64476.9	103267	200129	215564	294955	77048.2	248783	157843	63866.2	234637	48006.4	80532.4	137060	155683	196793	27968.1	205147	193487	139673	86446.2	105155	53634.6	390581	81844.6	55511.3	278586	73528.7	97876.6	162904	344076	200141	364384	147478	277875	213584	66984	298698	145616	57071.5	401223	252125	51008.1	127623	146305	272200
P10124	sp|P10124|SRGN_HUMAN	8153.77	17338.5	123047	10717.6	45900.8	10341.3	10078.8	73250.2	22551.6	14352.1	21057.6	11664.9	7336.27	222604	15292.8	7732.55	21920.2	22119.6	247184	16004.7	43721.3	35573.1	12185.1	83745.4	83551.9	2383.73	87436.5	14101.5	17170.4	3840.37	7504.94	11436.8	2064	6144.16	17262.9	116229	2328.78	70192.3	16818	10684.7	88564.3	3882.8	139996	39241.5	55339.1	121004	165289	174134
Q9H3N1	sp|Q9H3N1|TMX1_HUMAN	397737	188754	379790	429130	128438	146214	218968	285249	265907	176706	274030	1.06925e+06	228510	342974	314144	238948	213467	246549	99773.1	307855	287503	268911	186952	85241.1	235240	301690	259536	294744	189551	262540	213059	167950	200857	244572	164158	145896	343461	342636	167560	311807	379157	246842	237989	190879	251669	152627	982967	173304
Q13043	sp|Q13043|STK4_HUMAN	5840.03	3040.01	12446.7	17661.2	5369.55	1950.82	7621.68	5845.07	7759.81	1507.44	12120.1	955.1	8111.22	12400.5	9036.64	2231.81	11357.2	12528.8	6115.97	11704.6	38251.2	7130.92	10533.2	1309	4562.77	12947.7	18697.3	5605.94	16040.4	2621.26	4054.36	7814.46	12361.4	11466.4	10909.5	3437.42	16102.4	2156.24	3305.36	11799.3	5569.93	10738	3701.77	2090.04	8479.17	1596.28	9156.31	1669.3
P50995	sp|P50995|ANX11_HUMAN	123742	252531	423555	160011	167137	197421	243233	187239	145404	235035	228220	141186	74146.4	167520	124232	154276	309131	148215	265292	216659	204590	83950.9	118125	252606	320188	161542	189629	443658	173627	251580	131671	202508	158667	150459	186252	119523	123310	107161	141182	232849	170900	68337.4	255599	148829	361754	264241	133714	161228
Q76LX8	sp|Q76LX8|ATS13_HUMAN	125167	100342	91094.8	151907	260758	116534	140546	208198	106431	62438	319501	40826.8	59150.9	140372	124469	76221.2	864281	186588	55247.3	73664.9	149972	320610	55820.7	340587	940907	68997	84246.3	78585.7	33298.3	132680	97130.7	400429	35786.6	458973	76238.5	139217	48814.3	145506	155510	30940.4	446895	219693	676225	286873	91041	91075.8	69739.1	106053
P07947	sp|P07947|YES_HUMAN	28328.1	22017.4	47514.4	39138	89669.3	67523.4	82445.7	27430.1	34232.6	44647.1	49832.2	38264	51390.4	28651.5	37798.2	41680.5	42222.6	52626.7	46629.4	34969.7	113999	84081.6	36538.8	108417	53875.3	59801.5	41332.2	40314.4	65390.2	18816.8	24621	58243.5	37925.9	34228.8	24370.3	23457.3	42456.5	26074.2	33979	2861.13	143481	67501.3	38286.2	13262.6	33037.8	23526.9	44821.4	13517.8
P81605	sp|P81605|DCD_HUMAN	757936	688233	1.45092e+06	445733	1.60822e+06	2.63116e+06	425119	273038	289026	1.34039e+06	596546	551557	455957	373952	777704	4.18351e+06	2.09823e+06	1.52017e+06	4.22948e+06	3.83468e+06	176479	821703	704235	1.32742e+06	842720	577228	293041	4.66859e+06	148689	636778	633036	1.9491e+06	449948	725786	788560	470979	550617	654655	615845	197035	606067	357818	817615	414926	681924	994531	584344	618105
P62805	sp|P62805|H4_HUMAN	1.86798e+06	2.06797e+06	2.82353e+06	755307	3.23046e+06	1.14243e+06	433081	358167	664476	1.34563e+06	297170	2.29109e+06	1.23321e+06	1.22985e+06	815862	2.50803e+06	856119	287234	1.56605e+06	210573	897777	1.33704e+06	516088	1.36996e+06	635915	603326	488126	967004	240875	826774	529042	850861	535356	1.39201e+06	732100	1.0133e+06	505640	839555	3.64251e+06	392155	778527	367343	1.45065e+06	851728	796323	1.43008e+06	544514	560060
Q6ZUX7	sp|Q6ZUX7|LHPL2_HUMAN	31989.5	25887.2	29337.9	127097	45675.2	56780.1	81682.3	86395.5	58876.2	17738.4	79598.9	56942.2	96430.1	77105.5	38808.2	62959.5	69198.6	74667	81913.7	53323.2	169002	38625.3	68447.3	15942.3	81930.2	88577	68432.8	41483.9	179433	45778	54919	60614.1	73017.7	49514.1	65323.3	21119.6	69086.9	57724.7	32278.4	87485.8	52120.5	48220.9	46219.1	42478.9	72469.4	33313.5	28634.8	14223.9
P26038	sp|P26038|MOES_HUMAN	4.29714e+06	5.7797e+06	6.52836e+06	3.52728e+06	4.50338e+06	4.69068e+06	7.99386e+06	9.04125e+06	5.73218e+06	5.04001e+06	9.33892e+06	8.50152e+06	6.55184e+06	8.56202e+06	8.20074e+06	1.01117e+07	8.43251e+06	7.11779e+06	6.37767e+06	7.79536e+06	8.87515e+06	4.50109e+06	3.89485e+06	2.59315e+06	5.47316e+06	6.60115e+06	6.22207e+06	4.63759e+06	1.0201e+07	8.35058e+06	7.58395e+06	5.21931e+06	7.56859e+06	6.56048e+06	6.08305e+06	5.79042e+06	7.83354e+06	7.42381e+06	9.65586e+06	6.55673e+06	4.53353e+06	4.7118e+06	4.08031e+06	6.30682e+06	1.98086e+06	7.38992e+06	3.22868e+06	4.53241e+06
P62140	sp|P62140|PP1B_HUMAN	158966	146698	150916	171889	387874	288602	200788	169074	161524	147260	233592	108796	147889	155106	77784.6	125974	192858	132671	106906	136153	201912	320191	283142	170035	427043	203655	95148.8	53998.9	159204	113719	230297	148343	120978	152470	125902	178598	143301	194942	194676	148978	1.84928e+06	79375.3	287069	301895	173589	313348	142871	167953
Q969T9	sp|Q969T9|WBP2_HUMAN	234489	503093	795165	67986.3	789999	110810	499809	23529.2	619742	488860	628811	171709	294129	375571	148773	114070	78771.7	519944	81479.8	129815	244880	196297	375710	433049	703511	693314	226931	1.33886e+06	541872	193856	454638	83665.7	609575	429596	76585	40202.2	580648	104775	96353	283691	66722	182723	651654	132446	1.23956e+06	40069.1	359909	69780.9
P01765	sp|P01765|HV304_HUMAN	6.55721e+06	232168	1.11228e+06	701109	521016	241897	119003	450683	192090	321742	186443	1.18773e+06	30275.9	150778	599810	759127	121168	110048	194900	250691	690967	352866	1.05445e+06	299962	366278	178003	124515	279920	117069	145672	365076	147688	217706	243193	421001	289986	96340.4	143444	863754	165483	422091	324058	395912	262721	258243	411637	314346	291585
Q9UK41	sp|Q9UK41|VPS28_HUMAN	28187.5	90393.8	30939.6	52149.2	208064	43491.2	28108	97399.4	123291	104823	44529.2	21341.5	13832.5	66784.3	15029.9	14332.2	79150.8	30276.6	217816	14578.2	58807.7	34546.2	117109	32977.6	119368	96484.6	59943	210152	60018	236585	26371.1	287989	23196.8	14081.4	181095	208553	7030.99	360173	210456	15957.4	108929	109024	158959	25469.2	98946.8	25445.5	24718.9	243099
O43149	sp|O43149|ZZEF1_HUMAN	3538.11	11449.6	11572.5	9715.79	13080.2	3690.56	7198.51	12346.3	8861.41	14699.5	3188.43	6793.4	8751.38	17420.9	12997.5	4066.37	13285.4	12670.4	4911.14	4545.52	15718.8	23970	5935.87	19989.4	12319.2	4690.61	11398	19368.7	3230.22	6812.87	7451.75	5292.89	4542.78	4484.1	1558.81	24013.1	7089.69	3632.59	8027.49	8355.53	11004.1	24693.6	24459.5	3437.11	36773.4	4882.93	10969.3	2921.75
P55084	sp|P55084|ECHB_HUMAN	1.81223e+06	2.28663e+06	947025	926235	1.02827e+06	1.26052e+06	1.30283e+06	908301	1.32886e+06	612937	1.48346e+06	562262	1.17007e+06	1.04348e+06	736595	1.11065e+06	819093	1.15335e+06	1.00043e+06	1.23108e+06	1.62522e+06	466613	770955	514025	1.94802e+06	1.49556e+06	1.62763e+06	581268	1.39976e+06	507336	488235	845012	1.2809e+06	1.53877e+06	1.16713e+06	793564	1.4717e+06	620288	870620	1.64885e+06	890836	866271	651073	1.05564e+06	554405	883009	991013	795110
P36955	sp|P36955|PEDF_HUMAN	3.42619e+06	5.23613e+06	4.81386e+06	2.55091e+06	4.56737e+06	1.63475e+06	876894	1.21609e+06	725957	1.15355e+06	831650	1.67186e+06	777543	1.62812e+06	1.63081e+06	1.65966e+06	1.77198e+06	722432	630105	407801	1.61551e+06	6.41017e+06	3.92237e+06	4.49558e+06	4.11428e+06	1.19717e+06	790763	1.57688e+06	1.07058e+06	2.3721e+06	1.17575e+06	702884	802522	1.04736e+06	1.49409e+06	1.86846e+06	514507	1.28515e+06	463251	441677	1.1883e+06	4.68725e+06	3.53388e+06	2.26426e+06	1.97266e+06	3.50765e+06	2.57154e+06	2.49151e+06
P08238	sp|P08238|HS90B_HUMAN	454683	561023	332821	1.17207e+06	353642	148224	957134	425427	435301	364197	381498	217761	594160	1.00022e+06	463900	366807	307716	458160	390677	606195	1.56303e+06	169174	324679	959886	1.55724e+06	1.31937e+06	144409	273978	194424	577595	799444	790999	816001	763477	303433	140370	973462	130519	597055	280804	521423	330651	807541	569960	751303	430953	422802	435374
Q6E0U4	sp|Q6E0U4|DMKN_HUMAN	57308.6	225053	65746.2	72714.8	113348	3420.99	76817.8	142253	279226	3876.33	79030	73597.8	31692.6	45312.3	217573	180980	134944	48135.6	58017.8	232969	209915	122926	165223	469128	151710	56183.3	162421	68334.3	41658	253864	143542	124081	168504	128086	1.24009e+06	89570.6	221774	202566	93928.5	189561	188866	83170.7	259739	212246	124154	196191	29972.3	175545
Q969X1	sp|Q969X1|LFG3_HUMAN	100937	89488.7	85894	147966	64423.2	72857.9	54945.3	81959.8	81604.8	66666.6	53116.8	99073.3	38120.9	98383.1	56504.1	69075.2	77111.1	114312	118365	53331.2	149025	48383.8	122882	56648.3	79053.9	65664.6	71625.2	9503.49	72941.5	71493.4	70559.1	42305.7	82722.4	52622.7	37675.7	74508.3	99429.3	78169.2	126907	59333.7	66622	100333	28044.3	46900.8	90781.9	44895.1	10353.8	27153.5
Q13200	sp|Q13200|PSMD2_HUMAN	1.51397e+06	365434	24458.6	616418	2.03033e+06	267643	153517	144014	186955	16483.5	1.31837e+06	1.49193e+06	916952	178452	26203.4	192461	181062	931590	1.50756e+06	227726	174228	1.23003e+06	859996	528106	629979	158735	555158	1.56908e+06	123304	1.09853e+06	1.29245e+06	90672.6	152483	943435	824113	1.37886e+06	182798	108331	1.48157e+06	764130	220099	1.01693e+06	412779	162576	90425.1	33480.3	208448	1.26324e+06
P07225	sp|P07225|PROS_HUMAN	6.75188e+06	3.99259e+06	7.45247e+06	5.01901e+06	4.13164e+06	4.28219e+06	5.9034e+06	5.80828e+06	4.15597e+06	4.37108e+06	2.84163e+06	5.94181e+06	5.04887e+06	3.68898e+06	1.06198e+07	6.05528e+06	4.66271e+06	4.08432e+06	6.13355e+06	8.46084e+06	3.02705e+06	6.80137e+06	4.44125e+06	6.16593e+06	4.95497e+06	2.45461e+06	3.74188e+06	2.05171e+07	4.57961e+06	5.94745e+06	6.81646e+06	7.21108e+06	1.01096e+07	8.78409e+06	8.1049e+06	1.03474e+07	6.98991e+06	2.99912e+07	7.84168e+06	4.56159e+06	5.21073e+06	4.30361e+06	5.14387e+06	7.62737e+06	6.26429e+06	4.26335e+06	6.84623e+06	8.89761e+06
P05155	sp|P05155|IC1_HUMAN	7.25871e+06	1.10841e+07	7.92009e+06	3.52103e+06	8.75236e+06	1.34066e+07	1.23542e+07	8.16112e+06	6.48939e+06	8.41728e+06	5.39382e+06	6.62125e+06	8.19149e+06	3.75987e+06	2.34247e+07	1.11759e+07	4.21164e+06	5.64676e+06	4.66052e+06	4.0876e+06	3.92375e+06	9.87535e+06	1.42318e+07	1.03294e+07	9.5377e+06	9.56836e+06	6.81959e+06	1.18514e+07	5.71749e+06	1.79964e+07	1.97829e+07	1.8306e+07	7.61373e+06	1.25586e+07	1.67636e+07	2.19664e+07	4.47569e+06	9.29183e+06	5.27672e+06	3.02394e+06	4.68248e+06	4.97821e+06	5.20748e+06	9.67585e+06	1.60647e+07	1.05755e+07	3.40424e+07	1.75842e+07
P52565	sp|P52565|GDIR1_HUMAN	438560	192104	392319	84512	105699	380707	100438	165840	112049	30849.1	68414.8	162806	46331.7	190236	90445.3	97778.9	120617	167028	160280	43138.2	48565.8	136520	50629.2	56955.2	123973	94040.9	69591.6	46439	197632	92979.3	122183	142745	181389	89567.7	174492	45431.9	172574	84531.8	68579	66261.4	216904	95987.7	92993.3	112444	68651.1	107827	137458	111575
Q8WWA1	sp|Q8WWA1|TMM40_HUMAN	42289.8	24788.9	18788.7	268776	155449	14424.1	135435	214455	268790	25228.7	171053	95654.1	239349	243171	70365.4	42296.9	167971	188202	18638.1	230193	14687.9	26301.1	10778.9	32032.4	79258.9	217423	179596	111706	190375	200709	47550.1	22219.8	101211	150570	14359	149915	16037.4	97920.5	10237.8	269058	188580	24690.1	13698.9	128127	40346	180752	156777	157322
Q15833	sp|Q15833|STXB2_HUMAN	2.64717e+06	1.35804e+06	8.7581e+06	2.7505e+06	5.11488e+06	4.62942e+06	4.80108e+06	1.88692e+06	3.24347e+06	1.80919e+06	3.43753e+06	3.80217e+06	2.63552e+06	2.83599e+06	3.64529e+06	2.31264e+06	2.7665e+06	2.79306e+06	6.3611e+06	3.7001e+06	7.86773e+06	1.67554e+06	1.52915e+06	3.2033e+06	2.26765e+06	2.63942e+06	4.08633e+06	3.1424e+06	3.79327e+06	1.07435e+06	1.63592e+06	2.05195e+06	3.75224e+06	2.10789e+06	2.6064e+06	2.19156e+06	2.69167e+06	1.75306e+06	2.82118e+06	3.79984e+06	2.60289e+06	4.36664e+06	2.80255e+06	2.35956e+06	5.92505e+06	2.35475e+06	1.6781e+06	1.70877e+06
P23142	sp|P23142|FBLN1_HUMAN	1.05077e+06	1.23118e+06	1.62051e+06	597645	934835	650614	366901	596958	580272	616575	390493	465283	315696	420458	583649	1.13345e+06	1.10648e+06	553459	656201	712118	227801	1.47333e+06	1.50927e+06	1.99261e+06	1.21801e+06	541436	613828	1.2751e+06	248059	1.5395e+06	758395	809349	514072	1.45473e+06	741795	1.12841e+06	474517	956456	1.11161e+06	513174	709731	1.27317e+06	793493	523943	705978	636850	1.22099e+06	1.43274e+06
P10909	sp|P10909|CLUS_HUMAN	1.00858e+08	1.1936e+08	4.66643e+07	4.2906e+07	6.52572e+07	4.66196e+07	4.39027e+07	5.41465e+07	3.59075e+07	3.59731e+07	4.62046e+07	7.37276e+07	3.97002e+07	4.91344e+07	1.22863e+08	7.43318e+07	1.35497e+08	4.13228e+07	5.17092e+07	5.74644e+07	1.98624e+07	5.8885e+07	4.84595e+07	6.12629e+07	6.96407e+07	2.40974e+07	5.519e+07	1.27219e+08	3.87624e+07	7.3073e+07	9.01628e+07	4.59207e+07	4.17767e+07	6.89052e+07	8.15163e+07	1.01774e+08	3.08401e+07	1.36364e+08	1.03984e+08	4.18718e+07	2.17509e+07	3.62001e+07	3.91624e+07	5.22565e+07	8.24259e+07	8.54055e+07	4.93356e+07	8.88591e+07
Q9UIB8	sp|Q9UIB8|SLAF5_HUMAN	234955	236335	150252	352400	282655	488841	442439	384202	421527	249784	551265	226750	436725	364967	217507	210096	369440	561881	341681	444596	632744	168194	188142	156302	232414	371832	408405	90515.6	458005	164373	275484	454836	540379	317713	346961	141001	409233	300760	452469	420689	214521	230355	246671	230506	349820	225754	246279	137700
Q06323	sp|Q06323|PSME1_HUMAN	1.24132e+06	1.14037e+06	1.38177e+06	575894	995597	1.87353e+06	1.36931e+06	523341	523058	566803	1.09832e+06	505447	637201	1.13196e+06	498036	1.49783e+06	452754	433150	321705	356624	773136	468901	662641	829281	681454	549388	557218	1.60524e+06	580209	1.21721e+06	423619	832056	447505	707643	301160	1.16515e+06	609925	269852	566254	453899	770846	636835	523629	863628	888427	1.07726e+06	587056	1.41959e+06
Q9H3U1	sp|Q9H3U1|UN45A_HUMAN	82690	80550.5	32092.4	87241.4	163155	57404.1	66809.5	8067.97	25027.2	158064	68788.8	63194.3	17618.4	45830.3	169594	65350.3	66865.4	61911.7	49623.2	41203.4	154026	21556.3	15480.5	211559	61248.7	56031.5	49201.8	81766.8	60620.9	148216	13792.8	32284.6	77479.9	22359.4	23420.8	29887.2	34093.7	27625.5	5156.31	27317	66233.1	13814.1	34099.8	11864.9	114554	72690.4	28553.6	25734.7
P01615	sp|P01615|KV202_HUMAN	1.9877e+06	189232	5.49749e+06	440536	124795	126321	140206	207126	252440	112597	47064.3	285282	146313	85686.6	395043	172784	193957	370910	81954	160267	362855	378388	97403.3	234258	451108	327530	433552	21927.2	124486	462311	377225	92057.8	97555.5	105237	159538	175986	128347	37559.4	614289	490693	396920	248463	32317.3	279488	257762	124759	264531	423621
P01615	sp|P01615|KV202_HUMAN	1.9877e+06	189232	5.49749e+06	440536	124795	126321	140206	207126	252440	112597	47064.3	285282	146313	85686.6	395043	172784	193957	370910	81954	160267	362855	378388	97403.3	234258	451108	327530	433552	21927.2	124486	462311	377225	92057.8	97555.5	105237	159538	175986	128347	37559.4	614289	490693	396920	248463	32317.3	279488	257762	124759	264531	423621
Q9Y2J2	sp|Q9Y2J2|E41L3_HUMAN	47532.8	50092.3	117014	12901	26407.3	10744.3	28214	58886.7	19858.3	23883.5	39411.3	28812.1	20412.9	30531.7	76533	36820.2	46186.7	26770.5	115600	9965.34	19936.8	32410.3	16850	186220	53413.7	66692.8	55940.2	61284.2	52656.7	133837	59056.2	42980.7	13918.8	19832	22990.6	20983.7	23349.1	33422.5	26601.6	54407.8	118217	26015.1	30388.5	20786.9	66364.6	60030.6	8576.41	136722
P02745	sp|P02745|C1QA_HUMAN	4.30075e+06	1.90462e+06	1.42353e+07	1.02469e+06	1.57835e+06	360570	166944	1.00905e+07	9.99537e+06	2.62865e+07	6.43002e+06	8.38727e+06	4.72694e+06	157369	5.08521e+06	6.71693e+06	4.84816e+06	260288	2.02857e+07	1.84558e+07	963332	2.04205e+07	5.35904e+06	4.64896e+06	4.64613e+06	352435	342858	7.83673e+06	1.31392e+07	526977	7.63562e+06	2.6923e+06	6.76917e+06	416043	205598	1.86094e+07	9.34951e+06	6.55659e+06	5.1708e+07	2.25598e+07	432432	6.02451e+06	1.1052e+06	9.71572e+06	8.8943e+06	8.90195e+06	621122	161887
P20742	sp|P20742|PZP_HUMAN	849643	763011	7.818e+06	385402	2.12297e+06	454589	3.36674e+06	453861	383869	472369	469943	2.56936e+06	361776	209511	290262	1.10804e+06	414328	649501	847290	285845	2.35493e+06	6.50286e+06	744615	622714	903911	696369	504237	886490	1.37844e+06	2.81916e+06	2.86696e+06	1.1175e+06	462986	1.06813e+06	1.19684e+06	1.49669e+06	1.40858e+06	571921	623150	523110	1.95634e+06	2.24582e+06	6.40355e+06	842754	685076	530524	796421	702260
P02790	sp|P02790|HEMO_HUMAN	2.82826e+07	4.12411e+07	1.38303e+07	1.0381e+07	1.40418e+07	5.88736e+07	5.09499e+07	3.00441e+07	3.75605e+07	3.72799e+07	2.7837e+07	4.30913e+07	3.34939e+07	1.97403e+07	9.35338e+07	4.66651e+07	2.35697e+07	2.20257e+07	2.37815e+07	1.65909e+07	4.40766e+06	3.34311e+07	4.30573e+07	3.61443e+07	4.32018e+07	4.62549e+07	3.32427e+07	4.11115e+07	3.45961e+07	6.23005e+07	7.12672e+07	7.77466e+07	2.91848e+07	3.8189e+07	7.00456e+07	8.20197e+07	1.78184e+07	5.15429e+07	1.81498e+07	1.12261e+07	8.90863e+06	1.28267e+07	1.89284e+07	3.45858e+07	7.0176e+07	7.08294e+07	1.86681e+08	8.15971e+07
P62495	sp|P62495|ERF1_HUMAN	433641	151832	65161.5	148425	32057.9	81037.8	137003	68922.3	106068	110284	133239	148772	217809	217495	104096	148392	198869	215340	185770	224289	880917	275305	63407.3	38622.5	203563	132517	125954	91191.2	146717	51180.2	135732	117203	227461	189153	52310.6	159490	252829	97723	104210	262448	186039	153131	184141	119758	160292	58655	167102	51303
Q96IY4	sp|Q96IY4|CBPB2_HUMAN	879564	718330	2.60741e+06	473938	1.63754e+06	221804	345543	287569	470714	273478	147288	342770	690410	139896	572357	592435	172129	449907	583376	88963.6	756761	2.24869e+06	804092	1.82366e+06	893598	476970	298305	697416	130911	956561	859492	348297	412665	303343	349234	883512	467810	550373	980975	417251	117727	1.57193e+06	914842	342151	893082	366659	909511	958720
P12821	sp|P12821|ACE_HUMAN	156133	298778	74933.6	116683	71069	70198.1	37179	98955.5	33360.1	61389	32024.9	82815.3	44373.1	48890.2	82236.1	60348.9	47695.4	31848.4	56868.1	70557	28282.3	209671	151790	105105	410713	34816.1	294160	65259.2	35327	73525.6	74565.5	73297.7	24954.9	37048.9	45450.7	97378.5	29252.3	118677	48017.7	66788.5	192020	173731	111220	43155.7	252679	126494	65451.6	92964
P00748	sp|P00748|FA12_HUMAN	266726	148921	72728.5	170852	122867	450061	343964	266912	304894	455869	121210	252120	268436	98033.6	418666	159511	105471	77195.9	274187	90335.8	27698.5	463268	295378	498321	220024	310744	135718	501089	213016	437988	342779	498003	532419	287257	311822	410679	211850	442658	248149	76074.2	51427.3	316074	301813	109796	568607	497086	1.44477e+06	220742
P01701	sp|P01701|LV103_HUMAN	71202.1	34605.2	118899	68045.5	99113.5	89535.4	49093.8	34827.6	18425.4	32679.5	51736.7	14973.3	55664.4	80566.9	109844	176688	98923.9	82584.7	34022.7	28215.6	69760.8	99523.6	158380	31154.4	227859	61092.6	58516	37315.7	70143.3	33591.3	209387	35282.2	83413.6	25091.6	55596.6	46180.6	18905.1	84140.4	17308.8	130225	292211	110175	5071.77	95150.5	69744.3	6371.48	121898	174749
P01701	sp|P01701|LV103_HUMAN	71202.1	34605.2	118899	68045.5	99113.5	89535.4	49093.8	34827.6	18425.4	32679.5	51736.7	14973.3	55664.4	80566.9	109844	176688	98923.9	82584.7	34022.7	28215.6	69760.8	99523.6	158380	31154.4	227859	61092.6	58516	37315.7	70143.3	33591.3	209387	35282.2	83413.6	25091.6	55596.6	46180.6	18905.1	84140.4	17308.8	130225	292211	110175	5071.77	95150.5	69744.3	6371.48	121898	174749
P62136	sp|P62136|PP1A_HUMAN	169588	129466	507254	270490	342858	682957	488612	110782	262546	110630	304198	82552.1	303233	422426	153929	257530	316067	143534	270509	312828	875971	272051	257042	389594	345933	613042	399678	255707	424723	63361.5	71631.6	666037	394722	258064	496873	255057	325809	151918	121523	378221	1.08101e+06	134882	250484	399342	380104	424691	229288	376003
Q16881	sp|Q16881|TRXR1_HUMAN	148419	20899	32381.9	31875.2	181845	29540.7	21886.3	9679.19	49742.3	8369.82	32874.1	38700.2	58384.6	202417	63031.2	88025.8	102218	28468.2	38909.4	76829.7	35371.3	113810	22675.8	141103	18591.1	27786.6	84960.2	127592	29742.3	34478.9	18168.6	7309.89	37104.2	22488.1	17690.5	169421	15593.5	101129	58948.4	31830.7	141306	40591.3	18244.5	179183	25070.6	30249.6	22387.1	126772
Q00013	sp|Q00013|EM55_HUMAN	339284	230815	225322	698371	404119	720268	613224	702790	615368	582909	647306	502641	610867	646192	557551	538359	490220	577435	528161	718337	1.07079e+06	396829	482176	254271	196485	671013	522769	261534	604644	481469	431918	391054	995116	696769	481075	553030	668705	514161	622866	746773	1.03573e+06	445645	396846	597105	491306	639714	496632	408565
P09525	sp|P09525|ANXA4_HUMAN	254459	577726	359789	275426	176296	328874	243363	229693	131983	306076	275704	375914	109833	171866	145529	515869	188360	175806	561794	177566	186499	254734	644726	227205	287193	333270	136366	137323	314440	259441	164490	138318	222325	145278	200396	416087	149728	208312	175406	223082	525610	181467	290544	221239	328151	169491	189438	236230
Q8TDL5	sp|Q8TDL5|BPIB1_HUMAN	789569	952207	465463	423206	392618	576623	259776	171412	520139	350275	270785	696284	272095	278349	232477	376174	402126	313109	793662	744878	245378	2.15908e+06	248307	262852	570783	368554	299684	1.18561e+06	350754	1.2785e+06	602713	233043	140889	664414	122830	118334	526675	371978	1.41679e+06	222699	316785	152019	582266	550699	155044	1.45322e+06	326680	1.23707e+06
P02652	sp|P02652|APOA2_HUMAN	5.01527e+07	8.62778e+07	7.53647e+07	5.00496e+07	4.6134e+07	7.1039e+07	6.43542e+07	6.15134e+07	4.32497e+07	2.4328e+07	3.22991e+07	7.60322e+07	2.98349e+07	3.51317e+07	9.82263e+07	6.77713e+07	4.52987e+07	3.12837e+07	4.52231e+07	3.73317e+07	1.81809e+07	5.146e+07	5.59702e+07	7.1942e+07	1.3883e+08	3.85862e+07	4.94724e+07	1.33925e+08	2.47636e+07	7.65246e+07	8.5267e+07	5.94697e+07	3.97986e+07	6.02335e+07	6.549e+07	9.67519e+07	2.45179e+07	8.55421e+07	5.84168e+07	3.3483e+07	2.17216e+07	4.64768e+07	6.60856e+07	6.07915e+07	1.14391e+08	8.58991e+07	6.18253e+07	1.15201e+08
P19971	sp|P19971|TYPH_HUMAN	527369	862795	766464	758755	420208	856620	1.10626e+06	901902	737508	694935	922352	409911	439201	621639	562823	798206	682368	907822	722284	796471	1.49769e+06	782244	451572	385243	759974	703127	632754	564321	803028	347584	452825	617867	795393	327244	568426	342283	730952	615953	362272	563539	707886	1.09595e+06	739934	416214	924330	801859	399619	528361
P35611	sp|P35611|ADDA_HUMAN	1.17696e+06	1.38189e+06	1.14331e+06	396754	529368	561305	492143	1.01742e+06	444356	440156	167334	173577	192295	317414	410951	867280	1.32344e+06	256847	752990	597169	407170	404926	723946	804090	1.68929e+06	368199	378360	879500	659945	588423	617727	327005	393870	212399	334645	1.62532e+06	355941	434256	344099	502619	1.46735e+06	592777	507733	816161	715955	2.26394e+06	548073	588278
P15144	sp|P15144|AMPN_HUMAN	1.16466e+06	714426	1.51943e+06	236550	1.51122e+06	1.31573e+06	564668	1.0009e+06	1.08029e+06	1.04758e+06	706544	562759	604688	162423	977769	609673	679716	880185	905360	175927	175988	784532	642682	479087	399720	593436	828801	277864	466845	319424	345224	742978	458370	2.10065e+06	592155	690055	263069	542375	395380	499338	464643	652193	319976	681554	927288	1.04303e+06	1.09757e+06	970115
Q13586	sp|Q13586|STIM1_HUMAN	165621	79964.9	238818	103319	114733	170056	135206	184365	148930	141322	124145	182895	137716	186298	301332	225388	133662	148878	148879	253599	117293	226482	123650	177007	103774	139882	187644	161550	141097	164488	242948	117984	119981	286288	161815	210151	116038	168648	308136	199548	181626	236973	107909	73130	142523	181980	368912	156110
P01859	sp|P01859|IGHG2_HUMAN	4.25687e+07	1.38655e+08	1.93211e+07	1.67409e+07	3.11999e+08	8.08745e+06	3.49943e+07	1.75155e+08	1.47387e+07	1.36839e+07	5.34471e+07	6.7053e+07	1.002e+08	1.20536e+08	4.41539e+07	1.38567e+07	1.13177e+08	2.51673e+07	1.56068e+08	4.85336e+07	1.00068e+07	3.8818e+07	1.92835e+07	1.84811e+07	2.27024e+08	8.58843e+07	1.0148e+07	3.50598e+08	1.41271e+07	4.53053e+07	6.5478e+07	5.61271e+07	2.87581e+07	5.84196e+06	1.13009e+07	1.05741e+08	2.22397e+07	5.08482e+06	3.11003e+08	1.2845e+08	2.58581e+06	3.63641e+07	3.05228e+08	1.63463e+08	3.08065e+08	3.17744e+07	6.21305e+07	2.50934e+07
P02549	sp|P02549|SPTA1_HUMAN	8.4411e+06	6.13484e+06	1.22061e+07	5.7375e+06	5.6049e+06	7.54323e+06	3.77307e+06	1.79421e+07	6.04746e+06	4.3828e+06	4.36868e+06	6.33092e+06	3.05472e+06	7.23147e+06	6.31638e+06	4.20262e+06	4.84803e+06	3.466e+06	2.84972e+06	3.32913e+06	2.52654e+06	8.26315e+06	1.00279e+07	7.67842e+06	7.96673e+06	3.1617e+06	4.23105e+06	5.86473e+06	6.21246e+06	1.33933e+07	8.11391e+06	3.78284e+06	1.18716e+07	4.33155e+06	5.58904e+06	9.21648e+06	5.5667e+06	7.58979e+06	7.74262e+06	3.21065e+06	8.04903e+06	4.93722e+06	7.64201e+06	9.87708e+06	1.27425e+07	1.32547e+07	1.2262e+07	9.63883e+06
P04003	sp|P04003|C4BPA_HUMAN	3.11778e+07	1.01292e+08	6.36936e+07	4.24614e+07	2.37634e+07	3.29665e+07	6.6856e+07	8.63913e+07	4.17864e+07	3.49589e+07	3.27242e+07	9.41877e+07	4.2681e+07	5.03933e+07	1.31925e+08	6.297e+07	9.08366e+07	5.3981e+07	6.18331e+07	7.27831e+07	1.48575e+07	5.78784e+07	4.98203e+07	5.86665e+07	6.5605e+07	2.06998e+07	6.22466e+07	1.26848e+08	6.52189e+07	6.89705e+07	1.17258e+08	8.35938e+07	1.00928e+08	8.84125e+07	8.99999e+07	1.18042e+08	7.16265e+07	3.76759e+08	9.71213e+07	4.05566e+07	3.86317e+07	3.12271e+07	4.84363e+07	6.78625e+07	6.38625e+07	3.98138e+07	5.64141e+07	7.95097e+07
Q96G03	sp|Q96G03|PGM2_HUMAN	77080.7	48642.1	177850	136351	25671.3	61233.6	34680.5	106729	85711.3	90325.6	65218.2	55913.7	65766.5	142617	209963	321975	445246	85431.2	114294	70512.6	162996	85491.6	85540.5	99326.4	118727	102932	65499.9	672374	112575	206845	70964.8	129243	72939.5	112932	87792.6	100936	112314	65224.2	105246	171206	121290	59238.3	70824.9	78848.3	106926	107875	147627	405738
P20701	sp|P20701|ITAL_HUMAN	89391.6	75609.2	39145.8	36224.4	30161.6	97444.8	18727.7	46525.2	41221.2	46493.4	33635.2	105085	40653.4	44502.7	100436	110371	72766.9	31490.4	43697.4	48632	11151.5	28323.6	51377.9	42588.9	68248.8	39796.3	40994	62501.7	29884.2	69262.9	79529.4	42827.8	27857.3	60362.4	8997.81	51825.6	28385.9	108397	99001.4	49840.7	63618.4	31573.7	35273.8	37411	76545.6	95397.7	73741.1	69186.7
P05546	sp|P05546|HEP2_HUMAN	3.14965e+06	7.38096e+06	2.87966e+06	3.90221e+06	5.42876e+06	1.18953e+06	1.71289e+06	1.20095e+06	830021	1.33115e+06	764841	1.78028e+06	822727	450583	1.68292e+06	1.0717e+06	774977	876057	1.6791e+06	2.34713e+06	3.28931e+06	9.63478e+06	4.06878e+06	6.20703e+06	6.14863e+06	1.58569e+06	1.17343e+06	3.02206e+06	1.02174e+06	2.02859e+06	966259	2.94955e+06	994531	3.37013e+06	5.32192e+06	2.97935e+06	1.4282e+06	1.57881e+06	2.06704e+06	633505	2.15351e+06	3.19236e+06	7.221e+06	2.92603e+06	5.82316e+06	1.6544e+06	2.89836e+06	2.73402e+06
P35998	sp|P35998|PRS7_HUMAN	134639	90938.7	137010	26203.3	83852.3	127002	65355	38025.7	27775.3	75442.4	22939.4	6489.75	15102.4	29249.7	29645.5	44437.2	93046.8	25575.2	54970.2	19241.4	36584.8	8717.51	17979.7	116788	14482.6	28024.2	34558.5	44007.5	17827.4	48947.5	19119.5	41900.2	9297.74	26548.6	27057.2	17990.7	31415.5	53405.3	12197.9	26954.9	52530.4	27915.5	20175	96726.2	92407.7	54083.3	43700.8	23275.3
P60953	sp|P60953|CDC42_HUMAN	644129	637469	609798	713570	709399	1.42308e+06	1.68639e+06	743266	1.78984e+06	906670	2.55359e+06	1.42135e+06	1.20985e+06	2.00475e+06	875732	1.92971e+06	1.24217e+06	1.76445e+06	1.80604e+06	1.39107e+06	2.75961e+06	334524	742188	509675	507111	2.03101e+06	1.35638e+06	473647	2.46588e+06	857456	1.03079e+06	1.572e+06	1.33412e+06	1.55882e+06	1.70465e+06	847524	1.26408e+06	581355	1.32464e+06	1.75775e+06	490875	799475	534769	1.26329e+06	351692	1.00046e+06	832173	701981
P06311	sp|P06311|KV311_HUMAN	2.57849e+06	572984	1.20247e+06	1.10673e+06	888039	3.43559e+06	848918	210565	202663	587532	1.0724e+06	269118	2.81979e+06	331402	1.5102e+06	387890	330467	209130	586211	180329	669754	1.0091e+06	3.5845e+06	1.45477e+06	956198	755121	129534	2.90574e+06	340646	994256	378031	442313	705092	378922	872593	414272	534900	1.53334e+06	530425	380349	1.62718e+06	771952	702774	829846	1.12549e+06	1.41357e+06	2.10626e+06	929492
P01877	sp|P01877|IGHA2_HUMAN	6.19794e+06	1.63646e+06	3.80677e+06	3.3816e+06	4.54679e+06	1.28752e+06	796608	497481	845581	1.66002e+06	2.9062e+06	5.05067e+06	669270	880085	8.47413e+06	6.03095e+06	459311	826833	1.6944e+06	887284	1.09565e+06	3.10876e+06	4.93639e+06	3.22574e+06	4.90184e+06	2.29145e+06	1.21993e+06	5.02847e+06	670715	819335	1.4961e+06	1.18741e+06	525843	1.44142e+06	1.76138e+06	2.48065e+07	2.59942e+06	1.73282e+06	1.30481e+07	2.71223e+06	935940	2.34733e+06	2.74361e+06	1.41753e+06	779503	3.69607e+06	1.28385e+06	5.08279e+06
Q9H4M9	sp|Q9H4M9|EHD1_HUMAN	1.05816e+06	1.19562e+06	1.82946e+06	1.08622e+06	1.02858e+06	1.05617e+06	1.63421e+06	3.21841e+06	2.28891e+06	1.20175e+06	3.40725e+06	3.03623e+06	2.57541e+06	3.48862e+06	1.25394e+06	2.1908e+06	1.12848e+06	1.81479e+06	1.58811e+06	1.678e+06	1.99082e+06	1.55615e+06	1.87992e+06	816057	1.97311e+06	2.06798e+06	1.20075e+06	1.50251e+06	3.68696e+06	1.22787e+06	3.04652e+06	3.83211e+06	1.01701e+06	2.36578e+06	2.22711e+06	4.4787e+06	2.6179e+06	935865	1.43662e+06	836360	1.97213e+06	1.04627e+06	1.50704e+06	1.31633e+06	1.31688e+06	1.55019e+06	1.92712e+06	1.35204e+06
P19823	sp|P19823|ITIH2_HUMAN	6.48059e+07	6.02972e+07	1.09275e+08	6.14885e+07	7.50122e+07	1.70529e+07	1.64299e+07	1.22209e+07	1.16601e+07	9.78462e+06	9.09589e+06	2.0099e+07	8.97802e+06	7.4879e+06	3.42512e+07	2.15127e+07	5.27291e+06	5.57946e+06	1.31944e+07	1.36149e+07	2.17347e+07	1.6482e+08	4.02202e+07	1.31062e+08	1.0272e+08	1.66253e+07	1.02769e+07	2.678e+07	7.83307e+06	1.57741e+07	3.41847e+07	2.23451e+07	1.60027e+07	1.96564e+07	2.38684e+07	3.23913e+07	8.47542e+06	1.30486e+07	1.33314e+07	8.73568e+06	1.85736e+07	1.04895e+08	9.96922e+07	1.41659e+07	4.59195e+07	1.86687e+07	3.68117e+07	2.58345e+07
P01008	sp|P01008|ANT3_HUMAN	5.04883e+06	7.91084e+06	4.12812e+06	1.708e+06	4.42866e+06	5.88109e+06	5.34281e+06	4.07589e+06	4.79414e+06	3.42264e+06	4.15946e+06	5.22151e+06	4.02479e+06	2.16208e+06	1.20938e+07	4.98863e+06	3.04824e+06	3.13633e+06	3.56432e+06	2.86003e+06	1.62206e+06	4.58154e+06	5.71245e+06	4.71806e+06	7.76895e+06	4.3672e+06	4.43777e+06	6.83777e+06	3.94475e+06	8.05672e+06	1.03292e+07	1.02637e+07	4.50782e+06	5.03618e+06	8.10088e+06	7.18086e+06	2.53423e+06	5.29075e+06	3.20794e+06	2.10029e+06	3.32115e+06	3.22562e+06	3.54044e+06	4.58207e+06	7.51715e+06	6.79114e+06	1.71439e+07	9.04614e+06
P27338	sp|P27338|AOFB_HUMAN	2.85847e+06	153496	254087	153465	226629	3.50332e+06	2.73833e+06	80479.5	154690	95827	171057	301082	185310	109350	129214	4.08763e+06	132852	84688.8	1.97708e+06	237458	329858	2.36043e+06	196144	108266	106134	2.8705e+06	392687	379871	1.40459e+06	65761	3.70848e+06	4.59004e+06	188176	175217	78719.5	101618	244387	625377	1.49607e+06	196482	257142	339280	109136	1.90709e+06	168174	331480	196071	172169
Q15185	sp|Q15185|TEBP_HUMAN	46164	70265.6	35102.3	22298.7	43001.6	61175.3	69718	53758.3	56356.7	89012.8	69568.3	22654.5	27266.1	64192.2	90381.2	48487.2	42187.1	54175.7	71657.5	61979.7	61655.2	101681	64775.5	128905	95394.1	67037.2	29447.5	84108.9	78702.3	140518	31482.2	51366.5	72741.3	59192.7	114882	59972.5	63625	66196.7	55473.5	52745.8	80082.8	40955.9	97258.5	70944.5	63236.9	46555.2	191756	168211
P61224	sp|P61224|RAP1B_HUMAN	1.10253e+06	871161	986864	1.36289e+06	598304	1.87934e+06	5.60941e+06	2.52992e+06	3.71686e+06	2.93795e+06	7.02397e+06	3.09774e+06	2.95723e+06	4.57666e+06	1.7319e+06	3.27812e+06	3.79506e+06	5.04194e+06	5.57974e+06	3.91025e+06	6.72209e+06	673300	1.51513e+06	1.13102e+06	919012	4.08051e+06	2.57834e+06	1.00072e+06	6.67403e+06	1.24028e+06	1.89119e+06	3.89499e+06	4.80009e+06	2.64016e+06	2.32328e+06	1.12374e+06	4.30241e+06	1.18504e+06	1.62947e+06	3.83492e+06	1.1519e+06	825995	824236	2.05537e+06	666393	1.11926e+06	1.13229e+06	1.1943e+06
P00918	sp|P00918|CAH2_HUMAN	901688	486235	747109	651477	1.1854e+06	1.66999e+06	3.08515e+06	2.11906e+06	2.36074e+06	2.01887e+06	2.59258e+06	1.68051e+06	1.70467e+06	3.34477e+06	2.49233e+06	2.0546e+06	1.94956e+06	2.49799e+06	3.01004e+06	2.26704e+06	926914	899773	588724	818240	680611	2.51043e+06	1.51924e+06	1.10193e+06	3.19557e+06	1.28984e+06	1.12185e+06	1.38695e+06	4.02204e+06	1.81214e+06	1.28707e+06	1.14803e+06	3.08337e+06	1.09044e+06	2.36978e+06	2.32323e+06	791483	860537	717713	1.02282e+06	632937	1.26429e+06	490366	900295
P54577	sp|P54577|SYYC_HUMAN	268095	244100	206678	301066	99612.7	228189	285773	57759.3	217653	139322	132584	145938	164012	254824	238810	244902	241795	148970	157194	197008	231104	602868	146315	99290.4	348096	198066	72761.9	154375	277968	162684	248948	548568	240106	223891	111494	124347	287817	98330.5	125755	247127	304048	349746	377122	287665	257889	212523	155182	73914.3
P50502	sp|P50502|F10A1_HUMAN	157074	223463	99132.3	120371	414080	163478	279605	268636	269311	428967	344441	233966	181468	245908	254771	312335	211864	207333	210066	215841	109655	151788	123647	225739	100756	328158	554549	160918	308860	202217	154634	371833	186082	220713	200544	57438.7	242202	278914	684086	215667	176673	229720	185845	134137	261060	226985	207247	170149
Q9HBH0	sp|Q9HBH0|RHOF_HUMAN	178777	149907	406082	503689	3.12515e+06	149886	593046	208556	178142	183880	205302	246391	126104	278609	130108	314596	306002	192738	194090	269698	414392	342668	535864	753442	231421	209302	2.13028e+06	140422	432675	202234	97553.2	894924	172958	143613	105723	183860	135726	332005	180118	158231	1.37918e+06	235831	204436	402677	177279	129218	286393	319230
O15117	sp|O15117|FYB_HUMAN	1.40474e+06	494765	447506	691362	722011	513399	533900	442522	623217	630581	1.14765e+06	538201	879162	993599	1.22441e+06	675915	2.52832e+06	1.17006e+06	1.11129e+06	676092	540599	1.67148e+06	799409	2.10132e+06	2.16632e+06	587436	1.17083e+06	1.34532e+06	1.45794e+06	1.25558e+06	469339	3.65598e+06	651296	619948	518319	1.22702e+06	730509	1.58276e+06	4.91921e+06	765811	1.18994e+06	660169	386716	1.29751e+06	733074	2.57528e+06	509163	1.88715e+06
P08758	sp|P08758|ANXA5_HUMAN	586333	1.0819e+06	786344	423413	712765	1.18733e+06	4.9638e+06	1.09177e+06	1.15818e+06	999442	3.71284e+06	1.20389e+06	778274	1.61403e+06	1.02721e+06	4.82695e+06	1.06977e+06	1.7266e+06	2.71549e+06	2.32694e+06	2.91503e+06	1.33953e+06	578417	1.27842e+06	1.5535e+06	913923	1.46043e+06	781485	2.34035e+06	842374	1.14211e+06	2.08177e+06	1.46278e+06	1.3112e+06	1.18483e+06	832269	594233	997368	962558	1.89313e+06	1.01909e+06	598589	511895	1.29925e+06	601162	1.14103e+06	822268	719945
P14770	sp|P14770|GPIX_HUMAN	1.44155e+06	3.25782e+06	708619	9.83635e+06	2.45888e+06	7.72695e+06	1.68238e+07	4.70245e+06	1.00201e+07	7.15227e+06	1.56345e+07	5.09018e+06	6.92455e+06	1.25723e+07	4.04286e+06	9.43562e+06	7.47862e+06	1.1715e+07	1.03364e+07	9.5531e+06	3.96505e+07	1.82447e+06	5.32297e+06	3.08633e+06	2.87135e+06	1.08458e+07	6.95942e+06	1.95617e+06	1.45957e+07	2.99121e+06	3.44272e+06	7.83652e+06	1.38861e+07	7.3132e+06	7.81067e+06	2.36513e+06	1.28395e+07	1.8391e+06	2.45718e+06	1.0758e+07	2.39989e+06	6.88782e+06	4.62778e+06	7.0939e+06	4.59799e+06	2.9448e+06	3.73707e+06	2.67546e+06
Q8NEU8	sp|Q8NEU8|DP13B_HUMAN	142552	111009	280362	51718.9	69700.6	68688.4	91497.5	87331.9	76933.5	61062.4	88747.3	47033.9	61702.6	89651.1	46215.3	60640.9	136730	87233.1	84967.4	87659.3	347825	119442	51532	59639.8	99206.9	116508	63104.8	105500	65149.8	66890.9	108911	49372.5	74800.8	42539	48479.3	65288.3	76285.9	93064.3	33952.1	84159.8	152432	114322	83212.5	66444	136810	47998.9	37951.2	35183.7
Q96KN2	sp|Q96KN2|CNDP1_HUMAN	324004	272251	310163	263812	130654	39402.1	163492	253896	223564	172267	80940.7	58142.4	541469	133258	409999	286492	155739	76346.1	163429	146513	48778.1	361934	57933.3	318036	511613	60209	146855	323729	40593.6	188997	112796	299547	66590.5	211012	149134	426333	144508	225319	536372	76847.4	92415.2	164722	310109	226895	385714	194349	166016	187841
Q8IZP0	sp|Q8IZP0|ABI1_HUMAN	3.00341e+06	692870	1.12895e+06	1.47544e+06	703082	988384	1.22472e+06	278761	254597	509503	531104	714896	1.57071e+06	454369	677432	706546	709714	783314	2.58768e+06	1.52474e+06	1.20312e+06	869610	1.07481e+06	222565	434615	541138	687516	1.86358e+06	1.04927e+06	875039	711371	429910	774475	601358	488487	560329	596480	182907	1.88361e+06	321636	4.763e+06	1.17256e+06	358886	921097	493120	632899	987666	1.42553e+06
Q08495	sp|Q08495|DEMA_HUMAN	8.65766e+06	349724	259435	1.37073e+06	1.26976e+06	778013	951962	1.59747e+06	1.70757e+06	783948	1.39302e+06	1.66052e+06	1.23761e+06	1.53562e+06	1.14778e+06	542965	1.13947e+06	1.15415e+06	697165	1.11776e+06	321237	1.21549e+06	530937	420367	827407	961337	982570	1.69851e+06	1.14584e+06	1.03343e+06	1.08699e+06	1.62343e+06	1.19167e+06	1.40273e+06	1.75132e+06	1.1142e+06	1.39052e+06	939107	1.58948e+06	1.92084e+06	796029	464940	492395	797553	895061	1.22651e+06	972034	909885
Q12846	sp|Q12846|STX4_HUMAN	85208.8	114514	134825	146424	880777	105086	124767	12981.4	79244.6	109720	166150	91027.6	149048	148447	62163.2	216830	116397	142796	194785	44675.4	271013	111067	128669	391704	81045.4	97002.4	71578.2	164412	137781	84475.6	164646	54292.2	105979	147979	185239	196298	76696.5	33589.8	196821	102374	60725.6	112910	99712.4	95895.1	43207.8	161986	85707.7	83442.6
O75695	sp|O75695|XRP2_HUMAN	136439	253523	129080	228599	165408	171319	316159	205999	162675	226647	358692	217813	190145	256096	344932	429191	247192	247711	253348	201848	432744	108696	172593	144919	180077	241985	214148	146369	367130	187352	222246	262432	210001	301968	192565	201737	182704	295989	231340	279156	329557	171307	194238	460723	240174	251581	293838	227095
P01763	sp|P01763|HV302_HUMAN	650013	275759	520250	424145	335143	134946	115167	198080	168433	277731	265633	110212	101357	101304	365201	1.92162e+06	181351	282393	226700	311752	151940	691004	419397	270992	220453	639353	101032	550085	134558	277754	340833	535312	255668	80137.4	667805	526731	199751	410449	930571	582895	73896.3	842802	373355	254323	387786	250629	718076	269836
P01591	sp|P01591|IGJ_HUMAN	1.70033e+08	2.93817e+07	5.6392e+07	5.75797e+07	1.51892e+07	2.52976e+07	1.26081e+07	3.18406e+07	1.10584e+07	1.88405e+07	1.13809e+07	1.47995e+08	9.18626e+06	3.92046e+07	1.0071e+08	3.41068e+07	5.71773e+07	6.02851e+06	3.57603e+07	2.62461e+07	6.6938e+06	4.93567e+07	4.30449e+07	9.65138e+06	4.92257e+07	1.23076e+07	1.03052e+07	5.91914e+07	2.0132e+07	1.49961e+07	2.60419e+07	1.37889e+07	3.39665e+07	1.43554e+07	1.80724e+07	9.93791e+07	2.72246e+07	7.08587e+07	1.41586e+08	1.13106e+08	4.00691e+06	1.76505e+07	1.29845e+07	5.16281e+07	2.00221e+07	3.16876e+07	1.46324e+07	1.55498e+07
P01767	sp|P01767|HV306_HUMAN	1.50537e+06	337228	1.20603e+06	419167	836851	185426	134117	279767	272502	996600	450889	270270	233768	390649	1.30663e+06	576090	111078	189823	1.24375e+06	234755	390672	1.24552e+06	753282	1.29241e+06	467936	371805	291019	510644	272563	252808	721639	279896	715618	172770	478197	634235	320733	424865	579429	384243	81102.8	1.4802e+06	441725	377628	843649	588102	561256	906834
P49588	sp|P49588|SYAC_HUMAN	304432	207236	185033	149409	177121	183978	83966.5	110718	120010	172517	105886	597125	83084.7	100877	328956	127214	146134	163258	212999	137876	97708.7	165700	175093	216673	309727	217902	187291	281546	82829.7	385268	203455	67137.6	119130	166975	123057	332241	159774	265404	261785	115426	173370	108144	198009	233476	225706	218126	210778	851746
P63000	sp|P63000|RAC1_HUMAN	652515	996479	238923	2.04388e+06	533396	1.32111e+06	3.57563e+06	1.34677e+06	1.95241e+06	913346	3.4777e+06	1.1363e+06	1.7179e+06	3.07073e+06	1.02756e+06	2.86869e+06	2.81456e+06	2.75678e+06	2.8253e+06	1.99195e+06	6.73249e+06	1.02277e+06	977852	581580	501283	2.92429e+06	1.83064e+06	906747	3.38554e+06	1.03414e+06	1.02132e+06	1.0636e+06	2.69481e+06	1.76639e+06	844058	764516	2.6751e+06	1.07205e+06	1.81387e+06	2.12751e+06	651046	1.31513e+06	853137	2.47447e+06	470719	882041	428186	741342
P07339	sp|P07339|CATD_HUMAN	132059	393134	26345.6	170689	305389	95617.8	40144.6	111934	99205.1	103140	213642	77187.8	136521	139957	115180	90787.9	136436	100287	119683	123503	38812.3	202418	212400	201925	79457.1	163005	261036	124237	66496.9	50517.8	98089.8	95315.7	168978	232419	294857	75718	189413	113735	128841	141760	199483	132240	115884	21477.7	87036	62844.3	142997	87486.2
P30049	sp|P30049|ATPD_HUMAN	43453.8	16808.5	56151.1	71002.6	100198	127031	145904	100411	161421	103210	220832	92528.7	166639	162358	53549.8	37944.8	255691	172191	51124.2	133522	62299.2	132266	25915.3	95759.4	95383.2	162304	266649	77148.3	160438	65475.3	80978.1	138833	133194	88387.1	92589.9	50944.5	250427	34677	34037.4	166153	37324.1	93174.7	73716.2	7619.26	42150	27157.7	76132.3	56053.6
Q14520	sp|Q14520|HABP2_HUMAN	387241	526868	1.11204e+06	237335	579764	826411	386782	535415	753119	519906	326489	362087	1.50253e+06	288182	675318	799271	233504	1.12757e+06	2.13788e+06	2.30061e+06	312291	430735	427534	460481	500108	776860	390104	2.40494e+06	324257	1.41934e+06	1.58024e+06	2.053e+06	578323	3.38793e+06	4.00137e+06	2.10065e+06	1.45337e+06	660044	1.23688e+06	369715	951761	344050	699286	930882	871443	372681	1.24624e+06	1.96324e+06
Q5JXB2	sp|Q5JXB2|UE2NL_HUMAN	54015.3	172825	119863	100022	414172	537200	199461	126650	292832	342958	494321	229046	195050	217657	175919	239944	129993	316153	315077	188088	264139	175394	46247.2	151632	51204.4	511860	157860	165288	554132	114189	92932.5	159258	256517	106135	113168	232016	281671	386795	123670	198119	1.16781e+06	192640	37755.4	275302	37842.7	165159	42349.7	111600
P48668	sp|P48668|K2C6C_HUMAN	378135	3.18857e+06	440152	188057	419264	209118	119932	682373	139965	406171	74159.4	304978	175364	151874	362122	160135	226416	587746	175311	251341	69846.2	230117	171826	251555	342259	134429	177091	285450	83097.6	212925	197830	265459	88942.8	175219	130271	198550	144577	348747	219856	280963	282703	143452	185598	280191	317080	2.48435e+06	104258	540122
Q96FW1	sp|Q96FW1|OTUB1_HUMAN	259878	117510	117964	230031	398919	22961.5	211446	97764.5	154474	153261	303933	199422	152613	181508	234160	260673	144301	163595	218471	181465	458535	233320	32375.7	172015	79777.1	171402	126108	108002	189849	126223	283696	130646	149733	170421	73710.7	26685.1	209236	149400	211491	60020.3	241167	144875	210510	184017	81866.5	135518	118925	106044
P31948	sp|P31948|STIP1_HUMAN	131071	250127	125480	122070	131071	184754	291008	299495	369827	346351	532501	251975	304743	501707	275244	261169	304764	421341	300978	333487	166952	150218	108266	154379	83294.5	444347	237577	78234.9	425078	186474	295404	248585	344335	370710	416414	163383	425153	321998	418689	378328	253333	199105	82101	137589	188842	256408	258384	128928
Q9Y277	sp|Q9Y277|VDAC3_HUMAN	541351	416066	970347	1.23202e+06	680813	415920	551923	642204	594823	790671	601317	210554	660895	971831	201521	643970	421827	859691	403042	685189	1.26378e+06	302416	914139	807642	299853	654836	781812	373366	857058	350742	244161	341094	567556	487824	375739	392445	1.19279e+06	277088	218041	793677	582430	446584	641974	560643	350211	180308	429612	384853
Q5T5C0	sp|Q5T5C0|STXB5_HUMAN	65787.1	33673.9	93333.9	88943.9	59626.5	41130.5	85482.5	69151	44714.2	43970.8	49367.8	39520.7	63805.1	99481.7	27584.6	66662.9	48874.4	64372	47885.7	70020.8	149030	156748	41937.2	29922.6	84706.1	103159	58542.3	39041.3	104283	66403.3	29757	178595	41249.5	62466.4	22584.8	40630.5	75212.6	106453	15847.2	98401.4	105597	60255.7	43132.4	38253.1	207605	40550.5	59186.1	175820
Q9H0E2	sp|Q9H0E2|TOLIP_HUMAN	41063.6	9248.3	31207.8	30188.9	19351.5	9660.84	61649.8	38308.5	71697.5	62547.9	84808.8	45761.1	71063.2	74905	5856.25	33122.5	75885.4	81671.6	33845.2	76640.8	32925.7	10673.6	60258.5	35885.7	12635.3	86104.2	60946	50982.4	105614	200095	33985.4	57821.6	82205.2	62351.2	74946	29081.8	81701.6	33113.9	36264.2	74412.6	100520	42973.9	41195.2	14312.7	18577.6	16778.7	65752.3	127921
Q07866	sp|Q07866|KLC1_HUMAN	49660.6	374302	41105.4	38318.1	9493.13	47369	25428.1	23757.3	14897.2	35991.8	37064.5	25541.7	32060.6	35782.6	27146.5	26690.5	30101.1	28080.6	32400.9	30487.7	62807.6	37845.3	99806.1	145427	9728.87	41017.6	16475.1	49242.2	35942	18867.6	17919.8	7323.22	20210.7	31020.2	33528.8	116221	37628.7	34312.7	17677.6	28377.5	267875	28330.4	11193.9	18504.9	12462.1	17093.2	16463.4	28008.5
Q684P5	sp|Q684P5|RPGP2_HUMAN	203366	170308	301193	131342	392037	204678	132095	151132	200029	210423	165290	188510	232690	175434	113344	284997	131218	169243	404958	130569	143885	458444	260650	481270	272243	213318	82263.4	208162	185882	277833	219493	358513	214304	76199.9	359853	392730	205939	116154	386523	192956	916863	266751	282796	363766	427421	315971	332321	285295
O95858	sp|O95858|TSN15_HUMAN	78325.1	43150.8	96538.7	166943	69570.4	109053	202789	131675	108641	202788	157984	96741	123050	128440	205708	229861	129121	152474	261083	126694	358697	61246	64233.6	97576.2	165462	72382	59783.5	116256	198930	147990	116831	57421.7	56210.4	107473	87795.2	141372	109901	79253.1	48415.6	135498	130211	99834.5	167165	111332	58308.7	329565	171472	43090.3
P08195	sp|P08195|4F2_HUMAN	606606	1.16261e+06	583454	189106	494538	411157	179874	197727	513627	351953	482205	350389	353358	224906	295050	249698	341943	149908	283695	224009	524843	701105	1.13707e+06	140256	2.11283e+06	559941	323998	606034	134045	500384	209878	799947	455656	537166	547022	434338	429845	910073	2.90431e+06	495392	868242	327865	233582	239343	983039	599357	241853	858482
P78386	sp|P78386|KRT85_HUMAN	175523	237251	92693.5	139306	329701	166782	115476	62496	112486	125913	64817.2	27333.9	67980.9	42475.6	73567.9	85335.7	259774	34601.2	211855	46259.4	149855	198949	167771	71758.5	80344.4	57676.2	42890.2	306826	44085.8	166780	49899.7	1.343e+06	68103.2	38564.6	81755.7	186379	70005.5	96530.3	97640.6	109457	163593	171883	104543	76770.9	68384.5	105140	119969	237898
Q9NVJ2	sp|Q9NVJ2|ARL8B_HUMAN	48457.7	13922.6	16239.1	10640.3	23815.4	9973.64	18895.4	7705.31	25604.7	31635.8	27441.8	12531.9	27801.7	24964.3	15831.3	20945.8	3231.01	28689.3	13610.1	20339.7	23631	13753.1	11188.6	44205.2	26418.3	24830.7	14843.9	3804.86	21638.3	5740.41	20535.5	21963.3	33101.4	19104.8	19941.5	41437.9	42268.1	17501.4	4058.07	29695.9	11926.2	15900.8	6296.71	5523.09	5357.39	8752.57	24230.9	16143.1
P01011	sp|P01011|AACT_HUMAN	2.24493e+07	2.78176e+07	3.28003e+07	1.3264e+07	3.45946e+07	3.98592e+07	2.06196e+07	1.57728e+07	1.84608e+07	2.50003e+07	1.69537e+07	2.90749e+07	3.35096e+07	9.99591e+06	5.47675e+07	3.59491e+07	8.17414e+06	1.8625e+07	1.94697e+07	2.13999e+07	2.67922e+07	5.23115e+07	3.3827e+07	2.01432e+07	2.38861e+07	2.44688e+07	1.216e+07	2.24542e+07	2.30356e+07	4.8257e+07	4.6061e+07	6.7357e+07	2.18078e+07	4.46709e+07	5.27524e+07	4.52115e+07	2.28956e+07	3.12753e+07	1.90805e+07	7.7717e+06	2.49189e+07	2.34551e+07	2.03302e+07	1.75301e+07	3.60244e+07	2.80463e+07	7.96923e+07	5.02068e+07
Q8IY22	sp|Q8IY22|CMIP_HUMAN	118561	170591	134398	318733	160182	40235.9	97318.9	158495	191133	144023	196253	117106	233000	198733	70955.6	150820	152493	186861	165147	203720	304659	100932	90621.6	186356	156482	181579	105975	36549	166832	104127	78626.4	95920.3	149366	184850	178153	94187.7	112715	90354.7	61676.7	221904	300552	218965	127295	75663.6	131259	63523.5	158165	131982
O95445	sp|O95445|APOM_HUMAN	2.91725e+07	8.71908e+07	1.74366e+07	2.63673e+07	5.30663e+06	6.61408e+06	6.51471e+06	9.82893e+06	4.83939e+06	8.57357e+06	2.0905e+07	3.44534e+07	6.63629e+06	2.77506e+07	1.78284e+07	1.83241e+07	1.00544e+08	7.84938e+06	1.79871e+07	908634	4.97208e+06	4.52787e+06	4.16793e+07	1.90169e+07	9.88466e+07	5.86562e+06	7.15472e+07	1.34961e+06	1.64863e+07	891855	1.80646e+07	5.98143e+06	3.81413e+06	3.12972e+06	3.52884e+06	4.62934e+07	2.95103e+06	2.45834e+07	6.80787e+06	7.66183e+06	2.02314e+06	2.83201e+07	4.25921e+07	5.41772e+07	5.38397e+07	5.50077e+07	1.17195e+07	7.0904e+06
Q96SB3	sp|Q96SB3|NEB2_HUMAN	77817	237287	77368.9	76675.1	14180.4	15024.6	125877	78439	108442	393178	65003.8	50119.1	12288.1	110452	46417.3	10722.8	50219.1	112458	12764.8	58991.2	45733.5	21276.1	138789	64914.4	81891	39201.7	6511.12	483523	10497.8	67666.9	24564.4	96743.3	47601.1	44819.6	14801.6	47667.8	9302.85	34475.3	24402.7	134797	108848	116448	17296.5	107006	89615.2	56254.2	9460.34	49625.8
Q16836	sp|Q16836|HCDH_HUMAN	1.94891e+06	209913	989300	722130	146504	111049	108547	223555	126856	354932	190059	178008	153147	184521	293115	460255	165140	133329	53548.8	107552	151955	310127	604068	648097	396295	160132	86890	365720	118901	629964	147351	90747.8	113773	140602	133384	282748	210107	497805	598402	153894	1.54249e+06	98928.8	224036	100660	278982	950047	191471	695646
Q9UEY8	sp|Q9UEY8|ADDG_HUMAN	261003	102717	233028	116192	319531	303259	103456	70429.5	115088	112247	86004.2	877057	57353.1	103911	160512	118023	148440	153687	115058	148829	122010	226449	294951	409112	141891	140914	124377	194329	108554	127629	102264	56719.8	122635	117502	200330	158958	122222	275239	207084	114856	320269	238079	127230	155913	282486	107291	94552.1	206592
P21796	sp|P21796|VDAC1_HUMAN	572322	257576	349431	325994	312545	421387	258425	442824	222899	505204	235588	322974	299747	265157	322128	510397	367052	237399	528068	467432	298695	151179	473668	383260	318212	370095	222003	641152	469777	966406	158568	177304	145468	177803	86830.4	583962	375537	144342	620512	237341	558026	391971	325654	900740	409060	272511	221778	232946
P04208	sp|P04208|LV106_HUMAN	2.05465e+07	4.9767e+06	1.50621e+07	1.10612e+07	6.10831e+06	1.28629e+06	6.03441e+06	7.18241e+06	3.11069e+06	3.7291e+06	5.47457e+06	6.64745e+06	3.50121e+06	1.09566e+07	9.19137e+06	1.38069e+07	7.60817e+06	3.17918e+06	4.36013e+06	5.12397e+06	5.24131e+06	1.11849e+07	6.14331e+06	7.70291e+06	8.4956e+06	4.769e+06	2.50041e+06	7.83324e+06	4.25847e+06	5.15755e+06	4.56345e+06	2.75356e+06	4.45173e+06	4.18381e+06	5.24821e+06	3.42172e+06	3.12853e+06	6.12446e+07	1.00972e+07	1.07907e+07	681438	8.58174e+06	6.79661e+06	1.19256e+07	6.02464e+06	8.16671e+06	5.80165e+06	8.07372e+06
O00194	sp|O00194|RB27B_HUMAN	805006	1.82114e+06	1.06195e+06	5.75729e+06	2.1237e+06	3.32215e+06	8.66966e+06	4.38792e+06	7.74363e+06	4.30142e+06	8.80094e+06	4.31213e+06	8.19616e+06	9.31279e+06	2.17436e+06	4.41498e+06	6.26051e+06	7.58686e+06	4.52297e+06	6.92613e+06	9.39145e+06	996752	2.86649e+06	1.01403e+06	1.25436e+06	7.2309e+06	5.06135e+06	1.17754e+06	7.59005e+06	1.9411e+06	2.596e+06	6.13604e+06	7.42175e+06	4.58045e+06	5.95372e+06	1.70716e+06	8.29596e+06	1.95558e+06	2.39427e+06	7.90098e+06	2.63597e+06	4.08367e+06	2.64948e+06	3.4633e+06	2.33326e+06	1.29277e+06	2.24499e+06	538630
Q16762	sp|Q16762|THTR_HUMAN	249942	447909	181669	117037	263470	290564	272502	361035	327079	377840	447599	214927	446062	475964	372405	251471	303451	274316	192988	358998	187336	206435	205132	152473	296495	437679	367595	403369	268047	239199	108657	387668	330271	452914	423967	296016	414252	416446	163456	425450	365144	123060	188167	355895	234001	184437	74148.5	143043
P31040	sp|P31040|SDHA_HUMAN	35512.7	13820	2954.92	34421.3	3855.87	14784.6	18546.3	7545.12	19963	20141.3	28009.7	10334.4	10480.4	32970.3	14157.9	15266.4	21337.1	30401.8	7047.17	26768.7	51469.9	6980.64	18687.2	1308.9	47366.6	35866.7	39719.1	3204.46	24334.9	7003.23	7371.65	19214.7	25721.3	28270.4	28643.8	11768	38344.5	28423.5	5720.46	36303.9	5732.2	30547.4	25906.7	3134.18	11200	4541.84	16091.6	9127.29
P35241	sp|P35241|RADI_HUMAN	397534	62043.9	323945	120196	358292	97317.8	75677.7	118088	46246	168337	185596	206599	155122	116534	97975.2	219026	149444	130016	108155	143006	259986	242457	78741.7	269780	39252.1	188969	38823.7	170171	91746.3	136107	129001	363176	221816	51214.5	151328	107252	58408	362997	151598	143211	132598	108536	211317	175154	83863.7	179531	96932.9	122235
Q9UBW5	sp|Q9UBW5|BIN2_HUMAN	3.24452e+06	2.15259e+06	2.08845e+06	1.40833e+06	2.35963e+06	1.3765e+06	2.46313e+06	1.96919e+06	2.89745e+06	1.80925e+06	2.94856e+06	1.93924e+06	2.28635e+06	2.67413e+06	1.66402e+06	2.06898e+06	3.23279e+06	2.63363e+06	2.16989e+06	2.74531e+06	1.94552e+06	2.37384e+06	2.07662e+06	2.06248e+06	3.31982e+06	2.81585e+06	2.47712e+06	3.79757e+06	3.25583e+06	1.11182e+06	1.49417e+06	1.94041e+06	2.12137e+06	1.91675e+06	2.39136e+06	1.2079e+06	2.70561e+06	1.58509e+06	2.20244e+06	3.03746e+06	1.41242e+06	1.11565e+06	1.70557e+06	2.8211e+06	2.60415e+06	3.38049e+06	1.59988e+06	3.07938e+06
P05771	sp|P05771|KPCB_HUMAN	575431	246441	289089	504956	176573	307703	562271	255287	337432	326366	375573	253233	344059	560360	313484	386345	277554	362983	315963	366727	1.32663e+06	182568	382274	280143	470284	549384	357686	139745	651612	350174	110439	390367	402023	511267	442088	407933	444237	1.19387e+06	182790	305375	604051	391952	253203	445631	763358	713237	634176	334943
P49913	sp|P49913|CAMP_HUMAN	4.70868e+06	7.10688e+06	950113	2.44028e+06	3.00146e+06	1.45664e+06	560842	1.33124e+06	536884	1.08509e+06	2.31118e+06	7.9252e+06	812950	3.67267e+06	2.30882e+06	2.11369e+06	6.06399e+06	1.28386e+06	1.58609e+06	384158	554013	3.90787e+06	1.26596e+06	1.85736e+06	7.3195e+06	740910	7.4972e+06	657651	1.67198e+06	1.44988e+06	1.4708e+06	608243	429290	1.12489e+06	812015	3.4608e+06	346321	1.60253e+06	1.7692e+06	964368	761077	2.68801e+06	1.82306e+06	6.64282e+06	5.92041e+06	2.91799e+06	1.01759e+06	2.1557e+06
P43307	sp|P43307|SSRA_HUMAN	28633.4	28444.5	30373.1	31001.1	15013.4	18422.7	15028.3	10427.3	32547.5	37438.6	52229	16262.1	53210.3	32416.5	27864.2	7071.73	30554.1	35106.7	12945.5	24964.8	37933.7	31001.4	21203.9	30124.3	13580.2	44516.6	42977.5	15785.6	11935.2	2433.7	6608.61	11568.6	32734.2	30958	56417.2	14908.5	42553.3	12327.8	6617.22	32582.5	11296.2	42398.8	27823.9	6568.27	21421.4	25654.9	24120.8	19065.1
Q15746	sp|Q15746|MYLK_HUMAN	1.07025e+06	8.22807e+06	1.00072e+06	974199	2.1783e+06	412640	897626	882698	1.7282e+06	1.79743e+06	1.65115e+06	6.8036e+06	1.3379e+06	1.05986e+06	1.25259e+06	716752	7.23111e+06	1.03845e+06	1.07022e+06	1.07353e+06	1.14812e+06	1.38477e+06	1.62498e+06	2.75844e+06	8.27443e+06	1.00779e+06	2.22607e+06	4.30638e+06	1.46478e+06	750159	1.70477e+06	4.81047e+06	1.09392e+06	2.99885e+06	805820	1.716e+06	823252	1.09029e+06	815942	1.00894e+06	5.14323e+06	1.02688e+06	523226	1.34452e+06	988887	1.08015e+07	2.3416e+06	1.09797e+06
Q8N392	sp|Q8N392|RHG18_HUMAN	1.46031e+06	4.41109e+06	339231	137554	3.30386e+06	167598	204658	290267	80358.8	186795	259146	231234	166009	380932	325467	226334	316108	202631	317166	193894	444612	2.55703e+06	1.51362e+06	1.29808e+06	3.60183e+06	152975	138095	733724	150080	129231	373127	160758	156156	308229	113961	1.286e+06	207259	786410	457214	210436	664340	304240	1.74287e+06	250256	3.79349e+06	218093	400792	265482
P47755	sp|P47755|CAZA2_HUMAN	957163	581734	503962	607585	333432	719976	765258	509201	776421	622819	846299	590616	681440	916905	460020	810157	772107	859487	649380	655472	1.6879e+06	641664	551823	620790	507420	760350	761490	526470	968331	371971	396272	588788	648391	657403	533587	415327	944875	550545	429637	820750	452404	945586	456577	444038	529018	850830	400729	702652
P45880	sp|P45880|VDAC2_HUMAN	273398	118197	114669	245749	20426.8	174082	208779	72209.7	199392	167491	249709	121746	272839	299377	125130	113829	161946	195098	73770.9	210593	320418	107618	225140	477484	56718.8	336048	166468	66526.9	230558	90002.2	99743.8	170204	213226	249430	157793	33631.9	360394	100981	173402	243809	171786	249728	191305	167663	77156.2	74386.8	89537.6	24159.5
Q15363	sp|Q15363|TMED2_HUMAN	131560	132184	64742.9	77735.2	48737.3	22461.4	35302	62177.6	82774.6	96648.2	112321	50198.8	100951	116457	51580.2	20026.2	49804.7	92070.8	40235.8	75074.3	73698.4	71381.6	60104.9	26287.9	29397	54943.1	36176.9	26200.6	53705.7	16004.2	58536.3	61903.3	114254	71458.8	85119.7	68276.6	112733	51022.4	54433.7	87893.9	109600	52054.7	81922.5	69575.9	49516.6	75324.5	25801.2	11179.9
O00602	sp|O00602|FCN1_HUMAN	3.0032e+06	2.26165e+06	248387	306652	124672	106882	64635.9	1.06955e+06	77421.8	290801	563778	8.86392e+06	452168	858337	1.0715e+07	239479	637164	163308	730679	229910	62394.9	762000	2.46768e+06	261891	75680.6	81123.5	244571	1.23574e+07	157959	319544	628097	160570	172554	272634	6.65235e+06	9.30045e+06	275351	6.18173e+06	743925	1.23634e+06	88178.4	67134.4	889472	127104	357580	276379	75038.1	190734
Q86VP6	sp|Q86VP6|CAND1_HUMAN	742639	436295	802651	540073	978589	715143	391553	690736	201484	615413	303228	367682	550616	389185	1.11772e+06	1.07247e+06	556010	734678	813622	727322	641569	541988	680514	1.19704e+06	1.301e+06	340807	230341	1.36577e+06	446652	1.26021e+06	974323	187693	327777	275915	1.21641e+06	326415	303401	918759	302219	665111	447881	334019	836086	767302	1.28858e+06	884165	940104	1.34703e+06
P67936	sp|P67936|TPM4_HUMAN	2.65609e+06	2.25565e+06	3.33574e+06	1.66751e+06	2.02858e+06	5.85503e+06	1.02127e+07	6.9928e+06	1.39118e+07	5.41313e+06	1.90827e+07	5.08605e+06	8.86717e+06	1.04949e+07	4.29537e+06	3.18783e+06	9.81895e+06	1.36035e+07	9.06797e+06	1.07038e+07	2.45997e+06	3.02153e+06	2.3278e+06	2.74975e+06	3.4666e+06	1.06716e+07	7.93265e+06	3.1189e+06	1.31651e+07	3.46012e+06	5.29744e+06	7.92571e+06	1.06683e+07	5.6283e+06	8.13909e+06	2.44256e+06	1.49405e+07	2.80251e+06	2.88156e+06	1.33021e+07	3.96476e+06	2.22684e+06	2.24168e+06	1.79909e+06	2.15866e+06	3.2316e+06	4.99726e+06	4.95687e+06
P19105	sp|P19105|ML12A_HUMAN	343629	832835	209477	3.35567e+06	840509	2.86418e+06	5.24375e+06	3.20213e+06	8.34036e+06	5.08065e+06	9.27757e+06	2.94065e+06	6.63231e+06	8.61386e+06	2.54681e+06	1.89005e+06	3.81497e+06	5.91571e+06	3.17288e+06	6.1691e+06	3.82715e+06	716816	963847	589160	969873	6.4129e+06	5.0818e+06	1.09077e+06	5.63134e+06	1.8986e+06	2.80473e+06	4.8285e+06	6.86681e+06	6.21495e+06	6.32039e+06	994673	9.45055e+06	2.24603e+06	1.4789e+06	7.48537e+06	1.04592e+06	3.09532e+06	3.30631e+06	1.7953e+06	1.11027e+06	1.04371e+06	3.279e+06	883247
P21281	sp|P21281|VATB2_HUMAN	201438	112898	9997.73	360806	49893.3	61525.8	11686.6	30092.4	123562	146661	16647	19119.7	78697.2	112993	261045	142747	140133	2294.31	9113.24	116988	86802.9	26827.8	21595.6	16887.8	35762.7	8237.5	68053.6	207641	13100.2	75072.8	27988.2	54280.4	4813.39	28812.6	125853	162968	114076	322137	9620.21	78780.4	47870.1	11607.7	132817	151193	36361.3	159845	41762.5	154085
P01009	sp|P01009|A1AT_HUMAN	6.79256e+07	9.90668e+07	9.48201e+07	5.72917e+07	1.15752e+08	6.59949e+07	3.93088e+07	2.15393e+07	3.1463e+07	3.59698e+07	2.5867e+07	4.29513e+07	3.88346e+07	1.77944e+07	6.89542e+07	3.4493e+07	2.15057e+07	2.21013e+07	1.61364e+07	1.6928e+07	1.34813e+08	2.98942e+08	2.31762e+08	1.6385e+08	2.32265e+08	4.26028e+07	2.75281e+07	2.80159e+07	2.82719e+07	7.12994e+07	7.51299e+07	1.15927e+08	3.08945e+07	4.66992e+07	7.67389e+07	4.62911e+07	1.44847e+07	4.71759e+07	1.61942e+07	1.09974e+07	5.41956e+07	1.44192e+08	1.55315e+08	4.06454e+07	1.44231e+08	5.68856e+07	2.28682e+08	8.46802e+07
P12429	sp|P12429|ANXA3_HUMAN	919126	578317	1.03731e+06	877513	753938	721258	1.14209e+06	568971	757458	646573	714104	892223	721204	1.02924e+06	1.09852e+06	1.24114e+06	678652	1.00067e+06	1.62082e+06	429461	772944	1.23712e+06	743031	415996	617864	2.27991e+06	637752	1.05352e+06	1.61544e+06	646467	829133	996451	1.18967e+06	1.9596e+06	902552	826309	879872	819641	1.1969e+06	948776	901327	469326	645315	1.95414e+06	510777	2.37525e+06	1.04393e+06	761127
P49407	sp|P49407|ARRB1_HUMAN	429456	140463	395932	466654	451328	395950	488196	258894	289265	260300	233070	193598	344603	387872	254414	351074	341988	214226	308481	371637	408074	443875	375920	294542	461355	584299	105830	382073	329031	497151	326828	167258	475274	327946	166910	274260	388726	256461	435782	344418	771665	810510	310455	203593	433901	422256	725188	328963
P01033	sp|P01033|TIMP1_HUMAN	824920	73665.8	132407	144336	96825.7	459283	34279.2	119378	30650.2	58350.2	380352	47469.5	414600	313531	42105.4	286740	276890	298584	141735	399587	6982.09	169901	41722.3	87535	64202.1	17925.3	124948	64683.2	45185.6	132848	107467	11221.7	34718.3	438287	180948	127064	559947	146607	90132	392417	306114	51638.1	135520	147247	364070	189154	91738.6	292256
P20073	sp|P20073|ANXA7_HUMAN	1.04979e+06	3.14045e+06	3.21749e+06	1.83224e+06	8.85485e+06	1.40468e+06	1.6564e+06	705444	850382	879940	1.28861e+06	904639	1.27251e+06	1.16763e+06	1.56079e+06	1.80314e+06	1.029e+06	1.26392e+06	2.11961e+06	1.10601e+06	1.5799e+06	3.37221e+06	4.09974e+06	5.93965e+06	2.0497e+06	1.29546e+06	1.05195e+06	2.04289e+06	1.39474e+06	846811	1.50406e+06	948399	3.95578e+06	1.81256e+06	997037	2.09138e+06	1.63016e+06	1.01206e+06	788369	1.13439e+06	2.2519e+06	2.71935e+06	6.72536e+06	1.81828e+06	1.90574e+06	1.53383e+06	1.75142e+06	2.76489e+06
Q9NTJ5	sp|Q9NTJ5|SAC1_HUMAN	1.2495e+06	1.23238e+06	1.31569e+06	750890	615210	941022	611526	392462	559322	509870	782447	312450	610315	1.22371e+06	322960	782045	1.13817e+06	789258	273931	548261	629826	485776	557065	405341	712954	459275	662758	313532	561793	208106	276178	303181	535115	521794	386192	188300	946271	451505	226944	558678	1.03875e+06	730164	462976	1.73177e+06	1.04483e+06	1.49557e+06	390536	290036
Q96BY6	sp|Q96BY6|DOC10_HUMAN	4774.64	11012.3	15852.1	17303	20302.2	9045.99	8528.52	13376.9	13847.3	11767.9	11636.9	13107.6	9936.46	7760.58	8823.34	3506.66	23981.8	20482.4	6014.49	13927.6	44423.3	68618.8	39288.3	9288.92	17973	25457	19884.2	37119.1	11328.1	51863.4	37659.1	17344	13151.1	14419.5	77590.2	7906.33	10106.8	10946.4	10841.2	23072.7	3721.75	10881.6	46952.1	7613.19	35304.3	9528.09	41846.6	43067.3
P30626	sp|P30626|SORCN_HUMAN	1.38942e+06	319349	3.542e+06	161287	1.29803e+06	805478	366877	121051	253886	1.95089e+06	427799	2.26404e+06	219366	433023	6.16969e+06	541980	420260	279144	465939	468571	293780	187825	102887	1.41302e+06	393685	458227	312961	1.55471e+06	484475	722205	1.0018e+06	370741	721167	271896	619589	3.4705e+06	952385	345546	332186	495366	470007	141179	754335	349685	1.67913e+06	886044	1.49589e+06	463160
P02749	sp|P02749|APOH_HUMAN	3.29297e+06	8.32648e+06	2.10431e+06	4.63755e+06	4.31202e+06	1.75498e+07	4.47473e+07	2.34224e+07	5.10213e+07	1.55081e+07	4.5008e+07	3.14537e+07	4.79526e+07	3.31196e+07	3.56959e+07	5.26828e+07	1.99055e+07	5.09894e+07	9.91338e+06	1.22306e+07	2.91799e+07	6.72199e+06	1.02531e+07	9.16468e+06	9.94546e+06	2.13566e+07	4.31016e+07	1.24482e+07	2.29895e+07	2.59919e+07	2.59271e+07	1.545e+07	2.53797e+07	3.97977e+07	4.70711e+07	2.00021e+07	4.44769e+07	1.30992e+07	2.46335e+07	1.04588e+07	8.16427e+06	6.77173e+06	2.8825e+06	1.77077e+07	2.07906e+07	3.27588e+07	5.3866e+07	4.31492e+07
P00441	sp|P00441|SODC_HUMAN	51442.1	34162.2	47200.9	47242.4	75276.1	158726	278214	178635	222387	247030	413146	159324	156541	272694	150051	178325	235308	297641	249860	231870	39037.9	73062	67752.3	62233.2	165513	239683	193047	124034	411012	87844.5	221265	226351	295948	140761	191835	71791.3	366527	172734	91331.4	263221	71280.9	121050	60712.9	117704	32109.6	138028	195267	178751
Q9Y6E0	sp|Q9Y6E0|STK24_HUMAN	221069	616883	479495	267259	505702	219485	297733	190787	341041	205801	309981	182039	213152	426220	269704	316528	521479	380162	355064	144714	542764	596973	299560	194281	541696	369267	311128	217274	454301	289757	196634	370432	269184	270967	196761	93120.6	422390	293631	176746	371480	446315	227276	635006	236950	244567	258755	281534	197955
Q8IUZ5	sp|Q8IUZ5|AT2L2_HUMAN	306967	223875	128701	83459.7	163841	14467.5	20882.3	19864.4	38871.5	106565	185653	212090	52228.6	54608.9	621333	58051.1	42113.9	44856.3	92912.2	57690.6	17966.9	94372.9	58111.4	77826	27417.8	39096.4	41607.1	431576	18684.9	49836.8	479333	15715.9	15669.8	24017.5	24922	86527.6	43972.6	174428	170827	211944	47472.2	46183	142074	144932	428819	649528	71599.1	20611.6
P63104	sp|P63104|1433Z_HUMAN	4.12155e+06	5.50184e+06	3.33593e+06	1.91379e+07	5.19289e+06	1.92818e+07	4.41281e+07	1.40861e+07	2.6805e+07	1.62132e+07	4.77646e+07	1.80405e+07	1.89473e+07	3.05885e+07	1.2082e+07	2.86368e+07	2.11749e+07	3.41856e+07	3.83546e+07	3.08797e+07	6.41221e+07	5.10867e+06	9.32184e+06	5.24409e+06	4.4541e+06	3.61829e+07	1.94101e+07	5.61019e+06	4.93825e+07	1.11085e+07	1.43734e+07	2.47539e+07	3.37657e+07	2.18364e+07	1.92944e+07	6.20394e+06	3.62503e+07	9.20907e+06	9.50877e+06	2.69241e+07	8.44757e+06	1.34714e+07	9.48948e+06	1.4667e+07	5.26166e+06	9.74897e+06	9.94823e+06	8.75894e+06
Q13045	sp|Q13045|FLII_HUMAN	2.65146e+06	377814	3.09661e+06	1.02539e+06	159985	1.27143e+06	766885	181853	178269	193373	1.8984e+06	1.96941e+06	241777	309913	1.63784e+06	985080	233653	220655	698248	415086	380675	2.23538e+06	347831	425223	678400	417463	223817	1.66435e+06	169192	303343	1.33748e+06	1.335e+06	199894	217373	874598	1.8825e+06	273416	123072	3.09394e+06	2.89682e+06	947840	1.47083e+06	851074	607067	312070	666965	178075	883136
O00151	sp|O00151|PDLI1_HUMAN	2.5347e+06	2.24337e+06	4.42365e+06	3.79162e+06	4.29064e+06	3.24868e+06	7.437e+06	7.44139e+06	1.25141e+07	6.20505e+06	1.28554e+07	4.433e+06	1.12308e+07	1.23511e+07	4.20191e+06	3.68467e+06	7.61989e+06	9.95671e+06	5.12417e+06	1.11466e+07	7.32931e+06	4.92704e+06	2.37527e+06	2.68621e+06	2.00461e+06	1.12467e+07	7.39579e+06	5.43267e+06	1.23565e+07	3.81479e+06	6.16527e+06	7.01799e+06	7.40462e+06	8.18439e+06	1.14912e+07	2.86177e+06	1.14609e+07	3.54805e+06	1.48524e+06	1.13755e+07	2.63084e+06	4.62859e+06	3.45877e+06	2.88922e+06	2.1777e+06	2.2843e+06	4.19405e+06	3.24027e+06
P01903	sp|P01903|DRA_HUMAN	810504	467362	420938	171731	425257	144400	167436	337411	200292	154551	145602	156827	273342	175121	299785	381778	904261	775654	750231	800919	89227.6	149452	180575	92931	264938	142059	247022	249757	630261	283721	238460	406015	94458.1	126799	237790	146458	89324.7	385560	707670	271692	417347	256335	527068	543481	226693	503989	123135	159112
P61020	sp|P61020|RAB5B_HUMAN	83393.3	275635	79934	138385	44390.8	74099.7	107949	185488	141616	162471	99953.3	380284	141681	109202	484228	236939	101752	93691	204201	216785	121806	109439	60344.8	69489.7	79552.2	68131	119813	209920	98523.2	105418	166505	106954	189730	186946	144162	220327	97659.9	250093	347431	232304	168212	142678	80972.8	29706.1	36937.9	465491	201429	368687
Q9Y3F4	sp|Q9Y3F4|STRAP_HUMAN	223717	103521	86364.6	31136.2	131119	77270.8	35296.7	44778.4	28177.1	43589.4	39183.1	31422.5	28238.6	20528.4	20829.3	69674.7	48673.9	38098.9	78665.4	64676.4	54266.1	81767.4	89534.6	9088.01	134518	37819.3	61558.9	66225.2	38864.5	68164.1	39487.8	29122.1	29232.3	38652.8	5839.42	36839.5	38404.8	111380	14184.6	33831.7	89170.5	60584.6	73615.3	65805.8	132874	77269.3	16450.1	71615.4
P60709	sp|P60709|ACTB_HUMAN	4.02029e+06	7.85206e+06	2.30433e+06	2.48078e+07	5.84936e+06	2.02985e+07	5.08172e+07	2.21893e+07	4.22193e+07	2.75561e+07	5.4879e+07	1.78276e+07	2.78304e+07	4.39991e+07	1.09776e+07	1.46794e+07	4.11047e+07	4.70018e+07	2.78812e+07	4.49516e+07	6.34241e+07	5.88148e+06	1.58655e+07	7.84921e+06	1.00189e+07	5.1529e+07	4.47265e+07	6.32539e+06	5.5079e+07	1.23412e+07	1.70925e+07	2.44293e+07	4.6239e+07	2.46316e+07	2.19552e+07	5.10072e+06	7.20393e+07	1.2239e+07	9.29571e+06	5.14676e+07	6.91476e+06	2.12988e+07	1.62204e+07	7.46657e+06	7.26195e+06	7.5411e+06	1.16901e+07	6.97325e+06
Q9BSF0	sp|Q9BSF0|SMAKA_HUMAN	225509	106265	301766	127295	294475	88321.2	10522.2	103635	106537	149424	92630.1	63977.6	6633.04	102612	128553	61368.1	86929.9	142763	83474.1	69619.2	82902.6	57314.6	84098.1	124286	174296	63140.6	25145.9	21743.6	70434.1	158605	149493	131617	86087.4	10717.6	43853.3	63710.7	53950.6	93766.6	8391.02	41044.5	62307.4	262647	64203.1	47635.6	101863	180132	226489	147941
Q9H479	sp|Q9H479|FN3K_HUMAN	432575	289607	318097	130070	310864	208535	109924	175255	172450	134369	158849	199591	130561	126736	154401	222072	214042	70957.3	167355	147479	255037	78617.4	325175	81480.1	283278	215289	241044	295949	223467	123211	69719.2	83830.3	206846	167368	127304	398021	235564	496842	68315.5	187071	311468	234220	137797	590360	276672	196633	233393	184204
P23284	sp|P23284|PPIB_HUMAN	1.05248e+06	668700	1.17804e+06	456489	1.58407e+06	1.66841e+06	1.59393e+06	810196	1.94719e+06	1.22335e+06	2.01599e+06	843757	1.52914e+06	1.84025e+06	552122	701220	1.136e+06	1.57247e+06	637520	1.49404e+06	492906	1.0682e+06	358615	1.09026e+06	621826	2.02596e+06	1.24023e+06	1.14292e+06	952577	860198	876274	1.76266e+06	1.43426e+06	1.54514e+06	1.40143e+06	1.87691e+06	2.94741e+06	1.15227e+06	520547	1.84216e+06	1.01182e+06	491403	473005	1.30772e+06	1.05556e+06	441733	557282	3.36621e+06
P02776	sp|P02776|PLF4_HUMAN	5.68566e+06	4.34887e+06	1.42841e+06	7.04762e+06	2.69636e+06	2.81829e+07	4.78631e+07	1.12473e+08	8.5466e+07	3.73239e+07	9.8938e+07	4.19837e+07	7.13079e+07	1.23665e+08	3.38902e+07	7.11847e+07	5.05646e+07	5.03214e+07	3.99126e+07	5.91442e+07	2.31409e+07	4.46421e+06	1.02428e+07	8.50985e+06	1.48628e+06	6.43041e+07	4.51277e+07	1.73403e+07	1.31158e+08	2.6766e+07	1.01659e+08	9.66052e+07	3.3302e+08	5.82983e+07	6.21799e+07	1.11184e+08	9.07321e+07	2.11487e+07	2.55806e+07	7.43064e+07	9.70437e+06	9.52005e+06	9.90098e+06	2.45342e+07	6.66643e+06	1.06639e+07	3.43719e+07	3.01078e+07
Q96C24	sp|Q96C24|SYTL4_HUMAN	863851	824344	541138	785393	1.23785e+06	637395	617109	524292	430666	722366	353402	398759	541845	511849	440599	518726	407605	654175	648360	446885	803214	796911	449679	720741	721556	467457	467016	712553	550080	733511	516584	516631	401126	604017	421684	534937	551803	623553	607722	443005	1.15684e+06	540340	697523	802589	753529	668953	921676	1.15004e+06
Q6Q788	sp|Q6Q788|APOA5_HUMAN	5.96624e+06	6.30196e+06	3.33141e+06	1.40033e+06	2.99934e+06	2.14719e+06	2.43706e+06	1.44972e+06	1.0629e+06	517599	1.2441e+06	2.24164e+06	2.29556e+06	7.20517e+06	2.3332e+06	2.31859e+06	3.67323e+06	1.92269e+06	1.40663e+06	3.09985e+06	771055	2.1252e+06	1.21752e+06	1.49826e+06	4.85876e+06	529872	4.10291e+06	1.1272e+06	1.19358e+06	601868	2.95658e+06	1.1019e+06	3.31038e+06	681056	1.34659e+06	2.95696e+06	389219	1.65269e+07	926808	2.53215e+06	1.49015e+06	2.19698e+06	3.70168e+06	6.27178e+06	3.47572e+06	1.22773e+07	1.79896e+06	1.05526e+06
P52907	sp|P52907|CAZA1_HUMAN	222165	411049	355612	976045	461308	326376	474240	396755	541523	512173	344533	210214	416598	397889	223798	277910	529772	395393	483781	424877	502017	171979	438932	255507	484173	333261	388584	225490	430625	289127	361682	347860	279421	356569	344925	408996	414477	301771	338132	356209	461473	220878	319507	679173	312995	328543	563341	360856
Q9Y4D1	sp|Q9Y4D1|DAAM1_HUMAN	385059	374373	127700	427513	1.07893e+06	495026	415383	377157	374611	376389	330892	493872	305780	546744	670298	664463	258512	333676	312990	358501	487642	238113	734865	188800	673463	297875	336478	245394	281002	335006	308454	310659	440603	464479	287961	406153	309634	353764	270916	191414	291943	819917	417395	278480	506312	349523	445436	566062
Q05397	sp|Q05397|FAK1_HUMAN	366019	345082	225226	120849	130569	185989	98550.3	240393	127531	148914	114194	357025	141837	133461	190972	101548	107679	130074	150797	115127	101152	170692	163995	183092	537389	102152	494695	281402	153989	306926	142339	211178	99811.5	67156	136275	299857	125751	1.07601e+06	126986	294100	318045	133876	127320	73045.4	276088	345122	223633	306503
P52209	sp|P52209|6PGD_HUMAN	1.10641e+06	1.09898e+06	1.09747e+06	914307	599710	834050	1.01104e+06	694006	788089	773844	1.24719e+06	648880	674173	1.15303e+06	590658	763478	900012	1.11951e+06	1.09228e+06	1.5045e+06	2.2066e+06	1.06809e+06	759298	1.44179e+06	1.15852e+06	1.59478e+06	668763	368899	1.17513e+06	1.37329e+06	497106	665125	1.08287e+06	816438	580390	522418	1.13538e+06	666236	797503	1.11764e+06	1.20431e+06	1.03988e+06	762064	1.29281e+06	746409	521185	766647	2.14988e+06
Q16643	sp|Q16643|DREB_HUMAN	419600	236751	222622	228056	337754	200228	274130	434480	450238	316306	515252	194355	453357	421316	270103	188883	350975	619452	255387	403729	193233	275188	134561	382493	177130	381645	431336	535683	375140	273608	216678	262395	262641	196558	193337	286914	675566	167999	351532	403666	270420	258101	220063	299700	194400	352073	248304	300609
P22792	sp|P22792|CPN2_HUMAN	692152	705396	502525	459474	844374	232978	250362	259086	374361	343187	161685	297334	411235	132263	531223	343154	132965	198728	330245	274682	501120	1.19049e+06	703645	865356	587706	240567	215023	444255	194261	451811	673420	451313	247324	351679	654796	656547	232339	787798	358049	131442	207377	676275	797941	432183	588621	368031	1.32386e+06	517371
Q15172	sp|Q15172|2A5A_HUMAN	39078.3	25781.2	48249.5	40522.2	71398.6	28816.1	52732.5	30355.6	30675.2	36421.6	34940.7	30201.4	37052.2	15755.9	64810.7	64380	41880.5	37290.3	45394.4	35738.4	54249.1	55234.3	20484.9	64272.4	55968.7	33720.6	29111.9	22701.9	50432.1	31831.7	176338	67896.3	34886.2	47992.8	24693.4	41581.1	9334.09	25868	21134.3	36221.2	57023.4	48403.4	71655.8	54622.4	61702.3	113502	42079.6	48657.8
Q14254	sp|Q14254|FLOT2_HUMAN	673410	888751	905158	685810	645769	672544	498416	949886	538554	848479	437649	455544	507944	922842	900853	665907	507603	460534	394529	405451	524985	835962	536461	1.24295e+06	660787	497361	599869	738079	493473	719180	442873	914173	519369	750766	456345	711784	382126	1.01402e+06	1.02487e+06	652267	1.08307e+06	541996	1.26944e+06	994179	827624	886590	1.075e+06	917256
Q8WWI5	sp|Q8WWI5|CTL1_HUMAN	267516	520070	290688	948282	625573	470394	826645	401768	455873	341402	823612	670610	933348	786170	233801	883835	852284	885875	918096	579280	2.49958e+06	358973	443549	326981	495314	480250	419205	378269	625826	380963	435073	578306	509344	680859	783501	537548	535845	559284	618973	594718	384115	540583	424234	698738	649233	643463	359800	335531
P50991	sp|P50991|TCPD_HUMAN	561588	422728	634144	157438	646396	243409	338717	191029	378129	203244	336928	265658	395825	624189	167904	280621	303911	388391	618835	335764	548232	825072	599266	1.07479e+06	493125	394722	209407	555777	331979	267174	136844	1.00505e+06	391154	238099	203756	617567	495724	396024	859376	299643	245784	470817	437287	251163	118618	249269	247426	444774
P10599	sp|P10599|THIO_HUMAN	96573.4	474498	44211.3	62242.8	117778	628153	170999	60199.9	63951.6	78646.6	69097.2	81211	149836	75307	258509	42276.6	82413.2	83808.4	159591	430134	199681	575222	232849	625582	450829	329380	282257	179351	318421	115997	60081.5	47483.3	205322	195510	26214.9	66846.1	261414	408658	73513.4	93856.5	327056	55616.1	472556	495904	1.31931e+06	43525.5	367171	669667
O75947	sp|O75947|ATP5H_HUMAN	11920.4	23042.1	4390.22	21039.7	9846.79	3361.86	2891.24	3523	10736.5	2483.46	16451.4	20417.6	16875.3	9623.43	6196.46	2052.11	32867	12676.1	4159.12	10526.8	19636.4	20277.5	13520.9	16656.9	5671.86	10324.7	29684.4	4582.06	14806.4	6888.99	3213.11	19704.7	15292.1	10204.9	10761.2	7209.13	23435.2	7870.77	3557.71	22035.1	12007.8	13460.1	13485.6	3104.41	6971.74	5615.74	5893.22	3291.68
Q08722	sp|Q08722|CD47_HUMAN	831470	1.07313e+06	325458	1.94217e+06	925793	1.90634e+06	3.44655e+06	2.37362e+06	2.48212e+06	1.71919e+06	3.40845e+06	2.31598e+06	3.32446e+06	3.49363e+06	2.19131e+06	4.18711e+06	2.42829e+06	3.39655e+06	3.87866e+06	3.08542e+06	5.02239e+06	427594	1.24532e+06	635096	1.00637e+06	2.40514e+06	1.81918e+06	919088	2.97888e+06	1.23979e+06	1.49268e+06	2.39632e+06	2.9595e+06	3.35527e+06	2.32127e+06	1.33624e+06	3.05049e+06	1.44112e+06	2.22619e+06	2.66333e+06	1.56756e+06	1.05613e+06	945082	2.4263e+06	1.49959e+06	1.23038e+06	1.24447e+06	931112
Q9NQ79	sp|Q9NQ79|CRAC1_HUMAN	54596.7	273816	2.05279e+06	1.07097e+06	1.77435e+06	950153	307133	668442	572275	711857	77036	274437	1.29724e+06	1.44202e+06	587399	742387	163655	725276	510310	1.17838e+06	459062	1.71513e+06	953433	624656	3.78753e+06	507167	239457	1.32936e+06	663083	1.29434e+06	505113	2.80791e+06	482746	2.01678e+06	1.85985e+06	1.49498e+06	774265	125487	1.66618e+06	391275	3.54435e+06	898167	144984	138062	1.73764e+06	2.18272e+06	466348	1.61356e+06
P02768	sp|P02768|ALBU_HUMAN	1.35885e+09	1.18215e+09	5.66855e+08	4.31383e+08	7.65035e+08	1.97565e+09	1.40166e+09	1.25879e+09	1.5143e+09	1.68986e+09	9.51751e+08	1.55582e+09	8.77467e+08	7.1545e+08	2.85619e+09	1.62097e+09	7.58411e+08	8.48516e+08	9.19388e+08	9.53043e+08	1.13495e+08	8.10601e+08	1.10799e+09	1.31176e+09	1.33132e+09	1.3159e+09	1.05043e+09	1.68515e+09	7.62597e+08	2.06756e+09	2.27426e+09	1.52986e+09	1.05639e+09	1.1334e+09	1.38589e+09	2.23946e+09	6.58655e+08	1.15436e+09	7.69737e+08	4.94611e+08	1.84455e+08	5.93783e+08	5.93817e+08	5.87882e+08	2.00094e+09	2.86643e+09	3.31792e+09	3.16852e+09
P07195	sp|P07195|LDHB_HUMAN	1.62032e+06	862525	733237	7.79493e+06	895083	4.65967e+06	1.18474e+07	4.70312e+06	7.06996e+06	4.18021e+06	1.11079e+07	3.97581e+06	5.51896e+06	1.16979e+07	2.8163e+06	4.35502e+06	5.00558e+06	5.56375e+06	4.96069e+06	1.07118e+07	1.43737e+07	1.16958e+06	4.7004e+06	2.27076e+06	1.3508e+06	7.66731e+06	6.05624e+06	1.56754e+06	1.13876e+07	2.40767e+06	2.39507e+06	6.79134e+06	6.95333e+06	7.52752e+06	4.23481e+06	2.4946e+06	7.83799e+06	6.75024e+06	2.36699e+06	6.63528e+06	3.06735e+06	3.83739e+06	2.95508e+06	3.4146e+06	2.68955e+06	2.29337e+06	2.77599e+06	2.02152e+06
Q16851	sp|Q16851|UGPA_HUMAN	560132	803026	2.48157e+06	661031	908145	691881	798094	640451	538616	979091	873460	682570	419295	6.21045e+07	353918	488885	515767	609850	464905	786967	1.68227e+06	591311	392255	646639	934483	621602	543273	856015	590377	979960	411079	683227	812949	628876	561374	521286	964193	677289	617301	1.03929e+06	1.22552e+06	749935	870189	935592	912488	683329	652945	507080
O60229	sp|O60229|KALRN_HUMAN	1.13098e+06	581234	2.15913e+06	298996	644191	261326	403985	293908	330799	276187	424747	1.24561e+06	409275	378341	804981	309081	537912	213111	616293	179771	298892	1.13567e+06	208256	184203	260176	375537	258362	558844	327098	709746	194274	901007	227562	196053	424434	507426	190359	280354	1.67765e+06	171535	552296	871669	1.12569e+06	581864	718428	769629	388763	278745
P25787	sp|P25787|PSA2_HUMAN	10575.7	31760.5	12688.7	48765	29690.3	73643.8	101983	107398	116124	101460	143068	83488.6	86353.3	116211	87883.8	89907.1	93019.5	123340	84945.5	146604	191048	30379.3	42182.2	19939	45590	104873	68566.3	31227.4	108224	70122.2	79540.9	83778.1	144834	821862	119566	74590.3	141388	99180.9	166617	120660	68669.2	53705.5	32633.9	22799.8	25499.2	73650.1	109856	56604.4
P02753	sp|P02753|RET4_HUMAN	2.48817e+06	2.33507e+06	1.40259e+06	801038	3.38888e+06	2.3219e+06	2.50569e+06	1.9806e+06	1.78723e+06	1.19567e+06	1.64142e+06	2.84469e+06	1.41521e+06	783228	4.92955e+06	2.05781e+06	771404	1.26508e+06	2.33906e+06	1.06269e+06	342104	1.88887e+06	1.11028e+06	3.23372e+06	2.4714e+06	2.29108e+06	2.73793e+06	3.73831e+06	1.6852e+06	2.75834e+06	3.37694e+06	3.24295e+06	1.82438e+06	2.77717e+06	3.80923e+06	4.09091e+06	1.41454e+06	2.45072e+06	759499	402926	810965	1.20856e+06	1.46758e+06	1.44294e+06	3.42307e+06	5.52035e+06	5.58856e+06	6.00015e+06
P50851	sp|P50851|LRBA_HUMAN	612463	840600	1.51345e+06	820731	899411	201495	359040	349271	790970	329944	385837	354647	409343	411397	559781	305439	364668	335175	504545	380113	704079	830687	419073	265865	610093	475209	535111	669453	638705	304372	346557	353573	391506	287383	482391	295137	431164	460662	532136	532021	280550	427686	410857	585809	1.28861e+06	408246	336638	200624
P01861	sp|P01861|IGHG4_HUMAN	623685	202220	201507	465055	961616	346939	186892	97435.4	87942.3	184103	245303	101333	56392.6	200458	239158	331219	151205	232126	46228.4	88482.2	1.12325e+06	469703	724516	429439	447191	228836	78258.8	447807	156870	178009	201060	385129	90820.3	90708.6	651441	342443	116029	139081	209592	36948.8	173954	2.77121e+06	726578	57840	86786.8	1.07904e+06	2.47749e+06	332883
Q9NR12	sp|Q9NR12|PDLI7_HUMAN	229430	226336	73017.8	135179	162396	162974	210457	160757	353215	229307	437106	185866	327651	419422	187400	182344	184547	256642	206709	191941	258376	1.0408e+06	143607	106938	575348	563760	269996	298961	594445	67521.7	45736.3	212086	240518	318309	313230	166385	353149	135617	137270	196189	832063	177601	125491	178942	87086.7	130664	113149	137167
Q15485	sp|Q15485|FCN2_HUMAN	2.98003e+07	2.09977e+07	2.08668e+06	4.11689e+07	1.62369e+06	667790	724482	6.17605e+06	712188	2.42645e+06	1.12607e+06	8.20815e+07	4.3768e+06	2.39301e+06	9.83751e+07	2.88372e+06	1.24146e+06	763208	1.36872e+06	1.29874e+06	445998	7.10824e+06	1.79091e+07	1.17801e+06	1.07879e+06	318870	1.56169e+06	1.13735e+08	1.33956e+06	1.0084e+06	1.36812e+06	1.05269e+06	823938	1.18121e+06	5.10288e+07	6.70421e+07	4.41283e+06	3.71074e+07	1.4154e+07	4.24298e+07	2.89219e+06	1.70962e+06	8.78143e+06	947459	909556	1.20879e+06	1.53774e+06	1.51373e+06
P23528	sp|P23528|COF1_HUMAN	2.56166e+06	1.3981e+06	1.42318e+06	6.07478e+06	2.19262e+06	5.91361e+06	8.87458e+06	4.56552e+06	7.24527e+06	5.95915e+06	9.88655e+06	4.27693e+06	6.30434e+06	7.78845e+06	1.14367e+07	8.81027e+06	6.83937e+06	7.6519e+06	7.80581e+06	8.23394e+06	1.19541e+07	4.12209e+06	3.87477e+06	2.22881e+06	2.13622e+06	8.95759e+06	4.76426e+06	2.52322e+06	8.91603e+06	2.86145e+06	7.87339e+06	1.40979e+07	8.65562e+06	7.44905e+06	8.62636e+06	7.36299e+06	7.92919e+06	3.69742e+06	3.99278e+06	6.20262e+06	4.74157e+06	5.92464e+06	3.44642e+06	4.44599e+06	3.29047e+06	2.49814e+06	3.69122e+06	2.14041e+06
Q8TD55	sp|Q8TD55|PKHO2_HUMAN	367931	497752	789190	357464	552820	297505	435350	296830	412467	433678	439067	376218	397583	535802	368144	347198	319917	363899	328309	382692	341319	446824	182382	881568	1.09593e+06	299325	814498	771579	441663	662780	282741	337578	298546	363077	369076	292490	287852	391827	456530	441910	7.70725e+06	1.60863e+06	712073	985419	416924	377256	437384	282432
Q99614	sp|Q99614|TTC1_HUMAN	77494.8	461808	48026.6	800189	326219	121414	188058	308281	110509	198317	71282.2	36015.6	59831.4	113847	121825	243558	426368	252242	124407	113227	68811.4	263496	269269	1.28824e+06	169709	374721	132028	127122	82025.4	331527	227452	260438	146075	68249.4	94103.6	575600	38587.7	138682	301977	115365	32032.1	73417.7	361186	299680	215954	261514	550895	437456
P04220	sp|P04220|MUCB_HUMAN	3.17173e+06	991928	863119	1.59975e+06	365153	2.19458e+06	522921	781931	693995	812247	591644	8.56409e+06	603963	775415	1.6429e+06	373209	6.86518e+06	247411	805824	1.29888e+06	372465	670242	802435	232078	2.63688e+06	707103	2.23607e+06	1.31821e+06	1.78206e+06	593040	2.03407e+06	770621	2.40813e+06	287377	365784	1.5314e+06	1.38576e+06	945932	2.89665e+06	7.16385e+06	268442	631276	633742	699389	978453	1.799e+06	2.41513e+06	288982
P0CG06	sp|P0CG06|LAC3_HUMAN	68575.2	36067.6	65246.3	65017.4	225942	28632.8	77194.6	26519.5	66981.5	49347.7	13835.1	1.22402e+06	1.16714e+06	33863	55633.7	77668.7	75104.4	45305.1	42851.2	595086	29931.5	144857	66586.5	74808.9	71231.3	13014.7	116279	705195	67424	113048	182418	9500.16	85718.7	15946	106781	149827	12160	19284.8	233474	1.83286e+06	666927	58437.2	39151.3	45286.8	70056.1	34080	40681.3	112441
P09496	sp|P09496|CLCA_HUMAN	1.01149e+06	528887	1.68508e+06	795602	311624	690794	784907	724991	923072	817337	1.13312e+06	1.34464e+06	681641	1.24507e+06	976645	1.11611e+06	673992	743414	509184	823557	497014	525384	1.78684e+06	807335	1.67269e+06	1.03609e+06	1.04852e+06	717024	632187	100035	840595	1.23108e+06	1.5151e+06	148079	724027	916805	970438	528676	758430	900748	841134	256427	808104	637379	1.80846e+06	1.14682e+06	916335	2.21238e+06
P16930	sp|P16930|FAAA_HUMAN	31435.3	15686.8	32837.7	47749.5	14439.2	20010.7	19105.5	39367.4	159232	164359	521145	22302.1	30016	27924.9	47997.5	17312.8	31973.7	22274	160507	62694.3	38781.2	39947.4	64189	11465.2	34537.6	49745.2	78848	64187.6	38724.7	45077.6	99782.2	26197.5	43344.5	224939	60074.9	54495.8	298500	134666	105650	258870	111508	60225.1	65597.3	19145.5	49474.8	72049.6	106332	76744.2
Q00610	sp|Q00610|CLH1_HUMAN	5.20023e+06	5.5118e+06	3.15501e+06	8.28723e+06	4.90939e+06	4.65776e+06	8.03246e+06	6.09581e+06	5.86512e+06	4.2395e+06	7.99647e+06	6.60032e+06	6.0636e+06	9.55393e+06	5.12192e+06	4.6818e+06	5.88728e+06	5.53678e+06	4.89284e+06	7.49816e+06	7.05566e+06	4.96259e+06	6.23027e+06	4.25436e+06	4.03955e+06	6.95329e+06	6.25651e+06	5.82042e+06	5.82444e+06	7.06783e+06	6.29405e+06	8.58625e+06	1.86528e+07	5.20441e+06	5.15964e+06	4.10567e+06	8.48368e+06	4.24964e+06	4.0448e+06	6.20713e+06	7.60665e+06	6.30584e+06	4.33493e+06	3.83182e+06	7.65896e+06	5.318e+06	5.73271e+06	4.2712e+06
P02750	sp|P02750|A2GL_HUMAN	1.20785e+06	807364	2.18934e+06	618946	987967	2.1335e+06	1.10383e+06	481220	637446	497018	456602	400015	604325	343922	1.28129e+06	1.21411e+06	356234	383193	374677	330776	2.29996e+06	3.059e+06	1.65391e+06	1.04555e+06	968977	926499	496085	701322	1.59339e+06	2.28278e+06	1.36855e+06	3.46202e+06	352311	762418	2.19937e+06	1.79394e+06	375731	1.75661e+06	380358	205748	618476	1.31199e+06	1.00972e+06	1.6697e+06	926455	1.10357e+06	3.31427e+06	2.76837e+06
Q13884	sp|Q13884|SNTB1_HUMAN	43752.8	31407.7	39107.2	83046.7	13018	10231.4	89295.3	64660.9	73124	22535.8	87466.2	73529.8	68804.6	62753.7	45284	33959.8	60377.7	75668.1	51350.1	56234	77838.3	60225.6	50296.9	15054	44724	82180.6	57112.5	60230	97839.7	29515.4	35055.7	15416.3	73518.5	38534.8	51784.6	29305.1	84812.1	25974.6	13509.8	91118.9	64722.1	9254.48	59295.6	53551	18397.3	51528.2	87363	40314.3
Q9UHQ9	sp|Q9UHQ9|NB5R1_HUMAN	126820	188921	846641	218457	361863	696004	126204	585180	531334	1.25444e+06	60033.4	177641	349598	87114.1	250826	166279	174299	64533.3	287895	109664	206995	686551	586952	417063	282331	632727	545088	56520.9	92963	259071	144193	212833	701115	158950	242988	1.23037e+06	505917	701374	70124.8	953668	479634	79286.9	199501	409785	305619	279072	224331	170903
Q9HC35	sp|Q9HC35|EMAL4_HUMAN	38025.8	29921	157096	19327	22725	66799.1	13572.3	26397.1	16396.4	20280	17731.3	36891.3	20284.9	86782	13588.4	16489.2	80393	23468.3	22718.7	21197.5	34735.5	70012.8	37215.5	36850.5	58669.9	22897.1	23910.9	48845.3	49600.9	7462.76	20099.4	51211	22216.5	13541.8	9476.68	25955.6	17339	41880.7	75762.6	40999.6	173306	15068.6	86177.2	68921.4	24000	41127	79017.3	19899
P05023	sp|P05023|AT1A1_HUMAN	307844	473159	204307	196993	246135	228717	221767	248409	164598	351890	316271	193757	319295	528711	365592	350413	239429	211781	196798	158312	318140	238730	311722	219451	170153	247809	253464	127210	157281	234754	183525	253576	165960	261217	169343	202671	186275	307842	710904	183795	421063	145958	205439	340104	229865	394258	201735	410770
P28062	sp|P28062|PSB8_HUMAN	238455	75352.6	81480.5	42349.4	69857.7	36452.6	50488.2	71976.1	93227.2	127696	56700.3	106675	57047.4	64088.3	154052	81957.1	52155.4	11339.6	64869.1	20544.4	68017.7	51567.3	65063.3	35092.9	69694.2	39701.4	35866.1	67285.6	90081.8	33994.4	32094.4	85558.5	23807.6	124394	43235.5	31637	53520.9	25081.8	37937.8	57046.5	270373	22056.7	40142.6	41237.7	38865.4	71102.6	231060	51458.1
P55056	sp|P55056|APOC4_HUMAN	1.53092e+07	1.23559e+08	1.35453e+07	5.54804e+06	4.41066e+07	2.90156e+06	4.32287e+06	5.5283e+06	8.02723e+06	1.36732e+07	4.73433e+07	6.45069e+07	1.4379e+07	1.60773e+07	1.4576e+07	2.28148e+07	1.18457e+08	2.78248e+07	3.78666e+07	3.66964e+06	803802	4.96833e+07	3.04456e+07	1.73255e+07	1.79868e+08	1.08526e+07	1.41755e+08	4.19412e+06	2.3131e+07	4.29502e+06	2.3012e+07	1.57495e+06	798272	2.49356e+06	948387	5.73117e+07	1.71792e+06	2.58285e+07	3.20235e+06	2.98974e+06	9.40431e+06	2.54466e+07	2.54094e+07	4.22885e+07	7.8182e+07	1.07958e+07	1.0379e+07	5.27586e+06
Q8IUI8	sp|Q8IUI8|CRLF3_HUMAN	120233	136825	368658	79646.9	213970	79940.7	115137	52158.7	59334.4	84375.4	120633	272793	42903.3	560350	323176	266926	122311	125616	88494.4	74299	130888	165209	47497.3	209630	173974	119590	129976	146382	126296	49123	55817.5	73308.3	87223.9	41714	50794.3	155227	106511	111390	172086	90033.6	369075	394219	60069.8	390310	75262	59987.6	84480.1	182861
Q02413	sp|Q02413|DSG1_HUMAN	232896	47509.4	43972.1	105246	134012	143591	28430.9	19772.5	23659.8	58832.4	25298.9	46273.4	46632.8	57258	34973.1	35306.3	34401.9	13811.8	26931.3	13153.5	5888.62	175083	75764.9	121783	104604	20869.4	84622.5	114705	7066.29	38717	40070.5	31686.4	25726.1	74069.6	6289.46	50236	25848.1	21574.4	52111.3	22431.1	80941.6	74686.9	140571	42595.4	114309	98583.5	34336.3	92374.8
Q9UNZ2	sp|Q9UNZ2|NSF1C_HUMAN	208944	159223	119164	122429	45080.3	147535	36837.5	37668.5	38789.8	55752.9	86592.8	39603.2	132211	419095	60540.9	363528	35955.7	40894.6	33397.7	183035	15943	76482	44017.7	54631.1	31281.3	34845.8	89843	48968.5	33947.5	2.2059e+06	86533.7	43707.6	23025.9	30998.6	60265.4	94911.3	39281.4	31152.2	238138	39589.3	715709	59088.9	114759	370415	76452.5	46813.4	40294.1	87059.4
P13716	sp|P13716|HEM2_HUMAN	396620	421867	300363	155307	152671	434888	594743	703085	513269	855662	530738	415422	284534	456590	462420	575353	966510	410312	534556	697727	431488	777901	360457	270935	758851	358132	508938	219009	610779	566055	512648	358065	846466	438088	463415	385319	469173	470371	788915	753604	445374	226441	413020	484497	229519	412926	471146	451140
O75791	sp|O75791|GRAP2_HUMAN	187806	172929	130920	119577	246180	199295	204942	207378	361433	129232	328825	133046	227598	315778	146774	235580	205544	264179	262174	232092	152720	305269	79417.9	89088.7	201557	421574	308523	117596	294391	139657	250976	490542	240824	225305	201682	166404	292282	172484	218478	270912	208943	232254	32121.3	89577.7	174332	235631	220187	219730
P22314	sp|P22314|UBA1_HUMAN	2.06422e+06	619814	758393	739560	812460	748325	1.16078e+06	687323	867542	770761	987214	1.73386e+06	607519	998131	1.21019e+06	980051	953232	940798	927453	1.06747e+06	1.96736e+06	1.04157e+06	482529	703846	957376	959118	1.06991e+06	576894	1.4617e+06	513525	752982	766396	1.01043e+06	762467	627447	632582	835047	642265	770210	1.91878e+06	1.07321e+06	800747	430739	676158	655365	621462	964304	792535
Q15019	sp|Q15019|SEPT2_HUMAN	272343	391429	272004	489011	374225	435163	714834	536448	756378	460029	905159	570362	647690	1.00842e+06	501857	578663	706216	787673	556533	900010	1.16369e+06	220694	405845	256327	662266	714864	494735	294338	773495	358568	349858	656726	623146	725400	698189	305032	1.01091e+06	311919	337027	963073	396682	567334	282142	427559	237675	308942	378965	200551
P48426	sp|P48426|PI42A_HUMAN	137868	106076	185890	306597	299580	287912	452240	280989	377891	312825	325415	223314	263282	432807	197842	281965	246383	418974	331058	367926	715467	100649	153959	108842	80628.2	446668	324852	100617	539027	198412	170679	185314	488441	173385	147577	142558	510063	162824	167019	420610	150153	167242	119848	248079	238213	231587	172142	171155
P51809	sp|P51809|VAMP7_HUMAN	64170.8	126851	79602.3	91029.6	160546	30555	75540.5	35521.7	43167.8	71641.6	64032.2	40559.4	130711	59906.4	63193.7	18454.8	105258	42991.3	46911.7	38340.2	27582.9	122251	167989	146128	134796	95890.9	54655.9	34958.4	74990.7	84105.4	40296.8	80734.1	35457.3	113183	34580.4	26275.2	32256.5	38191.8	59239.2	96782.3	182588	43711.2	102892	96313.6	69107.8	51169.7	76498.6	59846.5
P08575	sp|P08575|PTPRC_HUMAN	2.7227e+06	1.95009e+06	2.03051e+06	1.75763e+06	2.10252e+06	3.25457e+06	1.22241e+06	1.40632e+06	1.53007e+06	1.22301e+06	1.30948e+06	2.14938e+06	1.76734e+06	1.73231e+06	2.00121e+06	3.60948e+06	2.25056e+06	1.66685e+06	2.1e+06	1.98623e+06	1.4286e+06	1.31451e+06	2.65096e+06	2.93325e+06	1.726e+06	1.76701e+06	1.18376e+06	2.51653e+06	1.28036e+06	2.42531e+06	2.42888e+06	1.6197e+06	1.53192e+06	1.91824e+06	2.3617e+06	1.76827e+06	1.21801e+06	2.98482e+06	3.3114e+06	1.55905e+06	3.06506e+06	1.46207e+06	1.68475e+06	3.16794e+06	2.57082e+06	2.56985e+06	2.40462e+06	2.80404e+06
P34932	sp|P34932|HSP74_HUMAN	217175	185142	235050	298003	566818	211750	265408	201651	200484	217066	288133	120867	199610	563353	123881	178096	170992	253561	140965	209939	369194	150597	156980	339188	211755	260172	202644	218526	292221	151083	126562	311304	275540	263506	228280	170807	303143	258847	175947	248058	212866	197929	115761	257570	352929	138148	173208	154644
P24539	sp|P24539|AT5F1_HUMAN	98359.8	26082.8	278142	30043.8	22206	40267.5	36504.7	278682	32130.5	110599	324398	117185	37299	14721.1	65682.6	26548.7	142586	40124.6	42503.4	42075.9	23857.7	67480.1	734375	132923	140246	46816.3	27272.9	276024	26549	107645	103493	122291	31317.5	93269.8	19184.9	247088	44639.3	63432.6	336156	35790.6	30882.5	25991.8	34731.8	32686.9	407210	20546.2	69442.7	75124.2
Q15382	sp|Q15382|RHEB_HUMAN	324844	247634	628498	200446	112935	47684.5	97175.4	42515.3	93378.4	83953	118568	77685.9	441195	100632	139477	246823	65703.1	72582.8	42617	96673.3	165603	38362.4	572134	120296	98966.2	92188.9	77088.7	488691	143977	599145	35905.7	47929.7	149477	56139.2	34104.8	125562	49439.2	13751.9	552235	136224	149730	54454.1	249164	186722	296019	46320.5	27357.9	604646
Q9NY65	sp|Q9NY65|TBA8_HUMAN	504885	726920	311075	1.29153e+06	432247	354737	1.20988e+06	1.00274e+06	1.87058e+06	1.09958e+06	2.07685e+06	1.08614e+06	2.37957e+06	2.7251e+06	636580	397571	1.58724e+06	3.81194e+06	938347	1.61176e+06	2.66902e+06	398258	632142	562065	360005	1.49694e+06	1.2538e+06	304224	1.50955e+06	359014	732953	799110	1.84552e+06	1.61269e+06	1.72169e+06	459947	3.023e+06	553413	353199	1.7867e+06	1.34206e+06	1.37915e+06	715088	473874	635034	436937	690403	344529
Q13637	sp|Q13637|RAB32_HUMAN	166783	189799	157927	294268	211379	148923	235192	185193	201333	170280	223680	109786	229070	315153	89337.2	161366	188961	263398	164691	156612	333646	209453	265529	208273	194569	268830	215259	221392	213187	149394	102541	69614.8	310648	229631	83045.6	158269	301303	334216	447051	256385	249364	113300	268917	115546	173881	110977	92121	218806
P50895	sp|P50895|BCAM_HUMAN	655145	547125	1.01969e+06	327949	531869	350707	150028	218576	151734	210143	284748	276510	288938	206583	590615	605629	286901	134256	294062	392707	231205	1.47546e+06	798617	723931	1.25823e+06	394280	831672	520227	195602	549974	316492	1.01428e+06	251309	445676	171519	542812	180336	753398	667572	183306	570686	300012	573757	442923	1.26589e+06	750380	315688	211420
P04439	sp|P04439|1A03_HUMAN	102885	24901.7	36450.7	978040	98221.4	30911.1	52840.6	29936.6	92278.8	69251.9	2.19122e+06	22947.4	49233.5	931380	120849	46199.1	16075.9	50160.9	42342.5	38163.3	34033.3	58899.4	55108.2	46644.1	57713.3	16232	46322.9	43342.1	56898.1	516904	81924.6	47839.9	46045.3	41884.8	65073.3	62329.6	34621.7	33300.1	14388.4	28399.8	29621.7	203165	73621.1	474871	603102	544900	33878.4	442262
Q16401	sp|Q16401|PSMD5_HUMAN	125187	69839.2	73770.2	47704.9	135694	164021	39933.5	12256.7	35304.5	104080	100737	85963.5	45961.6	63547	60887.2	119691	36675.2	32422.6	12329.9	58977.7	95655.4	55787.7	34175.5	23712.8	48100.6	31982.2	88844.2	14672.5	38991.6	167443	36264.7	302532	292013	51278.5	65963.6	199838	38835.8	37391	105484	235769	293830	51065.1	46080.7	15787.4	314571	260234	30621.8	258928
P05067	sp|P05067|A4_HUMAN	71807.8	224131	31761.1	288399	118480	126923	30967.3	33771.7	65000.4	58337.9	101848	62573.6	70408.7	75352.2	43392	47146.1	52944.6	41050.5	71878.9	66412	28053.2	158380	122846	248414	101436	73716.7	10653.2	155260	76922	47559.6	22985.1	17211.7	36229.8	38711.8	39769.3	74436.7	91177.7	72204.9	44584.3	93727.5	118409	83215.6	162683	149283	22981.7	18409.6	139668	51499.9
Q4KMP7	sp|Q4KMP7|TB10B_HUMAN	10436.8	5485	5238.74	7663.24	25060.2	20193.9	34005.5	28762.7	22663.4	29474.4	30470.8	26788.3	28371.3	12106.2	19564.2	9471.16	31841.1	31400.2	27778.5	27003.7	10443.9	4607.01	4049.08	7824.01	9798.96	24129.6	26855.3	7205.84	49104.7	16912	18691.9	13515.4	20593.1	15893.6	13938.3	7927.12	16987.8	11323.5	27550.8	26140.4	15673.2	16911.5	11045.3	3622.13	60281.3	24369	14010.7	17934.8
Q0ZGT2	sp|Q0ZGT2|NEXN_HUMAN	415037	312912	345030	194501	184929	378536	833403	715516	1.06134e+06	458202	1.21986e+06	428791	718934	1.29662e+06	214210	899459	582779	938322	565707	680889	281124	178365	211862	176882	160791	909697	580216	357121	902719	329662	346679	584346	626463	503483	562518	305250	593867	201809	188838	892868	254541	244581	196143	508991	164384	288005	327197	293850
P68032	sp|P68032|ACTC_HUMAN	581292	2.03899e+06	221615	6.40403e+06	1.58981e+06	2.87186e+06	1.14302e+07	8.43391e+06	1.65202e+07	1.03281e+07	2.00822e+07	5.69683e+06	1.13301e+07	1.7116e+07	3.1334e+06	4.64607e+06	1.57272e+07	2.48933e+07	1.02059e+07	1.33883e+07	2.58451e+07	1.43901e+06	4.33408e+06	2.18033e+06	1.87727e+06	1.04759e+07	7.99245e+06	1.68516e+06	1.45691e+07	2.9885e+06	7.61316e+06	1.02344e+07	2.6619e+07	1.15322e+07	1.06787e+07	2.21124e+06	2.96899e+07	5.36814e+06	4.05725e+06	1.71681e+07	1.85625e+06	6.36109e+06	3.60408e+06	669407	1.94889e+06	871660	4.55488e+06	1.48739e+06
Q99714	sp|Q99714|HCD2_HUMAN	181264	117649	46175	87193.2	52712	41061	68670.3	44402	83756	86710.4	97597.3	43573.6	80043.6	78051.9	44098.6	65484.4	181087	56971	16957.1	81723.6	90185.7	36784.8	61791.8	25154.4	87562.5	77483.5	26365.2	33255.5	36913.2	70281.8	37198.8	68123.3	99882.4	71838	77915.3	48896.7	129612	22768.9	32486	115275	177308	89898.2	32200.2	22863.6	62528.4	58685.5	105605	75647.3
Q15365	sp|Q15365|PCBP1_HUMAN	431252	379286	413734	868036	292436	506756	906569	549395	762162	677937	1.2124e+06	455353	801243	1.2209e+06	570604	754381	711143	775489	780430	909348	1.39094e+06	424696	631533	467342	370076	1.10601e+06	789675	302172	924635	280568	507827	463949	799365	820800	805296	297841	959593	566167	401603	995301	368363	714244	927679	773035	495677	314429	425550	387535
Q06187	sp|Q06187|BTK_HUMAN	108297	150882	103662	117069	101309	70601.7	161628	122096	105969	97848.8	108360	109839	97663.6	131674	114424	78346.7	124313	145522	137476	170993	276803	105830	776350	106397	282568	133175	135113	173227	241267	124727	109040	127977	171118	79469.6	51459.3	136253	123216	146941	105301	146899	239370	56729	93419.3	126031	66594.4	86283.6	56422.8	94681.1
P02774	sp|P02774|VTDB_HUMAN	1.00362e+07	1.20282e+07	7.13516e+06	3.12689e+06	9.47892e+06	1.77607e+07	1.98411e+07	1.29329e+07	1.96897e+07	1.09899e+07	1.13231e+07	1.55132e+07	1.52542e+07	7.01782e+06	3.89056e+07	1.45438e+07	1.16037e+07	1.00289e+07	9.98733e+06	8.81031e+06	2.21681e+06	9.13601e+06	1.44617e+07	1.27638e+07	1.6246e+07	1.50434e+07	1.33511e+07	1.81111e+07	1.08453e+07	2.96833e+07	3.049e+07	3.81001e+07	1.19979e+07	1.62237e+07	2.89239e+07	2.86176e+07	9.56991e+06	1.23285e+07	1.30889e+07	5.25086e+06	5.59991e+06	5.95415e+06	6.82782e+06	1.35489e+07	2.54885e+07	1.69099e+07	4.23606e+07	2.83756e+07
O43639	sp|O43639|NCK2_HUMAN	468178	670852	498235	275016	641643	1.86706e+06	1.34539e+06	139533	447263	1.85753e+06	711834	1.05031e+06	496032	425349	1.19834e+06	1.85094e+06	704191	829443	947779	760225	191455	665372	569561	749189	695480	1.27798e+06	946557	921964	428843	1.54177e+06	961368	1.59239e+06	807584	451843	223957	1.64301e+06	600761	694384	974408	820714	1.3194e+06	372849	323418	303223	957210	448437	286399	2.89405e+06
P08134	sp|P08134|RHOC_HUMAN	1.66136e+06	773790	1.01375e+06	1.20179e+06	1.5574e+06	1.04828e+06	2.25337e+06	1.12925e+06	1.56508e+06	1.55025e+06	2.81567e+06	1.41592e+06	1.10952e+06	2.3989e+06	1.23114e+06	1.84783e+06	2.32063e+06	1.75913e+06	2.02319e+06	1.91572e+06	3.63646e+06	731334	1.38743e+06	690110	755802	1.85624e+06	1.51378e+06	1.36226e+06	2.62151e+06	731923	1.08604e+06	1.5419e+06	1.6218e+06	1.39273e+06	2.2184e+06	860333	1.91471e+06	1.37165e+06	1.16628e+06	1.65084e+06	1.01377e+06	1.04227e+06	1.0701e+06	1.79286e+06	717704	1.02211e+06	1.18563e+06	746606
O94804	sp|O94804|STK10_HUMAN	95798.9	135875	69134.8	38061	48339.2	51035.7	103768	71666.2	65196.6	62373.4	74500.3	103140	57092.5	17792.7	134157	109023	90267.3	89201.3	80738.4	58204.4	105149	55936.2	61722	81220.9	54150.8	88008.4	15199.1	38602.2	53472.7	71811	99030.6	61071.8	69933	94303.7	73093.4	59774.2	62498.5	104654	97259.4	73908.5	68932.3	44753	64264.9	56848.3	86765.6	86406.1	62491.9	65859.7
O00264	sp|O00264|PGRC1_HUMAN	201069	88770.5	114337	117642	188532	57763.4	29436.6	20593.6	65099.6	28738.6	26257.9	23890.1	79708	135080	55083.2	12941.9	152908	83161.6	57396.8	24580.3	110972	50107.8	93559.2	101114	165258	205805	68408.7	75400.6	43843	36672.9	28073.8	16378.8	62738.2	88163.4	76966.5	23529.7	156590	114851	11282.5	129869	92474.9	64713.4	179002	193627	80363.4	152798	547137	76492
P30153	sp|P30153|2AAA_HUMAN	858888	300581	1.84739e+06	611652	810567	509306	872065	465429	657656	625743	679200	620473	655823	838747	861178	403726	441782	438770	327280	333423	885671	1.21882e+06	874494	1.45585e+06	833299	450731	532263	998485	511329	897832	1.14315e+06	456005	681512	848247	1.16163e+06	261861	334278	805896	423389	399405	742617	764205	907175	386669	435091	492288	1.3446e+06	304563
Q15843	sp|Q15843|NEDD8_HUMAN	40553.4	24932.8	73571.1	127746	90933.8	112250	82302.9	175765	68443.2	160437	123073	198231	52587.1	123127	192567	112118	178735	185390	139781	87309.4	74913.6	37337.3	64754.6	109733	51333.5	94541.8	131362	102839	104421	97028	99325	73022.4	112403	2.52892e+06	3.01268e+06	52848.7	155669	69240.5	55483.1	205797	65235.8	100322	85532.8	118541	39725.6	64729.1	466701	221652
P02766	sp|P02766|TTHY_HUMAN	4.36367e+07	5.22381e+07	2.38178e+07	3.50704e+07	4.53291e+07	1.9746e+07	2.01291e+07	1.81955e+07	1.94143e+07	1.83177e+07	1.09761e+07	1.72403e+07	8.47339e+06	7.24189e+06	2.63584e+07	1.80219e+07	7.85569e+06	8.81431e+06	1.52685e+07	1.11558e+07	1.24474e+07	6.04991e+07	1.71238e+07	4.9436e+07	7.98187e+07	1.03627e+07	1.08754e+07	2.50442e+07	6.82309e+06	1.38116e+07	2.9119e+07	1.70424e+07	1.80267e+07	1.88401e+07	2.66731e+07	2.2545e+07	7.57488e+06	2.0247e+07	1.96022e+07	7.79076e+06	1.01557e+07	4.22814e+07	3.04138e+07	1.64014e+07	6.27702e+07	3.08294e+07	2.29351e+07	2.47228e+07
P47756	sp|P47756|CAPZB_HUMAN	1.13416e+06	737353	1.07244e+06	1.74411e+06	1.06892e+06	1.06162e+06	2.72013e+06	1.42653e+06	2.43873e+06	1.46369e+06	2.89361e+06	1.30175e+06	1.78029e+06	2.85222e+06	800364	1.78789e+06	1.54855e+06	2.52058e+06	1.5972e+06	2.06765e+06	3.6274e+06	489644	1.29932e+06	962951	574179	2.87945e+06	1.35593e+06	788735	2.84055e+06	1.29206e+06	1.18464e+06	1.37584e+06	2.44786e+06	1.80489e+06	1.59872e+06	578643	2.8619e+06	819065	986516	2.16204e+06	823875	832587	1.08226e+06	781970	641290	929237	791168	746153
Q14247	sp|Q14247|SRC8_HUMAN	481727	482366	450679	516509	600307	541393	1.23756e+06	1.17357e+06	1.54052e+06	825777	1.24632e+06	1.68221e+06	1.52634e+06	1.52568e+06	1.34091e+06	754994	1.07877e+06	1.83639e+06	1.11697e+06	1.49984e+06	530543	700611	614262	254255	330658	1.24805e+06	1.09595e+06	511547	1.58822e+06	300010	668468	903519	639641	891350	1.43331e+06	862026	1.33186e+06	906986	1.65949e+06	1.51851e+06	706855	735246	468638	418322	728300	824200	1.01782e+06	395433
P07357	sp|P07357|CO8A_HUMAN	1.09679e+06	1.0883e+06	1.63081e+06	603372	1.04022e+06	441562	487906	420600	721517	795140	379192	1.9773e+06	1.10351e+06	332984	536792	1.32399e+06	308781	1.1397e+06	931068	436589	744249	1.87443e+06	1.08217e+06	707902	545431	1.42618e+06	685641	925428	988342	907500	1.43314e+06	1.00935e+06	1.20731e+06	939825	1.74382e+06	1.78137e+06	948810	930822	504729	363486	881445	1.32951e+06	958042	1.713e+06	869908	972859	744477	929482
P04083	sp|P04083|ANXA1_HUMAN	638665	455627	487134	440846	422333	390189	179364	300544	271571	392250	332024	473606	278593	422168	573151	692159	469779	194000	1.18158e+06	257039	412386	1.02486e+06	428524	714803	223835	416409	259639	390208	311175	418390	445862	651675	296949	556218	450922	448655	161192	449136	1.60926e+06	518317	336369	703835	583277	399644	455981	615723	509324	481716
Q9UBS4	sp|Q9UBS4|DJB11_HUMAN	162652	639796	63020.9	111750	190419	14345.7	6434.82	19614.6	29485.9	20899.6	32238.8	80389.6	26963.2	81325.7	18323.6	18706.4	29818.4	69476.7	9780.84	62814	30155.8	54639.8	107157	109856	156572	28458.2	44601.6	21955.1	27566.6	19985.7	18270.1	10374.8	14768	18116.7	6692.54	127379	37272	83768.6	100601	17759.3	49351	15481.7	14333.6	345409	140472	401343	24182.1	19335.3
P07737	sp|P07737|PROF1_HUMAN	3.17867e+06	2.67868e+06	1.00106e+06	1.31505e+07	4.0466e+06	1.59202e+07	4.51795e+07	1.83889e+07	3.3869e+07	2.98769e+07	5.69235e+07	2.22718e+07	2.27885e+07	4.99566e+07	1.71782e+07	3.37286e+07	2.94826e+07	4.10085e+07	3.30082e+07	3.69943e+07	3.03536e+07	1.96844e+06	2.69165e+06	1.56439e+06	1.17367e+06	4.40676e+07	2.19641e+07	6.31083e+06	5.71924e+07	1.0283e+07	1.63083e+07	3.48049e+07	4.92519e+07	3.30984e+07	3.21441e+07	9.43505e+06	3.95483e+07	1.51143e+07	1.25866e+07	4.09936e+07	1.06809e+07	6.89848e+06	3.473e+06	1.14404e+07	1.61414e+06	7.71283e+06	1.69548e+07	6.42145e+06
Q9BVC6	sp|Q9BVC6|TM109_HUMAN	20427.1	145944	132045	547118	221885	228979	307547	287312	401359	354808	656959	193532	622085	771020	228036	170279	366183	534738	139285	443975	661289	83076.8	340989	144435	135731	539210	331411	71072.1	361510	44483	205258	360347	459029	536715	423667	80325.5	752786	181514	74594.6	576666	159288	371602	264197	395376	168231	109986	255327	98959.3
P18206	sp|P18206|VINC_HUMAN	1.29378e+07	1.52824e+07	1.37619e+07	2.54319e+07	1.52664e+07	2.91616e+07	8.06828e+07	3.82698e+07	6.64706e+07	4.99312e+07	1.0698e+08	4.26129e+07	4.99078e+07	8.82485e+07	2.74517e+07	4.89592e+07	5.53975e+07	6.85871e+07	6.73848e+07	8.14656e+07	1.04136e+08	1.46827e+07	1.96858e+07	1.34883e+07	1.60353e+07	9.00472e+07	5.36897e+07	1.49264e+07	1.07092e+08	2.61127e+07	2.60549e+07	5.22559e+07	7.44293e+07	6.25475e+07	5.60008e+07	1.59627e+07	9.63014e+07	2.35701e+07	2.10822e+07	7.16488e+07	2.30745e+07	2.53556e+07	1.53638e+07	2.85714e+07	1.52866e+07	1.61085e+07	1.86882e+07	1.38904e+07
P50570	sp|P50570|DYN2_HUMAN	55921.3	84804.6	102566	68447.2	137661	75880.2	84238.8	52903.7	72562.5	98796.9	52630.2	67200.3	80417.4	92121.4	81450.4	55398	58701.7	92256.2	66326.3	90650	167384	71442.8	104829	117036	70629.5	89740	107482	70566.1	96453	58384.1	47506.8	70942.8	84428	87460.5	36521.3	65285.4	62870.6	70271	65937.1	74673.6	265634	96880.6	70321.3	39543.4	110897	78136	63810.1	40219.9
P33151	sp|P33151|CADH5_HUMAN	1.21836e+06	92787.8	1.14886e+06	58508.6	331220	720213	36769	695465	75314.1	802187	56398.5	1.23893e+06	92203.1	81493.2	241655	25630.9	161608	91391.7	305330	432061	58290.6	260468	803892	129248	442498	50239	73893.3	221626	75669.6	1.0149e+06	92998.2	230129	73174.5	547748	665133	266055	67829.6	837910	211330	53263.8	1.29738e+06	1.25181e+06	771368	171793	306920	1.15965e+06	495320	1.80552e+06
O75368	sp|O75368|SH3L1_HUMAN	184336	82474.9	178235	124070	4.30487e+06	233999	561879	5.13573e+06	198126	6.78642e+06	511067	240199	4.16969e+06	475465	239770	279199	3.06498e+06	219832	449889	241853	58141.9	5.29121e+06	5.95716e+06	187326	96573.9	308315	5.2121e+06	161014	510163	139628	149573	9.57945e+06	563151	5.36195e+06	191984	142872	3.1607e+06	89790.8	3.38779e+06	323528	5.76243e+06	144209	3.77653e+06	1.6142e+06	122706	195352	194140	172707
P49189	sp|P49189|AL9A1_HUMAN	172045	231957	387531	513324	702278	2.2981e+06	1.56767e+06	225169	1.49514e+06	1.97196e+06	734928	1.70232e+06	1.03971e+06	128048	2.77043e+06	1.88532e+06	749572	955460	981198	257203	654977	987505	140310	165292	1.13401e+06	49184.9	1.05454e+06	1.85401e+06	770733	1.8928e+06	2.53872e+06	1.49517e+06	74995	1.27831e+06	1.66775e+06	2.59518e+06	640397	309329	848135	476002	201381	573143	618023	91355.3	144157	2.77645e+06	4.44623e+06	305352
O95571	sp|O95571|ETHE1_HUMAN	20612.4	117659	66074	9208.37	12763.7	17109.7	49361.8	64473.7	64238	47488.2	86589.8	47758.1	103494	115943	46539.6	27986.6	16826.3	121781	47520.9	68465.4	97225.1	119659	45526.9	10804.6	51240.5	78204.8	45205	19050.4	75866.5	8511.42	33840.8	33495	63801.7	78609	77769.7	6621.75	101869	72219.5	8891.95	93144.6	14575.6	10011	29655.8	17179.7	44123.8	24028.9	80960.4	13035.8
P35613	sp|P35613|BASI_HUMAN	690401	668760	1.29186e+06	446013	1.23269e+06	1.28061e+06	950512	653406	557553	513482	772240	380715	1.04075e+06	330158	551219	583826	492492	621588	1.08785e+06	821157	351853	1.18686e+06	906213	941559	833094	869342	547495	633697	554088	1.3276e+06	587867	492832	489330	1.05784e+06	881724	818226	568868	675677	1.02941e+06	638921	1.20172e+06	510659	802911	1.12395e+06	483674	1.3978e+06	290640	1.48328e+06
P35609	sp|P35609|ACTN2_HUMAN	110935	85619.7	99210.9	62829.6	70351	28750.8	29417.9	27216	32794	33899.8	17568.8	17536.7	33429.5	11101.7	30333.2	149856	27197.4	25761.2	28935.6	23465.5	47395	44689.9	36219.8	78708.9	58515	4826.29	26175.7	129677	7583.68	75814.9	37700.3	23335.1	12116.1	26272	22429.6	132647	7702.55	113743	14214.8	15997.3	70419.9	53583.4	24059.9	28431.1	55249.7	34550.2	15502.6	50934.5
O43665	sp|O43665|RGS10_HUMAN	12703.6	18710.6	41709.6	95339.6	2610.88	36211.2	59068	30069	44048.3	39386.4	49563.8	31475.3	32513.6	58312.5	38288.4	46234	28371	36224.2	37495	41498.9	40243.4	19503.9	14643.2	1561.3	8342.22	61484.9	45301.8	45708.6	70914.1	6184.9	15914.4	33530	39731.8	44279.4	48848.2	181479	78314.4	29498.8	28039.1	44374.3	44329	16642.7	25510.3	22992.7	14200.4	27726.6	22924.9	9317.1
Q9BQE3	sp|Q9BQE3|TBA1C_HUMAN	199683	82972	119339	376034	135199	148705	235783	310872	670501	284402	528843	274807	784379	339596	108308	169947	336630	441706	293320	515578	410760	105227	172963	206665	178292	268565	294542	207251	224905	133632	298715	129758	519670	328132	435000	183094	632492	91128.3	205118	556127	312384	281040	131841	161218	138787	106982	198148	165592
P03951	sp|P03951|FA11_HUMAN	1.6122e+07	1.87294e+07	1.89398e+07	7.00111e+06	1.40308e+07	7.13697e+06	6.57584e+06	1.39299e+07	2.06237e+06	1.14913e+07	1.57008e+07	3.50986e+07	1.8636e+07	2.26541e+07	4.37729e+07	5.17454e+07	3.84818e+07	3.15472e+07	4.59857e+07	3.25708e+07	6.7266e+06	1.62331e+07	1.33884e+07	3.03286e+06	1.33676e+07	5.12066e+06	6.69155e+06	1.76044e+07	7.89935e+06	1.34852e+07	3.03923e+07	2.15199e+07	2.26149e+07	4.85515e+07	3.48847e+07	4.19285e+07	2.45882e+07	3.55714e+07	5.04583e+07	2.22379e+07	3.9467e+06	5.12223e+06	4.16269e+06	5.75733e+06	1.41116e+07	2.26631e+07	4.03591e+06	6.47802e+06
Q16610	sp|Q16610|ECM1_HUMAN	163182	220371	115278	190870	665501	258708	211361	208086	215180	175516	110449	167448	567915	160141	350658	187618	260436	340391	483991	238475	76927.6	417365	317196	541371	316745	307116	237729	513948	107851	811654	334510	413244	299660	353607	487648	507903	268560	195193	359131	237723	223031	250849	282146	99856.6	273610	221230	507411	284711
P38606	sp|P38606|VATA_HUMAN	404767	944114	500648	812678	258004	271054	634589	352449	404335	496040	599624	115345	1.0257e+06	587716	253513	455393	1.06096e+06	481587	1.12009e+06	453747	860489	236038	284900	317183	370985	639489	423969	639976	592040	407322	325809	308408	527982	442002	293733	369079	641953	494055	361360	630711	958922	536326	415303	222613	301389	229607	281324	369435
P80748	sp|P80748|LV302_HUMAN	5.65103e+07	1.56774e+07	6.6846e+07	2.5693e+07	2.50047e+07	8.65393e+06	7.40921e+06	9.58797e+06	1.37108e+07	2.37483e+07	7.89665e+06	1.81268e+07	8.04686e+06	1.58228e+07	5.09055e+07	2.85995e+07	3.77692e+06	8.33777e+06	1.25295e+07	1.11965e+07	1.63951e+07	3.72064e+07	2.8582e+07	2.56031e+07	2.77824e+07	1.71105e+07	7.89328e+06	3.56117e+07	1.0384e+07	7.71598e+06	1.55566e+07	3.3028e+07	1.3969e+07	9.39794e+06	2.9881e+07	2.14807e+07	8.40521e+06	3.16614e+07	4.32991e+07	1.54366e+07	4.19739e+06	2.78538e+07	2.7583e+07	5.74269e+07	1.48778e+07	2.02212e+07	2.50507e+07	2.73983e+07
Q99685	sp|Q99685|MGLL_HUMAN	100555	691101	480719	358937	138792	1.30423e+06	508103	344561	516237	358363	428898	248605	304665	434817	273447	1.24192e+06	439026	471990	813406	503110	805585	173558	148655	240615	119143	478473	991054	1.08548e+06	493831	1.01552e+06	274599	331054	537643	1.13039e+06	320347	154997	580422	328995	184818	528073	1.15714e+06	258278	139036	169967	1.46238e+06	295670	923700	379967
Q96KP4	sp|Q96KP4|CNDP2_HUMAN	913815	344889	1.17849e+06	471419	319443	503046	604141	595917	572528	614249	826389	493244	370572	704918	458316	635985	527527	422786	575873	572218	809826	477808	332134	199328	451707	701578	403607	389145	780884	524227	462181	398854	521132	302587	357440	352116	473518	435789	460761	640697	251405	473714	394390	644008	556759	448864	529652	494256
P99999	sp|P99999|CYC_HUMAN	256933	184344	641131	188962	280199	182908	233717	169379	314260	226120	311125	150630	320554	391724	381865	149149	206026	212698	173450	315747	124875	1.11243e+06	74105.4	304210	169325	408686	218841	80724.1	196438	89490.5	585274	1.26169e+06	103884	248368	1.03507e+06	116227	492025	136357	106837	261921	1.11077e+06	673571	177383	173992	60169.9	203611	102865	191716
Q9HCN6	sp|Q9HCN6|GPVI_HUMAN	265974	729220	540030	257509	590753	189133	2.1422e+06	267950	835943	618338	376979	782298	217047	362283	354990	183007	701281	159958	144620	1.36348e+06	3.15769e+06	293135	419496	232469	234850	214041	582404	243843	1.33047e+06	229895	224597	285177	307911	212402	242508	265054	360998	282827	491034	218270	325393	301860	412765	234059	233258	518524	445385	273570
P49006	sp|P49006|MRP_HUMAN	26770.4	7953	51089.4	17937.3	2217.02	35503.5	10302.3	41793.6	28102.8	52583.3	34826.3	9198.58	14454.5	5783.01	97289.7	18565.9	51812.7	26338.5	15624.4	7475.52	9192.61	80299.8	5785.76	38866.2	24921	9336.76	10844.5	14562.1	22894.2	70855.6	18260.8	43160.1	19935.5	31893.4	25821.2	6894.85	20084.8	22097.2	51159	15624.2	72577.2	15021.6	2098.69	53247.1	91917.8	31681	4770.53	47815.7
Q5JSH3	sp|Q5JSH3|WDR44_HUMAN	672177	990497	590177	689965	1.11202e+06	955141	968610	931855	772787	839855	731918	488466	668223	671223	527784	355170	758220	793259	827870	781725	1.06904e+06	1.12288e+06	727977	1.02035e+06	1.12864e+06	625536	630833	501761	1.03366e+06	487562	346124	723455	573684	847502	785324	530465	580872	551047	497373	609234	817126	540423	653330	456404	1.09806e+06	1.01541e+06	694752	1.04031e+06
P00915	sp|P00915|CAH1_HUMAN	3.41039e+06	3.25941e+06	1.66596e+06	1.73223e+06	2.26551e+06	2.04431e+06	887805	3.16521e+06	2.07906e+06	1.30562e+06	3.02502e+06	3.05077e+06	1.87115e+06	1.58606e+06	4.47511e+06	3.56358e+06	1.72575e+06	1.27661e+06	2.33274e+06	1.85361e+06	474464	2.10696e+06	1.03674e+06	1.18656e+06	1.56432e+06	1.56684e+06	1.13089e+06	2.45508e+06	1.16326e+06	4.96731e+06	1.98167e+06	1.22255e+06	4.82665e+06	2.76944e+06	1.42223e+06	2.78901e+06	1.38912e+06	1.67127e+06	7.51553e+06	2.88091e+06	1.38861e+06	1.50822e+06	2.16273e+06	585661	1.22671e+06	3.33068e+06	1.67271e+06	3.28932e+06
Q8NG06	sp|Q8NG06|TRI58_HUMAN	602322	492080	1.91291e+06	127087	1.97507e+06	1.2929e+06	81490.9	252567	925424	74207	175671	141707	157014	177214	548076	706870	222719	80077.3	1.7977e+06	154083	70371.3	345349	294225	2.77154e+06	186574	105495	132199	101161	105175	145632	1.88896e+06	2.27001e+06	96058	127635	134748	1.73415e+06	188883	183019	2.2569e+06	138012	135594	214292	125463	392863	276505	451230	223361	2.44689e+06
P07355	sp|P07355|ANXA2_HUMAN	531091	492049	960673	384408	677955	1.18614e+06	319673	860534	536730	444371	466552	791710	563612	748341	893189	1.43024e+06	759156	550791	605722	661849	220323	1.06951e+06	272125	606592	544939	554836	585983	922127	538746	1.16594e+06	798768	504520	507794	746394	544744	828246	328560	675878	995392	440624	541896	403500	491108	1.43845e+06	394055	1.53233e+06	612669	883101
Q01518	sp|Q01518|CAP1_HUMAN	7.32693e+06	3.5429e+06	2.2785e+06	3.94293e+06	3.82679e+06	5.85421e+06	1.30048e+07	6.15787e+06	1.10071e+07	6.1683e+06	1.2263e+07	7.10009e+06	6.34604e+06	1.0227e+07	2.61725e+06	8.43501e+06	7.16802e+06	8.91654e+06	7.33225e+06	1.02086e+07	1.29326e+07	3.2815e+06	2.84643e+06	2.39611e+06	2.08224e+06	1.10057e+07	5.97579e+06	3.11576e+06	1.09595e+07	5.9812e+06	2.99873e+06	5.14184e+06	9.00201e+06	7.71548e+06	5.0767e+06	4.01501e+06	1.07738e+07	5.02007e+06	3.47472e+06	1.14802e+07	6.06287e+06	4.13262e+06	2.86733e+06	3.56566e+06	4.475e+06	9.47597e+06	5.09169e+06	3.17781e+06
P02533	sp|P02533|K1C14_HUMAN	1.07612e+06	3.44026e+06	937709	568786	645109	574953	216295	586726	270560	538701	106753	153418	207854	214705	480491	273247	423805	662887	300247	397220	82235.7	484080	192995	460462	503067	354057	1.12902e+06	504462	196068	280666	306634	422830	181605	175449	238945	381818	259908	631091	495850	190454	368951	192287	396478	490249	292925	2.26599e+06	349655	346402
P19827	sp|P19827|ITIH1_HUMAN	2.7635e+07	2.91086e+07	4.17751e+07	2.73909e+07	3.42105e+07	8.03006e+06	7.9854e+06	6.04505e+06	2.82718e+06	5.93996e+06	4.78283e+06	8.2904e+06	5.76329e+06	3.37875e+06	1.38154e+07	7.97708e+06	3.13619e+06	3.96211e+06	7.89721e+06	8.29473e+06	7.61009e+06	6.33852e+07	1.92062e+07	5.26202e+07	4.81971e+07	5.91656e+06	5.07411e+06	1.2124e+07	4.14536e+06	1.08036e+07	1.62761e+07	1.22624e+07	7.99048e+06	1.03582e+07	1.34174e+07	1.31512e+07	5.14814e+06	8.08934e+06	6.48161e+06	2.1582e+06	5.74778e+06	4.74632e+07	4.27602e+07	4.76469e+06	2.04679e+07	1.1221e+07	2.39862e+07	1.33429e+07
Q8NE86	sp|Q8NE86|MCU_HUMAN	46037.6	20156.5	55530.5	66083.5	51627.1	14348.7	27226	17937.6	46396.8	11557.8	61436.3	38076.9	35799.9	18303	14053.1	64110.2	23640	11221	27874.1	2968.82	50318.6	17459.1	42540	33343.4	13549.4	62462	64936.7	58113.8	46520.4	21818.5	9780.29	14876	13071.8	33519.9	5803.64	130805	46295	24631.9	50967.9	315896	38271.3	112972	29765.2	25913.7	27960.5	31150.7	44672.1	26646.8
P43304	sp|P43304|GPDM_HUMAN	632692	764939	646832	475614	539244	276916	383526	332222	384242	707958	371115	338892	602073	749635	838472	300227	693145	487349	827199	662231	1.26272e+06	235499	489807	452859	1.30755e+06	554753	277091	495351	428198	188899	531184	497102	446680	644163	319698	338486	869544	440030	502733	423181	1.1482e+06	426351	514860	329698	688878	331828	529800	1.34537e+06
P17858	sp|P17858|PFKAL_HUMAN	18525.8	13473.8	7274.72	37746.7	19941.6	22926.9	25422.4	34854.4	32137.2	33126.8	31096.3	30260.9	32580.1	2775.08	15544.4	23282.7	34683.8	6699.78	5489.49	1291.55	50025	14965.1	61746	17809.3	11513	31645.8	34199.7	14169.6	15150.7	26657	23909.9	7112.74	40506.6	37247.1	29025.8	22949.7	40567.3	36257.3	64988	35464.4	4146.77	13401.5	28956.1	8567.63	8346.82	21154.9	12383.3	6498.2
P78371	sp|P78371|TCPB_HUMAN	882570	1.88336e+06	564827	1.52784e+06	1.81193e+06	740934	1.15403e+06	1.12836e+06	1.128e+06	1.19724e+06	1.50452e+06	1.99599e+06	1.4226e+06	1.93699e+06	1.49757e+06	1.18486e+06	875167	1.23014e+06	746636	1.19456e+06	2.01025e+06	1.04006e+06	1.1515e+06	809851	804112	1.18199e+06	1.05818e+06	1.00546e+06	1.14965e+06	726460	1.30656e+06	1.07211e+06	993540	1.62612e+06	1.39257e+06	656777	1.24866e+06	957127	982559	1.20963e+06	1.2704e+06	1.20469e+06	1.05643e+06	1.5061e+06	1.71375e+06	983779	1.00036e+06	593328
P52294	sp|P52294|IMA5_HUMAN	7956.21	18040.9	5431.31	21934.2	9580.08	13768.5	16021.6	18761.1	18999.5	26665	32367.6	31007.3	28070.6	31518	18890.4	21933.8	36174.5	32837.8	19053	28462.4	58801.6	2180.61	21893.7	13199.1	23196.2	33271.6	38620.2	6347.79	39467.5	7539.69	12496	19412.6	28379.2	25946.9	21371.3	8786.35	31530.3	24207.3	17277.5	30006.7	21894.3	34518.4	4356.93	5537.6	17760.6	2792.26	6345.03	7471.99
Q9NR28	sp|Q9NR28|DBLOH_HUMAN	165092	72019.4	189152	94526.9	67237.9	64373.5	46544	73521.3	55114.3	54097.9	29069.4	47053.8	86935.3	91673.7	89282.3	51168.8	88019.4	51727.1	64873.1	69136.3	94323.9	106839	133986	73115.1	112489	67019	51820.4	90579.8	37122.9	92940	46410.8	31242.1	34913.9	33811.4	43060.8	151808	64200.1	77835.9	19260.6	219811	74986.1	193866	93279.8	88601.2	52073.5	64778.2	79127.5	79739.9
Q13867	sp|Q13867|BLMH_HUMAN	35768.9	152776	11169.2	121184	150855	62400.4	145395	24979.3	20676.4	102467	24711.7	137022	77828.2	165537	39434.5	39972	165593	26899.8	19599.2	122688	83581.1	18900.6	99795.2	124151	116518	54920.4	43321	225934	38097.4	120690	40919.5	25764.9	54007	251434	14174.2	61419.3	188547	1.19341e+06	31651	58619.2	80185.2	79749.6	61018.9	184760	92403.3	59348.3	25471.2	98178.4
P01024	sp|P01024|CO3_HUMAN	5.42531e+08	7.89389e+08	8.94008e+08	4.14939e+08	5.07212e+08	2.21528e+08	1.70591e+08	1.56173e+08	1.41548e+08	1.32513e+08	7.13645e+07	1.53322e+08	1.61187e+08	6.87791e+07	2.56686e+08	1.566e+08	6.77265e+07	9.43362e+07	7.96135e+07	5.47098e+07	2.3363e+08	1.44786e+09	8.30735e+08	1.06659e+09	6.53334e+08	1.43903e+08	1.15014e+08	1.59396e+08	1.05413e+08	2.38547e+08	2.53108e+08	2.36243e+08	1.02848e+08	2.08976e+08	3.12619e+08	2.91058e+08	7.24397e+07	1.59059e+08	7.15146e+07	2.83963e+07	8.62298e+07	9.60786e+08	8.74991e+08	1.58454e+08	3.96475e+08	1.25946e+08	4.86842e+08	2.69507e+08
P61160	sp|P61160|ARP2_HUMAN	703322	501162	1.21543e+06	1.23504e+06	1.30259e+06	853443	2.07466e+06	1.55365e+06	1.93128e+06	1.56206e+06	2.5931e+06	1.0408e+06	2.0111e+06	2.66549e+06	1.19935e+06	1.72675e+06	1.83751e+06	2.4426e+06	1.71924e+06	2.4005e+06	3.48364e+06	812254	939391	785704	794349	2.33637e+06	1.15823e+06	989404	2.68137e+06	908107	1.40221e+06	1.10097e+06	2.39437e+06	2.10713e+06	1.29093e+06	768292	2.6834e+06	974790	660664	1.81573e+06	1.6699e+06	1.18197e+06	1.24612e+06	963567	583661	1.00256e+06	988714	993937
P18031	sp|P18031|PTN1_HUMAN	282264	164700	81186.3	164403	234455	91268.6	154364	126308	154960	102784	265938	125996	158494	107680	176581	84302.8	156901	100089	113617	156969	300762	128548	145140	88516.5	244159	195962	157707	58093.4	138301	73265.6	76679.4	188993	82964.7	99947.8	110572	99718.9	186441	93016	98055.5	144273	89538.4	140863	144878	48068	95006.5	187659	91633.4	196299
P63241	sp|P63241|IF5A1_HUMAN	117196	182659	724248	644043	234844	252453	469536	276978	484534	524391	826017	398595	328906	687759	315525	477938	331120	342493	444690	454166	427040	1.011e+06	192650	156795	82037.3	451995	292995	178562	505898	249285	304443	438158	438470	458205	456703	244231	474573	243707	299267	350992	454636	181876	149391	237514	107336	201707	401356	143829
P60891	sp|P60891|PRPS1_HUMAN	307487	151492	151524	298861	87369.6	222477	41282.4	208921	249555	269667	242539	238616	206014	435788	214025	225380	256598	231695	246381	187799	345537	243043	177557	156806	179184	203080	177976	204937	226336	82934.1	175238	88261.1	242435	523523	217518	163409	288802	178472	230840	119260	253531	193339	141774	173985	136669	226411	289339	343688
O43182	sp|O43182|RHG06_HUMAN	147580	30853.7	186623	175656	67329	148199	265459	167122	252947	206903	257663	235636	239838	351753	94259.4	142159	197860	305644	223960	252317	367046	98162.7	172573	95152.2	55008.2	244979	193496	123541	284096	95930.6	126700	206069	275701	216300	242315	96047.3	246699	178572	98016.7	232613	119557	137647	63254.2	119823	175876	170052	120163	79193.8
P43652	sp|P43652|AFAM_HUMAN	3.28327e+06	3.48325e+06	2.04341e+06	1.73303e+06	2.16488e+06	4.16901e+06	2.40209e+06	2.31421e+06	3.11291e+06	1.76484e+06	1.61792e+06	3.32118e+06	2.04102e+06	1.40815e+06	6.1267e+06	3.91547e+06	1.15086e+06	1.8006e+06	2.4211e+06	1.39014e+06	961793	2.22543e+06	2.0342e+06	3.65291e+06	4.72349e+06	2.47253e+06	1.78898e+06	3.51641e+06	1.30521e+06	1.74798e+06	3.93568e+06	3.94042e+06	1.99262e+06	2.66504e+06	4.6361e+06	4.2878e+06	1.00377e+06	2.10619e+06	2.02229e+06	1.0551e+06	2.13396e+06	1.51323e+06	1.57919e+06	2.19027e+06	4.51331e+06	6.1271e+06	1.03507e+07	3.53852e+06
P11216	sp|P11216|PYGB_HUMAN	934209	337553	973801	478814	654155	1.04053e+06	756368	879150	296737	977039	315712	810455	248160	341932	203463	1.31764e+06	235871	328737	522969	498995	506935	687783	769753	919434	1.04812e+06	741529	673471	1.31234e+06	217596	1.03206e+06	1.0129e+06	1.68631e+06	309927	176964	872769	1.61934e+06	480975	717233	489166	246179	1.27092e+06	490584	556876	380606	626477	206392	143105	1.79919e+06
P30481	sp|P30481|1B44_HUMAN	131258	485097	202337	137221	117204	535104	292414	103640	92151	1.10031e+06	6.28027e+06	62546.1	59516.5	1.3767e+06	1.32576e+06	1.8041e+06	114583	81414.9	65219.7	1.01969e+06	7.80262e+06	1.05825e+06	613546	1.38962e+06	1.50142e+06	37252.3	380856	286724	26276.2	105749	978252	338504	208588	450382	451317	92407.8	1.81694e+06	679331	81695.3	1.58146e+06	978295	80697.9	285118	174847	299451	957998	1.35763e+06	163224
P55209	sp|P55209|NP1L1_HUMAN	74635.8	161810	35972.2	383313	103988	283835	650901	447782	635691	656419	1.24776e+06	610951	624556	1.00685e+06	347974	440937	568545	783853	638426	814272	1.65112e+06	130164	198647	101911	129180	940641	516372	159701	947787	211276	327881	699008	854099	663102	620583	234349	1.21039e+06	359111	285943	903108	235523	373069	157567	214409	105346	155499	396784	106239
P48637	sp|P48637|GSHB_HUMAN	154273	145152	95963.5	247982	69810.2	143913	222437	134304	119584	162518	216903	127080	104173	242051	190281	180724	260023	135508	147038	165905	349046	112238	283419	183335	435821	173466	174195	69334.6	172581	102656	99817.6	162678	191596	127088	150964	121584	175965	80542.9	103243	184042	241660	204873	344215	126687	73396.1	122009	318042	111120
Q15084	sp|Q15084|PDIA6_HUMAN	1.84232e+06	2.26157e+06	616401	1.50056e+06	1.93755e+06	1.09357e+06	1.51625e+06	1.29046e+06	2.28224e+06	1.71277e+06	3.05619e+06	1.07002e+06	2.67833e+06	2.44971e+06	1.32732e+06	1.32101e+06	1.62073e+06	2.10372e+06	1.13113e+06	2.29517e+06	3.09656e+06	688569	963558	724202	1.55445e+06	2.97016e+06	1.93839e+06	1.38437e+06	1.66271e+06	1.08239e+06	1.04532e+06	1.41184e+06	1.86395e+06	2.08197e+06	1.85947e+06	619176	3.94894e+06	1.14822e+06	831305	2.586e+06	2.19108e+06	1.42508e+06	645750	1.07946e+06	1.86035e+06	693104	1.25682e+06	402167
P02671	sp|P02671|FIBA_HUMAN	3.60577e+08	3.53248e+08	1.06125e+09	1.68392e+08	1.05143e+09	6.53029e+08	2.32429e+08	2.27316e+08	4.69631e+08	4.33802e+08	2.19884e+08	2.19984e+08	9.19525e+08	1.31235e+08	3.7474e+08	3.8683e+08	1.63033e+08	5.26401e+08	8.14993e+08	8.06679e+08	2.89e+08	9.13027e+08	7.33095e+08	1.39926e+09	5.14696e+08	3.84897e+08	1.7093e+08	8.36764e+08	1.66845e+08	9.00817e+08	8.90814e+08	9.76245e+08	4.0868e+08	1.29777e+09	1.44746e+09	1.15184e+09	4.97469e+08	2.40751e+08	1.25367e+09	2.8569e+08	2.54456e+08	5.60081e+08	6.99812e+08	2.82525e+08	4.2426e+08	1.71937e+08	3.0067e+08	1.12185e+09
P27105	sp|P27105|STOM_HUMAN	8.22028e+06	1.65285e+07	2.26589e+06	2.31787e+07	6.21097e+06	1.26814e+07	3.94337e+07	1.80151e+07	1.38289e+07	8.50277e+06	2.82813e+07	1.53591e+07	2.98883e+07	2.04531e+07	2.56178e+07	4.89609e+07	3.08024e+07	3.03713e+07	7.95965e+06	2.99282e+07	6.33051e+07	1.47546e+07	2.96077e+07	1.19886e+07	7.24104e+06	1.95511e+07	2.3277e+07	5.70559e+06	4.62926e+07	1.06248e+07	7.99823e+06	9.41671e+06	4.08209e+07	3.49629e+07	1.04067e+07	9.99871e+06	3.55691e+07	9.51413e+06	1.96979e+07	2.17757e+07	1.08703e+07	2.72502e+07	1.08654e+07	3.424e+07	1.46133e+07	1.32244e+07	4.90041e+06	6.49511e+06
P06319	sp|P06319|LV605_HUMAN	487437	194568	781073	136815	509149	106255	92578.7	415424	586273	186630	153924	341331	146006	77302.7	276503	477702	293962	154648	208820	518290	178792	896955	313990	293800	225321	161118	34197.4	301750	137627	285660	348238	179863	186786	70268.3	233630	1.5363e+06	162506	1.05149e+06	476440	368899	340018	322122	263485	466456	200706	563013	126208	246063
P02746	sp|P02746|C1QB_HUMAN	3.25706e+06	645176	7.4151e+06	2.4875e+06	1.4863e+06	3.22473e+06	2.47732e+06	3.72381e+06	2.98656e+06	3.50425e+07	1.17907e+07	1.29535e+07	6.05113e+06	5.63672e+06	1.05349e+07	8.7977e+06	5.14156e+06	2.42084e+06	2.56948e+07	2.03674e+07	4.26628e+06	2.11073e+07	1.05992e+06	1.29079e+06	1.73532e+06	358534	1.32891e+06	1.10605e+07	1.26016e+07	5.53252e+06	1.48475e+07	521068	1.09658e+07	4.82722e+06	1.34302e+07	4.26977e+07	1.29608e+07	8.74492e+06	1.05353e+08	4.00782e+07	534310	4.9532e+06	1.01897e+06	7.01552e+06	2.98842e+06	6.92578e+06	438237	4.69413e+06
P00367	sp|P00367|DHE3_HUMAN	1.04328e+06	396209	490064	521293	750805	378728	295108	406840	404129	857775	314879	583108	261095	258967	209096	340152	412166	286602	259294	260123	333537	906291	381487	592505	266642	243415	227675	425926	294862	529983	477164	350770	359142	221393	251999	279661	249653	380008	366014	194016	663953	767118	492985	258964	475810	603369	746270	532109
P25311	sp|P25311|ZA2G_HUMAN	1.38629e+06	1.62067e+06	1.51684e+06	806678	1.28721e+06	2.6776e+06	1.83787e+06	1.14117e+06	1.26373e+06	1.0935e+06	1.03296e+06	858641	876305	405397	2.57935e+06	1.33841e+06	635419	485954	933928	469891	251665	1.31293e+06	1.08398e+06	2.48336e+06	1.50162e+06	1.86648e+06	1.38343e+06	1.96711e+06	1.08799e+06	3.29968e+06	2.49641e+06	2.50214e+06	800411	1.46748e+06	1.2324e+06	2.29635e+06	552124	1.84333e+06	552890	467442	796768	976688	922282	1.32449e+06	2.28549e+06	2.62355e+06	4.07594e+06	5.01391e+06
P06753	sp|P06753|TPM3_HUMAN	1.55721e+06	639738	2.52428e+06	1.2135e+06	1.09954e+06	4.39355e+06	2.75992e+06	2.24427e+06	4.5888e+06	2.82999e+06	5.46208e+06	2.44962e+06	2.65647e+06	2.74108e+06	1.30113e+06	786550	2.86716e+06	2.91526e+06	2.02045e+06	2.87948e+06	995544	277500	1.56113e+06	1.25044e+06	589880	2.65775e+06	2.048e+06	839077	2.72179e+06	2.74632e+06	2.78278e+06	2.13347e+06	2.64486e+06	1.99971e+06	2.42521e+06	1.34575e+06	3.74821e+06	1.77639e+06	1.5262e+06	3.09945e+06	419801	760414	2.16667e+06	1.09205e+06	651855	799633	4.56295e+06	4.04599e+06
P40227	sp|P40227|TCPZ_HUMAN	426414	814585	910264	1.01101e+06	686700	373593	486001	572148	389354	672646	365081	710038	855253	887369	400519	475897	758310	467715	409739	671132	1.16548e+06	613555	483275	444279	832879	739208	485036	707079	538056	782180	710122	505553	815741	812586	586349	422254	339034	566702	546570	550253	466569	900399	492551	352820	429405	687376	314189	1.07012e+06
Q12805	sp|Q12805|FBLN3_HUMAN	1.43327e+06	314630	574238	131943	413350	393614	155360	312324	129031	224027	147274	238239	204051	473803	212272	312733	268791	246215	283761	274712	169840	287502	174593	251076	216975	295872	133000	443089	186267	309826	230941	348761	291420	538534	423140	460477	159359	250622	688678	227964	262906	106287	279672	190692	230159	299733	500217	903964
P01042	sp|P01042|KNG1_HUMAN	2.04463e+07	3.86482e+07	1.70856e+07	1.0579e+07	2.54245e+07	2.55476e+07	1.98273e+07	2.53414e+07	1.34514e+07	2.67903e+07	2.31596e+07	4.83704e+07	3.89935e+07	2.85192e+07	6.90678e+07	6.2174e+07	3.91743e+07	4.12747e+07	7.73792e+07	5.23545e+07	6.45544e+06	2.69415e+07	2.18374e+07	1.94196e+07	3.09309e+07	1.85126e+07	1.50532e+07	6.61333e+07	1.19637e+07	4.2648e+07	6.47837e+07	5.55305e+07	3.64208e+07	8.03352e+07	8.66457e+07	8.88577e+07	2.81872e+07	6.47945e+07	8.66653e+07	3.01204e+07	1.65128e+07	1.30555e+07	1.7452e+07	1.79902e+07	4.13168e+07	3.83154e+07	3.42383e+07	4.10599e+07
Q99418	sp|Q99418|CYH2_HUMAN	29009.7	30993.3	39563.3	38504.2	28204.1	43291.5	26377.5	37334.3	34700.7	26685.7	17183.2	45346.2	38798	32619.9	8099.94	29294.4	22095.1	37237.6	26890.3	46892.7	62179.1	40987	60675.2	40990.5	7503.69	30613.7	10017.8	33576	30640.7	30025.8	68988.9	22736.2	20439.3	29797.1	35350.4	38567.7	41910.2	36150	8666.87	61105.9	40613.3	56460.4	22476.5	52633.3	32183.7	17069.2	134950	22859.8
P10301	sp|P10301|RRAS_HUMAN	89771.4	62572.8	347612	53335.4	82374.8	171251	36915.4	116232	16248.5	137240	24353.4	61314.7	36495	43876.1	73025.8	62011	48262.5	25388.4	40653.5	30882.9	74185.1	60873.5	212632	229029	262952	41170.5	76308.5	135299	64983.8	225589	22408	45184.4	45308	59177.8	31512.4	20025.9	34577	204837	23865.5	38023.4	82026.6	35166.4	167271	31606.5	303498	126118	176317	183933
P08319	sp|P08319|ADH4_HUMAN	133546	123042	213284	33291.3	154350	112172	28311.9	318031	76946.7	50074.7	70874.6	135477	74053.7	187654	185056	49349.6	58532.5	66176.7	28989	26611.6	74529.6	86129.3	39012.7	82898.2	168364	10450.3	51320.7	139958	15056.1	23266.6	82118.1	333753	154256	655491	135969	33790.9	20221.9	147454	252549	26596.8	27906.7	30193.1	91234.9	202480	31121.2	201277	50820.5	97748.6
Q9UNF0	sp|Q9UNF0|PACN2_HUMAN	556851	677346	200802	370499	477768	367608	413113	334614	388629	300483	902337	766479	374160	582718	640346	477561	583978	530412	651078	607611	810345	596085	320959	291674	551883	624372	595230	667070	583166	384856	433672	201247	325114	340363	408143	291559	336005	552009	466667	643518	288991	415286	323396	733506	541865	739800	285764	565938
P0C0L5	sp|P0C0L5|CO4B_HUMAN	800402	1.83494e+06	1.04958e+06	417085	766247	466093	285560	359820	236777	384004	169960	297340	436878	156675	964116	366548	367505	346226	514943	307578	486457	1.85087e+06	1.05408e+06	6.15828e+06	1.418e+06	332393	159948	454204	126738	670512	771357	254652	87808.2	914591	1.36892e+06	1.18784e+06	444325	187955	931274	389266	324273	1.64612e+06	866278	653768	1.14078e+06	366162	800953	542204
Q99798	sp|Q99798|ACON_HUMAN	492202	303495	1.98882e+06	853570	1.01841e+06	363065	349667	176877	418066	284063	551301	786928	594841	231907	326187	243418	869689	184479	488987	222377	472426	1.55789e+06	251664	535621	783188	245932	146711	340134	107447	175341	283265	238270	220151	346498	285444	161244	227165	281526	723493	1.40938e+06	748204	1.1409e+06	133626	188333	199059	803386	701869	138323
P07384	sp|P07384|CAN1_HUMAN	1.09295e+06	1.03112e+06	3.08528e+06	3.24972e+06	1.59397e+06	1.68411e+06	3.04443e+06	1.41412e+06	2.05608e+06	2.71349e+06	2.85718e+06	1.37799e+06	1.44949e+06	3.47772e+06	1.72141e+06	1.80419e+06	1.73047e+06	2.26408e+06	1.6462e+06	3.17784e+06	7.67745e+06	1.41852e+06	1.93519e+06	926266	867710	3.86344e+06	1.97092e+06	1.80641e+06	3.88761e+06	1.27381e+06	741522	2.22689e+06	2.93769e+06	2.33726e+06	1.59973e+06	4.15495e+06	3.78152e+06	1.06704e+06	1.17693e+06	3.16872e+06	2.43123e+06	2.07265e+06	1.12869e+06	1.92384e+06	886926	1.20528e+06	2.72795e+06	931140
P04004	sp|P04004|VTNC_HUMAN	6.72567e+07	8.8284e+07	7.48694e+07	4.82709e+07	5.59757e+07	5.93157e+07	4.40321e+07	4.79933e+07	4.17119e+07	3.8224e+07	3.4386e+07	5.88875e+07	9.98378e+07	4.20576e+07	1.27703e+08	6.7683e+07	3.29765e+07	6.16104e+07	1.15462e+08	8.86007e+07	3.89018e+07	1.47215e+08	6.15107e+07	7.0091e+07	7.84377e+07	4.21425e+07	4.97688e+07	1.33293e+08	2.88942e+07	7.09576e+07	1.39561e+08	9.27961e+07	6.58369e+07	1.32944e+08	1.54528e+08	1.46828e+08	5.04651e+07	8.91062e+07	1.52007e+08	3.83794e+07	4.75067e+07	5.18174e+07	7.90731e+07	6.18979e+07	5.22438e+07	6.61927e+07	8.22682e+07	7.77181e+07
P51884	sp|P51884|LUM_HUMAN	1.08873e+06	1.89005e+06	1.64437e+06	334522	774799	1.94135e+06	528208	752429	712327	848072	463966	955684	646252	338217	1.63617e+06	1.37399e+06	658081	810504	574148	710540	343889	773378	1.24847e+06	1.44763e+06	412707	882121	580471	1.86062e+06	355246	1.59573e+06	1.5172e+06	2.06144e+06	1.03e+06	1.891e+06	2.01684e+06	2.08374e+06	648608	1.2061e+06	1.8226e+06	484680	1.25395e+06	492608	774456	739659	1.41305e+06	1.29317e+06	2.51848e+06	3.62536e+06
P29144	sp|P29144|TPP2_HUMAN	254312	210564	416468	245272	49116.8	277841	82801.3	408347	137147	144086	51178.6	174193	44566.6	41171.9	93436.3	189229	77540.4	120357	83169.5	144904	48959.9	384809	627089	223390	435961	106791	49799.2	223835	70362.4	133312	221243	245708	66382.7	43315.7	196653	231362	51884	281907	158707	89821.6	467790	253114	662684	271496	83043.7	418118	109047	97899.1
P05198	sp|P05198|IF2A_HUMAN	37461.8	25292.1	60878.3	37949.4	261586	58321.3	145683	66285.4	127441	77382.8	152513	116423	58615.7	123066	225540	66096.4	57595.4	146741	126258	97362.4	162075	42471.5	47913.3	58595	24963.2	162990	89518.1	69561.5	177573	98465.9	173596	55873.7	98267.7	41549.6	52642.2	204769	138613	235487	112850	116623	39367.3	38505	29191	36093	209987	183844	82951.7	25961.5
P07360	sp|P07360|CO8G_HUMAN	3.2678e+06	1.15615e+06	1.6293e+06	1.31402e+06	1.45099e+06	1.26574e+06	1.25663e+06	553469	1.28154e+06	696075	524778	1.00324e+06	555271	241150	1.31154e+06	775299	940148	495367	591283	804573	932119	1.79184e+06	994434	752086	996064	414620	346942	767761	536413	953733	1.0406e+06	987414	728968	927463	1.67386e+06	1.3528e+06	559510	618703	924022	457929	641598	1.00301e+06	1.04619e+06	1.8937e+06	943232	450092	2.17153e+06	1.7837e+06
Q9H8S9	sp|Q9H8S9|MOB1A_HUMAN	52918.5	10874	45770.4	63217.6	10222.6	75701.5	152491	81324.4	119436	153747	133706	96656.6	129358	235313	101288	152355	115353	113822	151644	145879	331259	49224.7	52580.8	32726.9	59529.7	215418	100326	55815.2	168290	88018.9	81212.3	94475.2	148880	161322	123445	51092.5	209840	110606	103619	145992	44675.9	72884.4	35165.7	41772	125651	125906	77955.2	48454.1
O75477	sp|O75477|ERLN1_HUMAN	29412.3	121715	106024	42159.1	106341	51636.4	12702.5	60403	36838.5	36691.8	28796	11662.5	40014.6	44376.5	31763	96382.3	15743.2	56136.6	119080	41208.4	52059.5	46293.7	20281.1	19691.9	145321	45668.9	50167.9	43912	73075.7	40105.8	61777.4	32625.5	25072.2	26128.3	18784.5	79685.6	44875.3	66417.7	54294.9	59946.2	144219	61019.9	27855.4	73552.5	47434.5	106885	23844.3	58233.5
Q9P0L0	sp|Q9P0L0|VAPA_HUMAN	366371	274336	359135	334572	187593	361463	514324	362119	489319	474125	281120	385447	230224	424943	259766	393849	393305	657113	233949	460621	374107	517270	479067	314202	181428	509883	299942	100247	453802	537595	199582	259197	845894	569618	202858	271235	778971	200508	93717.9	482261	2.79256e+06	236300	288252	238078	253606	489046	240427	322784
Q9Y2Q0	sp|Q9Y2Q0|AT8A1_HUMAN	123115	74668.3	66658.7	30592.6	64126.6	11821.2	14870.6	32886.8	28380.8	64403.8	18147.4	22417.6	19010.2	39399.2	22124.6	66647	70774.1	14147.8	27887.3	32942	34719.6	21228.1	83235.2	72632.6	12017.8	22487.5	36808.4	6028.96	29745.5	16334.7	20141.8	52360	17127.2	34209.4	48786.4	70902.6	13298.6	55388	24173.8	19178.9	111926	8294.05	41418.1	30820.3	46454.8	92679.1	16253.8	49734.3
P00338	sp|P00338|LDHA_HUMAN	622043	1.57823e+06	1.01437e+06	3.80614e+06	1.46965e+06	3.19465e+06	5.2676e+06	2.58078e+06	3.4011e+06	2.13899e+06	5.51029e+06	2.7735e+06	2.99516e+06	5.59194e+06	1.88525e+06	3.5375e+06	4.95021e+06	4.54008e+06	3.25399e+06	4.98301e+06	1.08905e+07	1.59706e+06	2.97369e+06	1.55678e+06	1.17025e+06	5.88136e+06	3.1983e+06	1.35595e+06	7.97416e+06	2.10701e+06	2.03537e+06	3.31647e+06	4.55618e+06	4.29147e+06	2.67269e+06	1.3597e+06	5.20342e+06	2.23201e+06	2.70694e+06	5.20408e+06	1.4065e+06	2.95435e+06	2.01242e+06	3.2927e+06	1.4658e+06	2.19243e+06	1.35735e+06	1.78317e+06
Q99536	sp|Q99536|VAT1_HUMAN	176087	169459	659586	148284	114901	502591	84825.3	47737.8	111191	424665	44363.1	55985.3	705604	161522	191042	109584	57288.2	314041	136519	620515	231442	143197	403137	128417	44681.3	48814.2	79958.4	362634	87726.3	105256	233221	36333.7	296041	106323	95118.6	694488	346584	321024	138640	75737.2	703715	51806.2	59224.6	134274	297182	278946	147860	875843
O15144	sp|O15144|ARPC2_HUMAN	323317	298558	662885	320479	810806	317580	528907	248358	488290	420306	397169	199295	315961	474668	194190	331215	373085	501148	393782	434464	1.03383e+06	916085	209566	144399	136951	661327	288479	210440	561808	158874	235015	598375	421624	338489	908253	235952	584393	128110	196881	440128	908986	288843	234737	355071	239595	353692	744362	863718
P06310	sp|P06310|KV206_HUMAN	2.20647e+06	2.22457e+06	964300	1.85028e+06	1.02388e+06	175354	169139	1.52769e+06	504961	291795	1.32412e+06	1.46055e+06	172139	205906	2.56551e+06	402488	613450	506060	385203	1.03907e+06	312704	1.33865e+06	1.2552e+06	522300	632810	275269	461905	1.09549e+06	381017	1.36108e+06	527098	609144	1.03442e+06	350947	618077	779226	544107	1.96138e+06	2.07316e+06	3.63036e+06	311347	1.96026e+06	847975	533152	692941	858758	1.43017e+06	988096
O60496	sp|O60496|DOK2_HUMAN	166801	226324	430053	126112	184699	119710	173169	135122	152279	131338	71450	115142	24935.5	141494	174260	259701	89727.2	128579	100109	107933	85631	170279	149032	55065.8	144512	171559	140987	154702	172837	83215.5	152250	52552.9	78119.5	103071	75397.4	94457.4	148249	117077	173872	135797	127831	146085	75051.9	158827	141999	234011	133635	160860
O95866	sp|O95866|G6B_HUMAN	949559	1.76132e+06	1.49778e+06	3.18801e+06	1.84415e+06	1.55697e+06	2.46144e+06	2.47294e+06	1.96056e+06	1.47401e+06	5.91198e+06	1.74588e+06	2.471e+06	2.93445e+06	999666	2.38973e+06	3.10639e+06	2.61493e+06	1.71302e+06	2.21048e+06	1.22524e+07	855059	2.37365e+06	1.11231e+06	1.24368e+06	3.29432e+06	2.41229e+06	762154	7.65352e+06	1.37531e+06	1.04046e+06	2.41193e+06	1.18791e+06	2.07015e+06	3.22776e+06	1.28401e+06	2.80184e+06	951091	828207	3.12758e+06	1.48582e+06	1.9497e+06	1.28803e+06	2.52461e+06	1.86164e+06	686372	908845	595862
Q9HDC9	sp|Q9HDC9|APMAP_HUMAN	312767	404451	344705	279379	345524	213865	209878	114490	157340	149267	305000	130543	76419.3	179725	303888	179706	230873	165024	208888	163565	138784	406583	174203	278673	392522	208404	237923	344257	165779	359343	317904	132524	70675.5	169066	62047.8	225833	149547	115023	361236	154642	106308	131413	256834	207422	481537	151790	197264	256730
P16109	sp|P16109|LYAM3_HUMAN	1.24622e+06	1.12977e+06	2.73882e+06	660388	1.70327e+06	1.90715e+06	1.59012e+06	1.86328e+06	1.2536e+06	2.0527e+06	1.67296e+06	913329	1.14705e+06	1.57891e+06	980667	1.71808e+06	1.37453e+06	1.38837e+06	2.14272e+06	902147	881332	2.08647e+06	1.31617e+06	2.75912e+06	1.59636e+06	1.68623e+06	1.37201e+06	2.36235e+06	2.66118e+06	3.72914e+06	1.41456e+06	1.06033e+06	1.35615e+06	875839	737197	1.57935e+06	1.15924e+06	813142	3.46564e+06	1.58339e+06	3.18493e+06	894933	1.5901e+06	1.51592e+06	1.14452e+06	523642	840268	3.09007e+06
P12814	sp|P12814|ACTN1_HUMAN	1.48504e+07	6.17141e+06	8.66819e+06	1.73988e+07	4.44987e+06	1.02038e+07	1.78998e+07	1.90061e+07	3.22394e+07	1.65443e+07	3.44188e+07	1.58858e+07	2.69586e+07	3.94086e+07	1.5831e+07	1.02186e+07	2.06242e+07	2.61841e+07	1.21767e+07	2.59563e+07	2.70448e+07	6.84529e+06	1.11045e+07	9.69614e+06	1.17469e+07	2.66248e+07	2.0649e+07	1.41711e+07	2.57145e+07	1.20515e+07	1.35743e+07	1.48553e+07	2.32816e+07	1.72548e+07	2.04924e+07	1.34652e+07	4.44162e+07	7.12656e+06	1.34853e+07	3.10665e+07	7.02692e+06	1.48917e+07	1.2816e+07	1.08128e+07	9.66843e+06	6.27622e+06	8.66526e+06	4.57719e+06
P17987	sp|P17987|TCPA_HUMAN	908966	271388	1.26721e+06	706054	466974	339625	723238	409042	532950	514146	846484	586133	401896	734134	337469	815256	450991	778485	593529	1.09973e+06	1.20913e+06	345989	1.01439e+06	1.32118e+06	750532	796991	497860	389280	564748	916140	195829	188965	719616	383870	218733	496221	799680	705999	944051	751344	803705	387715	655280	604329	742469	524819	373084	870736
Q9NUQ9	sp|Q9NUQ9|FA49B_HUMAN	639856	473950	303882	379378	334575	214768	434607	107707	159787	344572	210975	1.10874e+06	146941	157647	255971	177545	129244	112928	319614	267692	158848	238611	341057	721121	431187	113315	101577	613174	351214	449489	684314	169862	161373	206733	175246	606517	325153	1.0154e+06	1.28508e+06	875835	208325	109393	222798	431325	421104	390161	173528	241780
P23083	sp|P23083|HV103_HUMAN	2.4764e+06	1.41737e+06	712802	281232	1.5198e+06	1.0613e+06	306745	2.60343e+06	1.67829e+06	692101	626010	466875	986549	3.52031e+06	4.31492e+06	3.40914e+06	303127	652455	1.6667e+06	985686	752352	710856	434244	2.19966e+06	492598	1.50896e+06	231715	1.35506e+06	594989	2.25419e+06	1.7045e+06	235967	3.47038e+06	249322	944463	8.32431e+06	2.38334e+06	921661	3.35347e+06	819229	281347	1.37871e+06	1.11508e+06	1.56585e+06	1.35912e+06	976118	977290	2.96393e+06
Q86TP1	sp|Q86TP1|PRUNE_HUMAN	121180	179081	167755	169566	133315	86512	136906	137471	91694.1	190877	236234	120538	108368	205528	146625	124732	217819	132340	140969	147096	391928	183783	77217.3	120839	106446	229926	201900	112395	201768	67984.3	90289.9	142927	132085	95627.8	89772.1	127562	195796	269007	264949	157646	312753	111903	104081	61951.3	193314	206438	98017.7	77176.6
Q14847	sp|Q14847|LASP1_HUMAN	480256	360205	612427	723669	596513	664193	1.26569e+06	1.1627e+06	1.68852e+06	800475	1.54146e+06	1.09435e+06	1.53914e+06	1.59616e+06	1.00416e+06	1.02998e+06	948514	1.42578e+06	1.22182e+06	1.66236e+06	862382	1.17235e+06	419170	641128	371969	1.47041e+06	893314	491965	1.75995e+06	990139	781142	634070	1.07011e+06	1.58161e+06	906263	519633	1.32426e+06	946484	634153	1.79858e+06	3.95238e+06	549708	350816	687188	514007	605709	551658	450393
Q96C19	sp|Q96C19|EFHD2_HUMAN	212871	37769.8	193454	120999	127877	131635	85368.2	118758	121091	70135	52189.2	110165	120447	101033	141510	167047	142582	68249	99429.2	100671	111449	127885	113689	183027	210982	121424	339148	113376	71955.4	115834	123124	99150.8	51898.3	128796	131575	157891	70541.9	80024.9	100625	115230	165219	111613	582937	105297	190618	111355	69412.7	210889
Q99719	sp|Q99719|SEPT5_HUMAN	1.43965e+06	721507	1.16452e+06	713775	722188	732121	1.16577e+06	1.2533e+06	1.38238e+06	663900	712341	793680	463633	695668	705745	1.03444e+06	1.21819e+06	934027	443782	836126	949636	845749	470535	817094	691956	713494	1.28255e+06	920836	1.11914e+06	238866	405545	360071	1.03165e+06	482394	729164	575900	861448	543680	1.0443e+06	975553	1.51504e+06	701541	440496	1.89322e+06	1.50117e+06	603457	968298	749457
P61163	sp|P61163|ACTZ_HUMAN	905565	824132	900513	303101	885594	276671	431781	364750	352021	686032	368752	1.23848e+06	313663	354243	3.02788e+06	302667	300019	309575	217220	275174	621299	217640	1.30703e+06	821396	202752	501218	292919	1.2384e+06	306481	248312	191471	304966	258049	256209	234830	1.19693e+06	669331	203584	230919	328254	2.08848e+06	552372	848350	431995	425368	246859	4.20665e+06	169777
Q04941	sp|Q04941|PLP2_HUMAN	33826.5	109019	187736	57230.2	80852.8	121863	153422	88113.6	166910	161925	254838	118176	202434	270216	120813	130188	222638	167372	146529	161163	421450	71583.8	130831	91334.8	67086.2	224827	160385	70514.9	160381	110740	71089.8	138855	148487	213702	238893	41005.1	219257	134313	173646	176581	122067	158262	154316	308770	129824	103648	59035.2	86010.9
P13987	sp|P13987|CD59_HUMAN	789437	1.40361e+06	452758	443935	1.02987e+06	800705	709671	2.32152e+06	916287	550119	765096	1.53731e+06	807124	1.17326e+06	2.45478e+06	1.61257e+06	901521	692922	735363	930549	212658	640344	673406	350289	1.20354e+06	507426	1.10726e+06	966233	746929	1.67165e+06	1.34222e+06	526833	1.21255e+06	1.12774e+06	776075	1.86978e+06	793239	1.10806e+06	1.69402e+06	878412	1.30682e+06	393593	717256	2.45433e+06	1.40505e+06	3.28985e+06	1.03125e+06	1.51511e+06
Q93084	sp|Q93084|AT2A3_HUMAN	1.47443e+06	1.88215e+06	4.87156e+06	3.89126e+06	3.13947e+06	2.24024e+06	3.26473e+06	2.69042e+06	5.72921e+06	3.35466e+06	4.34229e+06	1.01328e+06	4.32356e+06	5.81112e+06	1.22601e+06	1.47768e+06	2.29511e+06	4.3902e+06	1.25205e+06	4.16328e+06	4.74189e+06	3.60205e+06	2.68995e+06	1.75342e+06	3.21932e+06	3.76299e+06	3.23206e+06	2.77601e+06	3.2447e+06	1.694e+06	1.37818e+06	1.69367e+06	3.55603e+06	3.39222e+06	2.98711e+06	1.1445e+06	7.06999e+06	2.40785e+06	1.24532e+06	3.13331e+06	2.11688e+06	3.44154e+06	2.62886e+06	1.9846e+06	1.60293e+06	1.74551e+06	2.65163e+06	1.27111e+06
Q14141	sp|Q14141|SEPT6_HUMAN	195612	234181	116034	196581	611648	267471	332371	220010	325406	292165	271851	167421	191287	599932	122457	170246	309593	274701	196393	232630	562309	99859.7	176884	189688	219737	422694	212437	223854	410568	267126	162988	151682	278852	210684	189609	166538	372732	441003	131185	442050	185865	225775	205093	354353	294199	241358	726227	381739
P20645	sp|P20645|MPRD_HUMAN	295350	696690	297157	95582.5	129731	77930.2	127628	139340	200380	168244	132643	63980.7	164869	253322	634654	107620	158181	155301	106958	95206.9	132052	39411.5	428586	96341.6	62639	187079	137672	73464	168274	61838.1	91048	96534.1	178809	142738	117873	83228	268512	418099	79122	117786	101674	77145.7	109307	146379	96975	207749	135016	267836
P31939	sp|P31939|PUR9_HUMAN	109157	224068	177908	297811	269944	164480	324605	290569	138098	227731	332423	230239	149562	378379	207256	245848	229780	169097	239618	239253	724511	138865	122371	153203	96470.3	298639	225877	130642	308848	106953	136049	300256	251818	389445	164831	117199	168072	147108	155046	191706	555931	187246	136008	319243	244285	151795	147573	192597
P62937	sp|P62937|PPIA_HUMAN	1.58247e+06	2.99493e+06	1.1117e+06	4.25656e+06	1.81987e+06	4.97677e+06	1.33504e+07	4.86535e+06	1.0072e+07	8.11383e+06	1.57856e+07	5.99982e+06	6.42661e+06	1.38527e+07	4.19203e+06	8.74035e+06	9.71421e+06	1.09439e+07	1.21374e+07	8.72275e+06	3.06776e+07	1.91965e+06	2.57637e+06	1.72884e+06	2.01489e+06	1.37588e+07	6.22335e+06	2.25168e+06	1.80603e+07	3.57081e+06	5.82923e+06	9.28323e+06	1.50272e+07	8.44625e+06	9.00252e+06	2.42044e+06	1.40575e+07	3.94095e+06	4.52229e+06	1.02974e+07	3.78298e+06	3.59345e+06	2.6004e+06	4.26711e+06	1.18652e+06	2.72696e+06	3.43249e+06	2.77674e+06
P13747	sp|P13747|HLAE_HUMAN	107817	41466.4	58239	47648.9	59258.9	35158.5	32698.3	31933	44716.9	30755.8	46040.2	80164	14186.5	40439.6	135794	110801	54740	140288	115224	53199.1	34276.7	324873	40257	44882.3	67723	23414.9	52241.5	96498.5	30894.7	287152	68112.9	56255.3	54029	592912	92768.5	116232	69469.7	78172.5	483913	10504.5	56591.8	63472.2	164675	133782	141148	50002.2	28204.4	366358
P06309	sp|P06309|KV205_HUMAN	3.56671e+06	1.30793e+06	1.85778e+06	1.20756e+06	1.85715e+06	1.36906e+06	1.61205e+06	1.71908e+06	1.15461e+06	1.19747e+06	1.14847e+06	4.824e+06	722810	563947	3.06552e+07	1.11511e+06	2.79456e+06	413631	1.89423e+06	1.01785e+06	811728	4.9687e+06	1.04657e+07	1.41085e+06	1.12137e+06	847485	605326	2.31768e+07	3.10539e+06	1.64402e+06	870817	748182	1.38941e+06	1.39014e+06	2.37048e+06	2.3421e+06	1.46407e+06	1.2432e+07	9.8143e+06	1.60964e+07	264040	2.34671e+06	2.40419e+06	732260	1.50511e+06	1.48417e+06	4.4851e+06	2.50755e+06
Q99497	sp|Q99497|PARK7_HUMAN	295148	488867	224124	270451	266870	282425	511486	403231	438815	330396	679758	319304	205352	364645	206311	293435	455213	403991	452743	336128	181613	421744	186768	445153	376764	479134	363595	242150	646369	273288	286882	530311	498339	207360	265074	260672	491620	388908	369168	575222	393589	657015	173833	232804	347382	325250	381452	293093
Q14008	sp|Q14008|CKAP5_HUMAN	774380	959260	439300	361210	600986	439214	445335	457385	456612	359958	718860	392098	417148	278413	992084	667936	460174	495694	533646	516670	417559	561655	526822	747847	903751	426814	443320	799980	269645	852138	582267	315582	435005	554527	690928	708895	357876	452018	352665	388920	1.48304e+06	747241	639368	261423	636129	783573	538856	1.00207e+06
P05556	sp|P05556|ITB1_HUMAN	2.76793e+06	5.56252e+06	2.07115e+06	6.10725e+06	5.77328e+06	9.69761e+06	1.47419e+07	9.12973e+06	1.04971e+07	8.72626e+06	1.37642e+07	9.96424e+06	9.64822e+06	1.01716e+07	8.73932e+06	1.3317e+07	1.02972e+07	1.56428e+07	1.83337e+07	1.04098e+07	1.584e+07	2.00808e+06	4.1247e+06	8.16976e+06	4.23464e+06	1.13047e+07	8.55542e+06	1.09179e+07	1.55996e+07	6.3732e+06	7.83838e+06	1.05169e+07	1.22747e+07	6.5665e+06	8.50652e+06	8.05167e+06	8.44957e+06	6.87704e+06	6.18169e+06	7.77869e+06	4.20203e+06	3.96481e+06	2.94899e+06	7.79689e+06	1.64436e+07	1.92532e+07	3.52674e+06	6.86263e+06
P01137	sp|P01137|TGFB1_HUMAN	1.5546e+06	2.66294e+06	2.17115e+06	2.54691e+06	3.16163e+06	1.97434e+06	2.97779e+06	2.12295e+06	3.02154e+06	1.17069e+06	4.01824e+06	1.58007e+06	4.26413e+06	2.50523e+06	1.96066e+06	2.39065e+06	2.65277e+06	3.43964e+06	2.16418e+06	3.43718e+06	3.7962e+06	1.01892e+06	1.86955e+06	2.70405e+06	2.34931e+06	2.46719e+06	3.72225e+06	2.31296e+06	1.95669e+06	1.76715e+06	2.48827e+06	1.85359e+06	1.9245e+06	3.46632e+06	1.8028e+06	3.50425e+06	3.13173e+06	1.70288e+06	3.03032e+06	2.17412e+06	4.17575e+06	2.31727e+06	2.55919e+06	1.93355e+06	4.58658e+06	1.66526e+06	1.45989e+06	2.30202e+06
Q13418	sp|Q13418|ILK_HUMAN	3.59106e+06	4.61283e+06	3.53181e+06	1.47826e+07	3.98075e+06	5.53992e+06	1.42094e+07	5.47171e+06	1.14061e+07	6.2989e+06	1.52512e+07	8.13999e+06	1.0299e+07	1.34844e+07	4.16637e+06	9.38829e+06	1.23025e+07	1.21731e+07	1.17908e+07	1.56786e+07	4.06072e+07	6.3759e+06	9.176e+06	6.91786e+06	5.66032e+06	1.32052e+07	8.88317e+06	3.4367e+06	1.51265e+07	4.23373e+06	5.77369e+06	8.10824e+06	1.49872e+07	1.22514e+07	1.28825e+07	5.50752e+06	1.75015e+07	5.05195e+06	5.33246e+06	1.30331e+07	4.71242e+06	9.55014e+06	9.05131e+06	6.30523e+06	6.20551e+06	2.89634e+06	3.19991e+06	4.28237e+06
Q9UJU6	sp|Q9UJU6|DBNL_HUMAN	196203	683300	291243	150767	399309	606060	229536	322622	464825	261844	227489	518405	297919	590260	515424	201035	248277	395036	740208	352713	178403	115381	292815	538268	376982	347159	339701	647106	335270	240761	739530	278683	303795	203807	346543	446080	280795	382091	402719	334665	999594	169753	479363	329772	365333	322508	214777	605717
P00488	sp|P00488|F13A_HUMAN	8.69116e+06	6.29889e+06	5.41211e+06	2.22352e+07	6.39758e+06	1.3214e+07	3.48356e+07	1.1215e+07	2.41805e+07	1.55626e+07	3.22923e+07	2.20127e+07	2.06095e+07	3.57911e+07	1.33692e+07	1.50705e+07	2.03941e+07	2.51019e+07	1.59543e+07	2.95146e+07	6.67173e+07	6.88681e+06	1.77513e+07	2.02022e+07	9.42885e+06	3.33839e+07	1.70474e+07	7.64662e+06	3.08949e+07	9.04576e+06	1.17109e+07	1.94053e+07	2.94643e+07	2.57618e+07	1.99615e+07	7.17892e+06	4.12052e+07	1.302e+07	1.42793e+07	6.19208e+07	1.42929e+07	2.49932e+07	1.07084e+07	7.64419e+06	7.83922e+06	5.86241e+06	9.37013e+06	1.14228e+07
Q15008	sp|Q15008|PSMD6_HUMAN	41731.1	118094	73413.3	30537.3	73075.4	45665.7	6988.62	32671.1	13273.4	22435.9	145373	51815.7	3201.3	7533.61	59446.2	77959.4	14717.7	18958.3	11262.6	16729.8	14538.7	44702	8922.84	43181.5	45634	11357.8	163539	34206.2	11803.7	21607	83793.9	20633.3	22137.1	159123	11850	55733.3	4124.84	52660.5	53269.6	22096.6	25163.6	16122	119813	61753.2	37644.1	56366.4	23244.5	16463
Q13642	sp|Q13642|FHL1_HUMAN	221636	431667	664359	1.30288e+06	606685	562722	1.23193e+06	401384	582538	953309	1.04363e+06	485558	530257	1.23223e+06	401698	565720	665482	1.20252e+06	856052	1.06316e+06	3.12302e+06	360614	618447	512314	497146	1.10047e+06	583665	460793	1.2514e+06	532475	405861	656540	904451	752176	669420	392848	1.16371e+06	707383	340466	994707	524757	953805	692879	772030	753138	399674	309427	437975
Q14624	sp|Q14624|ITIH4_HUMAN	2.27584e+07	2.30357e+07	4.82755e+07	1.88199e+07	2.5796e+07	1.43859e+07	1.18966e+07	8.61588e+06	1.56525e+07	2.02542e+07	7.13476e+06	1.00466e+07	2.2382e+07	4.61148e+06	2.13864e+07	9.82215e+06	4.75807e+06	8.36484e+06	2.51799e+07	3.28764e+07	1.36559e+07	6.75152e+07	2.9308e+07	3.20144e+07	2.39802e+07	1.37587e+07	7.52141e+06	2.24872e+07	8.29012e+06	1.91342e+07	2.44356e+07	2.70673e+07	1.52058e+07	4.70733e+07	3.33646e+07	4.23507e+07	1.39274e+07	1.00542e+07	2.00499e+07	4.04985e+06	1.19296e+07	4.51668e+07	3.85565e+07	8.00775e+06	1.53251e+07	1.58451e+07	1.39331e+07	2.37208e+07
P61604	sp|P61604|CH10_HUMAN	138722	26979.6	48225.7	41085.3	38951.2	55753.6	58340.6	56917.4	135986	114217	146008	40562.5	163389	264425	102474	58480.2	120560	74544.8	49940.6	63691.4	6690.61	46246	49202.9	61061.8	52461.8	175329	140115	72511.1	125520	60266.7	50968.5	64440.5	75144.1	125671	117738	41717.9	121634	78273.8	30765	66046.4	112848	21984	21275.6	22999.3	37632.4	82185	101866	108593
Q7L7X3	sp|Q7L7X3|TAOK1_HUMAN	52171.2	42155.9	173092	143647	62053.7	68233.6	127462	87718	103422	90567	112312	167387	94743.5	144455	122500	124770	84511.3	117121	44343	97027.4	325144	72051.4	62012.4	60689.5	36504.5	133600	76307.8	59803.9	142051	72533.5	43261.3	79037	90735.2	26978.4	64057.5	44226.5	67230.7	51723.1	121540	165944	88667.2	102949	76295	135494	92982.7	57267.5	21717.6	41846.3
P40926	sp|P40926|MDHM_HUMAN	278055	160782	230675	107277	209615	150072	253275	204303	362187	271018	339716	233507	368486	443970	194180	129475	332067	300593	169964	319879	163900	213169	132877	215972	157527	419555	279064	167781	276476	131060	183424	222998	346777	307706	289076	224578	522040	288060	331949	332069	266767	88220.8	116636	175561	244410	142299	161113	178070
P29122	sp|P29122|PCSK6_HUMAN	180549	117228	52985	78348	422701	161972	64517.2	221187	56988.9	92240.7	329002	592128	50858.6	67486.5	68096.1	134166	977642	123363	150267	59343.4	31171.3	96727.9	101583	25707.2	415996	69017.8	26583.8	234850	164293	117017	265501	79684.9	51205.3	75917.1	25419.4	162805	30388.8	266020	201748	202710	99899	48811	92962.4	191328	20639.9	61173.1	139303	177724
Q14432	sp|Q14432|PDE3A_HUMAN	31884.6	18850.4	18593.8	63308.2	91071.7	44650.1	25030.7	16622.5	35633.6	30704.8	22753.9	19502.5	16342.1	14906	20185.5	26907.6	14461.6	37319.5	27006.2	26303.6	5620.55	10349.8	24313.1	30217.8	109920	31782.6	24274.2	39544.4	28604.5	80575.7	24558.9	39761.2	44854.5	13493.4	20461.9	15611.7	21336.9	26462.9	30345.6	21075.8	71544.7	100825	53505.6	35541.6	17585.6	34283.1	12727.8	32561
Q9BS26	sp|Q9BS26|ERP44_HUMAN	447936	359901	285581	196705	345043	329779	102542	224050	375054	553684	265065	236913	179460	305398	225545	254215	219489	321899	111959	189721	196265	240143	231000	104401	488547	331356	263922	204083	171108	915702	153127	198563	203889	119734	167961	211758	266605	503075	154386	189573	402300	162286	120885	190151	265660	1.60866e+06	278676	468976
P30085	sp|P30085|KCY_HUMAN	42589.2	92265.4	18500.9	103529	42352.9	100521	205207	256240	54499.1	97958.3	101740	90597.6	35157.4	143511	90015.4	164680	144537	207186	66044.3	95216.7	91452	96076.9	87062.7	51911.5	12104.9	16750.5	121487	15314.8	130595	83767	30597.5	54671.4	149164	77557.7	155443	36557.5	266925	51883	84767.3	163293	253125	82880.5	70531.9	76055	150450	56063.1	122014	31395.3
Q9UDT6	sp|Q9UDT6|CLIP2_HUMAN	14829.4	22376.6	66240.4	27650.9	23539.1	74147.6	31109	37869.6	43824.5	46371.4	21712.2	27461	19945.5	17422	71332.1	10192.9	12210.9	27108	10867.4	91643.3	18224.7	13798.5	57643.3	54941.7	28208.8	21336.5	30279.1	26682.5	19403.8	60481.3	64236.1	88096.4	49043.7	16582.7	9346.66	12028.2	12999.2	58472.7	10927.8	69037.7	107620	14057.3	32288.4	67632.2	45635.3	47222.2	25229.8	10144
P17936	sp|P17936|IBP3_HUMAN	130289	30778.2	298947	19573.6	145016	98442.3	66591.5	116702	105007	12122.5	168885	21077.7	173551	113565	343087	141632	175069	79064.9	205217	70474.1	179857	165113	223596	201773	186070	102255	22684	261921	113500	81885.3	25449.9	334280	75140.1	35138.1	296662	425343	180198	710145	338783	146954	511254	90735.3	151118	106665	140614	41816.4	112497	283136
Q9NRW1	sp|Q9NRW1|RAB6B_HUMAN	133045	236449	104635	285090	173899	277264	471837	420875	381813	219304	496948	313467	361645	403594	123436	240857	318613	414735	223020	353638	606405	97481.8	115391	147601	93280.7	351615	512999	156698	571154	139603	180954	192556	279693	291960	282417	180769	341446	257701	156961	339804	328498	293908	158732	160315	131126	159009	240474	93782.8
P12111	sp|P12111|CO6A3_HUMAN	925451	1.08069e+06	2.35679e+06	867145	832999	907210	596761	772287	1.1551e+06	894771	773843	1.35689e+06	1.44352e+06	2.09115e+06	1.28796e+06	1.45334e+06	900916	879599	599478	864771	447675	830385	1.4422e+06	1.72284e+06	1.30557e+06	455840	677583	2.49906e+06	856877	810134	2.26113e+06	1.13707e+06	799413	1.48378e+06	2.17508e+06	3.20032e+06	559236	1.42397e+06	1.51316e+06	1.00132e+06	2.31777e+06	1.17096e+06	1.01825e+06	1.86483e+06	919363	946254	699298	1.22673e+06
Q92954	sp|Q92954|PRG4_HUMAN	518770	538430	315168	413377	594987	185495	317150	211954	198106	583428	96362.1	205233	484050	161607	513892	286304	202846	204126	420564	215462	238426	522222	315371	496199	356799	207371	329495	347915	153885	122731	393939	308256	231875	812672	789685	963032	368878	282092	368659	221530	150929	341329	309145	473290	837759	239579	359839	359040
P14625	sp|P14625|ENPL_HUMAN	1.21081e+06	896613	2.00454e+06	2.08856e+06	1.13122e+06	1.92902e+06	3.07013e+06	2.25151e+06	4.31077e+06	2.60212e+06	5.80977e+06	1.52404e+06	3.96058e+06	4.62809e+06	1.71657e+06	945659	2.75638e+06	4.01207e+06	1.47861e+06	3.76965e+06	5.53768e+06	1.30241e+06	1.17751e+06	861781	1.0672e+06	5.27826e+06	3.46229e+06	1.3183e+06	3.40454e+06	1.6917e+06	1.77257e+06	2.4815e+06	3.46326e+06	4.10162e+06	2.87066e+06	981947	7.13478e+06	1.49275e+06	1.48084e+06	5.24261e+06	1.11681e+06	2.08828e+06	1.9118e+06	1.26897e+06	808413	1.12849e+06	1.75596e+06	1.24018e+06
Q13576	sp|Q13576|IQGA2_HUMAN	1.15415e+06	1.37427e+06	843173	1.12235e+06	1.03138e+06	890957	854378	1.47065e+06	771662	835851	1.03987e+06	796626	1.15219e+06	1.20073e+06	831767	691071	788677	1.49377e+06	845239	1.05797e+06	1.7852e+06	1.7218e+06	1.91512e+06	1.292e+06	1.38083e+06	1.03281e+06	751116	1.64846e+06	1.19915e+06	781202	928431	905231	939676	941311	1.09724e+06	817586	1.26751e+06	869480	530855	874273	1.62728e+06	998022	789253	1.33403e+06	1.41794e+06	1.25472e+06	888353	981635
O15400	sp|O15400|STX7_HUMAN	554670	576585	260368	429279	522855	311420	516417	757137	726122	348045	413390	631564	455110	619070	747044	800156	962428	594031	517233	530848	273261	371043	545386	271326	404898	499664	392257	613694	656322	387065	480737	325384	406882	415270	422326	449538	366686	500878	873168	285875	693715	414123	300107	636913	281064	730908	317023	365567
Q14392	sp|Q14392|LRC32_HUMAN	291685	928603	102446	333348	1.40829e+06	198605	170705	171295	119852	178641	139829	280033	268030	181991	70859.4	259667	159117	180477	170659	114480	331801	586713	281090	1.05266e+06	1.06554e+06	148403	2.23271e+06	136663	150745	175907	120138	189622	147321	169941	112705	132353	188986	128013	98841.1	132252	574225	372156	403860	141876	1.07816e+06	241341	167641	96273.7
P20851	sp|P20851|C4BPB_HUMAN	2.76979e+06	2.43116e+06	4.97553e+06	2.29567e+06	1.82976e+06	1.94303e+06	3.4428e+06	3.40793e+06	1.82167e+06	1.65139e+06	1.33211e+06	3.34145e+06	2.4235e+06	1.56867e+06	6.93408e+06	3.98291e+06	2.57916e+06	2.29691e+06	3.64334e+06	4.8806e+06	805447	3.3233e+06	2.07131e+06	3.4973e+06	1.92348e+06	1.00891e+06	2.74139e+06	9.98505e+06	2.61231e+06	3.95267e+06	4.23485e+06	4.67877e+06	4.76297e+06	5.27796e+06	4.71136e+06	6.14013e+06	2.33387e+06	1.10016e+07	5.39947e+06	1.77778e+06	2.28633e+06	2.03347e+06	2.68869e+06	4.17597e+06	3.41483e+06	2.21767e+06	3.11613e+06	5.62651e+06
P07919	sp|P07919|QCR6_HUMAN	74369.8	13950.3	24658.5	61675.9	91219.6	59264.7	8869.81	15254.7	44529.1	8281.68	21721.3	23473.9	12133.7	51748.6	14808.4	35094.1	48345.1	57313.5	56834.1	62027.8	13608.8	87208.4	46087.6	51270.7	23719.3	28472.3	16497.4	96263.9	39888.6	149087	51597.9	19098.9	133915	12492.3	50949.5	218617	28410.4	98272.7	170859	78467.2	254000	34975.8	65664.4	170592	69474.8	202674	135675	74249.3
O75915	sp|O75915|PRAF3_HUMAN	109290	283283	114043	435592	1.01826e+06	237408	88682.6	214198	405956	454516	197826	97869.9	202905	278115	42152.5	153954	188268	412625	230655	163613	540811	475194	261108	347178	167185	435228	462911	151060	297042	227515	171541	106983	236327	155848	187888	393813	457275	191660	204769	201018	885231	242032	423185	624517	353626	147425	102342	39321.5
P31146	sp|P31146|COR1A_HUMAN	2.59768e+06	3.85755e+06	2.7652e+06	6.25167e+06	1.93761e+06	2.64472e+06	1.03471e+07	3.31678e+06	3.87379e+06	3.06816e+06	6.26717e+06	6.05907e+06	6.04606e+06	6.59181e+06	3.23842e+06	5.81312e+06	4.77834e+06	4.65522e+06	4.11212e+06	1.01371e+07	1.2737e+07	1.97706e+06	3.63252e+06	2.5391e+06	2.17022e+06	6.97531e+06	4.06345e+06	1.93584e+06	1.03167e+07	3.58347e+06	2.43617e+06	6.5984e+06	7.72189e+06	6.97449e+06	5.98384e+06	1.74168e+06	5.7999e+06	4.06059e+06	3.01392e+06	5.36592e+06	3.5612e+06	6.71072e+06	4.07385e+06	5.95163e+06	3.849e+06	3.63029e+06	2.03771e+06	1.73196e+06
P61086	sp|P61086|UBE2K_HUMAN	31872.7	7753.35	7740.03	1429.1	23423.9	1525.31	796.629	5717.64	3077.24	2574.37	8537.84	8046.69	1059.1	3267.27	4650.86	1453.38	9889.26	2930.8	3067.82	2847.19	1210.3	12865.6	26592.2	5472.72	4019.14	1320.75	28740.5	10505.7	3495.77	3373.07	1354.09	4617.78	2231.14	1587.94	3603.73	38183.7	16706.1	9464.66	2848.68	2977.79	11802.4	1963.64	3103	4241.06	10852.5	2234.13	2205.29	2088.74
Q9HAV0	sp|Q9HAV0|GBB4_HUMAN	46370.3	119828	43862.2	24799.8	91135.7	23225.9	68885.6	64730.3	49843.1	48280.1	86560	328505	38417.4	70892.6	195759	270205	47964.4	50991	577052	21134.5	56376.6	84592.5	150022	45085.2	82991.4	130988	52035	66000.5	95755.1	182432	42295.3	434623	62884	28795.6	176346	705226	39516	133440	567149	32101.4	45143.4	19131.6	309932	111222	163627	31080.1	27132	467159
P16152	sp|P16152|CBR1_HUMAN	70481.4	69504.4	60909.4	92659.6	27896.3	58632.8	97566.6	10091.7	62007.4	66893.8	89379	62868.4	44136.7	76242.8	36847.3	55815.4	57705.4	56034.8	59082.6	57094.8	147483	27120.7	83030.3	10934.1	75777.4	94767.5	36331.3	79835.1	74794.9	19055.3	33092.4	54408.9	48631.7	74972.4	59441.7	19452.7	82018	52352.1	51358.3	61144.3	29754.4	55920.3	27168.8	81523.9	16155.8	52691.4	40613	6513.53
Q05209	sp|Q05209|PTN12_HUMAN	861141	256719	1.07372e+06	573811	221242	115820	214526	108276	179299	220381	174000	569178	186684	166426	167136	130414	506154	163055	142384	167173	328807	342948	337073	157163	521161	222361	162332	125801	165331	125458	70266.7	170252	131584	168898	94257.4	140961	193190	183699	134156	180877	180139	271642	191379	125723	305181	202380	221800	122365
P45974	sp|P45974|UBP5_HUMAN	801814	2.7252e+06	539976	671055	1.94062e+06	592570	56485.3	800714	324949	178899	394941	534421	248404	204184	335300	147353	1.94184e+06	178786	245674	184514	57619.3	1.55581e+06	892728	909362	2.17682e+06	159414	1.38988e+06	443328	274257	142716	145311	200561	114301	166412	158427	878553	185008	1.17353e+06	297112	656944	2.80776e+06	961629	920635	1.16797e+06	1.93825e+06	671027	219301	308855
P54819	sp|P54819|KAD2_HUMAN	378784	319969	90754.4	216307	572223	95181.8	102346	135640	225323	155703	172965	219682	196897	231431	113534	301291	82512.9	153328	148104	200502	69859.9	139390	101106	331064	368150	187103	149430	443709	125205	419733	206852	167957	187984	321617	422455	429619	211409	221789	135811	82992	187094	204790	121623	156195	510156	137106	142442	514012
P04075	sp|P04075|ALDOA_HUMAN	7.53601e+06	2.07608e+06	3.35655e+06	7.80382e+06	3.73797e+06	8.00297e+06	1.76265e+07	7.94341e+06	1.22549e+07	1.10464e+07	2.06386e+07	7.42498e+06	9.24378e+06	1.58048e+07	6.21079e+06	1.143e+07	1.08569e+07	1.33432e+07	1.39925e+07	1.61604e+07	2.01642e+07	2.46568e+06	3.34371e+06	1.77388e+06	2.29213e+06	1.96017e+07	1.11587e+07	3.5266e+06	2.02881e+07	5.43084e+06	6.1685e+06	1.16382e+07	1.54898e+07	1.09712e+07	1.10146e+07	5.17237e+06	1.86402e+07	4.68919e+06	7.13713e+06	1.42407e+07	8.46233e+06	8.15315e+06	3.84108e+06	5.35724e+06	1.69314e+06	3.79248e+06	5.49584e+06	6.16244e+06
Q15942	sp|Q15942|ZYX_HUMAN	1.61581e+06	2.03775e+06	1.92479e+06	4.71985e+06	1.81315e+06	5.12806e+06	1.30747e+07	7.39676e+06	1.27769e+07	5.69781e+06	1.23856e+07	1.07406e+07	7.81828e+06	9.30589e+06	3.36073e+06	5.67176e+06	9.39495e+06	9.28688e+06	7.56681e+06	1.08387e+07	7.10191e+06	2.80677e+06	2.51659e+06	3.12568e+06	1.91688e+06	1.48018e+07	7.52876e+06	4.04635e+06	1.97117e+07	4.0063e+06	4.76416e+06	7.81428e+06	6.22775e+06	6.42953e+06	8.25889e+06	2.69518e+06	1.19014e+07	3.2382e+06	2.39345e+06	1.30375e+07	2.48102e+06	4.48308e+06	1.83569e+06	3.64994e+06	3.00472e+06	2.47797e+06	3.76378e+06	2.27959e+06
Q8NBF2	sp|Q8NBF2|NHLC2_HUMAN	119380	32985.4	112149	137343	26851	77482.9	49370.2	219379	105562	53560.4	289355	236754	80951.9	77109.1	265879	175003	70838.3	70979.5	62397.8	63569.6	96598.1	61658	74478.8	89644.4	35454.1	71586.3	92612.8	126130	68215.2	77532.4	139284	80430.7	35752.6	42989.7	55482.5	141240	65064.5	118979	89036	234024	362148	177230	66183.6	57787.1	96538	199195	119880	279538
P08637	sp|P08637|FCG3A_HUMAN	11214.2	25665.7	13844.6	16736.1	8125.29	50400.9	7535.51	10536.1	20556.8	24223.6	51212.8	35474	19742.8	32847.5	59458.5	58867.8	72693.8	21262	29330.2	25375.7	7620.98	18830.8	32695.9	16640	12130.2	8123.49	12592.8	12387.6	31383.3	7990.88	19662.2	16852.5	9390.91	24740.7	16514.8	55066.7	3731.69	50904.7	91571	34474.5	41152.3	26728.3	15638.1	22095.8	38948.6	47660.4	37440.1	22773.3
P30101	sp|P30101|PDIA3_HUMAN	5.64952e+06	5.95252e+06	3.05275e+06	3.17238e+06	1.58794e+06	3.64774e+06	1.05577e+07	7.09672e+06	7.46092e+06	5.02478e+06	1.2667e+07	1.28321e+07	8.9895e+06	8.54116e+06	3.50545e+06	2.15196e+06	4.3681e+06	6.73797e+06	2.22621e+06	7.16002e+06	5.61708e+06	876545	4.44982e+06	2.43473e+06	5.75978e+06	1.39735e+07	1.2051e+07	5.39813e+06	5.72726e+06	6.62278e+06	1.25583e+07	2.79486e+06	1.21668e+07	6.4219e+06	1.26265e+07	1.37733e+06	9.70167e+06	5.74647e+06	3.58725e+06	7.93131e+06	4.04463e+06	2.99839e+06	2.52491e+06	3.24673e+06	8.14714e+06	1.46528e+06	4.12489e+06	5.54878e+06
P07437	sp|P07437|TBB5_HUMAN	257851	1.32876e+06	308056	4.91871e+06	594442	1.03644e+06	3.74158e+06	2.91564e+06	4.45686e+06	2.1827e+06	4.24748e+06	2.17134e+06	5.0972e+06	4.56835e+06	1.60349e+06	1.11659e+06	3.43437e+06	4.95662e+06	2.04024e+06	4.15096e+06	6.03996e+06	580638	1.0318e+06	1.21364e+06	720770	5.88229e+06	3.49887e+06	696631	5.20089e+06	1.02733e+06	1.6473e+06	2.4887e+06	3.7019e+06	3.36254e+06	3.41224e+06	589932	4.51689e+06	1.3071e+06	443809	4.88699e+06	1.23148e+06	3.71709e+06	2.0598e+06	1.56574e+06	1.65988e+06	870682	847139	625223
P62873	sp|P62873|GBB1_HUMAN	833690	883060	369159	1.82268e+06	766461	1.33088e+06	2.63537e+06	1.24968e+06	1.40477e+06	793407	2.03699e+06	1.44935e+06	1.15793e+06	1.65493e+06	953058	1.80232e+06	1.56973e+06	1.91318e+06	1.75159e+06	1.31392e+06	3.93561e+06	649070	1.12002e+06	1.02368e+06	816279	1.53412e+06	1.04629e+06	538187	2.80024e+06	780727	992790	1.22098e+06	1.62212e+06	1.22871e+06	1.0058e+06	718597	1.64941e+06	1.12436e+06	1.26902e+06	1.5045e+06	835036	1.27568e+06	1.34574e+06	1.79938e+06	841178	1.16621e+06	682027	833109
P61026	sp|P61026|RAB10_HUMAN	1.06962e+06	919236	2.88038e+06	2.26511e+06	1.07904e+06	1.75128e+06	2.89926e+06	1.32846e+06	2.11828e+06	2.03505e+06	4.081e+06	2.44818e+06	2.76502e+06	3.24904e+06	1.07487e+06	2.24752e+06	2.68898e+06	3.01166e+06	1.82632e+06	2.88336e+06	6.03603e+06	1.31933e+06	1.94929e+06	1.4493e+06	1.64097e+06	2.73825e+06	2.00564e+06	960811	3.22131e+06	1.71242e+06	1.44715e+06	2.8002e+06	3.44057e+06	3.4008e+06	3.17686e+06	1.23731e+06	3.46683e+06	1.46028e+06	1.95436e+06	3.93356e+06	3.8477e+06	2.59989e+06	1.78465e+06	633807	967367	1.16879e+06	1.45507e+06	1.18033e+06
P38646	sp|P38646|GRP75_HUMAN	175754	52400.5	677371	206560	883919	208523	264167	200705	333167	239406	476597	149049	453503	514980	262097	127480	256103	378902	150487	317691	434175	200657	237349	789997	1.04142e+06	516552	298620	940782	344306	127544	136196	303763	312939	367546	342890	67087.8	586508	178165	107863	386199	238580	292279	215184	228606	1.62968e+06	80558.2	221971	111747
Q09666	sp|Q09666|AHNK_HUMAN	88287.7	38803.8	55969.4	70008.8	25943.4	60061.8	41624	51697.1	39133.5	53748.9	74604.8	67213.5	50087.3	34503.3	57524.7	121539	52642.1	39091.3	53790.1	41754.8	7801.54	242680	42291.8	64906.2	40829	16402.2	29174	62089.5	26441.8	64307.6	15956.4	116396	29440.1	48028.4	63793.6	57931.5	24960	46423.4	79277.4	37977.9	153449	76275	67546.1	78038	38961.6	69235	22938.6	91318
Q9BUL8	sp|Q9BUL8|PDC10_HUMAN	178393	1.8333e+06	183024	1.18431e+06	1.92685e+06	747363	483438	220767	392433	417671	302694	282660	165306	532940	235829	231961	448352	453909	586978	191513	1.44393e+06	8.16246e+06	145779	252526	265719	412897	341660	246868	478331	175980	170348	292192	397892	297873	276137	386929	216427	228477	258695	278840	798590	5.41862e+06	65876.5	455456	1.82056e+06	506545	204786	153907
Q9Y490	sp|Q9Y490|TLN1_HUMAN	2.21727e+07	4.75228e+07	2.10009e+07	2.01865e+08	3.90837e+07	1.17857e+08	2.87041e+08	1.30656e+08	2.22264e+08	1.35282e+08	3.29509e+08	1.42606e+08	1.67387e+08	2.98154e+08	7.84555e+07	1.41558e+08	2.27317e+08	2.53595e+08	2.18516e+08	2.77848e+08	5.01088e+08	4.99583e+07	1.21977e+08	9.18523e+07	4.07227e+07	3.14192e+08	1.8592e+08	3.31747e+07	3.13344e+08	5.65132e+07	8.63769e+07	1.59977e+08	2.50235e+08	1.90175e+08	1.47254e+08	5.29028e+07	3.03528e+08	7.97921e+07	6.65169e+07	2.52234e+08	6.28341e+07	1.46452e+08	8.90842e+07	1.08881e+08	4.6265e+07	4.56681e+07	7.47856e+07	4.28633e+07
Q92930	sp|Q92930|RAB8B_HUMAN	410492	218153	157804	239265	183779	205821	346042	178914	151414	440089	769843	630045	206874	436950	1.25223e+06	316515	214494	268430	232749	324812	1.49776e+06	144857	177702	175312	599547	261796	252324	129091	364357	244475	751066	302926	345530	282155	228167	191856	282721	309260	366954	263648	241489	254186	218775	321562	237346	942285	180583	207131
P04217	sp|P04217|A1BG_HUMAN	1.53683e+07	2.29852e+07	2.21005e+07	7.06939e+06	1.15473e+07	1.51411e+07	1.60919e+07	7.93769e+06	1.07401e+07	7.24217e+06	7.07873e+06	1.26217e+07	1.09264e+07	5.30269e+06	2.99355e+07	1.57888e+07	4.77104e+06	5.94194e+06	8.05358e+06	4.3322e+06	1.27555e+07	3.99539e+07	2.39173e+07	1.40585e+07	1.72686e+07	1.66701e+07	7.88002e+06	1.29013e+07	8.60854e+06	2.23191e+07	2.69483e+07	3.05729e+07	8.7666e+06	1.02784e+07	2.69346e+07	2.2137e+07	4.34486e+06	1.23146e+07	3.64898e+06	2.62777e+06	4.57611e+06	2.40169e+07	1.64953e+07	8.61663e+06	2.54288e+07	2.17294e+07	5.95738e+07	2.39504e+07
O75390	sp|O75390|CISY_HUMAN	24989.3	39720	217341	139204	50180.6	114221	92963.5	121576	158635	216959	169488	143228	196221	196174	211769	19602.8	156515	194960	7268.85	140949	169586	55030.3	123846	87184	121622	168343	149878	52314.1	168518	136970	13088	186549	146434	139342	73429.1	55460.8	214719	175020	152737	174936	324615	11755.3	148043	76993.9	13905.2	112273	119509	50874.4
P46109	sp|P46109|CRKL_HUMAN	1.53631e+06	1.23618e+06	1.9773e+06	471500	856768	439845	827481	336288	1.65963e+06	687047	605559	490942	527003	947878	391333	446772	758386	426915	359687	572270	442429	311332	1.36014e+06	1.41534e+06	475148	449649	561245	260261	322356	296194	378595	348079	331274	592367	583633	292943	459335	646543	495989	679099	500074	418015	1.00014e+06	428052	2.07613e+06	395069	416090	420561
P11413	sp|P11413|G6PD_HUMAN	312137	1.0548e+06	1.11264e+06	542184	805325	413578	730821	387439	646336	543704	670053	988652	768411	571146	269602	619460	1.23312e+06	553041	942547	423243	472741	573562	743093	381477	1.22716e+06	699110	836221	367756	1.12001e+06	573264	614832	531392	691472	527574	517089	707893	843229	547233	314917	662619	1.24735e+06	633983	323047	511617	495056	1.64592e+06	677463	458207
P14174	sp|P14174|MIF_HUMAN	222501	40616.4	82963.5	807465	304968	375280	1.14686e+06	404067	1.25738e+06	967847	1.62888e+06	705835	576645	1.05579e+06	631255	1.03508e+06	702206	878156	996157	926842	2.37214e+06	330368	413779	195279	703794	1.14136e+06	534035	248706	1.03882e+06	363132	512327	1.02172e+06	1.19617e+06	942514	1.49138e+06	41573	1.34313e+06	513136	575301	1.36206e+06	434516	613607	335500	650960	207639	390648	649777	336945
Q14677	sp|Q14677|EPN4_HUMAN	201727	108091	1.57662e+06	117019	625622	262886	397350	199685	267811	215208	634576	97690.8	290564	366968	642230	453055	185680	221321	368694	285310	207509	996984	141974	422235	536813	277483	315410	190900	289081	537171	882648	580672	105077	262336	251235	707607	378490	452014	268929	237644	456966	125077	245690	364540	545831	931601	311775	327431
P08697	sp|P08697|A2AP_HUMAN	7.66296e+06	4.50892e+06	9.51826e+06	5.04152e+06	6.28083e+06	2.64401e+06	2.84888e+06	1.75632e+06	2.13994e+06	2.74803e+06	1.63077e+06	2.47752e+06	2.33436e+06	1.83808e+06	4.16255e+06	2.71704e+06	1.66017e+06	1.39174e+06	3.42081e+06	4.15883e+06	2.96523e+06	1.6786e+07	5.71337e+06	5.53185e+06	1.03252e+07	2.13609e+06	1.91964e+06	4.73785e+06	1.5621e+06	2.88326e+06	4.663e+06	4.41798e+06	2.10696e+06	4.74716e+06	5.42571e+06	4.56404e+06	1.75027e+06	2.85785e+06	2.03527e+06	1.53622e+06	2.62733e+06	7.02216e+06	7.1811e+06	4.80788e+06	9.14275e+06	3.1937e+06	4.88581e+06	3.55457e+06
Q15836	sp|Q15836|VAMP3_HUMAN	47419.8	57305.1	437387	247766	54256.9	235258	34601.4	33887.6	54030.2	117176	63112.1	6275.62	66287.1	30599.2	73113.8	46235.6	57693.7	38272.9	33381.3	48538.7	145548	13793.8	38749.4	67326.8	66435.7	50071.4	122696	230650	26677.5	82457.8	78325.2	96050.4	139977	51587.9	108918	59167.9	36698.4	39471.5	105357	51492.8	75380.2	46095.3	560436	47727.3	46161.9	244120	64596.4	603020
Q08431	sp|Q08431|MFGM_HUMAN	117380	328834	146345	31985.5	152670	26250.9	5395.85	107027	48753.1	185956	140541	136604	170899	139154	208597	224654	248498	87068.6	135669	131794	17949.9	62112.1	138606	61777.1	229631	74980.6	109761	189564	82964.6	111091	226156	85140.6	68016.5	4290.27	71342.9	217126	55524.7	134848	138400	87424.2	70183.4	90332.1	52459.6	163912	86842.7	237507	62744	220425
P12259	sp|P12259|FA5_HUMAN	1.42769e+07	1.79929e+07	2.06783e+07	1.60409e+07	1.1808e+07	1.58137e+07	2.05969e+07	1.85558e+07	1.29788e+07	1.92576e+07	2.27015e+07	1.40499e+07	3.73606e+07	2.66279e+07	2.56252e+07	1.73229e+07	1.15649e+07	1.12421e+07	1.8706e+07	1.98841e+07	3.26365e+07	1.64163e+07	1.1324e+07	2.39073e+07	1.37924e+07	1.82814e+07	1.48331e+07	1.39461e+07	9.31758e+06	2.32136e+07	3.39355e+07	1.65778e+07	2.4414e+07	2.33915e+07	1.68975e+07	1.15363e+08	1.8261e+07	2.06037e+07	4.0763e+07	2.23344e+07	1.04388e+07	2.50245e+07	2.47461e+07	1.36887e+07	7.34406e+06	1.63982e+07	1.07968e+07	2.57157e+07
P18577	sp|P18577|RHCE_HUMAN	120103	183173	87231.6	14865.2	111725	58966.7	43456.6	49675.9	29922.4	25080.8	78940.3	62671.5	34066.4	34566.4	48607.7	51049.8	71598.4	15380.5	25004.8	35313	9362.36	170649	153952	141839	182392	16538.3	20129.4	55972	36150.7	73698.1	40371.1	25913.7	105258	44598.5	44768.8	84534.1	19913.3	50820.8	77052.7	24757.7	73113.9	134284	139466	49306.8	120207	109413	86980.7	50871.4
P48507	sp|P48507|GSH0_HUMAN	51131.4	34228.9	27784.4	21740.7	56385.6	85980.5	54434.2	50659.2	54285.7	41298.8	93232.6	96385.3	78684.2	65452.1	57011.6	14231.9	60506.3	76390.1	59370.9	75983.9	79109.3	66948.4	51180.7	27955.6	23182.5	61169.3	56320.7	39907.4	55509	52139.2	34093	60323.9	66698.5	90213.5	73826.4	126887	74841.4	65485.3	97943.5	91632.9	120765	68863.5	24884.4	192654	43184.7	125645	59051.4	27487.1
P14324	sp|P14324|FPPS_HUMAN	263175	114903	343738	156534	350879	187093	274069	347810	115969	207438	356783	789617	67787.5	323891	280829	222529	123156	222266	274238	116118	128304	403370	247059	407450	286694	223532	251944	538152	232183	303116	179590	227933	204627	355726	302925	191237	185034	232100	182609	178637	553948	336412	521041	291911	240547	369304	665281	390597
P25025	sp|P25025|CXCR2_HUMAN	32077.9	42519.5	44534	17586.2	36153.9	51112.2	15511.9	18997.5	23774.7	25338.2	20723.9	32498.4	4213.17	34877	93410.6	48621.6	39963.7	11762.1	25688.1	17763.3	6935.87	48430	16744.8	32845.7	21826.9	18740.6	4805.03	21484.7	26125.1	43452.5	56342.8	6946.73	12792.9	59205.6	35757.6	42120.8	2959.2	23650.9	94777.4	46553.1	14091.4	14037.8	23329.6	16915.4	34097.1	63746.7	44307.6	59498.9
O43488	sp|O43488|ARK72_HUMAN	170552	66201.7	81375.2	198018	53742.9	80099.8	207502	71401.2	117094	124327	207904	107912	169338	265847	97150.9	121510	118114	178740	143571	190691	503673	223356	51671.2	147873	36644.4	242198	209749	282841	133925	103006	50933.8	245491	140317	137163	379955	71787.4	158523	68235.3	176318	232828	187696	96024.3	93488.3	77234.3	46278.4	158541	84868	118495
Q5JWF2	sp|Q5JWF2|GNAS1_HUMAN	324330	184656	340057	127889	107364	88166.5	153598	221694	264475	195736	156611	293477	81835.4	127637	150753	192884	281621	220233	404465	109891	127760	249424	329214	244645	174941	95532.2	220578	170599	206631	160024	116750	119932	216919	433825	128533	367770	149493	189957	194218	119074	256521	185317	126025	335430	181499	249607	249734	646723
P05107	sp|P05107|ITB2_HUMAN	219734	566799	137807	146878	94698.3	216407	113149	188406	80373.9	196254	39288.2	264298	207483	356885	456450	413832	226326	196929	295483	194268	50484.8	169865	281058	326502	126515	102223	73549.8	249563	66485.9	218032	203208	151662	89790.7	285849	263382	285980	35434.2	208447	361912	365036	267380	251989	169632	377231	217661	359601	150345	173923
Q13976	sp|Q13976|KGP1_HUMAN	400760	370012	95886.1	225882	334358	210648	69944	45205.7	190347	60066.9	340118	33153.7	149496	175193	704150	144922	903805	62549.1	63420.9	20487	75688.2	246236	349490	138130	418983	59011.3	113108	105688	369437	189404	445558	517672	426484	42935.1	59239.2	504005	111086	501767	184905	917417	903288	178440	52887.3	193898	242635	342355	143687	104927
P18433	sp|P18433|PTPRA_HUMAN	342764	284881	197078	483491	291240	266993	432072	252206	250809	293158	401810	380379	211934	377470	380966	486562	230903	259880	380449	374803	1.12957e+06	245556	262940	207347	305405	321663	347352	315815	419174	214743	221440	140227	359062	339540	240961	379454	334556	282186	364359	326213	303036	286575	219851	267839	248130	211636	218795	209105
P13798	sp|P13798|ACPH_HUMAN	182926	222228	315162	175090	137110	160469	302714	384531	262160	211475	380967	180981	181063	247175	279532	273714	157228	214902	190292	187634	538042	127016	102579	139661	359146	289520	207849	237316	299730	151756	299906	501452	273480	191754	247197	289977	283473	290886	276851	198673	289915	175908	128621	238920	258224	383648	249524	353345
Q16181	sp|Q16181|SEPT7_HUMAN	243945	181426	811030	206703	272324	463099	148224	114457	351168	444969	147068	153953	101652	236611	205677	217291	143039	343515	594445	570594	308991	238576	122043	712307	360799	176307	192275	219807	128768	739999	563199	1.14871e+06	271273	639620	693927	618789	209071	302165	611957	280038	405856	315442	431954	269300	271832	149093	227529	659545
P10809	sp|P10809|CH60_HUMAN	1.38839e+06	1.74928e+06	1.62737e+06	1.27712e+06	1.99205e+06	1.53073e+06	2.10086e+06	1.42005e+06	2.34054e+06	1.502e+06	2.42755e+06	1.17787e+06	2.61e+06	3.14137e+06	1.63724e+06	1.2355e+06	1.51838e+06	2.18383e+06	1.30405e+06	2.07452e+06	2.34569e+06	2.95427e+06	1.54481e+06	1.76592e+06	1.72173e+06	2.87374e+06	2.0718e+06	1.61049e+06	2.0121e+06	1.02945e+06	1.13891e+06	1.54251e+06	1.83562e+06	2.39683e+06	2.28471e+06	785529	3.22474e+06	950465	1.0864e+06	2.37257e+06	2.51047e+06	1.85095e+06	2.16308e+06	1.6591e+06	1.89661e+06	850283	1.16653e+06	1.75415e+06
P16284	sp|P16284|PECA1_HUMAN	4.81361e+06	4.62987e+06	6.96781e+06	4.60571e+06	4.49615e+06	5.24269e+06	8.36068e+06	5.94661e+06	6.96609e+06	4.97868e+06	1.07317e+07	5.97184e+06	7.15206e+06	8.56437e+06	4.97255e+06	6.97498e+06	5.97983e+06	7.88996e+06	8.44996e+06	5.79021e+06	9.93962e+06	3.11161e+06	3.66629e+06	3.00383e+06	2.43127e+06	7.49011e+06	8.50468e+06	3.52447e+06	7.63389e+06	4.63479e+06	4.27291e+06	5.20773e+06	7.40741e+06	6.43935e+06	5.53608e+06	3.29823e+06	7.73931e+06	4.52719e+06	5.24174e+06	6.10855e+06	3.91043e+06	4.79369e+06	2.94128e+06	6.35955e+06	4.24443e+06	4.18497e+06	3.5892e+06	4.79403e+06
P36957	sp|P36957|ODO2_HUMAN	305946	116489	104922	146763	73543.2	179106	111855	148127	110353	111420	183892	209708	123340	164787	212114	85397.6	432659	117292	197497	163787	63975.4	146712	195152	370176	43527	113077	66405.6	237288	102529	298207	167549	114621	135094	134277	88384.3	336425	125175	119725	90895	134780	328180	110798	102576	235658	122447	764770	323866	239020
P30740	sp|P30740|ILEU_HUMAN	450795	314031	530198	737577	681560	1.00517e+06	2.27972e+06	883891	1.95238e+06	1.22454e+06	2.6446e+06	2.04294e+06	1.24988e+06	2.04159e+06	1.54468e+06	1.31921e+06	776801	1.32768e+06	1.56927e+06	2.19216e+06	2.53013e+06	496221	701296	1.31809e+06	1.01004e+06	2.27371e+06	2.04328e+06	908166	2.494e+06	816968	1.81159e+06	1.75066e+06	1.94404e+06	1.58143e+06	1.44667e+06	536081	2.54862e+06	747898	1.1574e+06	1.55225e+06	1.43433e+06	988106	682291	1.08644e+06	515959	1.24921e+06	958750	1.13548e+06
P01127	sp|P01127|PDGFB_HUMAN	160512	425080	934202	322512	634515	873865	306694	988867	337429	825951	286782	2.19056e+06	403262	594664	372636	1.92908e+06	255114	356691	308124	285662	197608	1.60796e+06	404520	490473	1.74692e+06	191774	552877	1.51388e+06	849271	586377	1.19602e+06	813908	437575	302022	644669	2.25043e+06	330212	499016	648149	254462	342824	435300	532962	734135	683371	630317	133140	175502
P01771	sp|P01771|HV310_HUMAN	1.92032e+06	5.1464e+06	7.85785e+06	828056	2.86569e+06	1.35448e+06	1.45786e+06	1.81137e+06	529870	1.37945e+06	5.04073e+06	3.4619e+06	1.48329e+06	1.16088e+06	3.75921e+06	1.03823e+06	2.45163e+06	1.09337e+06	437923	1.99563e+06	1.39737e+06	5.67671e+06	6.08996e+06	3.24876e+06	4.59535e+06	2.90228e+06	1.15835e+06	1.19395e+07	1.84235e+06	2.54309e+06	2.38931e+06	5.84022e+06	1.27316e+06	1.74959e+06	2.60329e+06	3.08801e+06	2.07599e+06	3.20679e+06	8.04549e+06	4.88475e+06	214647	4.54954e+06	3.2477e+06	1.15938e+06	3.18197e+06	1.34566e+07	2.29112e+06	8.42365e+06
O00186	sp|O00186|STXB3_HUMAN	292115	549321	258105	271661	296186	399314	414766	272110	261479	446985	345729	235765	288514	359638	286640	454093	358604	357382	387989	387044	564490	639665	392119	416144	253666	290739	348117	196301	316437	267252	309963	375315	393764	328063	433249	388999	208469	645558	515356	230025	212576	299949	357076	497081	362748	647181	916110	266868
P04278	sp|P04278|SHBG_HUMAN	491529	170676	793014	280667	712300	129803	244203	179823	129186	781231	175184	270035	263348	131192	329507	313713	288354	175914	183951	432591	290190	943174	787859	1.01474e+06	520229	144066	118834	609076	293799	404655	393553	536244	338930	247029	303891	452649	110460	354848	145140	246566	801686	577610	366544	245511	310286	149230	415284	269249
P24557	sp|P24557|THAS_HUMAN	393811	1.65497e+06	263236	1.73271e+06	1.15986e+06	678366	1.06907e+06	870642	1.11204e+06	756948	1.78081e+06	565209	1.95072e+06	1.7813e+06	529849	533180	912531	1.43085e+06	536971	1.2442e+06	1.98121e+06	1.07666e+06	847032	2.41102e+06	646932	1.41118e+06	1.24245e+06	236936	1.04623e+06	2.65039e+06	631060	871123	1.49481e+06	1.66636e+06	1.35363e+06	453282	2.08267e+06	1.47587e+06	357698	1.72862e+06	671545	1.89352e+06	1.04556e+06	1.18171e+06	674051	613071	1.3452e+06	1.83999e+06
P19086	sp|P19086|GNAZ_HUMAN	286093	654806	169282	855383	449326	450242	1.03839e+06	247677	436774	215896	797763	529340	517916	710302	522861	757516	708265	796130	699293	537537	1.92245e+06	886690	430750	363737	589430	534654	164792	253919	1.08165e+06	362985	314475	433776	643892	517975	375154	328256	496313	430713	329711	489984	1.72073e+06	637799	470623	2.40078e+06	157771	287958	258045	392876
Q05682	sp|Q05682|CALD1_HUMAN	2.60533e+06	830358	952926	625095	676309	1.20977e+06	1.64102e+06	1.67797e+06	2.49229e+06	1.06261e+06	2.04902e+06	1.26509e+06	1.91555e+06	1.62338e+06	671175	754599	1.44711e+06	2.13949e+06	1.49894e+06	1.92318e+06	496459	708431	753628	544030	636117	1.82325e+06	1.74165e+06	979238	2.62464e+06	593666	852788	1.83205e+06	1.69449e+06	954160	1.12263e+06	591618	1.92559e+06	394058	1.4663e+06	1.91492e+06	2.09581e+06	536990	800123	1.03277e+06	579046	779108	828007	617787
P00558	sp|P00558|PGK1_HUMAN	1.98183e+06	1.80024e+06	2.26479e+06	2.8286e+06	1.93247e+06	1.92273e+06	3.50554e+06	2.00556e+06	2.11565e+06	2.54348e+06	4.01361e+06	2.17292e+06	2.04966e+06	4.30937e+06	1.8837e+06	2.6594e+06	3.06324e+06	2.69346e+06	2.51281e+06	3.08344e+06	7.23534e+06	2.92267e+06	2.5326e+06	1.59482e+06	2.20536e+06	2.92308e+06	3.52286e+06	1.13156e+06	3.74516e+06	1.40416e+06	1.70888e+06	2.23718e+06	3.71045e+06	2.36514e+06	2.93271e+06	1.95435e+06	4.25817e+06	2.69504e+06	2.10729e+06	3.22582e+06	3.6087e+06	2.89041e+06	1.62667e+06	2.57841e+06	2.85024e+06	1.87625e+06	1.38954e+06	1.33271e+06
P27824	sp|P27824|CALX_HUMAN	655205	458977	1.45256e+06	797555	383215	643102	595632	554705	874190	710092	1.19475e+06	378470	904668	1.44662e+06	417948	344683	836692	964080	376206	860185	965232	829397	567349	377482	467998	1.66677e+06	941467	277763	942362	500896	367674	883305	893084	1.00082e+06	802902	841898	1.62179e+06	833904	606386	924943	639030	720677	616011	613148	637287	535522	766912	681990
Q9HC38	sp|Q9HC38|GLOD4_HUMAN	83930.6	97921	15216.6	36696.2	66763	151588	85701.2	121376	254197	191945	111570	103411	67738.9	105684	100064	133564	50445.6	82067.9	328879	75052.2	82728.4	109045	78969.5	99630.6	141381	71756.5	53062.2	21828.8	91317.6	78916.2	107159	163610	76788.6	104039	98390.8	76629.8	86631.7	49206.2	83583	82670.2	112520	176426	63592.3	65756.7	109671	50353.8	44394.8	24395.9
P55160	sp|P55160|NCKPL_HUMAN	184390	771151	234938	217596	295997	147017	257605	95142.5	133870	182477	173070	150721	186170	182719	124252	422648	91464	267014	217959	96543	515152	71462.2	152438	147403	110566	193135	120716	130910	236701	156325	187794	108973	248380	233469	120901	315302	192610	135871	182158	214210	481683	136272	170536	368575	441392	184409	129985	514759
P12830	sp|P12830|CADH1_HUMAN	1.47726e+06	927001	1.03871e+06	936476	801044	362284	133389	539963	715091	577920	756030	847529	785364	843120	1.04375e+06	791554	1.29789e+06	208089	1.3586e+06	1.235e+06	322785	750615	757361	402565	592312	182161	255552	958885	253438	648574	961626	1.59466e+06	772451	1.86919e+06	1.14798e+06	1.15107e+06	941087	944862	1.46777e+06	720194	405575	561047	782174	589670	642345	767130	386960	775387
B2RUZ4	sp|B2RUZ4|SMIM1_HUMAN	209595	63992.5	236913	102180	91625.8	115616	42650.2	73082.3	61633	65838.1	93422	60002.6	100931	62166.6	122799	58724.4	85902.1	71469.2	66855.7	72680.1	40588.3	207763	33571.8	27581.7	132872	56915.4	48953.5	52106.5	50220.4	78226.3	75509.5	50204.6	82136.7	33504.7	33691.2	60921.2	64696.8	79335.8	119882	52419.2	72634.2	183100	56084.9	38740.2	80748.7	115387	59229.9	56390.3
P00387	sp|P00387|NB5R3_HUMAN	1.11035e+06	359719	513707	953024	513402	542941	731855	666027	714073	716441	890871	525093	1.24109e+06	1.54023e+06	491991	481532	837802	1.26329e+06	401355	876564	1.12133e+06	272635	498056	395799	332048	927521	941578	1.39682e+06	930596	325585	424062	619139	1.00817e+06	1.0786e+06	720369	562827	1.64924e+06	754121	425523	1.11845e+06	301587	980881	688262	1.01376e+06	393695	395805	2.43991e+06	1.84351e+06
Q15386	sp|Q15386|UBE3C_HUMAN	26376.6	15430.2	54482.2	37693.1	15112.7	22151.7	31037.6	17956.8	8002.8	28887.3	35289.3	12605.7	8617.39	21027.2	16122.7	23079.4	11815.3	35075.2	21737.6	9113.94	66844.3	18550.2	22996.1	22654.7	16595.1	39757.7	21835	5090.36	34374.7	26376.1	8429.19	48956.1	11688.8	20890.2	32100	14512.2	30902.7	26199	24089.8	17062.7	26482	13066.6	10738.1	19600.7	12613.8	63294.3	27512.8	6947.07
Q96FZ7	sp|Q96FZ7|CHMP6_HUMAN	122700	33577.1	42498.9	52257.7	50903.5	57242.4	70510.6	62280	58449.2	45609.8	41503.7	46194.5	46003.3	71502.2	38543.6	54298.2	40392.1	39503.1	80378.6	59894.1	63949	63211.3	53038.3	109440	69295.6	59186.5	34443.5	94328.6	64235.1	41069.3	90484.5	57556.2	56873.4	47210.7	41252	34479.1	63211.5	92044.4	53170.9	69709.8	56057.7	43886.5	33792.5	18064.8	30232.4	49770.7	35567.8	52868.3
P23229	sp|P23229|ITA6_HUMAN	4.17025e+06	4.9314e+06	2.33633e+06	9.65106e+06	4.0204e+06	8.13153e+06	1.72422e+07	6.88438e+06	8.29889e+06	3.48819e+06	1.15564e+07	7.0784e+06	9.3405e+06	8.83972e+06	4.37704e+06	1.32768e+07	1.18583e+07	1.30532e+07	1.68332e+07	8.97766e+06	2.08119e+07	3.6531e+06	3.34336e+06	2.3231e+06	2.69796e+06	8.3361e+06	4.4559e+06	3.10988e+06	1.23284e+07	4.18812e+06	4.68342e+06	6.63062e+06	8.05748e+06	5.46339e+06	5.0823e+06	4.95774e+06	6.79643e+06	3.51085e+06	4.14896e+06	3.99456e+06	5.55576e+06	4.82007e+06	5.32355e+06	5.92859e+06	5.13833e+06	3.24792e+06	2.05707e+06	5.6191e+06
Q70J99	sp|Q70J99|UN13D_HUMAN	1.10315e+06	453865	1.06079e+06	783224	466251	416623	645317	493255	616550	594350	551186	343819	632985	923049	424463	208600	383623	644514	452707	751358	1.22007e+06	618400	663061	601316	784127	704835	610268	618221	541282	479259	519993	875464	507858	626717	419311	373035	977776	617858	537189	580991	1.56583e+06	904174	628925	529195	624511	278721	361151	332396
P49908	sp|P49908|SEPP1_HUMAN	856739	982652	1.26331e+06	466334	833459	419961	525769	656744	781014	503294	672177	1.00184e+06	638140	461337	1.02779e+06	778628	1.02421e+06	583392	802358	804302	196763	1.05594e+06	557984	1.19053e+06	1.23353e+06	397775	557869	1.58016e+06	366677	870145	653852	780666	583363	1.57333e+06	830569	960643	627348	1.06001e+06	1.78579e+06	616676	548807	524820	540136	607360	985844	620086	557166	1.36601e+06
P03952	sp|P03952|KLKB1_HUMAN	6.36712e+06	3.92926e+06	4.70264e+06	3.07154e+06	3.66671e+06	2.32417e+06	2.88632e+06	2.39967e+06	2.52133e+06	2.36471e+06	2.11131e+06	4.01665e+06	2.14821e+06	1.92e+06	6.85804e+06	3.81027e+06	2.12441e+06	2.09456e+06	2.99152e+06	3.31124e+06	2.16519e+06	6.30581e+06	3.87062e+06	4.39116e+06	3.74238e+06	2.93165e+06	3.43007e+06	4.96268e+06	1.66899e+06	3.06481e+06	6.20688e+06	5.70871e+06	2.52855e+06	5.32075e+06	6.77278e+06	6.49594e+06	2.75172e+06	4.62296e+06	3.0006e+06	1.68323e+06	3.4166e+06	3.89769e+06	4.41201e+06	3.11565e+06	5.33725e+06	2.75068e+06	5.15304e+06	3.75703e+06
P58546	sp|P58546|MTPN_HUMAN	102545	60994	252368	215445	149931	313648	807517	363150	566502	510721	1.01839e+06	380290	437701	691377	365028	419624	494426	501581	635281	641652	206884	84619	202764	128806	67662.5	737025	349118	165921	817658	278311	400125	432750	717810	388611	398047	163047	718119	253441	192381	677093	170907	130727	124380	196323	255012	189502	319092	127918
Q96QK1	sp|Q96QK1|VPS35_HUMAN	140291	70593.2	135698	172255	83516.8	201136	120400	52269.2	118493	114133	65963.4	131391	65060.1	58443.7	112046	152804	51023.5	58774.8	126500	31290.8	300678	88013	216777	53938.9	111458	168366	185804	306457	254709	91592.7	110271	85661.9	30613.8	126925	125023	23266.1	21312.8	127791	80481.5	160961	288232	43266.9	95929.4	107082	128659	109235	76803	65279.5
P27797	sp|P27797|CALR_HUMAN	676147	433740	1.70844e+06	580840	650767	1.05583e+06	1.55822e+06	1.41282e+06	2.75611e+06	1.46827e+06	3.62945e+06	871283	2.27276e+06	2.57805e+06	1.33264e+06	547014	2.01578e+06	2.16628e+06	1.04695e+06	2.18811e+06	1.26706e+06	647620	385038	617781	592422	2.96586e+06	1.84892e+06	1.04846e+06	1.70482e+06	1.26303e+06	984977	1.26086e+06	1.97704e+06	1.76483e+06	1.71699e+06	719712	3.23695e+06	842654	1.06153e+06	2.95969e+06	846271	639500	666954	815899	509162	929137	1.29441e+06	2.22274e+06
Q8N699	sp|Q8N699|MYCT1_HUMAN	740748	827409	660816	1.15265e+06	283544	517594	1.13693e+06	931848	811532	458016	585945	1.03581e+06	1.46823e+06	918889	816255	1.36018e+06	833000	1.3049e+06	1.0594e+06	874065	1.67092e+06	421235	490862	297987	696349	531241	858264	437197	1.28433e+06	329640	645085	644341	498624	569376	413161	942549	637848	673172	532098	822147	491841	810329	547136	974428	674687	611666	438814	453609
P35858	sp|P35858|ALS_HUMAN	1.55211e+06	1.49819e+06	1.54024e+06	1.19231e+06	1.57816e+06	197330	374310	243984	379889	251793	372896	531019	205775	482099	573772	571301	273641	220933	401580	269305	568902	3.31176e+06	1.76927e+06	2.27109e+06	2.87187e+06	141482	222791	449181	241339	201473	772194	338974	201970	459544	356328	736060	244976	862758	180711	124447	182499	1.84032e+06	2.29191e+06	422994	953491	326727	1.21587e+06	233485
Q16891	sp|Q16891|MIC60_HUMAN	241845	124529	453404	246109	95398.3	527882	229305	138157	187432	97111.5	334815	243423	233437	248390	310105	114016	499539	264428	210242	300970	471626	128580	190204	607197	463345	193710	201145	376508	167160	215288	188020	200991	157249	183564	174385	213529	216892	92888.3	890685	275827	577935	132039	453407	344083	402631	168193	209251	92559.4
P68371	sp|P68371|TBB4B_HUMAN	294507	564535	556165	1.851e+06	506623	756895	1.54008e+06	1.28072e+06	2.2366e+06	1.02665e+06	2.19716e+06	782213	2.09109e+06	2.30748e+06	709716	732951	1.29017e+06	2.03388e+06	1.07184e+06	1.64789e+06	2.73896e+06	280888	1.053e+06	868628	519942	2.14143e+06	1.245e+06	476708	1.97448e+06	585666	678646	807134	1.56937e+06	1.27716e+06	1.2821e+06	275422	2.134e+06	605794	355084	1.97576e+06	401615	1.56633e+06	969713	949943	734305	455717	664529	392410
P50395	sp|P50395|GDIB_HUMAN	590620	317367	556126	398897	279728	496135	629005	665875	601835	669725	666696	736674	453000	899450	706261	872550	715107	532446	753511	651999	738462	263432	816628	226004	960563	669939	372352	229906	693644	475135	564336	549195	419102	549500	531248	497084	558798	648134	1.34107e+06	998006	512827	347403	638222	1.21413e+06	231475	679464	460098	415590
Q86YW5	sp|Q86YW5|TRML1_HUMAN	416296	295257	500271	653833	109810	381021	512517	501562	948466	621997	969380	151448	820550	1.30517e+06	298544	237549	572401	950523	447227	866149	1.24638e+06	331178	473993	157324	280382	1.00595e+06	727868	222426	784161	305801	301672	454585	736914	704487	712359	260912	1.19604e+06	436634	212654	1.01749e+06	204778	578462	403420	298310	482345	183773	437358	190320
P48643	sp|P48643|TCPE_HUMAN	1.25503e+06	912023	1.60643e+06	1.39917e+06	910613	803918	689172	864207	865235	530853	1.14174e+06	1.59346e+06	739214	1.63422e+06	1.23997e+06	1.23782e+06	764798	712324	442391	654549	953811	1.46814e+06	576652	1.1381e+06	985783	617827	1.36675e+06	1.18932e+06	600450	780992	482843	952135	671926	809593	906385	1.27131e+06	616104	882024	1.54683e+06	917137	1.07094e+06	1.45909e+06	904145	1.04849e+06	793585	1.07093e+06	463515	829438
P13796	sp|P13796|PLSL_HUMAN	735017	350058	348607	330826	295738	656635	281773	505819	496468	451580	568530	1.13523e+06	429752	640343	1.23002e+06	1.33636e+06	802095	451151	671422	444477	263298	361993	311484	514654	373797	266400	464194	709560	541003	853441	665361	655221	235443	948227	970653	818576	307309	833517	1.06099e+06	464963	680631	488823	357262	836650	284955	1.06578e+06	419351	966610
P35579	sp|P35579|MYH9_HUMAN	2.2943e+07	3.05629e+07	2.05293e+07	9.14708e+07	2.57214e+07	4.59637e+07	8.50479e+07	6.57085e+07	1.15685e+08	6.9451e+07	1.36393e+08	4.07847e+07	1.17821e+08	1.72837e+08	3.91048e+07	2.84164e+07	8.21552e+07	1.2196e+08	3.91465e+07	1.24496e+08	1.30276e+08	3.96762e+07	6.0958e+07	4.99433e+07	2.43516e+07	1.2474e+08	1.03572e+08	2.53246e+07	9.56057e+07	3.5927e+07	4.01301e+07	5.65828e+07	1.0871e+08	1.02104e+08	7.33897e+07	2.13163e+07	1.79736e+08	4.12204e+07	2.92855e+07	1.35865e+08	2.50716e+07	8.88028e+07	6.57392e+07	3.84057e+07	3.09905e+07	2.53012e+07	4.08293e+07	2.23579e+07
P60900	sp|P60900|PSA6_HUMAN	281976	75049.2	91608.4	104250	97716.3	157038	224354	237541	214331	243074	233627	136118	116925	289199	171170	187145	163758	190994	155573	206003	335570	142808	104397	119721	209868	246146	93159.6	237797	182957	163212	119356	154522	203560	1.07075e+06	169075	111737	258238	148490	437689	169953	169375	75236.9	117690	298858	85752.3	153436	97855.1	91695.5
Q6XQN6	sp|Q6XQN6|PNCB_HUMAN	1.34428e+06	141381	107926	535546	436527	138910	154904	341537	103796	346766	277045	100864	104323	230230	251512	104155	227472	276469	211231	290439	945632	3.69699e+06	233643	2.49136e+06	390032	82474.7	140653	275026	236220	293234	410011	178476	324763	357389	292462	434643	122225	517038	170661	287696	296676	82788.1	362351	428487	304067	341836	103266	164648
P11142	sp|P11142|HSP7C_HUMAN	5.78312e+06	6.68282e+06	4.00515e+06	7.81145e+06	5.25745e+06	8.8083e+06	1.47022e+07	1.12102e+07	1.38828e+07	1.07281e+07	2.13445e+07	1.1009e+07	1.57965e+07	1.62901e+07	9.24323e+06	1.14118e+07	1.28617e+07	1.44899e+07	1.16903e+07	1.47588e+07	2.48839e+07	5.21602e+06	6.15868e+06	5.05397e+06	4.37734e+06	2.00541e+07	1.01287e+07	5.41247e+06	1.8882e+07	7.14781e+06	8.06514e+06	1.03831e+07	1.49446e+07	1.3957e+07	1.15953e+07	9.65611e+06	1.90139e+07	1.08095e+07	2.90619e+07	1.49741e+07	4.92273e+06	8.2572e+06	5.5134e+06	6.83472e+06	5.75175e+06	8.43094e+06	8.28054e+06	6.15367e+06
P62987	sp|P62987|RL40_HUMAN	621634	530907	460411	605977	349282	500488	745790	1.03682e+06	467693	337510	543255	528490	442033	195883	151730	444497	570065	686681	403430	397001	391310	257103	259992	464014	480725	427421	535153	256008	882850	445639	641903	477669	661114	362791	279109	458930	374387	316352	1.10176e+06	649801	590499	352167	149635	645882	328315	844002	422584	616969
Q9Y3E0	sp|Q9Y3E0|GOT1B_HUMAN	9637.88	47951.8	66495.5	32024.7	16620.3	19586.2	31719.9	23476.9	28000.7	31716.6	35846.6	8146.17	39919.8	37329.2	9624.12	11788.8	20655.6	33355.8	4225.54	39219.9	47015.4	18614.2	12503.9	6697.27	27352	43355.3	27833.5	39817	22161.8	12231.5	11234	23518.1	43952.6	28385.7	35628.3	12236.5	59515.4	21755.8	8145.33	40368	29650.4	39000.1	101511	45492.3	2136.23	17696.3	30827.7	11952
Q9NZN3	sp|Q9NZN3|EHD3_HUMAN	411318	1.12132e+06	773921	532751	1.05273e+06	1.10481e+06	798057	418285	659544	653492	775937	703103	666973	905215	304143	791956	1.00318e+06	676778	562157	653860	1.55184e+06	957362	751174	1.05665e+06	1.36694e+06	824867	555778	392713	788738	420573	784010	660227	917392	752941	730873	707782	726582	564503	350460	777712	1.08115e+06	1.08625e+06	873657	892849	1.17269e+06	471624	461652	551856
Q8WUM4	sp|Q8WUM4|PDC6I_HUMAN	344396	554355	852377	513024	465811	596678	809126	379386	464209	460075	491532	590293	427670	493034	620184	552518	1.09755e+06	433598	561216	624823	767815	582443	317599	511811	406228	289504	524822	626306	478855	418035	575133	399467	524088	559767	497881	507902	510037	706289	487151	468662	756518	418385	419488	424029	585236	332700	721964	427613
P80108	sp|P80108|PHLD_HUMAN	3.02896e+06	3.41789e+06	2.61234e+06	2.3046e+06	2.7326e+06	1.91037e+06	1.19514e+06	2.08713e+06	845816	657049	1.3413e+06	1.23279e+06	2.2531e+06	936624	2.76856e+06	1.65414e+06	844546	778310	1.45523e+06	946866	932628	2.29667e+06	2.11305e+06	2.82898e+06	4.8115e+06	729397	1.30941e+06	3.97709e+06	630816	1.67693e+06	1.65935e+06	1.13303e+06	1.56895e+06	2.66743e+06	2.02801e+06	2.10509e+06	673272	1.06735e+06	2.36306e+06	1.30523e+06	1.47649e+06	2.34527e+06	2.44897e+06	4.84565e+06	4.1305e+06	2.21478e+06	1.23096e+06	2.24832e+06
P78417	sp|P78417|GSTO1_HUMAN	374176	3.05002e+06	2.69437e+06	1.09332e+06	360348	1.2942e+06	3.64743e+06	1.43572e+06	2.40252e+06	2.6925e+06	3.47574e+06	1.44528e+06	1.83011e+06	4.36917e+06	1.51705e+06	2.57376e+06	1.9555e+06	2.84926e+06	2.89961e+06	3.48979e+06	5.82454e+06	383208	479016	436125	633514	4.04902e+06	1.85707e+06	947689	3.60679e+06	1.12255e+06	1.21185e+06	2.44261e+06	1.94646e+06	2.97702e+06	2.57477e+06	660930	4.41583e+06	1.30718e+06	1.20423e+06	3.15062e+06	987088	854139	669994	1.31984e+06	3.81585e+06	728635	1.42456e+06	802012
P62993	sp|P62993|GRB2_HUMAN	310338	93805.1	198007	174022	247475	198257	356542	237989	323741	163884	357143	253941	294103	332539	205789	220532	317614	342994	456444	296796	374868	160250	107835	114920	113550	378612	241488	190531	438499	199473	204425	207982	295731	221890	268942	176745	211190	188320	211379	311420	223760	163647	131112	214488	98050.6	127070	145544	172702
Q14019	sp|Q14019|COTL1_HUMAN	238440	388806	317702	84620.3	409362	474805	282831	538490	796789	325542	545803	645318	540644	220448	629388	753122	1.08101e+06	1.2816e+06	1.06461e+06	851108	516524	132296	502049	336317	161817	1.75635e+06	708201	342529	1.44964e+06	509657	570164	747065	979341	781549	888336	327207	1.15137e+06	733613	372927	311778	521377	168922	281036	495333	498102	426774	313176	337637
Q01650	sp|Q01650|LAT1_HUMAN	40983.1	80388.2	50073.3	25877.4	37954	21173.2	38806.2	3957.47	18052.6	15882.2	8715.43	17734.2	22885.1	59488.4	101802	50447.6	16773	43159.1	15102	16346.1	22337.7	58635.7	84108.6	55401.8	139099	50993.7	47863.6	45661.9	49202.2	19286.5	67681.5	39813.2	13488.7	108306	161426	91699.4	24170.3	10649	392183	13398	172068	103240	9531.81	39215.5	16934.4	95860	29652.5	32432.9
P84077	sp|P84077|ARF1_HUMAN	415127	394754	485857	290154	815055	638861	1.22811e+06	615333	1.17786e+06	915309	1.004e+06	568567	1.16315e+06	868106	631636	1.70978e+06	1.06594e+06	988560	1.3592e+06	1.9015e+06	1.31218e+06	544012	386591	416547	1.34101e+06	759042	443347	616125	676270	768195	823328	995368	2.52397e+06	2.35972e+06	1.442e+06	510215	1.92565e+06	678809	1.19834e+06	1.43657e+06	857872	337811	351988	776600	1.15112e+06	716943	527389	526973
P29622	sp|P29622|KAIN_HUMAN	2.02555e+06	2.3322e+06	2.10682e+06	1.01855e+06	1.89075e+06	1.20026e+06	1.25034e+06	539055	620098	1.08504e+06	575772	1.7259e+06	571793	413281	1.06596e+06	1.07792e+06	446485	421843	947777	624695	703130	3.04041e+06	1.55761e+06	2.20743e+06	1.95323e+06	447669	632122	1.22646e+06	242475	839855	1.55893e+06	875153	1.38805e+06	982532	1.34113e+06	1.45175e+06	570561	909627	673410	356232	952088	2.07459e+06	1.14446e+06	564184	1.5026e+06	1.30658e+06	2.35409e+06	1.31505e+06
Q14203	sp|Q14203|DCTN1_HUMAN	564594	829546	1.1254e+06	315214	992862	572188	522208	509036	420790	581460	500789	399533	517909	368603	461642	240897	576654	610926	482142	488497	471509	561747	646762	863014	1.01639e+06	625003	1.32164e+06	1.06799e+06	397762	535561	263224	544128	379011	618060	765864	638904	391850	657448	479194	404233	1.27961e+06	276704	1.02428e+06	782332	890764	401096	619534	553752
O75874	sp|O75874|IDHC_HUMAN	470885	2.32208e+06	275434	1.10957e+06	1.5451e+06	1.14513e+06	1.23067e+06	728145	1.29393e+06	696889	3.04014e+06	844175	904745	1.35141e+06	742969	3.49216e+06	1.31624e+06	1.20346e+06	565683	984784	1.51246e+06	458621	1.22483e+06	363123	457051	1.3184e+06	1.67903e+06	839471	1.29456e+06	191246	3.57343e+06	1.27595e+06	1.06633e+06	915079	3.05048e+06	3.90913e+06	1.80316e+06	769380	1.54139e+06	1.32083e+06	552114	1.21573e+06	761472	770489	1.10032e+06	4.27671e+06	662964	5.17213e+06
P50552	sp|P50552|VASP_HUMAN	1.80968e+06	1.15186e+06	1.52567e+06	2.79162e+06	957545	4.3108e+06	7.95321e+06	5.46847e+06	6.7632e+06	5.35485e+06	8.15659e+06	3.52529e+06	5.7265e+06	7.251e+06	1.68409e+06	4.39985e+06	7.18681e+06	6.91994e+06	6.09633e+06	6.84677e+06	7.64708e+06	2.07702e+06	1.94956e+06	1.96192e+06	3.23193e+06	8.11201e+06	6.76821e+06	1.13504e+06	1.11758e+07	3.94206e+06	2.11174e+06	5.54046e+06	6.21413e+06	4.53269e+06	4.9912e+06	1.95273e+06	7.10925e+06	4.34272e+06	2.51524e+06	7.71031e+06	2.37799e+06	3.17965e+06	1.51316e+06	3.23365e+06	2.6517e+06	1.81757e+06	2.05831e+06	3.83588e+06
P01764	sp|P01764|HV303_HUMAN	7.46122e+07	2.77131e+07	2.62942e+07	1.88462e+07	2.3003e+07	3.02641e+07	2.20484e+07	1.81118e+07	1.23726e+07	1.33104e+07	3.44461e+07	5.57511e+07	1.10619e+07	2.88903e+07	4.97588e+07	2.59764e+07	2.42607e+07	8.12725e+06	3.05553e+07	2.42512e+07	8.57072e+06	3.5192e+07	2.04371e+07	2.09107e+07	2.1314e+07	1.30434e+07	1.23351e+07	2.29229e+07	1.90323e+07	1.4384e+07	3.29099e+07	2.30762e+07	2.38573e+07	1.29117e+07	1.68251e+07	8.62134e+07	1.78195e+07	3.53695e+07	6.60115e+07	1.47034e+08	2.11264e+06	3.32307e+07	1.15523e+07	9.94591e+06	4.29694e+07	2.26726e+07	3.28993e+07	2.41979e+07
P51148	sp|P51148|RAB5C_HUMAN	334036	389470	122823	449578	330782	441273	574567	457830	516835	238806	726024	482163	527169	572562	454806	516793	546060	524739	504410	551576	820938	324744	365891	227618	278215	524624	417893	155540	643257	364644	389301	403191	485802	472070	392982	318912	614654	437905	266991	632508	379136	385279	290602	544661	330166	409971	189362	273372
P25705	sp|P25705|ATPA_HUMAN	1.90153e+07	2.07742e+06	4.46954e+06	9.37441e+06	2.60463e+06	3.3108e+06	3.08971e+06	2.51329e+06	3.80161e+06	3.78999e+07	5.12181e+06	3.33199e+07	5.3578e+06	6.6901e+06	1.74942e+06	2.46524e+07	2.76637e+06	4.07545e+06	1.60873e+07	4.00086e+06	5.17458e+06	1.63052e+07	3.81033e+06	2.23641e+07	2.75357e+06	4.2536e+06	3.29317e+06	1.60349e+06	3.79406e+06	3.19165e+07	4.0349e+07	2.76504e+06	3.42134e+06	4.38164e+06	3.22678e+06	3.67747e+07	6.14403e+06	1.85982e+07	1.24582e+07	4.39638e+06	1.73676e+06	3.62579e+06	3.03276e+06	8.27717e+06	3.96684e+07	4.68882e+07	5.62588e+06	5.39708e+07
Q9UHG3	sp|Q9UHG3|PCYOX_HUMAN	935009	3.45814e+06	713551	633035	1.60414e+06	619780	153556	715071	503291	307311	892589	1.11166e+06	435697	701789	559847	473215	8.10264e+06	405427	848070	411594	270799	1.4168e+06	477860	640313	2.17402e+06	364263	2.00013e+06	584552	433341	282612	890728	431841	347154	260155	638228	1.22708e+06	246976	1.1927e+06	541963	265804	996341	550451	603398	936062	1.56456e+06	1.49477e+06	482352	427722
P59998	sp|P59998|ARPC4_HUMAN	529207	716122	679582	1.51196e+06	374047	1.52935e+06	3.80924e+06	1.98602e+06	2.70366e+06	2.31961e+06	5.06603e+06	2.00814e+06	3.10416e+06	4.67485e+06	1.4757e+06	2.7667e+06	3.15203e+06	3.55407e+06	2.62733e+06	3.60765e+06	7.58213e+06	492008	809161	308799	322980	3.90103e+06	2.28738e+06	628099	3.93969e+06	1.11219e+06	1.25401e+06	1.74024e+06	2.99245e+06	3.16884e+06	1.82265e+06	893576	3.98302e+06	1.6023e+06	1.01634e+06	3.4641e+06	753139	1.66173e+06	750649	1.61043e+06	333048	1.02098e+06	1.24434e+06	658583
O00299	sp|O00299|CLIC1_HUMAN	2.73317e+06	2.52473e+06	1.35472e+06	2.56067e+06	1.89553e+06	4.50578e+06	5.4729e+06	4.02666e+06	3.99913e+06	2.98374e+06	6.50692e+06	3.54386e+06	3.48113e+06	5.9265e+06	5.92921e+06	4.94864e+06	4.79811e+06	5.041e+06	4.32902e+06	5.23511e+06	9.07268e+06	2.26267e+06	2.58289e+06	2.25814e+06	2.26742e+06	6.17142e+06	3.73739e+06	1.61744e+06	6.44881e+06	3.44886e+06	4.68713e+06	4.95368e+06	4.97334e+06	4.9417e+06	3.79144e+06	4.58135e+06	6.96696e+06	4.23453e+06	3.46041e+06	4.57311e+06	1.37544e+06	1.72006e+06	1.87323e+06	3.24434e+06	4.11123e+06	5.34079e+06	5.82484e+06	4.70808e+06
P01833	sp|P01833|PIGR_HUMAN	5.36929e+06	1.52574e+06	2.2906e+06	1.86473e+06	2.03372e+06	1.21778e+06	1.15401e+06	3.12905e+06	934800	1.31144e+06	979051	5.28493e+06	748753	1.33695e+06	8.71324e+06	2.64003e+06	3.80352e+06	566792	783529	967514	592640	3.93809e+06	2.07025e+06	1.45157e+06	2.70326e+06	639837	1.13703e+06	1.73393e+06	948503	990736	2.01431e+06	685774	973008	895230	1.37758e+06	5.08351e+06	901621	4.3847e+06	2.90779e+06	4.34027e+06	1.53573e+06	1.45309e+06	2.17092e+06	4.02184e+06	1.77311e+06	2.21291e+06	1.55358e+06	1.67754e+06
O95721	sp|O95721|SNP29_HUMAN	76949.2	288493	291065	117635	184004	525697	171260	261961	152250	83736.1	247764	156336	208784	214311	157763	135880	268480	200119	115183	176135	105571	68833.2	269926	470002	564988	195746	146475	562054	218116	168203	270224	166322	144473	150525	169301	242301	191569	715588	185443	188640	131020	275879	245351	153529	351124	168556	118544	645927
P16150	sp|P16150|LEUK_HUMAN	323978	335572	280856	218460	525726	206759	804772	664708	85909.1	117602	42252.6	529373	392742	512533	931027	1.13929e+06	505877	419304	524978	304607	576613	224091	360928	140718	222905	237086	375828	36114.9	303501	238931	555743	773462	313593	447695	969651	256786	274366	84471.7	1.27658e+06	468865	127480	367292	178793	48446.8	73715.9	1.11042e+06	222755	382559
P56385	sp|P56385|ATP5I_HUMAN	124211	527094	973608	326767	146865	385210	125283	186971	294062	79990.6	147814	103807	172796	253236	904903	354670	131940	216977	451163	181023	247807	144111	286384	106841	332508	263980	180135	166761	181432	97729.2	89766.5	112130	161641	223717	82200.1	1.01991e+06	230861	717853	1.31649e+06	167442	417839	322030	307497	767820	407118	567397	159207	140220
P01601	sp|P01601|KV109_HUMAN	1.34593e+06	409197	945977	605262	744697	240251	159316	351487	199865	379457	366513	1.78438e+06	156051	217014	2.09573e+06	930399	482566	167525	1.33077e+06	689429	180207	1.33184e+06	581486	207590	634083	364304	181956	279980	161661	299844	165690	428286	207214	150495	1.01178e+06	1.10227e+06	210035	153240	4.66113e+06	508781	368747	184099	635512	540640	449066	825040	570941	506313
P26641	sp|P26641|EF1G_HUMAN	309482	332902	956390	735427	619302	597932	897040	505466	787903	662148	1.5098e+06	583449	978396	822180	701607	624833	882764	922180	594212	938548	1.83069e+06	769265	1.26219e+06	407385	763888	1.52807e+06	787353	221071	904785	366739	487001	676829	1.21819e+06	593269	562711	360252	1.1665e+06	321058	427683	816136	424769	1.17839e+06	485929	748561	356488	268450	551312	405780
Q8TC12	sp|Q8TC12|RDH11_HUMAN	191391	184928	554185	600696	100934	253064	547385	339206	609870	217567	698341	296443	628789	734090	276651	248717	497226	636796	240916	607453	737140	99075.9	341723	109090	123557	683180	626765	85501.5	626074	233652	245491	980331	629581	496115	425494	139353	972662	221800	107256	730019	189650	498556	334133	300205	238637	100199	301150	262665
P36969	sp|P36969|GPX4_HUMAN	171870	117214	242816	122468	116499	128413	89271.6	145900	167585	166523	117480	184755	55110.9	198640	253353	196325	86085	59662.5	137050	136210	45973.1	139610	267785	240665	255541	97191.6	120811	83889.4	120155	107470	98920.6	86471.5	101681	74048.8	83433	162319	64163.7	182408	111377	135898	137610	202567	144302	156914	308128	126898	277209	156718
O00139	sp|O00139|KIF2A_HUMAN	187378	170741	89889.8	426475	136714	155294	336131	169683	243437	219441	304336	210874	302028	441738	168395	215034	278147	312660	207211	347088	859658	118103	207901	60634.4	106476	342795	275870	141818	330224	117413	115553	217548	297163	235867	202044	227508	354464	178802	98393.2	301909	352198	315216	188609	147852	171631	146997	104519	103589
Q96DZ9	sp|Q96DZ9|CKLF5_HUMAN	24844.9	107037	56481.8	50454.8	85243.7	15538.3	33808.4	48114.6	66187.1	42164.1	40687.7	23746.7	20416.3	76358.3	50094.6	59270.1	17764.2	95481.1	44217.5	15817.8	75708.1	28548.3	15829.5	125047	57200.3	40438.8	65595.6	157314	10329.3	108867	17735.2	34204.6	48681.7	41547.1	19093.7	32809.2	111096	122742	20151.6	47317.6	126993	60328.6	50494.2	45250.6	169847	161092	40508.7	82630.7
Q6UX71	sp|Q6UX71|PXDC2_HUMAN	178615	22420.2	151349	186629	62274.6	134746	97604.9	72677.8	81016.6	110547	165521	111144	83895	103288	35968.5	140912	24630.8	77924.3	81084.1	66271	47514.2	645409	105053	165472	60593	88831.5	8559.96	124706	92861.8	371161	96632.5	78716	65067.6	24134.4	105736	164927	77286.7	144863	86984.2	76994	192969	182961	115069	247299	28878	171066	82208.3	107227
P02654	sp|P02654|APOC1_HUMAN	5.17769e+07	1.08233e+08	6.22624e+07	3.30658e+07	3.68093e+07	4.2898e+07	3.79412e+07	6.17128e+07	2.2338e+07	2.41953e+07	3.51814e+07	5.9909e+07	4.60844e+07	4.23073e+07	1.32682e+08	4.92254e+07	1.08857e+08	3.98054e+07	4.81555e+07	4.83737e+07	1.22072e+07	2.95014e+07	8.56256e+07	3.02449e+07	1.07332e+08	2.0235e+07	9.84824e+07	8.81328e+07	3.35439e+07	7.05711e+07	9.51352e+07	4.05266e+07	2.51209e+07	3.29778e+07	4.37078e+07	1.0447e+08	2.12244e+07	2.01154e+08	5.28883e+07	3.61988e+07	4.11899e+07	3.0407e+07	5.67378e+07	5.99547e+07	7.59453e+07	8.56078e+07	3.51955e+07	5.25452e+07
P32119	sp|P32119|PRDX2_HUMAN	5.56265e+06	1.84004e+06	1.78886e+06	1.75626e+06	1.90265e+06	3.5472e+06	4.7409e+06	1.5382e+07	4.46228e+06	5.58224e+06	6.71761e+06	5.6834e+06	3.43609e+06	7.51743e+06	1.19139e+08	8.44682e+06	2.35685e+06	3.46418e+06	5.1066e+06	6.31242e+06	1.29964e+06	3.24878e+06	3.73657e+06	3.30607e+06	1.2212e+06	2.89631e+06	3.68876e+06	3.95303e+06	9.32105e+06	1.04007e+07	5.90238e+06	2.43441e+06	8.77517e+06	5.00774e+06	8.80357e+06	8.0052e+06	6.32714e+06	9.3991e+06	2.34538e+07	9.98028e+06	6.5793e+06	2.24298e+06	2.02006e+06	3.42172e+06	3.80122e+06	1.96635e+07	9.73806e+06	9.82401e+06
P11171	sp|P11171|41_HUMAN	1.26507e+06	969828	1.01305e+06	860652	661773	1.40114e+06	551190	1.43838e+06	1.09937e+06	1.26511e+06	583284	1.5425e+06	390301	3.70707e+06	1.06464e+06	757046	764367	397229	2.89489e+06	722177	851014	920023	1.73928e+06	868170	927060	660138	635834	672378	537679	2.09134e+06	715129	484313	1.44329e+06	644924	472277	1.33279e+06	552713	1.02626e+06	1.56907e+06	1.22216e+06	999555	545134	692971	871901	723970	2.18644e+06	1.08048e+06	1.29835e+06
P37837	sp|P37837|TALDO_HUMAN	249150	143163	360432	147087	309441	467504	749482	338873	634552	508657	1.11937e+06	339128	433298	864417	344724	433494	435614	570267	484460	763014	880624	269456	156172	239791	90519.5	739043	468752	332547	445240	328431	274497	463299	632075	606928	491907	197473	1.13262e+06	313277	401461	523298	861707	343851	188669	257668	223874	376318	321349	402712
P08754	sp|P08754|GNAI3_HUMAN	295276	220349	127907	166263	436614	104461	68924.7	63540.2	56808.2	261213	82217.2	81094	94749.3	249015	58889.1	94177.7	20683.2	26992	62583.1	70736.6	55307.7	183605	202674	218641	239538	116376	42456.9	239316	38135.9	63597.4	47086.5	37911.7	49061	65289.4	49811.5	46674.3	57977.2	224830	122929	83243.8	149319	66882.4	150955	109646	218352	104298	38807.4	91645
Q9BSJ8	sp|Q9BSJ8|ESYT1_HUMAN	684020	876899	821893	486461	1.00429e+06	499122	453343	309259	405286	440557	637533	1.14066e+06	570009	621609	374064	447240	368233	552677	331886	552878	540896	542108	515383	414422	1.2099e+06	544312	476232	455076	453503	277607	237162	504925	438649	417284	289229	430059	591884	697061	818320	644206	849485	830462	340452	331031	470523	812393	448010	227314
Q9BXJ4	sp|Q9BXJ4|C1QT3_HUMAN	4.6147e+07	443581	327703	119311	287473	38580.4	183907	415129	99367.7	131013	62478.4	465785	44199.4	416955	221699	476753	379412	198664	299284	503343	39849.1	101388	161735	211572	226746	47999.4	69995.3	175762	59313.3	168055	157929	54298.9	104308	264696	20776.5	190253	43459.8	382071	464765	212703	326695	129106	130065	236401	56977.1	488816	428006	89196.5
P05160	sp|P05160|F13B_HUMAN	1.17363e+06	2.67658e+06	1.23254e+06	1.11475e+06	1.51264e+06	2.56154e+06	912997	1.58349e+06	2.09881e+06	865326	1.66407e+06	2.57398e+06	2.03737e+06	4.42558e+06	3.07063e+06	2.61886e+06	1.0018e+06	1.1884e+06	1.2755e+06	867274	389030	1.02637e+06	2.11966e+06	2.56053e+06	2.36245e+06	815329	581392	2.51508e+06	1.04417e+06	2.78474e+06	1.5442e+06	3.50305e+06	1.74752e+06	1.80051e+06	1.75488e+06	1.67373e+06	1.31316e+06	2.40685e+06	4.17923e+06	2.59701e+07	833676	661127	1.13916e+06	1.58842e+06	3.50079e+06	3.30663e+06	3.01005e+06	5.03437e+06
O75116	sp|O75116|ROCK2_HUMAN	1.04453e+06	1.29907e+06	1.57231e+06	1.52648e+06	1.24589e+06	1.00083e+06	835587	548700	637662	902321	884803	926347	1.0497e+06	1.26347e+06	943018	677941	766602	906603	723421	972660	1.29756e+06	661598	1.42581e+06	945674	940152	882018	852471	1.01722e+06	750062	913254	934345	784390	667088	831839	930392	1.04769e+06	882266	1.71544e+06	819179	1.00362e+06	663791	1.24281e+06	1.10132e+06	1.35112e+06	816684	1.59568e+06	779311	1.18888e+06
P02675	sp|P02675|FIBB_HUMAN	2.26156e+08	2.14163e+08	7.52018e+08	1.18094e+08	7.69669e+08	5.07308e+08	1.97693e+08	1.68896e+08	3.74693e+08	3.87834e+08	1.60431e+08	1.6773e+08	9.18544e+08	8.09851e+07	2.6203e+08	2.7073e+08	1.0913e+08	4.49014e+08	8.62919e+08	7.372e+08	2.30466e+08	7.76618e+08	4.4792e+08	1.14079e+09	6.50241e+08	2.96979e+08	1.25952e+08	6.45092e+08	1.20013e+08	6.37732e+08	8.47248e+08	9.58617e+08	3.74391e+08	1.13971e+09	1.33946e+09	8.37783e+08	4.70032e+08	1.95996e+08	1.1272e+09	2.33822e+08	2.61764e+08	4.35471e+08	5.36415e+08	1.57167e+08	2.62471e+08	1.23763e+08	2.72336e+08	7.63e+08
P05387	sp|P05387|RLA2_HUMAN	22604	42948.6	126707	26479.3	37421	76378.7	12471.4	27854.5	22761.8	47531.1	31854	41260.3	25455.8	30007.4	24826.9	20345.9	31246.1	12923.9	31852.4	25165.5	20694.7	97264.5	25789.4	35738.3	79567.1	20196.7	6661.83	41530.4	22951.3	28915.4	27529.2	47443.2	26965.4	20467.6	24794.2	45887.6	21553.1	27715.7	32452.3	25785.1	56962.1	25580	48765.5	20714.4	48050	21888.2	18724.7	23668.4
P15311	sp|P15311|EZRI_HUMAN	860634	455597	460880	219103	1.4557e+06	3.02794e+06	194497	446803	1.64108e+06	276082	335941	506077	512930	3.32656e+06	416248	3.51141e+06	409415	995196	3.04662e+06	2.75606e+06	306853	574004	319563	1.01378e+06	587031	1.57313e+06	930280	6.46217e+06	198792	1.82196e+06	3.24814e+06	531340	276355	667552	949805	8.1241e+06	2.50755e+06	386270	274781	228555	1.58918e+06	411146	1.64113e+06	3.58032e+06	3.62545e+06	2.87586e+06	462944	1.10615e+06
O95810	sp|O95810|SDPR_HUMAN	1.21902e+06	1.80537e+06	2.72245e+06	3.67315e+06	2.47903e+06	3.33639e+06	6.69316e+06	4.69586e+06	6.1773e+06	2.90265e+06	9.99493e+06	4.5139e+06	4.70147e+06	7.73333e+06	2.55158e+06	4.08559e+06	5.96635e+06	5.71099e+06	5.21154e+06	5.49004e+06	9.18072e+06	2.02673e+06	2.40065e+06	2.03867e+06	1.62568e+06	6.2031e+06	5.45129e+06	2.02699e+06	9.84053e+06	2.62001e+06	2.75245e+06	5.65371e+06	5.41869e+06	3.96923e+06	4.2699e+06	1.7069e+06	7.17735e+06	2.5603e+06	2.07096e+06	6.87851e+06	3.87322e+06	3.69029e+06	2.44576e+06	2.1446e+06	2.36479e+06	1.86382e+06	2.25292e+06	1.91902e+06
Q9NYL9	sp|Q9NYL9|TMOD3_HUMAN	496755	639943	630492	268351	333191	287170	370127	829508	957589	646161	586397	256827	716983	691761	1.02309e+06	258360	533221	981435	994564	470575	233107	396775	209135	260522	401446	826913	651290	416684	890967	286964	524250	395242	660191	504760	651623	875100	574796	394467	826036	503498	1.06849e+06	185406	371204	275601	690529	826875	285265	482167
O43707	sp|O43707|ACTN4_HUMAN	1.45902e+06	6.87969e+06	2.56e+06	898408	2.47742e+06	797575	1.00442e+06	2.17326e+06	1.647e+06	1.54274e+06	1.97607e+06	2.02928e+06	1.96322e+06	2.04831e+06	1.17002e+06	1.47656e+06	1.23323e+06	2.15717e+06	1.04762e+06	1.81474e+06	1.12656e+06	903401	2.88917e+06	2.17265e+06	7.72074e+06	1.72953e+06	1.6097e+06	1.23444e+06	1.5696e+06	1.32094e+06	1.17076e+06	1.42802e+06	1.51711e+06	1.68595e+06	1.04659e+06	1.72364e+06	2.46265e+06	2.77335e+06	1.00863e+06	1.91326e+06	2.20648e+06	1.06661e+06	1.6835e+06	1.11879e+06	3.44599e+06	3.59692e+06	1.51661e+06	1.66293e+06
P04040	sp|P04040|CATA_HUMAN	2.66423e+06	1.78099e+06	3.15206e+06	2.00515e+06	3.33165e+06	3.98223e+06	2.04928e+06	5.20823e+06	2.24049e+06	2.02743e+06	2.17278e+06	3.33198e+06	1.8373e+06	1.77315e+06	8.02319e+06	2.09587e+06	2.55361e+06	1.95254e+06	3.47453e+06	2.88514e+06	1.7173e+06	4.15403e+06	2.3179e+06	2.60951e+06	5.50115e+06	1.28443e+06	3.22869e+06	3.84653e+06	2.02099e+06	2.62398e+06	1.94923e+06	7.1448e+06	1.39292e+07	2.31481e+06	1.59922e+06	1.81851e+06	1.95789e+06	2.87276e+06	3.15726e+06	9.63654e+07	2.32245e+06	1.67806e+06	2.00591e+06	3.44089e+06	6.35989e+06	2.85492e+06	6.33162e+06	2.96241e+06
P52566	sp|P52566|GDIR2_HUMAN	442003	505197	446909	654951	418659	1.31671e+06	2.76187e+06	1.23011e+06	2.6775e+06	1.13917e+06	2.8213e+06	1.46186e+06	1.27972e+06	2.80516e+06	2.23232e+06	2.78004e+06	1.57559e+06	2.00511e+06	2.09319e+06	2.07861e+06	2.5898e+06	409313	396291	313818	568651	3.52008e+06	1.42766e+06	9.50793e+06	2.74539e+06	1.08416e+06	1.55085e+06	1.81775e+06	2.18489e+06	2.38389e+06	2.14498e+06	841381	2.99769e+06	1.1226e+06	2.02756e+06	2.64137e+06	2.2307e+06	708652	592741	1.22076e+06	503259	1.37885e+06	1.09041e+06	881817
P24844	sp|P24844|MYL9_HUMAN	111207	116943	90036.2	127540	129783	213975	174719	265354	588397	580547	1.02652e+06	192202	416355	268351	116901	53156.2	359086	502507	200663	471763	196556	63853.3	68058	63266.4	157638	394357	365485	60242	514173	192900	191777	484616	489771	149964	414724	71624.3	700990	125568	71809.6	355961	102126	128702	165673	28833.6	66070.3	81504.5	254294	100616
P13647	sp|P13647|K2C5_HUMAN	2.88163e+06	6.76218e+06	2.7677e+06	2.21658e+06	1.78832e+06	1.61211e+06	907602	1.21818e+07	892045	1.17413e+06	528182	602061	337143	612581	1.67165e+06	1.07377e+06	1.53792e+06	2.73096e+06	582043	1.27736e+06	783921	2.74979e+06	1.97923e+06	3.51809e+06	1.84971e+06	555276	3.73874e+06	1.60526e+06	541132	1.93091e+06	2.50135e+06	3.91711e+06	309088	2.70642e+06	2.78745e+06	1.87369e+06	463390	1.99806e+06	2.74516e+06	1.03955e+06	2.7516e+06	1.44048e+06	4.76186e+06	1.72847e+06	1.51358e+06	5.01895e+06	3.69683e+06	665671
Q92882	sp|Q92882|OSTF1_HUMAN	49583.3	45353.5	54481.5	23720.1	51515	57465.4	79655	43763.7	62296.9	76942	74210.2	67213.4	56605.8	72692	72967.4	73221.3	68058.5	70668.6	83127	46353.8	83109.4	45170.1	23869.6	44896.6	41175.1	73815.8	62318.7	55808.9	101974	58387.2	66368.7	62276.2	73758.8	76564.1	102721	36716.3	73167.3	40879.4	101234	74996.3	40894.1	54424.1	69789.5	6317.19	65468.8	30401.8	43691.8	56614.9
Q9H0U4	sp|Q9H0U4|RAB1B_HUMAN	141744	291789	172784	504139	81269.8	340200	623242	409343	738958	392407	997541	456407	732403	810092	285948	481996	557107	618712	556562	710186	1.28058e+06	146782	332350	152685	292780	644661	594119	188731	856443	262148	339493	385751	1.19304e+06	620570	559736	166267	795477	142770	320078	888198	301665	316753	304014	374081	289073	329920	169768	343567
P01019	sp|P01019|ANGT_HUMAN	4.30458e+06	4.36148e+06	6.55644e+06	8.87345e+06	6.44029e+06	5.20965e+06	7.81177e+06	1.73167e+06	6.41883e+06	5.63538e+06	1.02116e+07	2.4758e+06	7.49622e+06	3.54036e+06	4.21036e+06	2.10175e+06	1.0529e+06	7.65829e+06	1.77879e+06	6.82961e+06	1.05479e+07	9.80395e+06	7.68033e+06	4.40711e+06	1.27823e+07	8.0404e+06	1.3942e+06	1.61914e+06	1.211e+06	2.06055e+06	5.72342e+06	2.82364e+06	1.13954e+06	7.20583e+06	6.61488e+06	5.2229e+06	7.30128e+06	3.95189e+06	3.16164e+06	8.23036e+06	2.39842e+06	8.99738e+06	7.55761e+06	5.84496e+06	7.69424e+06	2.98435e+06	7.43856e+06	3.05145e+06
P60174	sp|P60174|TPIS_HUMAN	2.6371e+06	892378	1.89643e+06	2.76842e+06	1.56833e+06	2.80365e+06	5.48473e+06	2.46632e+06	4.32735e+06	2.8898e+06	6.66478e+06	3.09302e+06	1.78485e+06	6.03595e+06	1.91835e+06	3.95096e+06	4.05419e+06	4.00819e+06	4.61424e+06	3.56681e+06	3.03436e+06	1.1537e+06	908431	1.50767e+06	1.37492e+06	5.43555e+06	3.7863e+06	1.43164e+06	6.91059e+06	1.9187e+06	2.53292e+06	4.71507e+06	4.97775e+06	3.01447e+06	3.08913e+06	1.6459e+06	6.19869e+06	2.6551e+06	2.01633e+06	5.07058e+06	2.16056e+06	1.46974e+06	1.268e+06	2.44587e+06	1.22618e+06	2.29805e+06	2.19732e+06	2.09566e+06
P37802	sp|P37802|TAGL2_HUMAN	3.0497e+06	1.68434e+06	4.05114e+06	3.75244e+06	1.23826e+06	8.69794e+06	2.56579e+07	1.60825e+07	2.93645e+07	1.47714e+07	3.43071e+07	1.40289e+07	1.67182e+07	3.62099e+07	1.31377e+07	1.72352e+07	1.92545e+07	2.95832e+07	2.11697e+07	2.64066e+07	1.1066e+07	1.84595e+06	4.3182e+06	1.40353e+06	3.01421e+06	3.26326e+07	1.80703e+07	2.68153e+06	3.37174e+07	6.93392e+06	1.71239e+07	2.1817e+07	3.2311e+07	2.12183e+07	2.45385e+07	8.58483e+06	3.88845e+07	6.09258e+06	5.96003e+06	3.02582e+07	3.88948e+06	5.86502e+06	2.80297e+06	4.58847e+06	2.28185e+06	4.69854e+06	1.18281e+07	2.84266e+06
P00739	sp|P00739|HPTR_HUMAN	9.86151e+06	5.56813e+06	1.04019e+07	1.01148e+07	4.54712e+06	1.89125e+06	3.53685e+06	6.32904e+06	3.78876e+06	1.39495e+06	2.17855e+06	1.04526e+07	1.45253e+06	4.28886e+06	7.31903e+06	4.74421e+06	4.63271e+06	1.10845e+06	8.94242e+06	5.77689e+06	1.56749e+06	3.04538e+06	7.18028e+06	2.12442e+06	7.4021e+06	768441	2.61882e+06	1.22114e+07	6.15191e+06	3.59091e+06	1.28123e+07	4.13405e+06	4.9894e+06	2.92e+06	5.35383e+06	2.07776e+07	6.65995e+06	4.98651e+06	1.1156e+07	6.72444e+06	1.09176e+06	6.56841e+06	5.56621e+06	7.2671e+06	5.85108e+06	4.59042e+06	1.63011e+06	3.78855e+06
Q6IBS0	sp|Q6IBS0|TWF2_HUMAN	1.21154e+06	496698	470953	1.3964e+06	880510	728076	1.33386e+06	702120	2.15826e+06	744750	2.15509e+06	1.19128e+06	1.87173e+06	2.26211e+06	1.02122e+06	1.51705e+06	1.75304e+06	1.04602e+06	1.88042e+06	2.04487e+06	1.54366e+06	816166	751420	461768	1.15611e+06	2.45963e+06	654532	507628	691707	1.22581e+06	1.42261e+06	891778	963659	981674	1.02111e+06	283517	1.93542e+06	813122	528129	1.4062e+06	505527	801733	822139	1.04073e+06	846068	1.13373e+06	607622	1.0379e+06
Q9C0C9	sp|Q9C0C9|UBE2O_HUMAN	475968	183134	247893	196771	109211	196670	111231	117452	126579	110697	129573	279796	120000	79827.5	282671	203785	176520	123568	143682	225766	199809	127604	495543	593026	158342	164295	201585	161431	234229	116369	254711	266977	121064	169928	115309	58612.7	134754	196662	116693	132174	286121	178582	93680.4	259297	112703	204380	188117	305425
P69905	sp|P69905|HBA_HUMAN	2.31664e+06	1.2497e+07	976982	2.12928e+06	2.51418e+06	1.81463e+06	1.90348e+06	4.52157e+06	2.82513e+06	3.00836e+06	5.90023e+06	6.39985e+06	2.64036e+06	3.36432e+06	7.46382e+06	4.6261e+06	2.03942e+06	2.16931e+06	3.26099e+06	4.28463e+06	1.10872e+06	1.34189e+06	2.00138e+06	882032	1.16426e+07	1.58851e+06	2.61909e+06	2.77564e+06	2.20455e+06	5.55796e+06	4.18506e+06	1.88774e+06	1.76765e+07	3.41882e+06	4.176e+06	5.41398e+06	3.13536e+06	3.91241e+06	7.27564e+06	4.55999e+06	2.20896e+06	1.78697e+06	1.76832e+06	968249	2.11867e+06	5.16203e+06	6.53442e+06	4.86062e+06
P23634	sp|P23634|AT2B4_HUMAN	206757	161485	410682	102944	210454	146396	56614.9	145170	74847.3	85036.5	451208	162196	183555	262913	117529	159013	122710	188123	206213	147948	136373	334869	146536	164184	252810	71307	86435.5	510631	57740.4	231257	290512	308174	237038	171796	129311	111781	35256.9	68884.7	268165	90681.5	247095	242520	162252	93896.2	135605	143588	97355.9	254703
Q9UKE5	sp|Q9UKE5|TNIK_HUMAN	71860.9	56294.4	131678	9662.7	31680.2	193594	39762.6	48061.4	8127.05	83927.5	66255.2	54830.5	80549.7	34559.9	106236	26083.1	29442.4	26900.1	24698	72341.3	59399.5	38674.8	42418.9	427578	140821	30551.5	10022.9	97405.3	28830	112653	26249.9	56018.9	17463.4	39388.1	72301	49470.4	35991.5	58440.4	75954.7	70260.9	135398	187422	27205.8	30578.6	18336.8	40443.6	108708	23324.9
P61158	sp|P61158|ARP3_HUMAN	1.59041e+06	1.66218e+06	2.96423e+06	2.0622e+06	2.27756e+06	2.92479e+06	5.14531e+06	2.55172e+06	4.89546e+06	3.38432e+06	5.20358e+06	2.71475e+06	3.73796e+06	5.52023e+06	1.9522e+06	3.22093e+06	3.81106e+06	5.85105e+06	3.57489e+06	4.09213e+06	7.4091e+06	2.55932e+06	2.47449e+06	2.67014e+06	1.30216e+06	5.22967e+06	3.36125e+06	2.30744e+06	5.71426e+06	2.50872e+06	2.69361e+06	4.64455e+06	4.66586e+06	3.51618e+06	3.69068e+06	2.15479e+06	6.36331e+06	2.63852e+06	1.88535e+06	4.82342e+06	2.24029e+06	3.04906e+06	2.43843e+06	3.01598e+06	1.98982e+06	1.74355e+06	2.16026e+06	2.0764e+06
Q96PD5	sp|Q96PD5|PGRP2_HUMAN	4.16812e+06	4.105e+06	6.63337e+06	2.94102e+06	7.65639e+06	2.75513e+06	3.30473e+06	2.50224e+06	3.31222e+06	4.15084e+06	1.92584e+06	3.70592e+06	5.48684e+06	907899	4.95083e+06	4.99693e+06	1.55507e+06	2.74606e+06	6.50729e+06	5.19234e+06	4.07914e+06	1.05558e+07	4.23236e+06	6.70093e+06	4.17028e+06	4.28111e+06	2.02367e+06	8.52059e+06	1.14453e+06	5.86833e+06	5.45911e+06	7.73116e+06	6.0338e+06	4.41068e+06	1.27882e+07	1.02555e+07	4.7007e+06	2.95119e+06	7.24997e+06	4.60966e+06	2.77994e+06	4.53946e+06	5.5021e+06	1.82592e+06	4.5151e+06	3.72001e+06	5.46905e+06	7.16766e+06
P55957	sp|P55957|BID_HUMAN	167129	138505	110058	254909	216383	98715.2	171346	116607	119721	118374	206948	266135	81877.2	100752	87161.6	122371	134050	130478	151023	124027	181963	73128.5	256311	58389.9	448091	165559	130316	53212.5	135616	135674	97797.9	176760	170210	86938	101126	156709	180347	76043.2	69405.9	143314	124376	57607.3	86108.3	315656	249122	144934	286148	78666.9
P21926	sp|P21926|CD9_HUMAN	106453	230756	147941	862947	276901	478478	1.72772e+06	347688	937598	483846	823451	686061	1.20283e+06	910064	264254	752207	916480	976617	970399	652154	4.05888e+06	179427	296158	294944	312470	703536	861804	67888.3	1.41095e+06	276345	277051	594757	949584	485451	637600	268596	749161	217712	281727	626326	111461	484597	356447	287839	474156	260408	410216	244573
O14818	sp|O14818|PSA7_HUMAN	47770.5	104225	141575	26498.2	63126.8	112541	48269.5	74607.6	152088	198384	58568.1	95681.2	64936.6	40730.9	36748.7	169024	173247	151952	132923	148387	138677	70054.6	68667.1	15382.7	48115.9	52740.6	62793.6	89609.9	263437	27400.6	114425	60100	46584.1	299416	39952.4	119426	53690.8	136768	173871	65625.4	122627	108249	62085.9	86669.1	66414	114982	65161.3	56288.6
O00391	sp|O00391|QSOX1_HUMAN	210167	157012	201817	163074	275565	191350	71309.3	105070	104793	828516	31269	92175	86821.5	56788.9	44368.3	97171.4	94962.5	59559.8	89935.8	101148	139380	315167	382160	352093	207017	99977.3	105197	108873	66515.7	159294	48670.1	55423.9	125790	90236	154733	140780	99472.4	643613	179812	91930.7	186434	194599	212493	238474	1.3235e+06	144911	74228.7	1.48592e+06
P11234	sp|P11234|RALB_HUMAN	361841	754197	419622	428829	681652	533503	956794	669797	632776	417938	357036	718044	349862	744794	642845	971513	835416	639518	814207	416876	1.89219e+06	480250	622599	605738	491566	617044	471018	262472	1.03999e+06	559836	618449	327507	962014	780198	625275	500177	879443	584974	763640	653729	696854	708032	464013	598681	716966	663166	428772	213355
Q06033	sp|Q06033|ITIH3_HUMAN	2.97041e+06	602555	1.28074e+06	391031	1.05089e+06	529174	298978	310726	271011	301953	305248	3.16741e+06	424584	225983	391452	458725	237919	182473	250869	391998	760746	1.59727e+06	765573	800123	561649	443640	396092	701589	241473	954300	751858	718772	299712	716555	954194	803294	767043	863712	396331	185312	608451	976670	690636	1.05167e+06	432334	334725	1.15923e+06	598188
P57088	sp|P57088|TMM33_HUMAN	21919.3	38489.6	43842.7	81493.8	31375.1	42874.2	57054.7	42400.1	59020.6	77884	59064.3	48322.5	86271.2	124233	59070.2	32603.9	66991	87776.9	22202.8	78860	79700	7750.99	72993.9	34352	44277.4	79000	70190.8	46187.9	57251.2	41326.3	28554.9	45098.8	76928.3	79789	60421.2	25682.5	139700	51592.8	13908.7	101916	98421.3	60293.8	54403.1	36620.4	36292	33969.5	42921.8	76638.7
P62942	sp|P62942|FKB1A_HUMAN	62296.7	167473	281505	140990	161732	365557	721094	405104	442218	468928	865956	476540	350843	577375	363427	583514	554779	509674	626350	627289	367840	129584	469939	51378.2	113109	623246	361606	188517	1.06896e+06	343293	430119	516986	766009	606412	475331	257651	784145	293111	468013	647991	134589	75109.5	73998.6	266054	301559	350876	302889	270160
P48509	sp|P48509|CD151_HUMAN	543527	1.32761e+06	1.10889e+06	3.31229e+06	597974	1.45125e+06	3.803e+06	1.2482e+06	1.88992e+06	994097	2.16986e+06	1.99726e+06	3.01705e+06	1.80635e+06	871772	2.78243e+06	2.21153e+06	2.41979e+06	5.28597e+06	1.85062e+06	7.49597e+06	708974	798705	1.24486e+06	441564	1.52912e+06	1.5536e+06	413087	2.54174e+06	508680	1.04348e+06	1.46098e+06	999773	1.50846e+06	1.64378e+06	865812	1.36582e+06	694543	749415	1.53264e+06	1.00797e+06	1.1255e+06	1.02875e+06	2.03781e+06	1.49404e+06	631978	332554	700541
Q5NUL3	sp|Q5NUL3|FFAR4_HUMAN	151604	9445.71	20411.5	102834	16834.7	22334.7	34795.6	25335.3	32697.4	49737	40400.5	18564.2	39251.9	47827.5	71419.8	23063.1	25593.9	41762.2	31602.3	34962.5	54912.6	7422.31	132420	20971.7	25850.6	32157.6	28351.7	146168	36660.8	31369.1	20625	133496	47716.4	34575.5	34074.3	127933	41851.2	12408.3	8893.16	23052.7	26345.8	10313.9	15408.1	21339.2	29155.8	186753	16333.1	90329.6
P02656	sp|P02656|APOC3_HUMAN	1.21883e+07	3.65276e+07	8.49511e+06	1.14951e+07	6.61972e+06	9.56999e+06	1.31774e+07	1.86929e+07	7.57306e+06	1.02212e+07	2.68999e+07	5.78632e+07	1.56827e+07	1.72407e+07	2.2706e+07	1.38654e+07	1.10451e+08	1.5092e+07	1.85103e+07	7.05634e+06	3.92777e+06	7.38838e+06	1.27766e+07	8.56452e+06	4.76385e+07	7.45167e+06	8.184e+07	1.22972e+07	1.56367e+07	1.37519e+07	2.78156e+07	6.55991e+06	1.14713e+07	4.25525e+06	6.76063e+06	3.25646e+07	6.7859e+06	3.54956e+07	9.46974e+06	1.23727e+07	4.06582e+06	1.31748e+07	1.19709e+07	1.29712e+07	2.12275e+07	5.55873e+07	2.02234e+07	1.01324e+07
P07948	sp|P07948|LYN_HUMAN	1.6047e+06	979073	549109	1.34378e+06	957053	891267	1.64133e+06	917507	818793	832808	1.64195e+06	1.07719e+06	1.01188e+06	1.44445e+06	974272	1.36539e+06	1.2978e+06	1.37409e+06	1.2047e+06	1.11045e+06	4.08284e+06	704115	1.10598e+06	904120	774349	1.09799e+06	869630	700852	1.70998e+06	766095	776518	1.00488e+06	1.4018e+06	1.17229e+06	941266	619258	1.18479e+06	761580	1.05651e+06	1.26629e+06	1.34178e+06	1.03845e+06	882778	1.11509e+06	875192	745662	633787	731906
Q15907	sp|Q15907|RB11B_HUMAN	1.35606e+06	3.4425e+06	2.27596e+06	4.85563e+06	3.619e+06	4.56692e+06	8.33348e+06	6.84529e+06	9.89914e+06	4.0548e+06	7.63229e+06	4.8087e+06	8.14623e+06	7.71693e+06	2.63198e+06	6.12425e+06	6.39143e+06	9.36937e+06	4.71827e+06	6.65937e+06	8.75204e+06	2.72211e+06	3.24971e+06	3.19634e+06	1.10362e+06	8.933e+06	6.54635e+06	2.2142e+06	9.78338e+06	5.26024e+06	3.06236e+06	7.70952e+06	7.50535e+06	7.12125e+06	8.39856e+06	2.41252e+06	8.65057e+06	3.12368e+06	3.89766e+06	8.56974e+06	2.46128e+06	2.7303e+06	2.05414e+06	4.09086e+06	1.39196e+06	2.06701e+06	3.63549e+06	1.89996e+06
P35237	sp|P35237|SPB6_HUMAN	193903	438170	315644	657247	337205	443040	651036	338733	456685	524965	747878	321872	440848	882681	432749	627083	494533	517081	576152	615050	1.31182e+06	385325	292980	261159	189580	597855	591366	148202	735282	245617	371108	442591	475880	599564	332739	160867	698406	433156	231952	742203	326452	495378	302955	355719	146049	287683	303199	177995
A0M8Q6	sp|A0M8Q6|LAC7_HUMAN	79574.1	40113.6	105752	67132.9	157285	14893	13416.9	58554.5	16191.7	201260	13652.3	88455.6	12793.4	29022.6	150309	22272.9	21075.4	24982.8	286145	14017.1	44118	320601	69583.5	150880	102350	38737.6	47083.3	26856.1	32545.7	21145.9	11901.9	17878.2	44222.8	19163.5	20484.6	23163	2642.16	131176	53344.1	17782.2	24149.4	46439.1	62463.1	18295.7	63415.1	33209.7	117414	40881.6
P40197	sp|P40197|GPV_HUMAN	2.25056e+06	2.46886e+06	1.40597e+06	7.01085e+06	2.25167e+06	4.01381e+06	6.94528e+06	2.40691e+06	3.86836e+06	3.53977e+06	8.81369e+06	3.198e+06	5.83647e+06	8.37193e+06	3.46103e+06	6.49947e+06	4.46099e+06	6.71322e+06	7.4913e+06	6.71328e+06	1.9673e+07	1.45107e+06	2.66177e+06	2.06386e+06	1.3385e+06	5.73061e+06	4.60154e+06	1.78726e+06	7.46321e+06	2.09954e+06	2.52192e+06	4.54282e+06	6.23007e+06	5.28835e+06	4.76756e+06	2.39173e+06	5.96931e+06	1.95938e+06	1.54198e+06	3.74117e+06	3.08181e+06	4.78537e+06	2.6242e+06	6.03443e+06	3.26715e+06	2.41288e+06	3.16569e+06	2.06235e+06
P09486	sp|P09486|SPRC_HUMAN	931210	545273	635231	773046	381097	744521	1.03928e+06	808311	2.12315e+06	1.01039e+06	2.52414e+06	678849	2.23627e+06	2.80549e+06	870846	397361	963540	1.11934e+06	1.03104e+06	1.94547e+06	2.02195e+06	403006	779507	396626	417024	2.06822e+06	1.00203e+06	891421	1.55084e+06	632177	516437	1.04548e+06	1.28237e+06	1.17321e+06	1.26947e+06	388559	2.64139e+06	345917	343016	1.74219e+06	733951	560146	576518	476994	786962	722030	963614	683297
O00429	sp|O00429|DNM1L_HUMAN	632364	561050	431006	1.10951e+06	860936	632172	1.26044e+06	823806	1.04039e+06	908386	1.20167e+06	740600	929347	1.1552e+06	460258	968016	841129	1.04997e+06	973626	657522	2.84475e+06	458132	928255	305205	700095	1.13504e+06	715581	594132	1.51042e+06	670789	410532	630273	674066	791262	628193	425167	1.23736e+06	801463	459402	926776	1.04545e+06	1.15429e+06	831841	717614	731441	699435	782536	581281
O14964	sp|O14964|HGS_HUMAN	59213.5	31483.2	49763.1	59492.8	122778	47275.5	66625.2	75611.6	71472.5	59918.6	85759.5	57959	57888.8	109542	92993.4	100917	46141.1	68563.6	62868.3	72072	52312.4	39859.7	36287.7	46386.3	18668.9	82095.3	32175.6	208115	79122.1	65444	42890.9	48414.9	66852.8	56488.4	53707.3	52601.8	76242.8	51673.2	71566.7	82943.9	108407	13660.2	31180.5	57269.5	35067.6	91006.7	39650.6	140134
P01871	sp|P01871|IGHM_HUMAN	1.20161e+09	4.31532e+08	9.48836e+08	9.05932e+08	9.48158e+07	5.26516e+08	2.71365e+08	1.62871e+08	2.45372e+08	2.57806e+08	1.56699e+08	1.33859e+09	1.57422e+08	5.04062e+08	9.09678e+08	3.78131e+08	9.60138e+08	7.72864e+07	4.43032e+08	2.20937e+08	7.69996e+07	4.36023e+08	5.94485e+08	7.01741e+07	7.35162e+08	2.39546e+08	1.24387e+08	5.33477e+08	3.30823e+08	2.03439e+08	2.6836e+08	1.96795e+08	2.20425e+08	1.89793e+08	1.42728e+08	4.72822e+08	1.9643e+08	4.82909e+08	1.54289e+09	6.54902e+08	2.91146e+07	2.4717e+08	1.98987e+08	1.07136e+09	4.04584e+08	4.13608e+08	2.67565e+08	1.05602e+08
P07237	sp|P07237|PDIA1_HUMAN	1.45675e+06	4.8764e+06	4.4171e+06	1.81085e+06	4.50183e+06	1.50602e+06	1.08464e+06	1.17418e+06	1.73672e+06	1.43786e+06	2.20982e+06	894560	1.91079e+06	1.61542e+06	1.41006e+06	903460	1.56011e+06	1.44489e+06	1.16864e+06	1.29334e+06	1.68785e+06	1.78158e+06	709783	1.68201e+06	3.70134e+06	2.24886e+06	2.65368e+06	1.11531e+06	1.82385e+06	2.17456e+06	904945	1.89628e+06	1.34928e+06	1.6342e+06	1.90759e+06	1.49304e+06	2.76103e+06	1.41843e+06	1.18976e+06	1.42422e+06	1.55107e+06	1.96642e+06	1.91027e+06	1.24699e+06	4.1971e+06	1.55479e+06	2.22911e+06	955763
Q9H444	sp|Q9H444|CHM4B_HUMAN	21272.4	6852.01	159534	40418.8	7911.73	22282.3	24938.2	34513.9	30282.2	9675.76	26103.6	36552.6	34696.4	27828.3	32382.1	13070.2	27505	23586.5	14653.5	28868.7	23189.5	60119	53408.2	87724.3	14317.3	29909.9	24037.6	49668	35353.6	21042.4	16549.4	28863.1	29022.1	56448.6	54113.6	26163.8	29030.1	26073.2	24662.6	34372.6	107523	81304.3	7075.49	7037.08	11870.2	19670.6	11544	20675.7
P28072	sp|P28072|PSB6_HUMAN	87899	222144	228185	108324	266769	163497	170922	257212	83626.8	261938	138127	376930	109377	183132	114935	590285	97826.3	165458	173987	183191	65686.4	141614	88445.3	235489	165681	170020	86893.2	228227	190327	142384	174527	108764	159975	1.14289e+06	128428	211342	174860	178713	420616	129477	296028	138703	61112.2	383993	233312	369319	193561	149547
P05106	sp|P05106|ITB3_HUMAN	1.23041e+07	1.92405e+07	6.12357e+06	5.61589e+07	1.71846e+07	4.90704e+07	1.13445e+08	4.89334e+07	6.36501e+07	3.1811e+07	1.00508e+08	5.24309e+07	6.0952e+07	6.22374e+07	1.85657e+07	6.98591e+07	6.02159e+07	8.41612e+07	9.11404e+07	6.50398e+07	1.15755e+08	1.60251e+07	2.0384e+07	1.39391e+07	1.75744e+07	6.77463e+07	4.42911e+07	1.1854e+07	1.2717e+08	2.14701e+07	2.66047e+07	6.0775e+07	7.87005e+07	4.9399e+07	4.35454e+07	2.26355e+07	6.50562e+07	1.94321e+07	2.49674e+07	5.99274e+07	2.115e+07	2.94306e+07	2.49237e+07	4.38272e+07	2.39064e+07	1.75962e+07	2.03146e+07	1.82108e+07
Q9Y4L1	sp|Q9Y4L1|HYOU1_HUMAN	15550.3	131162	67580.6	24782.6	47674.9	43647.8	25173.7	36468.3	39831.6	34387.1	185244	160900	87636.8	49779	99931.6	43974.7	263813	31566.4	36739.8	30159.2	77729.4	86992.1	12833.1	128062	219753	59413.7	25544.4	43592.3	34496.5	13055.9	27338.9	60394.7	29008.8	53260.5	35629	122429	65692.6	94030.4	44284.6	45483	184961	32625.8	64559	6265.24	90588.6	159968	124139	44055.2
P43487	sp|P43487|RANG_HUMAN	43748.1	169279	114049	11992.1	89255.3	68246.1	21469	42003	58038.8	31461.3	28305.3	18703.9	47577.1	60181.8	155289	187536	55372.4	38559.7	154239	8812.9	5226.09	77180.7	264621	31005.7	84601.4	46007.9	12761.1	157340	52182.1	30510.6	176127	169288	24138.4	41821.7	135449	492738	103934	53761.9	173302	46648.3	25633.7	30216.8	149038	70896.9	109410	179506	38249.9	85098.1
P02679	sp|P02679|FIBG_HUMAN	1.49638e+08	1.53998e+08	4.61876e+08	8.51436e+07	4.59446e+08	2.23354e+08	9.97981e+07	9.23465e+07	2.17046e+08	2.49836e+08	9.44663e+07	8.22355e+07	4.87262e+08	6.04472e+07	1.74786e+08	2.10435e+08	7.16751e+07	2.25779e+08	4.81628e+08	4.22279e+08	1.50692e+08	5.04774e+08	3.54042e+08	6.48223e+08	2.11696e+08	1.47961e+08	6.13777e+07	4.38933e+08	6.66415e+07	4.17538e+08	4.13082e+08	5.05614e+08	1.93572e+08	7.94513e+08	8.54967e+08	6.02785e+08	2.59658e+08	1.41087e+08	6.55797e+08	1.45251e+08	1.6046e+08	2.62054e+08	3.26683e+08	1.42354e+08	1.61243e+08	5.63106e+07	1.32986e+08	4.9527e+08
Q14697	sp|Q14697|GANAB_HUMAN	1.36408e+06	537461	470493	522892	320871	399225	575299	564768	813798	686737	855047	240929	1.02004e+06	982994	597176	165724	618510	731629	333561	653875	1.0258e+06	615505	640019	465642	463836	934057	606998	555243	606072	246594	394546	535139	879287	556172	705877	556337	1.16157e+06	331599	201236	725274	415752	509385	446387	1.36879e+06	328908	140278	1.33027e+06	62249.1
O60268	sp|O60268|K0513_HUMAN	200761	177970	150580	51066.1	261185	70968.8	57285.7	32344.4	29954.7	74213.6	66653.5	53903.7	97620.1	31009.7	61026.8	34921.6	45747.7	27605.8	87789.5	40432.3	72293.3	113484	51125	90770.4	389055	45152.5	51785.8	58369.5	37130.8	40335.5	69744.6	62199.8	40116.7	47420.9	118961	71746.2	42146.9	89254.8	132985	29406.6	276303	86595.5	117106	265476	207770	134874	74124.2	216359
O60664	sp|O60664|PLIN3_HUMAN	165439	148371	97748.4	145566	97479.1	205131	192807	264319	207362	194897	213493	574531	282148	199831	435676	259929	541571	246376	297066	202392	222740	319069	243780	108283	108675	217096	183707	319798	262059	196701	63791.1	217784	435444	205282	277820	186321	152073	191869	323924	254781	320369	120106	198604	127392	171695	269332	176377	268722
Q9P126	sp|Q9P126|CLC1B_HUMAN	32934.8	14625.2	33542	115574	23938.3	115281	191464	40927.5	118488	87883.7	141885	115802	145536	118677	70757.6	102089	88207.8	133576	169114	109356	270507	33976.1	61849	37201.8	63393.1	180398	104314	21296	207609	60258.6	21247.1	114608	143724	97134.3	87760.9	51714.7	139754	11884	62021.2	81824.7	68433.4	37876.9	42836.5	107808	71871.9	39554.5	51112.7	36673.3
Q9ULH1	sp|Q9ULH1|ASAP1_HUMAN	85117.8	133827	168893	93285.7	354216	172491	74999.3	56679.8	122178	31879	51417.9	108401	74983.7	40847.4	49865.5	120736	93912	127238	307739	197046	113118	229799	212013	346209	230107	93229.4	79775.8	530209	78962.3	157767	169549	271224	119104	211312	233855	311299	140701	116838	288484	37817.4	542723	158439	121428	64876.6	157342	81005.7	108980	284006
P04632	sp|P04632|CPNS1_HUMAN	390057	302914	2.06075e+06	285687	431059	461203	679432	466122	600076	575961	849946	770274	432855	967928	252604	328592	445241	481463	393056	621342	1.16778e+06	357527	236968	172068	558274	1.50909e+06	541692	390193	970194	317306	264409	495851	646824	419048	517913	166008	816792	365562	372228	570951	754953	275631	288091	763461	404684	304582	838188	165578
P53396	sp|P53396|ACLY_HUMAN	454712	360563	703685	488240	504586	397095	421433	254733	286749	286837	375008	831870	335830	493377	240282	365316	409728	428609	294114	505063	1.18061e+06	836020	279285	246484	806294	354704	307595	302230	423369	183821	481862	245280	589709	428930	315646	669867	509659	551781	642052	352066	634939	531504	205552	870730	162469	288693	255736	392171
P36873	sp|P36873|PP1G_HUMAN	97283	119654	174747	66530.6	145813	185449	44021.9	105899	75512.5	20429.2	56483.6	62136.6	66234.1	87745.5	134248	188517	88060.4	74631.2	82224.7	49767.6	90686	145375	72530.4	42479.6	157855	89017.8	79037.6	113390	64454.6	38089.9	103423	101905	56741.7	60164.2	43021.7	98765.9	71114.4	85656.4	131303	58012.1	139464	148534	26504.6	161486	55039	238055	116379	185218
P04114	sp|P04114|APOB_HUMAN	1.36463e+09	4.80214e+09	5.21883e+08	1.7281e+09	3.64123e+09	7.93685e+08	1.75548e+08	2.33257e+08	1.26767e+08	2.32784e+08	5.63975e+08	8.12435e+08	1.70394e+08	6.20812e+08	3.05862e+08	6.316e+08	4.27713e+09	2.4947e+08	2.68613e+08	7.35036e+07	1.28541e+08	2.60509e+09	1.72148e+09	1.77331e+09	4.16986e+09	1.11568e+08	3.29395e+09	7.23372e+08	3.87692e+08	1.13509e+08	3.56838e+08	1.86813e+08	6.62568e+07	5.77219e+07	5.03711e+07	1.30316e+09	4.25983e+07	8.60446e+08	3.7005e+08	2.47659e+08	9.16744e+08	1.32105e+09	1.87466e+09	1.93164e+09	4.22329e+09	9.29341e+08	2.49049e+08	2.23962e+08
Q14165	sp|Q14165|MLEC_HUMAN	379473	134408	82294.3	117904	112019	103499	97759.8	237184	140597	258507	114439	134048	189891	368285	156152	85631.5	297749	185816	116502	511588	142208	191361	296141	77667.8	310331	129138	146997	134836	81798.9	119440	95552.4	73626.6	559866	164438	154877	39824.2	885633	300270	106477	558647	382588	137209	267033	199599	146074	121549	85560.6	153175
O95292	sp|O95292|VAPB_HUMAN	159081	1.34911e+06	159396	1.00097e+06	93215.4	243080	156148	240347	212749	131986	1.63739e+06	73115.5	149743	151391	105948	275228	123823	134627	191871	4.83614e+06	1.06906e+06	2.93838e+06	265227	188636	2.26507e+06	2.83224e+06	190679	218039	200703	5.36622e+06	4.13836e+06	181946	60744.7	4.64596e+06	121858	4.47529e+06	2.99892e+06	266221	83263.7	1.40823e+06	3.49944e+06	2.74288e+06	104398	268821	338153	1.28621e+06	239702	177326
O75410	sp|O75410|TACC1_HUMAN	84909.3	257361	309479	54158.4	176061	40087.5	144684	81844.7	35326.3	37468.1	111468	45516.8	36623	77428.5	106540	46969	96058.7	47390.4	65083.7	42040.4	17651.9	126384	74465.5	57987.3	311168	35050	176847	61783.5	47760.4	6820.33	39303.8	38575	31212.8	36392.5	30502.6	39962.3	40833	117966	57152.1	163003	135925	77386.2	33973.9	33399.2	88423.8	491665	99089.2	16810
Q9NTK5	sp|Q9NTK5|OLA1_HUMAN	32948.3	35219.2	25200.1	70158.1	213753	12462.3	83898.7	47233.3	70385	67318.6	87039.3	76710.9	11696.3	115757	59110.1	117874	85886	82895.2	71741.6	82558.8	237778	42048	14275.3	27063.7	183817	107364	64846.8	84271.4	84233.7	30295	67928.3	337098	79745.9	100974	71167.8	49748.2	104963	65414.1	50859.6	112571	111335	96881.7	31911.5	99724.2	31366.5	50812.8	22887.3	23049.3
Q9BWP8	sp|Q9BWP8|COL11_HUMAN	447864	730788	435623	386195	897127	256409	277662	287724	215916	189747	237029	186981	174463	192841	354480	193411	482398	133220	199062	351145	135490	1.82544e+06	367844	447174	559278	494692	523025	231145	179405	707368	155048	424764	188851	430729	270682	264334	109004	755198	738652	176545	714759	229483	357022	425448	267147	488894	196877	666073
Q9NUU7	sp|Q9NUU7|DD19A_HUMAN	166978	67609.5	195756	34983	47578.1	67280.9	54470.2	61014.5	13447.6	47072.1	13334.6	72531.4	19469.5	43755.6	274793	132714	23914.2	28227	625454	45083.3	93617	330803	44836.1	75422.4	34131.1	22141.3	24543.4	22668.2	8005.44	36089.2	30715.9	36877.7	32931	22075.7	17041.7	111634	14814.1	63238.2	168149	109514	38991	187908	487302	42159.7	33948	73805.5	81819.2	21324.3
P15153	sp|P15153|RAC2_HUMAN	655421	898761	978057	1.44628e+06	809662	1.23155e+06	1.85893e+06	771305	1.30759e+06	1.94303e+06	1.73566e+06	1.29613e+06	1.23011e+06	1.77225e+06	1.35442e+06	2.55928e+06	1.51817e+06	1.63923e+06	1.65027e+06	1.15579e+06	4.57096e+06	573625	1.13902e+06	697656	822926	2.01364e+06	1.09661e+06	625601	2.14655e+06	783400	914813	1.24598e+06	1.22034e+06	1.77261e+06	1.33391e+06	790520	1.56839e+06	1.58331e+06	1.51182e+06	1.83131e+06	879728	1.17328e+06	821055	2.09582e+06	607710	876922	627467	877080
O14745	sp|O14745|NHRF1_HUMAN	635898	1.81881e+06	1.60754e+06	245531	1.68421e+06	539671	888702	988034	772181	420765	1.30546e+06	981072	614077	1.11093e+06	833961	1.28407e+06	1.09634e+06	879857	832353	1.14815e+06	652718	1.53877e+06	285806	417103	404593	905386	1.68734e+06	628004	1.09966e+06	759255	852372	6.07808e+06	876066	1.67233e+06	1.90692e+06	1.40071e+06	806522	558065	988785	933886	1.69163e+07	258932	661226	815525	481621	790203	422606	1.48269e+06
[truncated: 171 more rows]
[truncated: 14 more columns]

## Sheet: Differentially expressed protei
			Recur/Non-recur
[truncated: 13 more rows]
